# Supplementary material for: The ubiquitin-conjugating enzyme UBE2K determines neurogenic potential through histone H3 in human embryonic stem cells
Source: Commun Biol. 2020 May 25;3:262. doi: 10.1038/s42003-020-0984-3 (PMC7248108; doi:10.1038/s42003-020-0984-3)
Supplement: Supplementary file 3 — Supplementary Data 1 [file 42003_2020_984_MOESM3_ESM.xlsx]

## Sheet: p<=1; FC>=1
Supplementary Data 1. Transcriptomic data of UBE2K KD (shRNA #1) H9 hESCs compared with non-targeting (NT) shRNA H9 hESCs
EnsemblID	ControlMean	SampleMean	FoldChange	pValue	Ube2k1.3 [3411/10818]; FPKM	Ube2k1.3 [3411/10818]; FPKMStatus	Ube2k1.2 [3410/10817]; FPKM	Ube2k1.2 [3410/10817]; FPKMStatus	Ube2k1.1 [3409/10816]; FPKM	Ube2k1.1 [3409/10816]; FPKMStatus	NT3 [3408/10815]; FPKM	NT3 [3408/10815]; FPKMStatus	NT2 [3407/10814]; FPKM	NT2 [3407/10814]; FPKMStatus	NT1 [3406/10813]; FPKM	NT1 [3406/10813]; FPKMStatus	EnsemblBuild	EnsemblSpecies	EnsemblID	Symbol	Description	ORF	Strand	EntrezGene	RefSeq	OriginalDB	ProbesetID	BiologicalProcess	MolecularFunction	CellularComponent
ENSG00000263563	58.27	633.71	6.66	0	17.7516	OK	16.565	OK	17.2796	OK	7.39434	OK	6.53261	OK	7.31278	OK	85	homo_sapiens	ENSG00000263563		ubiquitin B pseudogene 4 [Source:HGNC Symbol;Acc:HGNC:12467]	17:22202995-22205154	+
ENSG00000138161	846.25	2611.7	2.85	0	19.3307	OK	18.5005	OK	17.5956	OK	5.63369	OK	5.78988	OK	5.26234	OK	85	homo_sapiens	ENSG00000138161	CUZD1	CUB and zona pellucida like domains 1 [Source:HGNC Symbol;Acc:HGNC:17937]	10:122832149-122850793	-	50624	NM_022034				cell division [GO:0051301];cell cycle [GO:0007049];cell proliferation [GO:0008283];substrate-dependent cell migration, cell attachment to substrate [GO:0006931];trypsinogen activation [GO:0032023]		integral component of membrane [GO:0016021];transport vesicle membrane [GO:0030658];zymogen granule membrane [GO:0042589]
ENSG00000186446	39.53	331.09	4.92	0	1.97231	OK	2.32952	OK	2.01874	OK	0.220212	OK	0.181473	OK	0.139582	OK	85	homo_sapiens	ENSG00000186446	ZNF501	zinc finger protein 501 [Source:HGNC Symbol;Acc:HGNC:23717]	3:44729596-44737083	+	115560	NM_145044;NM_001258280				regulation of transcription, DNA-templated [GO:0006355];transcription, DNA-templated [GO:0006351]	metal ion binding [GO:0046872];DNA binding [GO:0003677];transcription factor activity, sequence-specific DNA binding [GO:0003700];protein binding [GO:0005515]	nucleus [GO:0005634]
ENSG00000133107	557.93	1749.03	2.85	0	8.56583	OK	8.90865	OK	9.49021	OK	2.96044	OK	2.47323	OK	2.15496	OK	85	homo_sapiens	ENSG00000133107	TRPC4	transient receptor potential cation channel subfamily C member 4 [Source:HGNC Symbol;Acc:HGNC:12336]	13:37636636-37870425	-	7223	NM_016179;NM_003306;NM_001135957;NM_001135955;NM_001135956;NM_001135958				calcium ion transport [GO:0006816];calcium ion transmembrane transport [GO:0070588];calcium ion import [GO:0070509];regulation of cytosolic calcium ion concentration [GO:0051480];manganese ion transport [GO:0006828];oligodendrocyte differentiation [GO:0048709];gamma-aminobutyric acid secretion [GO:0014051]	protein binding [GO:0005515];beta-catenin binding [GO:0008013];calcium channel activity [GO:0005262];cadherin binding [GO:0045296];store-operated calcium channel activity [GO:0015279];inositol 1,4,5 trisphosphate binding [GO:0070679]	plasma membrane [GO:0005886];integral component of plasma membrane [GO:0005887];basolateral plasma membrane [GO:0016323];cell surface [GO:0009986];cell-cell junction [GO:0005911];calcium channel complex [GO:0034704];cortical cytoskeleton [GO:0030863];protein complex [GO:0043234];membrane raft [GO:0045121];caveola [GO:0005901]
ENSG00000170542	1037.09	2533.33	2.3	0	9.73364	OK	10.574	OK	9.48275	OK	3.99594	OK	4.13575	OK	3.20563	OK	85	homo_sapiens	ENSG00000170542	SERPINB9	serpin family B member 9 [Source:HGNC Symbol;Acc:HGNC:8955]	6:2887266-2903280	-	5272	NM_004155				immune response [GO:0006955];negative regulation of apoptotic process [GO:0043066];negative regulation of endopeptidase activity [GO:0010951];positive regulation of gene expression [GO:0010628];negative regulation of cysteine-type endopeptidase activity involved in apoptotic process [GO:0043154];cellular response to estrogen stimulus [GO:0071391];response to bacterium [GO:0009617];protection from…	protein binding [GO:0005515];serine-type endopeptidase inhibitor activity [GO:0004867];protease binding [GO:0002020];cysteine-type endopeptidase inhibitor activity involved in apoptotic process [GO:0043027]	cytoplasm [GO:0005737];intracellular [GO:0005622];nucleus [GO:0005634];cytosol [GO:0005829];extracellular space [GO:0005615];membrane [GO:0016020];extracellular exosome [GO:0070062]
ENSG00000170561	500.1	1291.37	2.38	0	8.10074	OK	8.10974	OK	7.84876	OK	2.97583	OK	3.30304	OK	2.39953	OK	85	homo_sapiens	ENSG00000170561	IRX2	iroquois homeobox 2 [Source:HGNC Symbol;Acc:HGNC:14359]	5:2745845-2751662	-	153572	NM_001134222;NM_033267				regulation of transcription, DNA-templated [GO:0006355];metanephros development [GO:0001656];specification of loop of Henle identity [GO:0072086];proximal/distal pattern formation involved in metanephric nephron development [GO:0072272]	sequence-specific DNA binding [GO:0043565]	nucleus [GO:0005634]
ENSG00000148677	279.94	52.42	-3.54	0	0.390418	OK	0.572962	OK	0.369863	OK	2.28977	OK	2.43826	OK	1.79698	OK	85	homo_sapiens	ENSG00000148677	ANKRD1	ankyrin repeat domain 1 [Source:HGNC Symbol;Acc:HGNC:15819]	10:90912096-90921276	-	27063	NM_014391				positive regulation of transcription from RNA polymerase II promoter [GO:0045944];cellular response to lipopolysaccharide [GO:0071222];cellular response to interleukin-1 [GO:0071347];cellular response to tumor necrosis factor [GO:0071356];positive regulation of apoptotic process [GO:0043065];cellular response to mechanical stimulus [GO:0071260];cellular response to transforming growth factor beta…	DNA binding [GO:0003677];transcription corepressor activity [GO:0003714];protein binding [GO:0005515];R-SMAD binding [GO:0070412];RNA polymerase II transcription factor binding [GO:0001085];p53 binding [GO:0002039];titin binding [GO:0031432];RNA polymerase II transcription coactivator activity [GO:0001105];histone deacetylase binding [GO:0042826];transcription factor binding [GO:0008134]	cytoplasm [GO:0005737];nucleus [GO:0005634];cytosol [GO:0005829];nucleoplasm [GO:0005654];nucleolus [GO:0005730];I band [GO:0031674];sarcomere [GO:0030017];transcription factor complex [GO:0005667];myofibril [GO:0030016]
ENSG00000274317	40.17	238.94	3.45	0	0.589179	OK	0.62558	OK	0.937911	OK	0.119018	OK	0.102097	OK	0.115016	OK	85	homo_sapiens	ENSG00000274317			13:37934565-38048169	+
ENSG00000125285	455.13	1040.65	2.12	0	5.54553	OK	5.39077	OK	5.84489	OK	2.52166	OK	2.30233	OK	1.82642	OK	85	homo_sapiens	ENSG00000125285	SOX21	SRY-box 21 [Source:HGNC Symbol;Acc:HGNC:11197]	13:94709622-94712399	-	11166	NM_007084				regulation of transcription, DNA-templated [GO:0006355];transcription, DNA-templated [GO:0006351];regulation of transcription from RNA polymerase II promoter [GO:0006357];stem cell differentiation [GO:0048863];skin development [GO:0043588];hair follicle development [GO:0001942];hair cycle [GO:0042633]	DNA binding [GO:0003677];transcription factor activity, sequence-specific DNA binding [GO:0003700];RNA polymerase II transcription factor activity, sequence-specific DNA binding [GO:0000981]	nucleus [GO:0005634];cellular_component [GO:0005575]
ENSG00000227124	36.64	198.53	3.25	0	1.47526	OK	1.83207	OK	1.45631	OK	0.185691	OK	0.246081	OK	0.1414	OK	85	homo_sapiens	ENSG00000227124	ZNF717	zinc finger protein 717 [Source:HGNC Symbol;Acc:HGNC:29448]	3:75709643-75785583	-	100131827	NM_001290210;NM_001290209
ENSG00000189184	2670.16	5085.25	1.83	0	20.5862	OK	21.1822	OK	20.0796	OK	10.7726	OK	9.73481	OK	8.70476	OK	85	homo_sapiens	ENSG00000189184	PCDH18	protocadherin 18 [Source:HGNC Symbol;Acc:HGNC:14268]	4:137518918-137532494	-	54510	NM_019035;NM_001300828				homophilic cell adhesion via plasma membrane adhesion molecules [GO:0007156];brain development [GO:0007420]	calcium ion binding [GO:0005509];protein binding [GO:0005515]	integral component of membrane [GO:0016021];plasma membrane [GO:0005886]
ENSG00000113361	533.32	165.75	-2.63	0	0.580038	OK	0.771113	OK	0.918786	OK	2.09722	OK	2.4222	OK	1.45379	OK	85	homo_sapiens	ENSG00000113361	CDH6	cadherin 6 [Source:HGNC Symbol;Acc:HGNC:1765]	5:31193750-31329146	+	1004	NM_004932				cell adhesion [GO:0007155];homophilic cell adhesion via plasma membrane adhesion molecules [GO:0007156];adherens junction organization [GO:0034332];Notch signaling pathway [GO:0007219]	calcium ion binding [GO:0005509]	integral component of membrane [GO:0016021];plasma membrane [GO:0005886];extracellular exosome [GO:0070062]
ENSG00000282048	502.94	1429.63	2.44	0	10.2622	OK	11.2679	OK	12.62	OK	4.65374	OK	2.97241	OK	3.47363	OK	85	homo_sapiens	ENSG00000282048			1:114032393-114034511	+
ENSG00000089116	98.12	381.3	2.77	0	2.0091	OK	1.53478	OK	2.70934	OK	0.62416	OK	0.681674	OK	0.380434	OK	85	homo_sapiens	ENSG00000089116	LHX5	LIM homeobox 5 [Source:HGNC Symbol;Acc:HGNC:14216]	12:113462034-113472280	-	64211	NM_022363				transcription, DNA-templated [GO:0006351];positive regulation of transcription, DNA-templated [GO:0045893];regulation of cell proliferation [GO:0042127];cerebellar Purkinje cell differentiation [GO:0021702];cerebellum development [GO:0021549];hippocampus development [GO:0021766];cell-cell signaling [GO:0007267];cell proliferation in forebrain [GO:0021846];forebrain neuron differentiation [GO:0021…	zinc ion binding [GO:0008270];sequence-specific DNA binding [GO:0043565]	nucleus [GO:0005634]
ENSG00000131203	1186.15	2348.07	1.88	0	28.287	OK	28.8383	OK	30.4257	OK	14.3884	OK	11.5064	OK	13.2092	OK	85	homo_sapiens	ENSG00000131203	IDO1	indoleamine 2,3-dioxygenase 1 [Source:HGNC Symbol;Acc:HGNC:6059]	8:39902275-39928444	+	3620	NM_002164				oxidation-reduction process [GO:0055114];positive regulation of T cell apoptotic process [GO:0070234];female pregnancy [GO:0007565];tryptophan catabolic process [GO:0006569];immune system process [GO:0002376];tryptophan catabolic process to kynurenine [GO:0019441];inflammatory response [GO:0006954];response to lipopolysaccharide [GO:0032496];positive regulation of apoptotic process [GO:0043065];m…	metal ion binding [GO:0046872];heme binding [GO:0020037];electron carrier activity [GO:0009055];tryptophan 2,3-dioxygenase activity [GO:0004833];indoleamine 2,3-dioxygenase activity [GO:0033754];protein binding [GO:0005515]	cytosol [GO:0005829];cytoplasm [GO:0005737];smooth muscle contractile fiber [GO:0030485];stereocilium bundle [GO:0032421]
ENSG00000166923	162.2	33.27	-2.95	0	0.0894128	OK	0.14706	OK	0.187001	OK	0.71554	OK	0.659652	OK	0.508318	OK	85	homo_sapiens	ENSG00000166923	GREM1	gremlin 1, DAN family BMP antagonist [Source:HGNC Symbol;Acc:HGNC:2001]	15:32717974-32745107	+	26585	NM_013372;NM_001191323				positive regulation of cell proliferation [GO:0008284];negative regulation of apoptotic process [GO:0043066];positive regulation of transcription from RNA polymerase II promoter [GO:0045944];signal transduction [GO:0007165];negative regulation of canonical Wnt signaling pathway [GO:0090090];regulation of epithelial to mesenchymal transition [GO:0010717];cell morphogenesis [GO:0000902];positive re…	cytokine activity [GO:0005125];protein binding [GO:0005515];receptor agonist activity [GO:0048018];BMP binding [GO:0036122];morphogen activity [GO:0016015];transmembrane receptor protein tyrosine kinase activator activity [GO:0030297];vascular endothelial growth factor receptor 2 binding [GO:0043184]	extracellular space [GO:0005615];cell surface [GO:0009986]
ENSG00000243004	83.3	264.9	2.5	0	8.89931	OK	8.95254	OK	9.01376	OK	4.17225	OK	3.98709	OK	2.84204	OK	85	homo_sapiens	ENSG00000243004			7:19918981-20140453	-
ENSG00000139318	8989.37	4580.08	-1.86	0	46.8651	OK	41.981	OK	39.8026	OK	86.5311	OK	90.1968	OK	63.4627	OK	85	homo_sapiens	ENSG00000139318	DUSP6	dual specificity phosphatase 6 [Source:HGNC Symbol;Acc:HGNC:3072]	12:89347232-89353271	-	1848	NM_001946;NM_022652				peptidyl-tyrosine dephosphorylation [GO:0035335];MAPK cascade [GO:0000165];positive regulation of apoptotic process [GO:0043065];activation of MAPK activity [GO:0000187];negative regulation of ERK1 and ERK2 cascade [GO:0070373];dorsal/ventral pattern formation [GO:0009953];regulation of endodermal cell fate specification [GO:0042663];inactivation of MAPK activity [GO:0000188];regulation of fibrob…	protein tyrosine phosphatase activity [GO:0004725];protein tyrosine/serine/threonine phosphatase activity [GO:0008138];MAP kinase tyrosine/serine/threonine phosphatase activity [GO:0017017];protein binding [GO:0005515];phosphoprotein phosphatase activity [GO:0004721]	cytoplasm [GO:0005737];cytosol [GO:0005829];nucleoplasm [GO:0005654]
ENSG00000135046	198.84	47.6	-2.77	0	0.465108	OK	0.649607	OK	0.551862	OK	2.33435	OK	2.69083	OK	1.52108	OK	85	homo_sapiens	ENSG00000135046	ANXA1	annexin A1 [Source:HGNC Symbol;Acc:HGNC:533]	9:73151757-73170393	+	301	NM_000700				innate immune response [GO:0045087];negative regulation of apoptotic process [GO:0043066];signal transduction [GO:0007165];inflammatory response [GO:0006954];negative regulation of interleukin-8 secretion [GO:2000483];positive regulation of T cell proliferation [GO:0042102];regulation of cell shape [GO:0008360];adaptive immune response [GO:0002250];monocyte chemotaxis [GO:0002548];phagocytosis [G…	calcium ion binding [GO:0005509];structural molecule activity [GO:0005198];protein binding [GO:0005515];calcium-dependent phospholipid binding [GO:0005544];receptor binding [GO:0005102];calcium-dependent protein binding [GO:0048306];phospholipid binding [GO:0005543];protein binding, bridging [GO:0030674];phospholipase A2 inhibitor activity [GO:0019834];helicase activity [GO:0004386];protein homod…	cytoplasm [GO:0005737];plasma membrane [GO:0005886];nucleus [GO:0005634];extracellular region [GO:0005576];extracellular space [GO:0005615];extracellular exosome [GO:0070062];phagocytic cup [GO:0001891];extrinsic component of membrane [GO:0019898];nucleoplasm [GO:0005654];endosome [GO:0005768];basolateral plasma membrane [GO:0016323];cell surface [GO:0009986];focal adhesion [GO:0005925];cytoplasm…
ENSG00000135048	1298.98	2436.41	1.79	0	8.49337	OK	9.69395	OK	9.52195	OK	5.4474	OK	4.74262	OK	4.59721	OK	85	homo_sapiens	ENSG00000135048	TMEM2	transmembrane protein 2 [Source:HGNC Symbol;Acc:HGNC:11869]	9:71683366-71816690	-	23670	NM_013390;NM_001135820				multicellular organism development [GO:0007275]		integral component of membrane [GO:0016021];extracellular exosome [GO:0070062]
ENSG00000168542	187.92	36.63	-2.85	0	0.082192	OK	0.166161	OK	0.106846	OK	0.665375	OK	0.534513	OK	0.387884	OK	85	homo_sapiens	ENSG00000168542	COL3A1;MIR3606	collagen type III alpha 1 chain [Source:HGNC Symbol;Acc:HGNC:2201]	2:188974320-189012746	+	1281;100500837	NM_000090;NR_037401				regulation of immune response [GO:0050776];heart development [GO:0007507];cell-matrix adhesion [GO:0007160];cerebral cortex development [GO:0021987];collagen catabolic process [GO:0030574];integrin-mediated signaling pathway [GO:0007229];platelet activation [GO:0030168];transforming growth factor beta receptor signaling pathway [GO:0007179];extracellular matrix organization [GO:0030198];peptide c…	metal ion binding [GO:0046872];protein binding [GO:0005515];integrin binding [GO:0005178];extracellular matrix structural constituent [GO:0005201];platelet-derived growth factor binding [GO:0048407];SMAD binding [GO:0046332]	extracellular region [GO:0005576];extracellular space [GO:0005615];extracellular matrix [GO:0031012];endoplasmic reticulum lumen [GO:0005788];collagen type III trimer [GO:0005586];proteinaceous extracellular matrix [GO:0005578];collagen trimer [GO:0005581]
ENSG00000151012	746.35	1472.91	1.86	0	2.72581	OK	2.71551	OK	2.81455	OK	1.31547	OK	1.33233	OK	1.06817	OK	85	homo_sapiens	ENSG00000151012	SLC7A11	solute carrier family 7 member 11 [Source:HGNC Symbol;Acc:HGNC:11059]	4:138164097-138242349	-	23657	NM_014331				L-glutamate transmembrane transport [GO:0089711];leukocyte migration [GO:0050900];response to toxic substance [GO:0009636];amino acid transport [GO:0006865];platelet aggregation [GO:0070527];brain development [GO:0007420];response to oxidative stress [GO:0006979];lens fiber cell differentiation [GO:0070306];response to nicotine [GO:0035094]	protein binding [GO:0005515];cystine:glutamate antiporter activity [GO:0015327]	integral component of membrane [GO:0016021];plasma membrane [GO:0005886];integral component of plasma membrane [GO:0005887];cell surface [GO:0009986];cytoskeleton [GO:0005856];intracellular membrane-bounded organelle [GO:0043231];rough endoplasmic reticulum [GO:0005791]
ENSG00000163666	166.27	411.58	2.16	0	7.11181	OK	7.79074	OK	7.77175	OK	3.61345	OK	2.8402	OK	2.34347	OK	85	homo_sapiens	ENSG00000163666	HESX1	HESX homeobox 1 [Source:HGNC Symbol;Acc:HGNC:4877]	3:57197843-57226521	-	8820	NM_003865				transcription, DNA-templated [GO:0006351];brain development [GO:0007420];negative regulation of transcription, DNA-templated [GO:0045892];nose development [GO:0043584];forebrain morphogenesis [GO:0048853];otic vesicle formation [GO:0030916]	DNA binding [GO:0003677];protein binding [GO:0005515];sequence-specific DNA binding [GO:0043565];chromatin binding [GO:0003682];protein C-terminus binding [GO:0008022];protein N-terminus binding [GO:0047485]	nucleus [GO:0005634]
ENSG00000154783	1152.89	603.69	-1.81	0	1.81225	OK	1.75486	OK	1.72695	OK	3.22765	OK	3.13766	OK	3.16026	OK	85	homo_sapiens	ENSG00000154783	FGD5	FYVE, RhoGEF and PH domain containing 5 [Source:HGNC Symbol;Acc:HGNC:19117]	3:14818962-14934565	+	152273	NM_152536;NM_001320276				positive regulation of GTPase activity [GO:0043547];regulation of Rho protein signal transduction [GO:0035023];actin cytoskeleton organization [GO:0030036];regulation of cell shape [GO:0008360];cytoskeleton organization [GO:0007010];regulation of GTPase activity [GO:0043087];filopodium assembly [GO:0046847]	metal ion binding [GO:0046872];Rho guanyl-nucleotide exchange factor activity [GO:0005089];protein binding [GO:0005515];guanyl-nucleotide exchange factor activity [GO:0005085];small GTPase binding [GO:0031267]	cytoplasm [GO:0005737];early endosome [GO:0005769];endoplasmic reticulum [GO:0005783];lamellipodium [GO:0030027];cytoskeleton [GO:0005856];Golgi apparatus [GO:0005794];ruffle [GO:0001726];ruffle membrane [GO:0032587]
ENSG00000206538	394.94	814.24	1.91	0	2.1422	OK	2.83798	OK	1.8818	OK	1.229	OK	1.53719	OK	0.790432	OK	85	homo_sapiens	ENSG00000206538	VGLL3	vestigial like family member 3 [Source:HGNC Symbol;Acc:HGNC:24327]	3:86876388-86991119	-	389136	NM_001320494;NM_016206;NM_001320493				regulation of transcription, DNA-templated [GO:0006355];transcription, DNA-templated [GO:0006351]		nucleus [GO:0005634]
ENSG00000184012	436.95	871.3	1.87	0	5.05456	OK	5.398	OK	5.31543	OK	2.50957	OK	2.80319	OK	2.51557	OK	85	homo_sapiens	ENSG00000184012	TMPRSS2	transmembrane protease, serine 2 [Source:HGNC Symbol;Acc:HGNC:11876]	21:41464551-41531116	-	7113	NM_005656;NM_001135099				proteolysis [GO:0006508];receptor-mediated endocytosis [GO:0006898];positive regulation of viral entry into host cell [GO:0046598];protein autoprocessing [GO:0016540]	protein binding [GO:0005515];serine-type endopeptidase activity [GO:0004252];scavenger receptor activity [GO:0005044];serine-type peptidase activity [GO:0008236]	plasma membrane [GO:0005886];integral component of plasma membrane [GO:0005887];extracellular exosome [GO:0070062]
ENSG00000124610	201.64	2517.8	2.85	0	62.1399	OK	62.4515	OK	67.1508	OK	3.50486	OK	4.16045	OK	6.05331	OK	85	homo_sapiens	ENSG00000124610	HIST1H1A	histone cluster 1, H1a [Source:HGNC Symbol;Acc:HGNC:4715]	6:26017085-26017732	-	3024	NM_005325				nucleosome assembly [GO:0006334];spermatogenesis [GO:0007283]	protein binding [GO:0005515];chromatin DNA binding [GO:0031490];DNA binding [GO:0003677]	nucleosome [GO:0000786];nuclear chromatin [GO:0000790];nuclear euchromatin [GO:0005719]
ENSG00000244405	2612.9	1415.83	-1.76	0	7.84927	OK	7.21081	OK	8.03069	OK	13.2884	OK	13.7664	OK	12.8176	OK	85	homo_sapiens	ENSG00000244405	ETV5	ETS variant 5 [Source:HGNC Symbol;Acc:HGNC:3494]	3:186046308-186110318	-	2119	NM_004454				positive regulation of transcription from RNA polymerase II promoter [GO:0045944];cell differentiation [GO:0030154];transcription from RNA polymerase II promoter [GO:0006366];cellular response to oxidative stress [GO:0034599];positive regulation of transcription, DNA-templated [GO:0045893];locomotory behavior [GO:0007626];neuromuscular synaptic transmission [GO:0007274];regulation of branching in…	DNA binding [GO:0003677];transcription factor activity, sequence-specific DNA binding [GO:0003700];protein binding [GO:0005515];transcription regulatory region DNA binding [GO:0044212];RNA polymerase II regulatory region sequence-specific DNA binding [GO:0000977];transcriptional activator activity, RNA polymerase II transcription regulatory region sequence-specific binding [GO:0001228]	plasma membrane [GO:0005886];nucleus [GO:0005634];nucleoplasm [GO:0005654]
ENSG00000117394	18752.1	9225.51	-1.88	0	107.24	OK	85.8819	OK	95.7931	OK	176.13	OK	206.591	OK	158.54	OK	85	homo_sapiens	ENSG00000117394	SLC2A1	solute carrier family 2 member 1 [Source:HGNC Symbol;Acc:HGNC:11005]	1:42925375-42959173	-	6513	NM_006516				regulation of insulin secretion [GO:0050796];protein complex assembly [GO:0006461];glucose transport [GO:0015758];L-ascorbic acid metabolic process [GO:0019852];lactose biosynthetic process [GO:0005989];cellular response to glucose starvation [GO:0042149];dehydroascorbic acid transport [GO:0070837];response to osmotic stress [GO:0006970];xenobiotic transport [GO:0042908]	protein binding [GO:0005515];identical protein binding [GO:0042802];protein self-association [GO:0043621];glucose transmembrane transporter activity [GO:0005355];dehydroascorbic acid transporter activity [GO:0033300];D-glucose transmembrane transporter activity [GO:0055056];kinase binding [GO:0019900];xenobiotic transporter activity [GO:0042910]	plasma membrane [GO:0005886];membrane [GO:0016020];integral component of plasma membrane [GO:0005887];blood microparticle [GO:0072562];extracellular exosome [GO:0070062];Golgi membrane [GO:0000139];melanosome [GO:0042470];midbody [GO:0030496];cortical actin cytoskeleton [GO:0030864];cytoplasm [GO:0005737];intracellular [GO:0005622];cytosol [GO:0005829];basolateral plasma membrane [GO:0016323];api…
ENSG00000114268	2415.73	1286.07	-1.78	0	7.88603	OK	6.04129	OK	6.85206	OK	12.8113	OK	13.8579	OK	10.9302	OK	85	homo_sapiens	ENSG00000114268	PFKFB4	6-phosphofructo-2-kinase/fructose-2,6-biphosphatase 4 [Source:HGNC Symbol;Acc:HGNC:8875]	3:48517684-48562015	-	5210	NM_001317135;NM_001317136;NM_004567				dephosphorylation [GO:0016311];fructose metabolic process [GO:0006000];canonical glycolysis [GO:0061621];fructose 2,6-bisphosphate metabolic process [GO:0006003];carbohydrate phosphorylation [GO:0046835]	ATP binding [GO:0005524];6-phosphofructo-2-kinase activity [GO:0003873];fructose-2,6-bisphosphate 2-phosphatase activity [GO:0004331]	cytosol [GO:0005829]
ENSG00000187398	398.96	1017.15	2.15	0	4.29465	OK	5.17658	OK	6.01109	OK	2.04971	OK	1.98552	OK	1.89519	OK	85	homo_sapiens	ENSG00000187398	LUZP2	leucine zipper protein 2 [Source:HGNC Symbol;Acc:HGNC:23206]	11:24496970-25082631	+	338645	NM_001252010;NM_001009909;NM_001252008						extracellular region [GO:0005576]
ENSG00000169184	952.61	503.62	-1.78	0	1.37019	OK	1.21162	OK	1.66917	OK	1.90697	OK	2.44386	OK	1.94698	OK	85	homo_sapiens	ENSG00000169184	MN1	meningioma (disrupted in balanced translocation) 1 [Source:HGNC Symbol;Acc:HGNC:7180]	22:27748277-27801498	-	4330	NM_002430				regulation of transcription, DNA-templated [GO:0006355];transcription, DNA-templated [GO:0006351];biological_process [GO:0008150];multicellular organism development [GO:0007275];intramembranous ossification [GO:0001957]	molecular_function [GO:0003674]	cellular_component [GO:0005575]
ENSG00000167178	170.64	38.85	-2.56	0	0.266844	OK	0.292334	OK	0.193815	OK	0.515544	OK	1.36921	OK	0.769274	OK	85	homo_sapiens	ENSG00000167178	ISLR2	immunoglobulin superfamily containing leucine rich repeat 2 [Source:HGNC Symbol;Acc:HGNC:29286]	15:74100311-74138540	+	57611	NM_001130136;NM_001130137;NM_020851;NM_001130138				positive regulation of axon extension [GO:0045773]		integral component of membrane [GO:0016021];plasma membrane [GO:0005886];cell surface [GO:0009986]
ENSG00000205592	96.9	270.89	2.22	0	0.173466	OK	0.354925	OK	0.665438	OK	0.17177	OK	0.275496	OK	0.172405	OK	85	homo_sapiens	ENSG00000205592		mucin 19, oligomeric [Source:HGNC Symbol;Acc:HGNC:14362]	12:40393395-40570832	+
ENSG00000162878	1723.57	3664.98	1.93	0	46.9976	OK	50.7083	OK	58.1116	OK	26.3429	OK	19.8643	OK	23.8527	OK	85	homo_sapiens	ENSG00000162878	PKDCC	protein kinase domain containing, cytoplasmic [Source:HGNC Symbol;Acc:HGNC:25123]	2:42048020-42058528	+	91461	NM_138370				peptidyl-tyrosine phosphorylation [GO:0018108];cell differentiation [GO:0030154];protein transport [GO:0015031];positive regulation of bone mineralization [GO:0030501];positive regulation of chondrocyte differentiation [GO:0032332];palate development [GO:0060021];lung alveolus development [GO:0048286];embryonic digestive tract development [GO:0048566];negative regulation of Golgi to plasma membra…	ATP binding [GO:0005524];protein kinase activity [GO:0004672];non-membrane spanning protein tyrosine kinase activity [GO:0004715]	extracellular region [GO:0005576];Golgi apparatus [GO:0005794]
ENSG00000141526	1755.12	827.83	-1.92	0	13.4021	OK	8.46184	OK	10.9776	OK	23.4618	OK	20.3783	OK	19.446	OK	85	homo_sapiens	ENSG00000141526	SLC16A3;MIR6787	solute carrier family 16 member 3 [Source:HGNC Symbol;Acc:HGNC:10924]	17:82228397-82261129	+	9123;102465472	NM_004207;NM_001206951;NM_001206952;NM_001042423;NM_001206950;NM_001042422;NR_106845				pyruvate metabolic process [GO:0006090];leukocyte migration [GO:0050900];monocarboxylic acid transport [GO:0015718];plasma membrane lactate transport [GO:0035879]	symporter activity [GO:0015293];poly(A) RNA binding [GO:0044822];protein binding [GO:0005515];monocarboxylic acid transmembrane transporter activity [GO:0008028];lactate transmembrane transporter activity [GO:0015129]	plasma membrane [GO:0005886];membrane [GO:0016020];integral component of plasma membrane [GO:0005887];actin cytoskeleton [GO:0015629];nuclear membrane [GO:0031965]
ENSG00000112419	4593.21	7188.89	1.53	0	35.0781	OK	33.362	OK	33.7086	OK	20.138	OK	23.7673	OK	17.1547	OK	85	homo_sapiens	ENSG00000112419	PHACTR2	phosphatase and actin regulator 2 [Source:HGNC Symbol;Acc:HGNC:20956]	6:143536845-143831185	+	9749	NM_014721;NM_001100166;NM_001100164;NM_001100165				negative regulation of catalytic activity [GO:0043086];platelet degranulation [GO:0002576]	actin binding [GO:0003779];protein binding [GO:0005515];protein phosphatase inhibitor activity [GO:0004864]	plasma membrane [GO:0005886];platelet alpha granule membrane [GO:0031092]
ENSG00000134107	339.76	101.63	-2.36	0	0.678507	OK	0.525232	OK	0.609733	OK	1.58317	OK	2.66637	OK	1.09485	OK	85	homo_sapiens	ENSG00000134107	BHLHE40	basic helix-loop-helix family member e40 [Source:HGNC Symbol;Acc:HGNC:1046]	3:4979116-4985323	+	8553	NM_003670				regulation of transcription, DNA-templated [GO:0006355];transcription, DNA-templated [GO:0006351];negative regulation of transcription, DNA-templated [GO:0045892];negative regulation of transcription from RNA polymerase II promoter [GO:0000122];negative regulation of sequence-specific DNA binding transcription factor activity [GO:0043433];circadian regulation of gene expression [GO:0032922];entra…	transcription factor activity, sequence-specific DNA binding [GO:0003700];protein heterodimerization activity [GO:0046982];transcriptional repressor activity, RNA polymerase II core promoter proximal region sequence-specific binding [GO:0001078];transcription corepressor activity [GO:0003714];protein binding [GO:0005515];protein homodimerization activity [GO:0042803];protein domain specific bindi…	nucleus [GO:0005634];nucleolus [GO:0005730];Golgi apparatus [GO:0005794]
ENSG00000134463	369.22	170.26	-1.93	0	2.02213	OK	1.70993	OK	1.71545	OK	4.52348	OK	4.10811	OK	3.20893	OK	85	homo_sapiens	ENSG00000134463	ECHDC3	enoyl-CoA hydratase domain containing 3 [Source:HGNC Symbol;Acc:HGNC:23489]	10:11742366-11764070	+	79746	NM_024693				metabolic process [GO:0008152]	catalytic activity [GO:0003824]	mitochondrion [GO:0005739]
ENSG00000116991	742.83	404.51	-1.73	0	1.13986	OK	1.1182	OK	1.10115	OK	1.91651	OK	2.23045	OK	1.63139	OK	85	homo_sapiens	ENSG00000116991	SIPA1L2	signal induced proliferation associated 1 like 2 [Source:HGNC Symbol;Acc:HGNC:23800]	1:232397965-232561558	-	57568	NM_020808				positive regulation of GTPase activity [GO:0043547];regulation of small GTPase mediated signal transduction [GO:0051056]	GTPase activator activity [GO:0005096]
ENSG00000133083	2054.68	3320.46	1.57	0	11.5176	OK	10.7995	OK	11.9854	OK	7.25003	OK	7.38842	OK	5.59184	OK	85	homo_sapiens	ENSG00000133083	DCLK1	doublecortin like kinase 1 [Source:HGNC Symbol;Acc:HGNC:2700]	13:35768652-36131306	-	9201	NM_001195416;NM_004734;NM_001195415				protein phosphorylation [GO:0006468];intracellular signal transduction [GO:0035556];nervous system development [GO:0007399];endosomal transport [GO:0016197];response to virus [GO:0009615];central nervous system development [GO:0007417];neuron migration [GO:0001764];axonogenesis [GO:0007409];brain development [GO:0007420];axon extension [GO:0048675];forebrain development [GO:0030900];negative regu…	ATP binding [GO:0005524];protein serine/threonine kinase activity [GO:0004674];protein kinase activity [GO:0004672];receptor signaling protein activity [GO:0005057]	integral component of plasma membrane [GO:0005887];neuronal postsynaptic density [GO:0097481]
ENSG00000133816	129.04	297.85	1.99	0	1.36232	OK	1.67975	OK	1.62301	OK	0.880287	OK	0.633234	OK	0.304661	OK	85	homo_sapiens	ENSG00000133816	MICAL2	microtubule associated monooxygenase, calponin and LIM domain containing 2 [Source:HGNC Symbol;Acc:HGNC:24693]	11:12094008-12263789	+	9645	NM_014632;NM_001282663;NM_001282665;NM_001282666;NM_001282667;NM_001282664				oxidation-reduction process [GO:0055114];heart development [GO:0007507];cytoskeleton organization [GO:0007010];heart looping [GO:0001947];positive regulation of transcription via serum response element binding [GO:0010735];sulfur oxidation [GO:0019417];actin filament depolymerization [GO:0030042]	actin binding [GO:0003779];zinc ion binding [GO:0008270];FAD binding [GO:0071949];oxidoreductase activity, acting on paired donors, with incorporation or reduction of molecular oxygen, NAD(P)H as one donor, and incorporation of one atom of oxygen [GO:0016709];NADPH:sulfur oxidoreductase activity [GO:0043914]	nucleus [GO:0005634]
ENSG00000147224	5782.89	3811.32	-1.49	0	35.23	OK	34.0039	OK	33.6598	OK	54.8024	OK	52.5626	OK	43.1971	OK	85	homo_sapiens	ENSG00000147224	PRPS1	phosphoribosyl pyrophosphate synthetase 1 [Source:HGNC Symbol;Acc:HGNC:9462]	X:107628424-107651026	+	5631	NM_002764;NM_001204402				nervous system development [GO:0007399];phosphorylation [GO:0016310];purine nucleobase metabolic process [GO:0006144];purine nucleotide biosynthetic process [GO:0006164];urate biosynthetic process [GO:0034418];5-phosphoribose 1-diphosphate biosynthetic process [GO:0006015];pyrimidine nucleotide biosynthetic process [GO:0006221];hypoxanthine biosynthetic process [GO:0046101];AMP biosynthetic proce…	ATP binding [GO:0005524];protein binding [GO:0005515];protein homodimerization activity [GO:0042803];kinase activity [GO:0016301];ribose phosphate diphosphokinase activity [GO:0004749];carbohydrate binding [GO:0030246];magnesium ion binding [GO:0000287];AMP binding [GO:0016208];ADP binding [GO:0043531];GDP binding [GO:0019003]	cytosol [GO:0005829];protein complex [GO:0043234];ribose phosphate diphosphokinase complex [GO:0002189]
ENSG00000171757	20.11	91.43	2.4	0	1.1805	OK	1.0884	OK	1.38382	OK	0.219378	OK	0.0646853	OK	0.201353	OK	85	homo_sapiens	ENSG00000171757	LRRC34	leucine rich repeat containing 34 [Source:HGNC Symbol;Acc:HGNC:28408]	3:169793428-169812986	-	151827	NM_001172779;NM_153353				biological_process [GO:0008150]	molecular_function [GO:0003674]	cellular_component [GO:0005575]
ENSG00000187210	508.01	960.38	1.75	0	4.20405	OK	5.76069	OK	5.16855	OK	2.90196	OK	4.53397	OK	1.70182	OK	85	homo_sapiens	ENSG00000187210	GCNT1	glucosaminyl (N-acetyl) transferase 1, core 2 [Source:HGNC Symbol;Acc:HGNC:4203]	9:76419850-76507416	+	2650	NM_001490;NM_001097633;NM_001097635;NM_001097636;NM_001097634				O-glycan processing [GO:0016266];glycoprotein biosynthetic process [GO:0009101];leukocyte tethering or rolling [GO:0050901];cell adhesion molecule production [GO:0060352];tissue morphogenesis [GO:0048729];kidney morphogenesis [GO:0060993];response to insulin [GO:0032868]	protein binding [GO:0005515];beta-1,3-galactosyl-O-glycosyl-glycoprotein beta-1,6-N-acetylglucosaminyltransferase activity [GO:0003829]	integral component of membrane [GO:0016021];Golgi membrane [GO:0000139];trans-Golgi network [GO:0005802];Golgi cisterna [GO:0031985];extracellular space [GO:0005615]
ENSG00000116729	232.3	94.26	-2.05	0	0.817628	OK	0.5762	OK	1.21198	OK	2.08228	OK	2.51117	OK	1.23041	OK	85	homo_sapiens	ENSG00000116729	WLS	wntless Wnt ligand secretion mediator [Source:HGNC Symbol;Acc:HGNC:30238]	1:68098473-68233120	-	79971	NM_001002292;NM_024911;NM_001193334				intracellular protein transport [GO:0006886];Wnt signaling pathway [GO:0016055];positive regulation of canonical Wnt signaling pathway [GO:0090263];positive regulation of I-kappaB kinase/NF-kappaB signaling [GO:0043123];anterior/posterior axis specification [GO:0009948];positive regulation of Wnt signaling pathway [GO:0030177];Wnt protein secretion [GO:0061355];positive regulation of Wnt protein …	signal transducer activity [GO:0004871];protein binding [GO:0005515];Wnt-protein binding [GO:0017147];mu-type opioid receptor binding [GO:0031852]	integral component of membrane [GO:0016021];plasma membrane [GO:0005886];early endosome [GO:0005769];endoplasmic reticulum membrane [GO:0005789];extracellular exosome [GO:0070062];Golgi membrane [GO:0000139];trans-Golgi network [GO:0005802];Golgi apparatus [GO:0005794];early endosome membrane [GO:0031901];cytoplasmic, membrane-bounded vesicle [GO:0016023];endocytic vesicle membrane [GO:0030666];c…
ENSG00000119673	17.42	95.72	2.4	0	1.49894	OK	1.09761	OK	1.1914	OK	0.183083	OK	0.158594	OK	0.313136	OK	85	homo_sapiens	ENSG00000119673	ACOT2	acyl-CoA thioesterase 2 [Source:HGNC Symbol;Acc:HGNC:18431]	14:73567620-73575658	+	10965	NM_006821				long-chain fatty-acyl-CoA biosynthetic process [GO:0035338];acyl-CoA metabolic process [GO:0006637];long-chain fatty acid metabolic process [GO:0001676];very long-chain fatty acid metabolic process [GO:0000038]	receptor binding [GO:0005102];acyl-CoA hydrolase activity [GO:0047617];palmitoyl-CoA hydrolase activity [GO:0016290];carboxylic ester hydrolase activity [GO:0052689]	mitochondrion [GO:0005739];extracellular exosome [GO:0070062];mitochondrial matrix [GO:0005759]
ENSG00000136158	1948.81	1222.28	-1.55	0	9.35628	OK	8.84025	OK	9.31025	OK	14.0386	OK	14.8354	OK	12.2955	OK	85	homo_sapiens	ENSG00000136158	SPRY2	sprouty RTK signaling antagonist 2 [Source:HGNC Symbol;Acc:HGNC:11270]	13:80335976-80340951	-	10253	NM_001318537;NM_005842				negative regulation of apoptotic process [GO:0043066];positive regulation of gene expression [GO:0010628];regulation of cell differentiation [GO:0045595];positive regulation of peptidyl-serine phosphorylation [GO:0033138];positive regulation of protein kinase B signaling [GO:0051897];positive regulation of ERK1 and ERK2 cascade [GO:0070374];negative regulation of ERK1 and ERK2 cascade [GO:0070373…	protein binding [GO:0005515];protein kinase binding [GO:0019901];protein serine/threonine kinase inhibitor activity [GO:0030291];protein serine/threonine kinase activator activity [GO:0043539]	plasma membrane [GO:0005886];nucleus [GO:0005634];cytosol [GO:0005829];membrane [GO:0016020];microtubule [GO:0005874];cytoskeleton [GO:0005856];ruffle membrane [GO:0032587]
ENSG00000227640	317.81	619.11	1.78	0	2.50368	OK	2.57868	OK	2.37689	OK	1.24527	OK	1.62197	OK	0.908174	OK	85	homo_sapiens	ENSG00000227640	SOX21-AS1	SOX21 antisense RNA 1 (head to head) [Source:HGNC Symbol;Acc:HGNC:39807]	13:94712716-94716246	+	100507533	NR_046514
ENSG00000137331	1102.49	591.62	-1.74	0	12.9442	OK	10.8999	OK	10.2538	OK	19.5132	OK	22.7299	OK	16.9731	OK	85	homo_sapiens	ENSG00000137331	IER3	immediate early response 3 [Source:HGNC Symbol;Acc:HGNC:5392]	6:30743199-30744554	-	8870	NM_003897				negative regulation of apoptotic process [GO:0043066];apoptotic process [GO:0006915];regulation of phosphatidylinositol 3-kinase signaling [GO:0014066];anatomical structure morphogenesis [GO:0009653];regulation of response to DNA damage stimulus [GO:2001020]	protein binding [GO:0005515]	integral component of membrane [GO:0016021];nucleus [GO:0005634];cytosol [GO:0005829]
ENSG00000100097	1164.17	673.38	-1.65	0	29.0873	OK	24.9229	OK	24.8425	OK	46.3196	OK	47.2745	OK	34.9086	OK	85	homo_sapiens	ENSG00000100097	LGALS1	galectin 1 [Source:HGNC Symbol;Acc:HGNC:6561]	22:37675608-37679806	+	3956	NM_002305				signal transduction [GO:0007165];apoptotic process [GO:0006915];positive regulation of I-kappaB kinase/NF-kappaB signaling [GO:0043123];regulation of apoptotic process [GO:0042981];positive regulation of viral entry into host cell [GO:0046598];myoblast differentiation [GO:0045445];T cell costimulation [GO:0031295];plasma cell differentiation [GO:0002317];cellular response to glucose stimulus [GO:…	signal transducer activity [GO:0004871];poly(A) RNA binding [GO:0044822];protein binding [GO:0005515];carbohydrate binding [GO:0030246];protein homodimerization activity [GO:0042803];laminin binding [GO:0043236];glycoprotein binding [GO:0001948];lactose binding [GO:0030395]	cytoplasm [GO:0005737];intracellular [GO:0005622];extracellular space [GO:0005615];extracellular exosome [GO:0070062];extracellular matrix [GO:0031012];proteinaceous extracellular matrix [GO:0005578];nucleus [GO:0005634];cell surface [GO:0009986]
ENSG00000170955	460.9	824.62	1.69	0	13.2077	OK	12.8367	OK	13.7089	OK	7.42698	OK	6.75571	OK	6.84814	OK	85	homo_sapiens	ENSG00000170955	PRKCDBP	protein kinase C delta binding protein [Source:HGNC Symbol;Acc:HGNC:9400]	11:6318946-6320647	-	112464	NM_145040				circadian regulation of gene expression [GO:0032922];cortical actin cytoskeleton organization [GO:0030866];negative regulation of protein kinase B signaling [GO:0051898];positive regulation of ERK1 and ERK2 cascade [GO:0070374];negative regulation of fermentation [GO:1901003]	protein binding [GO:0005515];protein kinase C binding [GO:0005080]	cytoplasm [GO:0005737];protein complex [GO:0043234];caveola [GO:0005901]
ENSG00000068078	541.7	970.23	1.69	0	4.25438	OK	4.35713	OK	4.09204	OK	2.39212	OK	2.21531	OK	1.9501	OK	85	homo_sapiens	ENSG00000068078	FGFR3	fibroblast growth factor receptor 3 [Source:HGNC Symbol;Acc:HGNC:3690]	4:1793307-1808872	+	2261	NM_001163213;NM_022965;NM_000142				positive regulation of GTPase activity [GO:0043547];peptidyl-tyrosine phosphorylation [GO:0018108];positive regulation of cell proliferation [GO:0008284];skeletal system development [GO:0001501];phosphatidylinositol phosphorylation [GO:0046854];phosphatidylinositol-mediated signaling [GO:0048015];MAPK cascade [GO:0000165];bone mineralization [GO:0030282];bone morphogenesis [GO:0060349];chondrocyt…	ATP binding [GO:0005524];protein binding [GO:0005515];1-phosphatidylinositol-3-kinase activity [GO:0016303];phosphatidylinositol-4,5-bisphosphate 3-kinase activity [GO:0046934];Ras guanyl-nucleotide exchange factor activity [GO:0005088];protein tyrosine kinase activity [GO:0004713];fibroblast growth factor binding [GO:0017134];fibroblast growth factor-activated receptor activity [GO:0005007]	plasma membrane [GO:0005886];extracellular region [GO:0005576];endoplasmic reticulum [GO:0005783];integral component of plasma membrane [GO:0005887];Golgi apparatus [GO:0005794];focal adhesion [GO:0005925];transport vesicle [GO:0030133];nucleus [GO:0005634];cytoplasm [GO:0005737];cell surface [GO:0009986]
ENSG00000188816	288.53	125.54	-1.96	0	1.12132	OK	1.18186	OK	1.58778	OK	2.86168	OK	2.83287	OK	2.66901	OK	85	homo_sapiens	ENSG00000188816	HMX2	H6 family homeobox 2 [Source:HGNC Symbol;Acc:HGNC:5018]	10:123148122-123150672	+	3167	NM_005519				regulation of transcription, DNA-templated [GO:0006355];transcription, DNA-templated [GO:0006351];cell differentiation [GO:0030154];positive regulation of cell proliferation [GO:0008284];inner ear morphogenesis [GO:0042472];brain development [GO:0007420];positive regulation of mRNA splicing, via spliceosome [GO:0048026]	sequence-specific DNA binding [GO:0043565]	nucleus [GO:0005634]
ENSG00000183379	304.36	111.04	-2.11	0	1.07657	OK	0.603328	OK	0.57203	OK	1.95166	OK	2.14081	OK	1.63829	OK	85	homo_sapiens	ENSG00000183379	SYNDIG1L	synapse differentiation inducing 1 like [Source:HGNC Symbol;Acc:HGNC:32388]	14:74405893-74426102	-	646658	NM_001105579				response to biotic stimulus [GO:0009607]		integral component of membrane [GO:0016021];Golgi apparatus [GO:0005794]
ENSG00000139219	1686.34	978.46	-1.64	0	3.04156	OK	3.79175	OK	3.81339	OK	5.71375	OK	5.54685	OK	5.20801	OK	85	homo_sapiens	ENSG00000139219	COL2A1	collagen type II alpha 1 chain [Source:HGNC Symbol;Acc:HGNC:2200]	12:47972965-48004486	-	1280	NM_001844;NM_033150				regulation of immune response [GO:0050776];skeletal system development [GO:0001501];sensory perception of sound [GO:0007605];visual perception [GO:0007601];collagen catabolic process [GO:0030574];extracellular matrix organization [GO:0030198];collagen fibril organization [GO:0030199];embryonic skeletal joint morphogenesis [GO:0060272];cartilage development [GO:0051216];regulation of gene expressi…	metal ion binding [GO:0046872];identical protein binding [GO:0042802];platelet-derived growth factor binding [GO:0048407];extracellular matrix structural constituent conferring tensile strength [GO:0030020]	extracellular region [GO:0005576];extracellular matrix [GO:0031012];endoplasmic reticulum lumen [GO:0005788];collagen type II trimer [GO:0005585];cytoplasm [GO:0005737];proteinaceous extracellular matrix [GO:0005578];extracellular space [GO:0005615];collagen trimer [GO:0005581];basement membrane [GO:0005604]
ENSG00000230316	1001.99	1715.21	1.63	0	15.9834	OK	16.8805	OK	20.0058	OK	11.5891	OK	10.4418	OK	8.01534	OK	85	homo_sapiens	ENSG00000230316	FEZF1-AS1	FEZF1 antisense RNA 1 [Source:HGNC Symbol;Acc:HGNC:41001]	7:122303658-122310077	+	154860	NR_036484
ENSG00000187193	890.52	454.17	-1.79	0	80.7131	OK	79.9561	OK	73.5688	OK	130.302	OK	127.049	OK	150.738	OK	85	homo_sapiens	ENSG00000187193	MT1X	metallothionein 1X [Source:HGNC Symbol;Acc:HGNC:7405]	16:56682424-56684196	+	4501	NM_005952				negative regulation of growth [GO:0045926];response to metal ion [GO:0010038];cellular response to erythropoietin [GO:0036018];cellular response to zinc ion [GO:0071294];cellular response to cadmium ion [GO:0071276];cellular zinc ion homeostasis [GO:0006882];nitric oxide mediated signal transduction [GO:0007263];detoxification of copper ion [GO:0010273];astrocyte activation [GO:0048143]	metal ion binding [GO:0046872];zinc ion binding [GO:0008270];protein binding [GO:0005515];cadmium ion binding [GO:0046870]	cytoplasm [GO:0005737];nucleus [GO:0005634];perinuclear region of cytoplasm [GO:0048471]
ENSG00000105855	554.32	963.77	1.64	0	1.70694	OK	1.9546	OK	2.22206	OK	1.26896	OK	1.20737	OK	1.10948	OK	85	homo_sapiens	ENSG00000105855	ITGB8	integrin subunit beta 8 [Source:HGNC Symbol;Acc:HGNC:6163]	7:20330702-20415754	+	3696	NM_002214				positive regulation of gene expression [GO:0010628];cell adhesion [GO:0007155];integrin-mediated signaling pathway [GO:0007229];negative regulation of gene expression [GO:0010629];extracellular matrix organization [GO:0030198];cartilage development [GO:0051216];placenta blood vessel development [GO:0060674];ganglioside metabolic process [GO:0001573]	receptor activity [GO:0004872];extracellular matrix protein binding [GO:1990430];receptor binding [GO:0005102]	plasma membrane [GO:0005886];extracellular exosome [GO:0070062];cell surface [GO:0009986];integrin complex [GO:0008305];integrin alphav-beta8 complex [GO:0034686]
ENSG00000159399	6790.75	4536.6	-1.46	0	13.0568	OK	13.0102	OK	13.114	OK	19.6818	OK	19.2387	OK	15.02	OK	85	homo_sapiens	ENSG00000159399	HK2	hexokinase 2 [Source:HGNC Symbol;Acc:HGNC:4923]	2:74833981-74893359	+	3099	NM_000189				glycolytic process [GO:0006096];cellular glucose homeostasis [GO:0001678];mitophagy in response to mitochondrial depolarization [GO:0098779];canonical glycolysis [GO:0061621];apoptotic mitochondrial changes [GO:0008637];glucose transport [GO:0015758];glucose 6-phosphate metabolic process [GO:0051156];establishment of protein localization to mitochondrion [GO:0072655];maintenance of protein locati…	protein binding [GO:0005515];glucokinase activity [GO:0004340];hexokinase activity [GO:0004396];fructokinase activity [GO:0008865];mannokinase activity [GO:0019158];ATP binding [GO:0005524];glucose binding [GO:0005536]	cytosol [GO:0005829];membrane [GO:0016020];mitochondrial outer membrane [GO:0005741];mitochondrion [GO:0005739]
ENSG00000127863	29.6	114.11	2.26	0	0.373726	OK	0.556174	OK	0.388743	OK	0.150908	OK	0.0688858	OK	0.0912741	OK	85	homo_sapiens	ENSG00000127863	TNFRSF19	tumor necrosis factor receptor superfamily member 19 [Source:HGNC Symbol;Acc:HGNC:11915]	13:23570370-23676104	+	55504	NM_148957;NM_018647;NM_001204458;NM_001204459				tumor necrosis factor-mediated signaling pathway [GO:0033209];apoptotic process [GO:0006915];positive regulation of I-kappaB kinase/NF-kappaB signaling [GO:0043123];tissue development [GO:0009888];positive regulation of JNK cascade [GO:0046330];JNK cascade [GO:0007254];hair follicle development [GO:0001942]	receptor activity [GO:0004872];tumor necrosis factor-activated receptor activity [GO:0005031]	integral component of membrane [GO:0016021];intracellular [GO:0005622];plasma membrane [GO:0005886]
ENSG00000280780	595.08	992.56	1.59	0	16.3754	OK	15.7276	OK	17.0118	OK	11.1115	OK	10.8999	OK	7.99104	OK	85	homo_sapiens	ENSG00000280780	JAKMIP2-AS1	JAKMIP2 antisense RNA 1 [Source:HGNC Symbol;Acc:HGNC:27203]	5:147559994-147662009	+	153469	NR_038902
ENSG00000244342	120.39	283.27	1.96	0	2.2807	OK	2.97664	OK	2.14663	OK	1.23105	OK	1.26232	OK	0.770356	OK	85	homo_sapiens	ENSG00000244342	LINC00698	long intergenic non-protein coding RNA 698 [Source:HGNC Symbol;Acc:HGNC:27720]	3:62950430-63125062	+	285401	NR_027104
ENSG00000197261	315.71	640.56	1.81	0	5.74528	OK	7.01558	OK	8.04867	OK	3.9937	OK	2.98322	OK	1.77684	OK	85	homo_sapiens	ENSG00000197261	C6orf141	chromosome 6 open reading frame 141 [Source:HGNC Symbol;Acc:HGNC:21351]	6:49550646-49561907	+	135398	NM_001145652
ENSG00000253507	236.57	547.23	1.94	0	13.6	OK	15.0665	OK	11.3487	OK	6.99316	OK	7.4646	OK	3.98276	OK	85	homo_sapiens	ENSG00000253507			8:131308545-131317632	+
ENSG00000180694	2226.25	3506	1.52	0	18.2357	OK	17.2985	OK	16.0119	OK	10.8558	OK	10.91	OK	7.67118	OK	85	homo_sapiens	ENSG00000180694	TMEM64	transmembrane protein 64 [Source:HGNC Symbol;Acc:HGNC:25441]	8:90621995-90791632	-	169200	NM_001008495;NM_001146273				negative regulation of canonical Wnt signaling pathway [GO:0090090];negative regulation of osteoblast differentiation [GO:0045668];positive regulation of fat cell differentiation [GO:0045600];canonical Wnt signaling pathway involved in osteoblast differentiation [GO:0044339];positive regulation of osteoclast differentiation [GO:0045672];positive regulation of bone resorption [GO:0045780];regulati…	protein binding [GO:0005515]	integral component of membrane [GO:0016021];endoplasmic reticulum [GO:0005783]
ENSG00000141449	447.34	836.33	1.72	0	1.99267	OK	2.30751	OK	2.97648	OK	1.17383	OK	1.30912	OK	0.830481	OK	85	homo_sapiens	ENSG00000141449	GREB1L	growth regulation by estrogen in breast cancer-like [Source:HGNC Symbol;Acc:HGNC:31042]	18:21242242-21525417	+	80000	NM_001142966						integral component of membrane [GO:0016021]
ENSG00000204121	202.32	468.08	1.94	0	1.14997	OK	1.23865	OK	1.02557	OK	0.533801	OK	0.523774	OK	0.279573	OK	85	homo_sapiens	ENSG00000204121		endothelin converting enzyme like 1 pseudogene 1 [Source:HGNC Symbol;Acc:HGNC:14017]	2:232415818-232419816	-
ENSG00000143772	409.98	209.84	-1.77	0	0.672459	OK	0.651096	OK	0.611615	OK	1.14913	OK	1.33854	OK	1.10437	OK	85	homo_sapiens	ENSG00000143772	ITPKB	inositol-trisphosphate 3-kinase B [Source:HGNC Symbol;Acc:HGNC:6179]	1:226631690-226739323	-	3707	NM_002221				signal transduction [GO:0007165];inositol phosphate metabolic process [GO:0043647];cellular response to calcium ion [GO:0071277];inositol trisphosphate metabolic process [GO:0032957];regulation of protein phosphorylation [GO:0001932];cell surface receptor signaling pathway [GO:0007166];MAPK cascade [GO:0000165];positive regulation of Ras protein signal transduction [GO:0046579];T cell differentia…	ATP binding [GO:0005524];protein binding [GO:0005515];calmodulin binding [GO:0005516];inositol-1,4,5-trisphosphate 3-kinase activity [GO:0008440]	cytosol [GO:0005829];nucleus [GO:0005634];membrane [GO:0016020]
ENSG00000137872	378.73	694.74	1.7	0	1.92673	OK	2.76015	OK	2.70917	OK	1.5379	OK	1.04675	OK	1.32352	OK	85	homo_sapiens	ENSG00000137872	SEMA6D	semaphorin 6D [Source:HGNC Symbol;Acc:HGNC:16770]	15:47184101-47774223	+	80031	NM_001198999;NM_024966;NM_153618;NM_153617;NM_020858;NM_153616;NM_153619				positive regulation of cell migration [GO:0030335];semaphorin-plexin signaling pathway [GO:0071526];neural crest cell migration [GO:0001755];negative regulation of axon extension involved in axon guidance [GO:0048843];negative chemotaxis [GO:0050919];ventricular system development [GO:0021591];positive regulation of smooth muscle cell migration [GO:0014911];negative regulation of smooth muscle ce…	semaphorin receptor binding [GO:0030215];chemorepellent activity [GO:0045499];protein binding [GO:0005515]	cytoplasm [GO:0005737];plasma membrane [GO:0005886];integral component of plasma membrane [GO:0005887]
ENSG00000078295	4403.01	3018.11	-1.43	0	32.6085	OK	27.0191	OK	29.246	OK	45.7405	OK	38.6755	OK	32.2233	OK	85	homo_sapiens	ENSG00000078295	ADCY2	adenylate cyclase 2 (brain) [Source:HGNC Symbol;Acc:HGNC:233]	5:7396208-7830081	+	108	NM_020546				adenylate cyclase-modulating G-protein coupled receptor signaling pathway [GO:0007188];adenylate cyclase-inhibiting G-protein coupled receptor signaling pathway [GO:0007193];cAMP-mediated signaling [GO:0019933];renal water homeostasis [GO:0003091];cAMP biosynthetic process [GO:0006171];adenylate cyclase-activating G-protein coupled receptor signaling pathway [GO:0007189];activation of adenylate c…	ATP binding [GO:0005524];magnesium ion binding [GO:0000287];protein heterodimerization activity [GO:0046982];manganese ion binding [GO:0030145];adenylate cyclase activity [GO:0004016];adenylate cyclase binding [GO:0008179]	cytoplasm [GO:0005737];intracellular [GO:0005622];plasma membrane [GO:0005886];membrane [GO:0016020];integral component of plasma membrane [GO:0005887];membrane raft [GO:0045121];dendrite [GO:0030425]
ENSG00000087510	88.38	202.92	1.92	0	1.11906	OK	1.09592	OK	1.01247	OK	0.489848	OK	0.66148	OK	0.361552	OK	85	homo_sapiens	ENSG00000087510	TFAP2C	transcription factor AP-2 gamma [Source:HGNC Symbol;Acc:HGNC:11744]	20:56629302-56639283	+	7022	NM_003222				negative regulation of transcription from RNA polymerase II promoter [GO:0000122];positive regulation of transcription from RNA polymerase II promoter [GO:0045944];regulation of transcription from RNA polymerase II promoter [GO:0006357];transcription from RNA polymerase II promoter [GO:0006366];male gonad development [GO:0008584];regulation of cell proliferation [GO:0042127];cell-cell signaling […	DNA binding [GO:0003677];transcription factor activity, sequence-specific DNA binding [GO:0003700];core promoter binding [GO:0001047];transcriptional repressor activity, RNA polymerase II core promoter proximal region sequence-specific binding [GO:0001078];protein binding [GO:0005515];protein dimerization activity [GO:0046983];RNA polymerase II regulatory region sequence-specific DNA binding [GO:…	nucleus [GO:0005634];mitochondrion [GO:0005739];nucleoplasm [GO:0005654]
ENSG00000148516	258.36	96.24	-2.04	0	0.488376	OK	0.340262	OK	0.572461	OK	1.23626	OK	1.97859	OK	1.36289	OK	85	homo_sapiens	ENSG00000148516	ZEB1	zinc finger E-box binding homeobox 1 [Source:HGNC Symbol;Acc:HGNC:11642]	10:31318495-31529814	+	6935	NM_030751;NM_001174093;NM_001323663;NM_001323661;NM_001323644;NM_001323649;NM_001323659;NM_001323652;NM_001323673;NM_001323662;NM_001323676;NM_0013236				immune response [GO:0006955];transcription, DNA-templated [GO:0006351];negative regulation of transcription, DNA-templated [GO:0045892];negative regulation of transcription from RNA polymerase II promoter [GO:0000122];regulation of transcription from RNA polymerase II promoter [GO:0006357];cell proliferation [GO:0008283];positive regulation of neuron differentiation [GO:0045666];positive regulati…	zinc ion binding [GO:0008270];transcription factor activity, sequence-specific DNA binding [GO:0003700];transcription corepressor activity [GO:0003714];protein binding [GO:0005515];transcriptional repressor activity, RNA polymerase II transcription regulatory region sequence-specific binding [GO:0001227];transcription coactivator activity [GO:0003713];E-box binding [GO:0070888];chromatin binding …	cytoplasm [GO:0005737];nucleus [GO:0005634];nucleoplasm [GO:0005654];transcription factor complex [GO:0005667]
ENSG00000095932	299.24	131.92	-1.91	0	3.92072	OK	3.31831	OK	3.40945	OK	7.44736	OK	9.4749	OK	5.62217	OK	85	homo_sapiens	ENSG00000095932	SMIM24	small integral membrane protein 24 [Source:HGNC Symbol;Acc:HGNC:37244]	19:3473986-3480542	-	284422	NM_001136503				biological_process [GO:0008150]	molecular_function [GO:0003674]	integral component of membrane [GO:0016021];extracellular exosome [GO:0070062]
ENSG00000135636	947.9	555.83	-1.61	0	1.38556	OK	1.35083	OK	1.15239	OK	2.4143	OK	2.11647	OK	1.99392	OK	85	homo_sapiens	ENSG00000135636	DYSF	dysferlin [Source:HGNC Symbol;Acc:HGNC:3097]	2:71453722-71686768	+	8291	NM_001130980;NM_001130981;NM_001130977;NM_001130978;NM_001130979;NM_003494;NM_001130976;NM_001130982;NM_001130455;NM_001130984;NM_001130986;NM_0011309				muscle contraction [GO:0006936];plasma membrane repair [GO:0001778];vesicle fusion [GO:0006906]	calcium ion binding [GO:0005509];protein binding [GO:0005515];calcium-dependent phospholipid binding [GO:0005544];phospholipid binding [GO:0005543]	integral component of membrane [GO:0016021];plasma membrane [GO:0005886];early endosome [GO:0005769];extracellular exosome [GO:0070062];sarcolemma [GO:0042383];endosome [GO:0005768];cytoplasmic vesicle membrane [GO:0030659];late endosome [GO:0005770];endocytic vesicle [GO:0030139];T-tubule [GO:0030315];cytoplasmic vesicle [GO:0031410];lamellipodium [GO:0030027]
ENSG00000225226	594.88	1116.22	1.72	0	10.2095	OK	8.75878	OK	9.00905	OK	5.4177	OK	5.66304	OK	3.61672	OK	85	homo_sapiens	ENSG00000225226			2:58275877-58296548	+
ENSG00000186439	91.5	237.92	2	0	3.0339	OK	3.25263	OK	2.74102	OK	1.119	OK	1.58004	OK	0.606232	OK	85	homo_sapiens	ENSG00000186439	TRDN	triadin [Source:HGNC Symbol;Acc:HGNC:12261]	6:123216339-123637093	-	10345	NM_006073;NM_001256020;NM_001256022;NM_001256021				ion transmembrane transport [GO:0034220];cytoplasmic microtubule organization [GO:0031122];muscle contraction [GO:0006936];regulation of cardiac muscle cell membrane potential [GO:0086036];regulation of cardiac conduction [GO:1903779];regulation of cell communication by electrical coupling [GO:0010649];regulation of release of sequestered calcium ion into cytosol by sarcoplasmic reticulum [GO:001…	protein binding [GO:0005515];receptor binding [GO:0005102];ion channel binding [GO:0044325];protein binding, bridging [GO:0030674]	integral component of membrane [GO:0016021];cytoplasm [GO:0005737];plasma membrane [GO:0005886];endoplasmic reticulum [GO:0005783];sarcoplasmic reticulum [GO:0016529];voltage-gated calcium channel complex [GO:0005891];sarcoplasmic reticulum membrane [GO:0033017];junctional sarcoplasmic reticulum membrane [GO:0014701];sarcoplasmic reticulum lumen [GO:0033018];junctional membrane complex [GO:003031…
ENSG00000100767	455.31	757.72	1.58	0	2.51107	OK	2.70345	OK	2.73092	OK	1.87111	OK	1.9483	OK	1.37116	OK	85	homo_sapiens	ENSG00000100767	PAPLN	papilin, proteoglycan like sulfated glycoprotein [Source:HGNC Symbol;Acc:HGNC:19262]	14:73237497-73274640	+	89932	NM_173462				proteolysis [GO:0006508];negative regulation of endopeptidase activity [GO:0010951]	zinc ion binding [GO:0008270];metalloendopeptidase activity [GO:0004222];serine-type endopeptidase inhibitor activity [GO:0004867]	proteinaceous extracellular matrix [GO:0005578]
ENSG00000138166	1222.33	742.01	-1.57	0	5.04498	OK	4.43445	OK	4.92557	OK	7.53601	OK	7.25703	OK	7.23629	OK	85	homo_sapiens	ENSG00000138166	DUSP5	dual specificity phosphatase 5 [Source:HGNC Symbol;Acc:HGNC:3071]	10:110497838-110511544	+	1847	NM_004419				peptidyl-tyrosine dephosphorylation [GO:0035335];MAPK cascade [GO:0000165];protein dephosphorylation [GO:0006470];activation of MAPK activity [GO:0000187];inactivation of MAPK activity [GO:0000188];endoderm formation [GO:0001706]	protein binding [GO:0005515];protein tyrosine phosphatase activity [GO:0004725];protein tyrosine/serine/threonine phosphatase activity [GO:0008138];MAP kinase tyrosine/serine/threonine phosphatase activity [GO:0017017]	nucleoplasm [GO:0005654]
ENSG00000128591	1030.28	583.72	-1.65	0	1.24679	OK	1.13099	OK	1.19292	OK	1.66088	OK	1.90766	OK	1.854	OK	85	homo_sapiens	ENSG00000128591	FLNC	filamin C [Source:HGNC Symbol;Acc:HGNC:3756]	7:128830377-128859274	+	2318	NM_001458;NM_001127487				cell junction assembly [GO:0034329];muscle fiber development [GO:0048747]	protein binding [GO:0005515];actin filament binding [GO:0051015];cytoskeletal protein binding [GO:0008092];ankyrin binding [GO:0030506]	cytoplasm [GO:0005737];plasma membrane [GO:0005886];cytosol [GO:0005829];cytoskeleton [GO:0005856];sarcolemma [GO:0042383];focal adhesion [GO:0005925];Z disc [GO:0030018];costamere [GO:0043034];sarcoplasm [GO:0016528]
ENSG00000187678	7628.06	5166.36	-1.44	0	21.7847	OK	21.8889	OK	23.3892	OK	31.0558	OK	32.3108	OK	28.9617	OK	85	homo_sapiens	ENSG00000187678	SPRY4	sprouty RTK signaling antagonist 4 [Source:HGNC Symbol;Acc:HGNC:15533]	5:142310427-142326455	-	81848	NM_030964;NM_001293290;NM_001127496;NM_001293289				negative regulation of MAP kinase activity [GO:0043407];multicellular organism development [GO:0007275];negative regulation of ERK1 and ERK2 cascade [GO:0070373]	protein binding [GO:0005515]	cytoplasm [GO:0005737];Golgi apparatus [GO:0005794];focal adhesion [GO:0005925];ruffle membrane [GO:0032587]
ENSG00000144810	180.99	71.92	-1.97	0	0.253104	OK	0.383683	OK	0.34814	OK	0.752954	OK	1.10716	OK	0.567453	OK	85	homo_sapiens	ENSG00000144810	COL8A1	collagen type VIII alpha 1 [Source:HGNC Symbol;Acc:HGNC:2215]	3:99638475-99799226	+	1295	NM_020351;NM_001850				cell adhesion [GO:0007155];collagen catabolic process [GO:0030574];extracellular matrix organization [GO:0030198];angiogenesis [GO:0001525];endodermal cell differentiation [GO:0035987];camera-type eye morphogenesis [GO:0048593];epithelial cell proliferation [GO:0050673];positive regulation of cell-substrate adhesion [GO:0010811]	protein binding [GO:0005515]	extracellular region [GO:0005576];extracellular exosome [GO:0070062];extracellular matrix [GO:0031012];intracellular membrane-bounded organelle [GO:0043231];endoplasmic reticulum lumen [GO:0005788];collagen type VIII trimer [GO:0005591]
ENSG00000100311	392.58	157.04	-1.97	0	1.18164	OK	0.710219	OK	0.933152	OK	2.31169	OK	3.33433	OK	1.31113	OK	85	homo_sapiens	ENSG00000100311	PDGFB	platelet derived growth factor subunit B [Source:HGNC Symbol;Acc:HGNC:8800]	22:39223359-39244751	-	5155	NM_002608;NM_033016				positive regulation of GTPase activity [GO:0043547];peptidyl-tyrosine phosphorylation [GO:0018108];cell chemotaxis [GO:0060326];protein phosphorylation [GO:0006468];positive regulation of cell proliferation [GO:0008284];negative regulation of transcription, DNA-templated [GO:0045892];positive regulation of transcription, DNA-templated [GO:0045893];positive regulation of gene expression [GO:001062…	protein heterodimerization activity [GO:0046982];protein binding [GO:0005515];identical protein binding [GO:0042802];protein homodimerization activity [GO:0042803];growth factor activity [GO:0008083];phosphatidylinositol-4,5-bisphosphate 3-kinase activity [GO:0046934];Ras guanyl-nucleotide exchange factor activity [GO:0005088];chemoattractant activity [GO:0042056];collagen binding [GO:0005518];pl…	cytoplasm [GO:0005737];extracellular region [GO:0005576];extracellular space [GO:0005615];Golgi membrane [GO:0000139];basolateral plasma membrane [GO:0016323];cell surface [GO:0009986];platelet alpha granule lumen [GO:0031093];endoplasmic reticulum lumen [GO:0005788]
ENSG00000124839	342.27	623.87	1.68	0	5.76789	OK	6.9117	OK	5.32138	OK	3.45921	OK	3.36757	OK	2.33702	OK	85	homo_sapiens	ENSG00000124839	RAB17	RAB17, member RAS oncogene family [Source:HGNC Symbol;Acc:HGNC:16523]	2:237574322-237601614	-	64284	NM_022449				small GTPase mediated signal transduction [GO:0007264];cilium assembly [GO:0042384];protein transport [GO:0015031];regulation of endocytosis [GO:0030100];melanosome transport [GO:0032402];endocytic recycling [GO:0032456];transcytosis [GO:0045056];filopodium assembly [GO:0046847];regulation of dendrite development [GO:0050773];immunoglobulin transcytosis in epithelial cells mediated by polymeric i…	GTP binding [GO:0005525];GTPase activity [GO:0003924];protein binding [GO:0005515];GDP binding [GO:0019003]	intracellular [GO:0005622];plasma membrane [GO:0005886];early endosome [GO:0005769];extracellular exosome [GO:0070062];basolateral plasma membrane [GO:0016323];melanosome [GO:0042470];recycling endosome [GO:0055037];recycling endosome membrane [GO:0055038];endocytic vesicle [GO:0030139];apical plasma membrane [GO:0016324];dendrite [GO:0030425];neuronal cell body [GO:0043025]
ENSG00000136997	1803.28	1179.78	-1.48	0	9.52893	OK	8.51847	OK	8.83444	OK	13.4044	OK	14.3611	OK	10.8476	OK	85	homo_sapiens	ENSG00000136997	MYC	v-myc avian myelocytomatosis viral oncogene homolog [Source:HGNC Symbol;Acc:HGNC:7553]	8:127735434-127741434	+	4609	NM_002467				transcription, DNA-templated [GO:0006351];DNA-templated transcription, initiation [GO:0006352];negative regulation of transcription from RNA polymerase II promoter [GO:0000122];positive regulation of transcription from RNA polymerase II promoter [GO:0045944];cellular response to retinoic acid [GO:0071300];cellular response to organic cyclic compound [GO:0071407];liver regeneration [GO:0097421];po…	DNA binding [GO:0003677];protein binding [GO:0005515];protein heterodimerization activity [GO:0046982];sequence-specific DNA binding [GO:0043565];transcription factor binding [GO:0008134];transcription factor activity, sequence-specific DNA binding [GO:0003700];double-stranded DNA binding [GO:0003690];RNA polymerase II core promoter proximal region sequence-specific DNA binding [GO:0000978];prote…	nucleus [GO:0005634];cytoplasm [GO:0005737];cytosol [GO:0005829];nucleoplasm [GO:0005654];nucleolus [GO:0005730];protein complex [GO:0043234]
ENSG00000182168	160.14	64.46	-1.96	0	0.151311	OK	0.17639	OK	0.180205	OK	0.446551	OK	0.408611	OK	0.322237	OK	85	homo_sapiens	ENSG00000182168	UNC5C	unc-5 netrin receptor C [Source:HGNC Symbol;Acc:HGNC:12569]	4:95162504-95549206	-	8633	NM_003728				axon guidance [GO:0007411];apoptotic process [GO:0006915];regulation of cell migration [GO:0030334];brain development [GO:0007420];positive regulation of apoptotic process [GO:0043065];anterior/posterior axon guidance [GO:0033564]	netrin receptor activity [GO:0005042]	integral component of membrane [GO:0016021];plasma membrane [GO:0005886];cell junction [GO:0030054];synapse [GO:0045202];neuron projection [GO:0043005]
ENSG00000106078	998.99	1560.1	1.51	0	5.50731	OK	5.80355	OK	5.67078	OK	3.18518	OK	3.29845	OK	2.80711	OK	85	homo_sapiens	ENSG00000106078	COBL	cordon-bleu WH2 repeat protein [Source:HGNC Symbol;Acc:HGNC:22199]	7:51016212-51316818	-	23242	NM_015198;NM_001287438;NM_001287436				actin filament polymerization [GO:0030041];digestive tract development [GO:0048565];embryonic axis specification [GO:0000578];neural tube closure [GO:0001843];liver development [GO:0001889];somite specification [GO:0001757];notochord development [GO:0030903];floor plate development [GO:0033504];collateral sprouting in absence of injury [GO:0048669];actin filament network formation [GO:0051639];po…	actin monomer binding [GO:0003785];protein binding [GO:0005515]	plasma membrane [GO:0005886];membrane [GO:0016020];axon [GO:0030424];axonal growth cone [GO:0044295];perinuclear region of cytoplasm [GO:0048471];cell cortex [GO:0005938];ruffle [GO:0001726];actin filament [GO:0005884];dendrite [GO:0030425];neuronal cell body [GO:0043025];dendritic growth cone [GO:0044294]
ENSG00000141314	424.52	821.49	1.75	0	3.40184	OK	3.90923	OK	4.0525	OK	2.03738	OK	1.44044	OK	2.05663	OK	85	homo_sapiens	ENSG00000141314	RHBDL3	rhomboid like 3 [Source:HGNC Symbol;Acc:HGNC:16502]	17:32266176-32324661	+	162494	NM_138328				protein processing [GO:0016485]	calcium ion binding [GO:0005509];serine-type endopeptidase activity [GO:0004252]	integral component of membrane [GO:0016021];mitochondrial inner membrane [GO:0005743]
ENSG00000165588	2996.28	5242.6	1.64	0	48.5341	OK	49.5286	OK	52.8251	OK	26.3314	OK	22.8565	OK	30.0695	OK	85	homo_sapiens	ENSG00000165588	OTX2	orthodenticle homeobox 2 [Source:HGNC Symbol;Acc:HGNC:8522]	14:56799905-56810479	-	5015	NM_021728;NM_001270525;NM_172337;NM_001270523;NM_001270524				positive regulation of transcription from RNA polymerase II promoter [GO:0045944];axon guidance [GO:0007411];transcription from RNA polymerase II promoter [GO:0006366];positive regulation of transcription, DNA-templated [GO:0045893];protein complex assembly [GO:0006461];dopaminergic neuron differentiation [GO:0071542];primitive streak formation [GO:0090009];midbrain development [GO:0030901];regul…	RNA polymerase II core promoter proximal region sequence-specific DNA binding [GO:0000978];protein binding [GO:0005515];eukaryotic initiation factor 4E binding [GO:0008190];transcriptional activator activity, RNA polymerase II core promoter proximal region sequence-specific binding [GO:0001077]	nucleus [GO:0005634];growth cone [GO:0030426];protein complex [GO:0043234]
ENSG00000124762	680.44	1093.61	1.54	0	8.62482	OK	8.30458	OK	9.16401	OK	5.40778	OK	4.64822	OK	5.15703	OK	85	homo_sapiens	ENSG00000124762	CDKN1A	cyclin dependent kinase inhibitor 1A [Source:HGNC Symbol;Acc:HGNC:1784]	6:36676460-36687339	+	1026	NM_000389;NM_001220778;NM_001220777;NM_078467				cellular response to DNA damage stimulus [GO:0006974];Ras protein signal transduction [GO:0007265];cellular response to amino acid starvation [GO:0034198];DNA damage response, signal transduction by p53 class mediator resulting in cell cycle arrest [GO:0006977];cell cycle arrest [GO:0007050];negative regulation of cell proliferation [GO:0008285];positive regulation of reactive oxygen species meta…	metal ion binding [GO:0046872];protein binding [GO:0005515];ubiquitin protein ligase binding [GO:0031625];cyclin-dependent protein serine/threonine kinase inhibitor activity [GO:0004861];cyclin-dependent protein kinase activating kinase activity [GO:0019912];cyclin binding [GO:0030332];protein complex binding [GO:0032403]	nucleus [GO:0005634];cytosol [GO:0005829];nucleoplasm [GO:0005654];cyclin-dependent protein kinase holoenzyme complex [GO:0000307];PCNA-p21 complex [GO:0070557];cytoplasm [GO:0005737];perinuclear region of cytoplasm [GO:0048471]
ENSG00000065923	4765.29	3274.6	-1.42	0	8.22551	OK	9.12716	OK	8.94578	OK	12.3365	OK	13.4489	OK	10.8437	OK	85	homo_sapiens	ENSG00000065923	SLC9A7	solute carrier family 9 member A7 [Source:HGNC Symbol;Acc:HGNC:17123]	X:46599252-46759172	-	84679	NM_032591;NM_001257291				potassium ion transmembrane transport [GO:0071805];hydrogen ion transmembrane transport [GO:1902600];ion transport [GO:0006811];sodium ion transmembrane transport [GO:0035725];regulation of pH [GO:0006885]	protein binding [GO:0005515];protein homodimerization activity [GO:0042803];sodium:proton antiporter activity [GO:0015385];potassium:proton antiporter activity [GO:0015386]	integral component of membrane [GO:0016021];Golgi membrane [GO:0000139];trans-Golgi network [GO:0005802];recycling endosome membrane [GO:0055038]
ENSG00000124942	661.13	1044.91	1.52	0	1.05561	OK	1.13659	OK	0.991482	OK	0.595498	OK	0.622938	OK	0.576915	OK	85	homo_sapiens	ENSG00000124942	AHNAK	AHNAK nucleoprotein [Source:HGNC Symbol;Acc:HGNC:347]	11:62433542-62556235	-	79026	NM_024060;NM_001620				regulation of RNA splicing [GO:0043484];regulation of voltage-gated calcium channel activity [GO:1901385];protein oligomerization [GO:0051259]	poly(A) RNA binding [GO:0044822];protein binding [GO:0005515];S100 protein binding [GO:0044548];structural molecule activity conferring elasticity [GO:0097493]	cytoplasm [GO:0005737];plasma membrane [GO:0005886];nucleus [GO:0005634];cytosol [GO:0005829];membrane [GO:0016020];extracellular exosome [GO:0070062];sarcolemma [GO:0042383];actin cytoskeleton [GO:0015629];membrane raft [GO:0045121];focal adhesion [GO:0005925];lysosomal membrane [GO:0005765];vesicle [GO:0031982];T-tubule [GO:0030315];costamere [GO:0043034];cell-cell contact zone [GO:0044291]
ENSG00000186493	31.61	97.9	2.05	0	2.32774	OK	1.92631	OK	2.34667	OK	0.84599	OK	0.259054	OK	0.771349	OK	85	homo_sapiens	ENSG00000186493	C5orf38	chromosome 5 open reading frame 38 [Source:HGNC Symbol;Acc:HGNC:24226]	5:2752131-2755397	+	153571	NM_001294337;NM_001306149;NM_178569;NM_001306150						extracellular region [GO:0005576]
ENSG00000229271	170.42	321.29	1.71	0	5.17867	OK	4.90504	OK	4.99013	OK	3.36962	OK	3.15723	OK	1.46537	OK	85	homo_sapiens	ENSG00000229271			3:16687986-16697479	-
ENSG00000145901	3304.09	2035.05	-1.55	0	15.7391	OK	13.0448	OK	13.9669	OK	19.8806	OK	23.8012	OK	20.6395	OK	85	homo_sapiens	ENSG00000145901	TNIP1	TNFAIP3 interacting protein 1 [Source:HGNC Symbol;Acc:HGNC:16903]	5:151029945-151093577	-	10318	NM_001252386;NM_001252391;NM_001252392;NM_001252390;NM_006058;NM_001258454;NM_001252393;NM_001258455;NM_001252385;NM_001258456				proteolysis [GO:0006508];translation [GO:0006412];positive regulation of transcription from RNA polymerase II promoter [GO:0045944];inflammatory response [GO:0006954];negative regulation of viral genome replication [GO:0045071];defense response [GO:0006952];MyD88-dependent toll-like receptor signaling pathway [GO:0002755];positive regulation of inflammatory response [GO:0050729];negative regulati…	protein binding [GO:0005515];thiol-dependent ubiquitin-specific protease activity [GO:0004843];mitogen-activated protein kinase binding [GO:0051019]	cytoplasm [GO:0005737];intracellular [GO:0005622];nucleoplasm [GO:0005654]
ENSG00000120875	660.88	401.31	-1.57	0	1.16424	OK	1.24235	OK	1.24955	OK	1.90114	OK	2.00152	OK	1.80033	OK	85	homo_sapiens	ENSG00000120875	DUSP4	dual specificity phosphatase 4 [Source:HGNC Symbol;Acc:HGNC:3070]	8:29333064-29350668	-	1846	NM_001394;NM_057158				peptidyl-tyrosine dephosphorylation [GO:0035335];MAPK cascade [GO:0000165];protein dephosphorylation [GO:0006470];inactivation of MAPK activity [GO:0000188];endoderm formation [GO:0001706]	protein tyrosine phosphatase activity [GO:0004725];MAP kinase tyrosine/serine/threonine phosphatase activity [GO:0017017];protein tyrosine/threonine phosphatase activity [GO:0008330]	nucleus [GO:0005634];nucleoplasm [GO:0005654]
ENSG00000132274	1834.46	3481.18	1.72	0	35.089	OK	37.2486	OK	37.1737	OK	26.4572	OK	24.1266	OK	14.0965	OK	85	homo_sapiens	ENSG00000132274	TRIM22	tripartite motif containing 22 [Source:HGNC Symbol;Acc:HGNC:16379]	11:5689689-5737089	+	10346	NM_001199573;NM_006074				regulation of transcription, DNA-templated [GO:0006355];immune response [GO:0006955];protein ubiquitination [GO:0016567];transcription, DNA-templated [GO:0006351];response to virus [GO:0009615];viral process [GO:0016032];positive regulation of I-kappaB kinase/NF-kappaB signaling [GO:0043123];defense response to virus [GO:0051607];positive regulation of NF-kappaB transcription factor activity [GO:…	zinc ion binding [GO:0008270];transcription factor activity, sequence-specific DNA binding [GO:0003700];ligase activity [GO:0016874];transcription corepressor activity [GO:0003714];protein binding [GO:0005515];protein kinase binding [GO:0019901];protein binding, bridging [GO:0030674]	cytoplasm [GO:0005737];nucleus [GO:0005634];cytosol [GO:0005829];nucleoplasm [GO:0005654];Cajal body [GO:0015030];nuclear speck [GO:0016607]
ENSG00000128610	1635.82	2586.29	1.52	0	34.5345	OK	38.23	OK	39.0469	OK	24.8592	OK	19.5269	OK	20.6301	OK	85	homo_sapiens	ENSG00000128610	FEZF1	FEZ family zinc finger 1 [Source:HGNC Symbol;Acc:HGNC:22788]	7:122301394-122310691	-	389549	NM_001024613;NM_001160264				transcription, DNA-templated [GO:0006351];negative regulation of transcription, DNA-templated [GO:0045892];axon guidance [GO:0007411];neuron migration [GO:0001764];negative regulation of cell proliferation [GO:0008285];positive regulation of transcription, DNA-templated [GO:0045893];positive regulation of neuron differentiation [GO:0045666];negative regulation of transcription from RNA polymerase…	metal ion binding [GO:0046872];transcriptional repressor activity, RNA polymerase II transcription regulatory region sequence-specific binding [GO:0001227];RNA polymerase II core promoter proximal region sequence-specific DNA binding [GO:0000978]	nucleus [GO:0005634]
ENSG00000168505	59.09	12.89	-2.1	0	0.191926	OK	0.131761	OK	0.163626	OK	0.58965	OK	0.634207	OK	0.43418	OK	85	homo_sapiens	ENSG00000168505	GBX2	gastrulation brain homeobox 2 [Source:HGNC Symbol;Acc:HGNC:4186]	2:236165236-236168369	-	2637	NM_001485;NM_001301687				nervous system development [GO:0007399];positive regulation of transcription from RNA polymerase II promoter [GO:0045944];axon guidance [GO:0007411];inner ear morphogenesis [GO:0042472];cell proliferation [GO:0008283];tube morphogenesis [GO:0035239];cerebellum development [GO:0021549];autonomic nervous system development [GO:0048483];patterning of blood vessels [GO:0001569];neural crest cell migr…	transcription factor activity, sequence-specific DNA binding [GO:0003700];RNA polymerase II regulatory region sequence-specific DNA binding [GO:0000977];RNA polymerase II core promoter sequence-specific DNA binding [GO:0000979];transcriptional activator activity, RNA polymerase II transcription factor binding [GO:0001190]	nucleus [GO:0005634]
ENSG00000163251	3164.51	4666.04	1.44	0	10.5935	OK	11.0847	OK	11.2886	OK	8.12944	OK	6.88289	OK	5.94149	OK	85	homo_sapiens	ENSG00000163251	FZD5	frizzled class receptor 5 [Source:HGNC Symbol;Acc:HGNC:4043]	2:207762586-207769563	-	7855	NM_003468				G-protein coupled receptor signaling pathway [GO:0007186];positive regulation of transcription from RNA polymerase II promoter [GO:0045944];Wnt signaling pathway involved in dorsal/ventral axis specification [GO:0044332];canonical Wnt signaling pathway [GO:0060070];Wnt signaling pathway, planar cell polarity pathway [GO:0060071];cellular response to molecule of bacterial origin [GO:0071219];non-c…	G-protein coupled receptor activity [GO:0004930];protein binding [GO:0005515];beta-amyloid binding [GO:0001540];Wnt-protein binding [GO:0017147];Wnt-activated receptor activity [GO:0042813];ubiquitin protein ligase binding [GO:0031625];protein kinase binding [GO:0019901]	integral component of membrane [GO:0016021];plasma membrane [GO:0005886];Golgi membrane [GO:0000139];cell surface [GO:0009986];early endosome membrane [GO:0031901];clathrin-coated endocytic vesicle membrane [GO:0030669];Golgi apparatus [GO:0005794];perinuclear region of cytoplasm [GO:0048471];early endosome [GO:0005769];bicellular tight junction [GO:0005923]
ENSG00000085276	93.08	26.19	-2.06	0	0.295626	OK	0.374849	OK	0.138534	OK	0.445427	OK	0.62042	OK	0.363897	OK	85	homo_sapiens	ENSG00000085276	MECOM	MDS1 and EVI1 complex locus [Source:HGNC Symbol;Acc:HGNC:3498]	3:169083499-169663618	-	2122	NM_001164000;NM_001163999;NM_004991;NM_001105078;NM_001105077;NM_001205194;NM_005241				transcription, DNA-templated [GO:0006351];negative regulation of transcription, DNA-templated [GO:0045892];regulation of cell cycle [GO:0051726];cell differentiation [GO:0030154];positive regulation of transcription, DNA-templated [GO:0045893];apoptotic process [GO:0006915];histone lysine methylation [GO:0034968];negative regulation of JNK cascade [GO:0046329];hematopoietic stem cell proliferatio…	metal ion binding [GO:0046872];DNA binding [GO:0003677];transcription factor activity, sequence-specific DNA binding [GO:0003700];protein binding [GO:0005515];histone-lysine N-methyltransferase activity [GO:0018024]	cytoplasm [GO:0005737];nucleus [GO:0005634];cytosol [GO:0005829];nucleoplasm [GO:0005654];Golgi apparatus [GO:0005794];intracellular membrane-bounded organelle [GO:0043231];nuclear speck [GO:0016607];histone deacetylase complex [GO:0000118];aggresome [GO:0016235]
ENSG00000048540	570.9	283.58	-1.77	0	2.3173	OK	1.60866	OK	1.41818	OK	4.06999	OK	4.10439	OK	3.15539	OK	85	homo_sapiens	ENSG00000048540	LMO3	LIM domain only 3 [Source:HGNC Symbol;Acc:HGNC:6643]	12:16548373-16610594	-	55885	NM_001243609;NM_001243610;NM_018640;NM_001243613;NM_001243612;NM_001243611;NM_001001395				regulation of transcription, DNA-templated [GO:0006355];transcription, DNA-templated [GO:0006351];negative regulation of ERK1 and ERK2 cascade [GO:0070373];positive regulation of fat cell differentiation [GO:0045600];positive regulation of peroxisome proliferator activated receptor signaling pathway [GO:0035360];positive regulation of glucocorticoid receptor signaling pathway [GO:2000324]	zinc ion binding [GO:0008270];protein binding [GO:0005515]	cytoplasm [GO:0005737]
ENSG00000154553	345.91	563.18	1.55	0	5.10956	OK	5.22368	OK	5.3542	OK	2.99987	OK	3.34001	OK	2.6187	OK	85	homo_sapiens	ENSG00000154553	PDLIM3	PDZ and LIM domain 3 [Source:HGNC Symbol;Acc:HGNC:20767]	4:185500660-185535612	-	27295	NM_014476;NM_001114107;NM_001257963;NM_001257962				actin filament organization [GO:0007015];heart development [GO:0007507]	zinc ion binding [GO:0008270];protein binding [GO:0005515];cytoskeletal protein binding [GO:0008092];structural constituent of muscle [GO:0008307]	cytoplasm [GO:0005737];Z disc [GO:0030018];actin cytoskeleton [GO:0015629]
ENSG00000154096	11149.9	7490.63	-1.45	0	131.514	OK	112.239	OK	113.101	OK	173.472	OK	193.025	OK	128.961	OK	85	homo_sapiens	ENSG00000154096	THY1	Thy-1 cell surface antigen [Source:HGNC Symbol;Acc:HGNC:11801]	11:119417378-119424985	-	7070	NM_006288				positive regulation of GTPase activity [GO:0043547];T cell receptor signaling pathway [GO:0050852];positive regulation of T cell activation [GO:0050870];cytoskeleton organization [GO:0007010];single organismal cell-cell adhesion [GO:0016337];focal adhesion assembly [GO:0048041];angiogenesis [GO:0001525];negative regulation of protein kinase activity [GO:0006469];positive regulation of release of …	GTPase activator activity [GO:0005096];protein binding [GO:0005515];protein kinase binding [GO:0019901];integrin binding [GO:0005178];GPI anchor binding [GO:0034235];enzyme binding [GO:0019899]	plasma membrane [GO:0005886];endoplasmic reticulum [GO:0005783];integral component of plasma membrane [GO:0005887];external side of plasma membrane [GO:0009897];growth cone [GO:0030426];extracellular exosome [GO:0070062];anchored component of external side of plasma membrane [GO:0031362];membrane raft [GO:0045121];focal adhesion [GO:0005925];apical plasma membrane [GO:0016324];dendrite [GO:003042…
ENSG00000140403	16.81	71.97	2.06	0	0.500255	OK	0.638325	OK	0.552799	OK	0.0575664	OK	0.183083	OK	0.160882	OK	85	homo_sapiens	ENSG00000140403	DNAJA4	DnaJ heat shock protein family (Hsp40) member A4 [Source:HGNC Symbol;Acc:HGNC:14885]	15:78264086-78282196	+	55466	NM_018602;NM_001130182;NM_001130183				response to heat [GO:0009408];protein refolding [GO:0042026];negative regulation of inclusion body assembly [GO:0090084]	metal ion binding [GO:0046872];ATP binding [GO:0005524];protein binding [GO:0005515];heat shock protein binding [GO:0031072];unfolded protein binding [GO:0051082];chaperone binding [GO:0051087]	cytosol [GO:0005829];membrane [GO:0016020]
ENSG00000134363	723.36	1130.79	1.5	0	8.29011	OK	9.23485	OK	10.1221	OK	7.05221	OK	5.28158	OK	5.50792	OK	85	homo_sapiens	ENSG00000134363	FST	follistatin [Source:HGNC Symbol;Acc:HGNC:3971]	5:53480409-53487134	+	10468	NM_013409;NM_006350				negative regulation of transcription from RNA polymerase II promoter [GO:0000122];signal transduction [GO:0007165];hematopoietic progenitor cell differentiation [GO:0002244];negative regulation of activin receptor signaling pathway [GO:0032926];positive regulation of hair follicle development [GO:0051798]	signal transducer activity [GO:0004871];protein binding [GO:0005515];activin binding [GO:0048185];heparan sulfate proteoglycan binding [GO:0043395]	extracellular region [GO:0005576]
ENSG00000111087	412.87	687.23	1.57	0	3.31946	OK	4.11988	OK	3.85031	OK	2.7011	OK	2.06382	OK	2.42752	OK	85	homo_sapiens	ENSG00000111087	GLI1	GLI family zinc finger 1 [Source:HGNC Symbol;Acc:HGNC:4317]	12:57460135-57472262	+	2735	NM_005269;NM_001160045;NM_001167609				transcription, DNA-templated [GO:0006351];positive regulation of cell proliferation [GO:0008284];smoothened signaling pathway [GO:0007224];positive regulation of transcription from RNA polymerase II promoter [GO:0045944];positive regulation of transcription, DNA-templated [GO:0045893];negative regulation of canonical Wnt signaling pathway [GO:0090090];positive regulation of DNA replication [GO:00…	metal ion binding [GO:0046872];DNA binding [GO:0003677];protein binding [GO:0005515];transcription regulatory region DNA binding [GO:0044212];RNA polymerase II regulatory region sequence-specific DNA binding [GO:0000977];chromatin binding [GO:0003682];microtubule binding [GO:0008017];RNA polymerase II core promoter proximal region sequence-specific DNA binding [GO:0000978];transcription factor ac…	cytoplasm [GO:0005737];nucleus [GO:0005634];cytosol [GO:0005829];ciliary tip [GO:0097542];nucleoplasm [GO:0005654];intracellular membrane-bounded organelle [GO:0043231];ciliary base [GO:0097546];cilium [GO:0005929];axoneme [GO:0005930];primary cilium [GO:0072372]
ENSG00000140937	598.09	346.88	-1.61	0	2.82267	OK	2.47235	OK	3.67865	OK	5.17599	OK	5.8656	OK	4.19843	OK	85	homo_sapiens	ENSG00000140937	CDH11	cadherin 11 [Source:HGNC Symbol;Acc:HGNC:1750]	16:64943753-65126112	-	1009	NM_001308392;NM_001797				skeletal system development [GO:0001501];cell adhesion [GO:0007155];homophilic cell adhesion via plasma membrane adhesion molecules [GO:0007156];adherens junction organization [GO:0034332];ossification [GO:0001503];corticospinal tract morphogenesis [GO:0021957]	calcium ion binding [GO:0005509]	integral component of membrane [GO:0016021];plasma membrane [GO:0005886];extracellular exosome [GO:0070062];cytoplasm [GO:0005737]
ENSG00000189143	280.97	480.9	1.6	0	3.90309	OK	4.28292	OK	3.71344	OK	2.27553	OK	1.89885	OK	1.90103	OK	85	homo_sapiens	ENSG00000189143	CLDN4	claudin 4 [Source:HGNC Symbol;Acc:HGNC:2046]	7:73799542-73832693	+	1364	NM_001305				signal transduction [GO:0007165];calcium-independent cell-cell adhesion via plasma membrane cell-adhesion molecules [GO:0016338];establishment of skin barrier [GO:0061436];female pregnancy [GO:0007565];response to progesterone [GO:0032570];circadian rhythm [GO:0007623]	structural molecule activity [GO:0005198];identical protein binding [GO:0042802];transmembrane signaling receptor activity [GO:0004888];protein binding [GO:0005515]	plasma membrane [GO:0005886];integral component of plasma membrane [GO:0005887];bicellular tight junction [GO:0005923];apicolateral plasma membrane [GO:0016327];apical plasma membrane [GO:0016324];basal plasma membrane [GO:0009925];lateral plasma membrane [GO:0016328]
ENSG00000145794	1981.03	2912.04	1.43	0	10.5474	OK	9.45584	OK	11.8481	OK	6.85132	OK	6.65842	OK	6.70497	OK	85	homo_sapiens	ENSG00000145794	MEGF10	multiple EGF like domains 10 [Source:HGNC Symbol;Acc:HGNC:29634]	5:127290831-127465737	+	84466	NM_001256545;NM_001308121;NM_032446				homotypic cell-cell adhesion [GO:0034109];muscle cell development [GO:0055001];regulation of muscle cell differentiation [GO:0051147];skeletal muscle satellite cell activation [GO:0014719];skeletal muscle satellite cell differentiation [GO:0014816];skeletal muscle satellite cell proliferation [GO:0014841];regulation of skeletal muscle tissue development [GO:0048641];recognition of apoptotic cell …		integral component of membrane [GO:0016021];phagocytic cup [GO:0001891];cell projection [GO:0042995];basolateral plasma membrane [GO:0016323]
ENSG00000101665	626.98	375.93	-1.57	0	2.235	OK	2.30774	OK	2.69346	OK	4.23592	OK	3.64253	OK	4.35868	OK	85	homo_sapiens	ENSG00000101665	SMAD7	SMAD family member 7 [Source:HGNC Symbol;Acc:HGNC:6773]	18:48919853-48950711	-	4092	NM_005904;NM_001190822;NM_001190821				transcription, DNA-templated [GO:0006351];negative regulation of transcription from RNA polymerase II promoter [GO:0000122];positive regulation of transcription from RNA polymerase II promoter [GO:0045944];BMP signaling pathway [GO:0030509];positive regulation of protein ubiquitination [GO:0031398];regulation of epithelial to mesenchymal transition [GO:0010717];negative regulation of sequence-spe…	metal ion binding [GO:0046872];transcription factor activity, sequence-specific DNA binding [GO:0003700];protein binding [GO:0005515];ubiquitin protein ligase binding [GO:0031625];transcription regulatory region DNA binding [GO:0044212];beta-catenin binding [GO:0008013];transforming growth factor beta receptor, inhibitory cytoplasmic mediator activity [GO:0030617];type I transforming growth facto…	cytoplasm [GO:0005737];plasma membrane [GO:0005886];nucleus [GO:0005634];cytosol [GO:0005829];transcription factor complex [GO:0005667];nucleoplasm [GO:0005654];nucleolus [GO:0005730];centrosome [GO:0005813];protein complex [GO:0043234];cell-cell adherens junction [GO:0005913];catenin complex [GO:0016342]
ENSG00000170558	2299.77	1556.56	-1.44	0	8.55852	OK	6.98292	OK	6.94921	OK	10.5797	OK	12.9808	OK	8.70003	OK	85	homo_sapiens	ENSG00000170558	CDH2	cadherin 2 [Source:HGNC Symbol;Acc:HGNC:1759]	18:27950966-28177446	-	1000	NM_001792;NM_001308176				cell adhesion [GO:0007155];neuronal stem cell population maintenance [GO:0097150];glial cell differentiation [GO:0010001];positive regulation of muscle cell differentiation [GO:0051149];adherens junction organization [GO:0034332];cell-cell adhesion mediated by cadherin [GO:0044331];cell migration [GO:0016477];homophilic cell adhesion via plasma membrane adhesion molecules [GO:0007156];calcium-dep…	calcium ion binding [GO:0005509];protein binding [GO:0005515];beta-catenin binding [GO:0008013];gamma-catenin binding [GO:0045295];alpha-catenin binding [GO:0045294];protein phosphatase binding [GO:0019903];enzyme binding [GO:0019899]	integral component of membrane [GO:0016021];cytoplasm [GO:0005737];plasma membrane [GO:0005886];lamellipodium [GO:0030027];extracellular exosome [GO:0070062];focal adhesion [GO:0005925];cell-cell junction [GO:0005911];cortical actin cytoskeleton [GO:0030864];cell-cell adherens junction [GO:0005913];catenin complex [GO:0016342];intercalated disc [GO:0014704];adherens junction [GO:0005912];basolate…
ENSG00000170549	47.31	131.91	1.96	0	1.2718	OK	1.17835	OK	1.62593	OK	0.456095	OK	0.305928	OK	0.390646	OK	85	homo_sapiens	ENSG00000170549	IRX1	iroquois homeobox 1 [Source:HGNC Symbol;Acc:HGNC:14358]	5:3596054-3601403	+	79192	NM_024337				regulation of transcription, DNA-templated [GO:0006355];metanephros development [GO:0001656];specification of loop of Henle identity [GO:0072086];proximal/distal pattern formation involved in metanephric nephron development [GO:0072272]	sequence-specific DNA binding [GO:0043565]	nucleus [GO:0005634]
ENSG00000176842	10.77	52.05	2.03	0	0.403971	OK	0.326403	OK	0.670622	OK	0.0837327	OK	0.103013	OK	0.0902462	OK	85	homo_sapiens	ENSG00000176842	IRX5	iroquois homeobox 5 [Source:HGNC Symbol;Acc:HGNC:14361]	16:54930862-54934485	+	10265	NM_005853;NM_001252197				regulation of transcription, DNA-templated [GO:0006355];transcription, DNA-templated [GO:0006351];visual perception [GO:0007601];response to stimulus [GO:0050896];embryonic cranial skeleton morphogenesis [GO:0048701];gonad development [GO:0008406];regulation of gene expression [GO:0010468];cell development [GO:0048468];regulation of heart rate [GO:0002027];neuron maturation [GO:0042551];retinal b…	sequence-specific DNA binding [GO:0043565];vitamin D binding [GO:0005499]	nucleus [GO:0005634]
ENSG00000092345	687.74	1221.49	1.64	0	11.2043	OK	9.94749	OK	9.66255	OK	6.73551	OK	6.51671	OK	3.35279	OK	85	homo_sapiens	ENSG00000092345	DAZL	deleted in azoospermia like [Source:HGNC Symbol;Acc:HGNC:2685]	3:16586792-16670306	-	1618	NM_001190811;NM_001351				multicellular organism development [GO:0007275];spermatogenesis [GO:0007283];positive regulation of translational initiation [GO:0045948];germ cell development [GO:0007281]	nucleotide binding [GO:0000166];protein binding [GO:0005515];RNA binding [GO:0003723];translation activator activity [GO:0008494]	cytoplasm [GO:0005737];nucleus [GO:0005634]
ENSG00000162552	82.39	187.65	1.85	0	0.723017	OK	0.951682	OK	1.06215	OK	0.389625	OK	0.311797	OK	0.489221	OK	85	homo_sapiens	ENSG00000162552	WNT4	Wnt family member 4 [Source:HGNC Symbol;Acc:HGNC:12783]	1:22117305-22143969	-	54361	NM_030761				negative regulation of transcription, DNA-templated [GO:0045892];positive regulation of transcription, DNA-templated [GO:0045893];Wnt signaling pathway [GO:0016055];negative regulation of canonical Wnt signaling pathway [GO:0090090];canonical Wnt signaling pathway [GO:0060070];positive regulation of canonical Wnt signaling pathway [GO:0090263];male gonad development [GO:0008584];female gonad deve…	transcription corepressor activity [GO:0003714];frizzled binding [GO:0005109];receptor agonist activity [GO:0048018];protein binding [GO:0005515]	cytoplasm [GO:0005737];plasma membrane [GO:0005886];extracellular region [GO:0005576];extracellular space [GO:0005615];extracellular exosome [GO:0070062];cell surface [GO:0009986];proteinaceous extracellular matrix [GO:0005578];Golgi lumen [GO:0005796];endocytic vesicle membrane [GO:0030666];endoplasmic reticulum lumen [GO:0005788]
ENSG00000271860	56.53	136.13	1.88	0	1.16033	OK	1.42773	OK	1.16172	OK	0.535703	OK	0.628006	OK	0.456196	OK	85	homo_sapiens	ENSG00000271860	LOC101927314		6:97283303-98399872	+	101927314	NR_110757
ENSG00000148926	1395.7	901.71	-1.49	0	10.6491	OK	9.07707	OK	10.3357	OK	14.8582	OK	16.6202	OK	13.6286	OK	85	homo_sapiens	ENSG00000148926	ADM	adrenomedullin [Source:HGNC Symbol;Acc:HGNC:259]	11:10304680-10307397	+	133	NM_001124				signal transduction [GO:0007165];cell-cell signaling [GO:0007267];defense response to Gram-negative bacterium [GO:0050829];cAMP biosynthetic process [GO:0006171];defense response to Gram-positive bacterium [GO:0050830];antibacterial humoral response [GO:0019731];positive regulation of cAMP biosynthetic process [GO:0030819];receptor internalization [GO:0031623];vasculogenesis [GO:0001570];blood ci…	protein binding [GO:0005515];receptor binding [GO:0005102];hormone activity [GO:0005179];adrenomedullin receptor binding [GO:0031700]	cytoplasm [GO:0005737];extracellular region [GO:0005576];extracellular space [GO:0005615]
ENSG00000204389	331.1	562.96	1.59	0	14.4992	OK	14.037	OK	14.9776	OK	9.76007	OK	10.0839	OK	9.64209	OK	85	homo_sapiens	ENSG00000204389	HSPA1A	heat shock protein family A (Hsp70) member 1A [Source:HGNC Symbol;Acc:HGNC:5232]	6:31815464-31817946	+	3303	NM_005345				positive regulation of gene expression [GO:0010628];regulation of mRNA stability [GO:0043488];regulation of cellular response to heat [GO:1900034];positive regulation of NF-kappaB transcription factor activity [GO:0051092];positive regulation of interleukin-8 production [GO:0032757];viral entry into host cell [GO:0046718];negative regulation of cell death [GO:0060548];protein stabilization [GO:00…	ATP binding [GO:0005524];protein binding [GO:0005515];receptor binding [GO:0005102];ATPase activity [GO:0016887];ubiquitin protein ligase binding [GO:0031625];heat shock protein binding [GO:0031072];unfolded protein binding [GO:0051082];G-protein coupled receptor binding [GO:0001664];enzyme binding [GO:0019899];virus receptor activity [GO:0001618];histone deacetylase binding [GO:0042826];ATPase a…	cytoplasm [GO:0005737];cytosol [GO:0005829];mitochondrion [GO:0005739];blood microparticle [GO:0072562];perinuclear region of cytoplasm [GO:0048471];nucleoplasm [GO:0005654];centriole [GO:0005814];focal adhesion [GO:0005925];ubiquitin ligase complex [GO:0000151];inclusion body [GO:0016234]
ENSG00000185432	1456.24	959.16	-1.47	0	4.76709	OK	4.65945	OK	5.83679	OK	7.30094	OK	6.29978	OK	7.48476	OK	85	homo_sapiens	ENSG00000185432	METTL7A	methyltransferase like 7A [Source:HGNC Symbol;Acc:HGNC:24550]	12:50923472-50932517	+	25840	NM_014033				methylation [GO:0032259]	S-adenosylmethionine-dependent methyltransferase activity [GO:0008757]	cytoplasm [GO:0005737];membrane [GO:0016020];endoplasmic reticulum [GO:0005783];extracellular exosome [GO:0070062];lipid particle [GO:0005811]
ENSG00000228065	37.86	5.38	-1.98	0	0.0118592	OK	0.0238232	OK	0.0293207	OK	0.559549	OK	0.757834	OK	0.692388	OK	85	homo_sapiens	ENSG00000228065		long intergenic non-protein coding RNA 1515 [Source:HGNC Symbol;Acc:HGNC:51210]	10:65570338-65768835	+
ENSG00000069943	138.35	264.99	1.71	0	3.03414	OK	3.01661	OK	3.32367	OK	1.51091	OK	1.55129	OK	1.71227	OK	85	homo_sapiens	ENSG00000069943	PIGB	phosphatidylinositol glycan anchor biosynthesis class B [Source:HGNC Symbol;Acc:HGNC:8959]	15:55318960-55355648	+	9488	NM_004855				mannosylation [GO:0097502];GPI anchor biosynthetic process [GO:0006506];preassembly of GPI anchor in ER membrane [GO:0016254]	mannosyltransferase activity [GO:0000030];glycolipid mannosyltransferase activity [GO:0004376]	integral component of membrane [GO:0016021];endoplasmic reticulum membrane [GO:0005789]
ENSG00000120738	132.48	261.59	1.74	0	1.25415	OK	1.39644	OK	1.42881	OK	0.622742	OK	0.578758	OK	0.688763	OK	85	homo_sapiens	ENSG00000120738	EGR1	early growth response 1 [Source:HGNC Symbol;Acc:HGNC:3238]	5:138465490-138469315	+	1958	NM_001964				positive regulation of transcription from RNA polymerase II promoter [GO:0045944];transcription from RNA polymerase II promoter [GO:0006366];positive regulation of transcription, DNA-templated [GO:0045893];type I interferon signaling pathway [GO:0060337];interleukin-1-mediated signaling pathway [GO:0070498];cellular response to heparin [GO:0071504];cellular response to mycophenolic acid [GO:00715…	metal ion binding [GO:0046872];DNA binding [GO:0003677];transcription factor activity, sequence-specific DNA binding [GO:0003700];protein binding [GO:0005515];sequence-specific DNA binding [GO:0043565];RNA polymerase II regulatory region sequence-specific DNA binding [GO:0000977];transcription regulatory region sequence-specific DNA binding [GO:0000976];histone acetyltransferase binding [GO:00350…	cytoplasm [GO:0005737];nucleus [GO:0005634];nucleoplasm [GO:0005654]
ENSG00000164125	41.54	6.89	-1.98	0	0.0179883	OK	0.0118374	OK	0.0472032	OK	0.258924	OK	0.202122	OK	0.120028	OK	85	homo_sapiens	ENSG00000164125	FAM198B	family with sequence similarity 198 member B [Source:HGNC Symbol;Acc:HGNC:25312]	4:158124474-158173318	-	51313	NM_001128424;NM_016613;NM_001031700						integral component of membrane [GO:0016021];Golgi membrane [GO:0000139];Golgi apparatus [GO:0005794]
ENSG00000154822	1750.6	2538.41	1.41	0	11.074	OK	11.2561	OK	10.9093	OK	7.83918	OK	6.73105	OK	6.70868	OK	85	homo_sapiens	ENSG00000154822	PLCL2;MIR3714	phospholipase C like 2 [Source:HGNC Symbol;Acc:HGNC:9064]	3:16802651-17090594	+	23228;100500913	NM_001144382;NM_015184;NR_037465				intracellular signal transduction [GO:0035556];lipid metabolic process [GO:0006629];gamma-aminobutyric acid signaling pathway [GO:0007214];regulation of peptidyl-serine phosphorylation [GO:0033135];regulation of synaptic transmission, GABAergic [GO:0032228];B-1a B cell differentiation [GO:0002337];B cell proliferation involved in immune response [GO:0002322];positive regulation of receptor bindin…	signal transducer activity [GO:0004871];phosphatidylinositol phospholipase C activity [GO:0004435];GABA receptor binding [GO:0050811]	cytoplasm [GO:0005737]
ENSG00000165323	10914.9	7503.52	-1.42	0	12.505	OK	10.5915	OK	12.4478	OK	15.9551	OK	18.0375	OK	13.8464	OK	85	homo_sapiens	ENSG00000165323	FAT3	FAT atypical cadherin 3 [Source:HGNC Symbol;Acc:HGNC:23112]	11:92352096-92896470	+	120114	NM_001008781				multicellular organism development [GO:0007275];homophilic cell adhesion via plasma membrane adhesion molecules [GO:0007156]	calcium ion binding [GO:0005509]	integral component of membrane [GO:0016021];plasma membrane [GO:0005886]
ENSG00000049130	252.79	468.88	1.67	0	2.28589	OK	2.09421	OK	1.69137	OK	1.51313	OK	1.27587	OK	0.754667	OK	85	homo_sapiens	ENSG00000049130	KITLG	KIT ligand [Source:HGNC Symbol;Acc:HGNC:6343]	12:88492793-88580851	-	4254	NM_000899;NM_003994				positive regulation of GTPase activity [GO:0043547];signal transduction [GO:0007165];phosphatidylinositol phosphorylation [GO:0046854];cell adhesion [GO:0007155];phosphatidylinositol-mediated signaling [GO:0048015];MAPK cascade [GO:0000165];cell proliferation [GO:0008283];male gonad development [GO:0008584];regulation of phosphatidylinositol 3-kinase signaling [GO:0014066];positive regulation of …	protein binding [GO:0005515];growth factor activity [GO:0008083];phosphatidylinositol-4,5-bisphosphate 3-kinase activity [GO:0046934];Ras guanyl-nucleotide exchange factor activity [GO:0005088];cytokine activity [GO:0005125];stem cell factor receptor binding [GO:0005173]	cytoplasm [GO:0005737];plasma membrane [GO:0005886];extracellular region [GO:0005576];cytoskeleton [GO:0005856];integral component of membrane [GO:0016021];extracellular space [GO:0005615]
ENSG00000177181	1631.83	993.65	-1.55	0	3.34953	OK	2.11016	OK	2.7099	OK	4.22733	OK	3.91625	OK	3.48392	OK	85	homo_sapiens	ENSG00000177181	RIMKLA	ribosomal modification protein rimK-like family member A [Source:HGNC Symbol;Acc:HGNC:28725]	1:42380795-42422578	+	284716	NM_173642				cellular protein modification process [GO:0006464]	metal ion binding [GO:0046872];ATP binding [GO:0005524];N-acetyl-L-aspartate-L-glutamate ligase activity [GO:0072590]	cytoplasm [GO:0005737]
ENSG00000143387	367.25	177.37	-1.77	0	1.94613	OK	1.83147	OK	1.59367	OK	4.12921	OK	4.14426	OK	2.07779	OK	85	homo_sapiens	ENSG00000143387	CTSK	cathepsin K [Source:HGNC Symbol;Acc:HGNC:2536]	1:150796208-150808323	-	1513	NM_000396				proteolysis [GO:0006508];extracellular matrix disassembly [GO:0022617];collagen catabolic process [GO:0030574];toll-like receptor signaling pathway [GO:0002224];proteolysis involved in cellular protein catabolic process [GO:0051603];regulation of mitophagy [GO:1903146];positive regulation of protein targeting to mitochondrion [GO:1903955];bone resorption [GO:0045453];intramembranous ossification …	cysteine-type peptidase activity [GO:0008234];protein binding [GO:0005515];serine-type endopeptidase activity [GO:0004252];fibronectin binding [GO:0001968];collagen binding [GO:0005518];cysteine-type endopeptidase activity [GO:0004197];proteoglycan binding [GO:0043394]	extracellular region [GO:0005576];extracellular space [GO:0005615];lysosome [GO:0005764];endolysosome lumen [GO:0036021];cytoplasm [GO:0005737]
ENSG00000138646	742.79	1128.72	1.46	0	5.26277	OK	5.47974	OK	5.19845	OK	3.99136	OK	3.45114	OK	2.71495	OK	85	homo_sapiens	ENSG00000138646	HERC5	HECT and RLD domain containing E3 ubiquitin protein ligase 5 [Source:HGNC Symbol;Acc:HGNC:24368]	4:88457117-88506163	+	51191	NM_016323				innate immune response [GO:0045087];protein polyubiquitination [GO:0000209];negative regulation of type I interferon production [GO:0032480];defense response to virus [GO:0051607];protein ubiquitination involved in ubiquitin-dependent protein catabolic process [GO:0042787];regulation of cyclin-dependent protein serine/threonine kinase activity [GO:0000079];ISG15-protein conjugation [GO:0032020];r…	ubiquitin-protein transferase activity [GO:0004842];poly(A) RNA binding [GO:0044822];ligase activity [GO:0016874];protein binding [GO:0005515];ISG15 transferase activity [GO:0042296]	cytoplasm [GO:0005737];nucleus [GO:0005634];cytosol [GO:0005829];perinuclear region of cytoplasm [GO:0048471]
ENSG00000176165	51.52	10.49	-1.97	0	0.0205127	OK	0.0237282	OK	0.0545858	OK	0.208878	OK	0.1835	OK	0.0933558	OK	85	homo_sapiens	ENSG00000176165	FOXG1	forkhead box G1 [Source:HGNC Symbol;Acc:HGNC:3811]	14:28760330-28770277	+	2290	NM_005249				transcription, DNA-templated [GO:0006351];negative regulation of transcription, DNA-templated [GO:0045892];regulation of transcription from RNA polymerase II promoter [GO:0006357];aging [GO:0007568];brain development [GO:0007420]	DNA binding [GO:0003677];protein binding [GO:0005515];sequence-specific DNA binding [GO:0043565];RNA polymerase II transcription factor activity, sequence-specific DNA binding [GO:0000981]	nucleus [GO:0005634]
ENSG00000205358	833.46	432.8	-1.7	0	31.0112	OK	30.9093	OK	26.033	OK	46.8433	OK	44.8812	OK	60.0306	OK	85	homo_sapiens	ENSG00000205358	MT1H	metallothionein 1H [Source:HGNC Symbol;Acc:HGNC:7400]	16:56669814-56671129	+	4496	NM_005951				negative regulation of growth [GO:0045926];cellular response to zinc ion [GO:0071294];cellular response to cadmium ion [GO:0071276]	zinc ion binding [GO:0008270];protein binding [GO:0005515]	cytoplasm [GO:0005737];nucleus [GO:0005634];perinuclear region of cytoplasm [GO:0048471]
ENSG00000127663	3036.39	2111.61	-1.4	0	7.14404	OK	6.08993	OK	6.6793	OK	9.34328	OK	9.8651	OK	8.36143	OK	85	homo_sapiens	ENSG00000127663	KDM4B	lysine demethylase 4B [Source:HGNC Symbol;Acc:HGNC:29136]	19:4969113-5153595	+	23030	NM_015015				histone H3-K36 demethylation [GO:0070544];histone H3-K9 demethylation [GO:0033169];negative regulation of histone H3-K9 trimethylation [GO:1900113];regulation of transcription, DNA-templated [GO:0006355];oxidation-reduction process [GO:0055114];transcription, DNA-templated [GO:0006351];histone demethylation [GO:0016577]	histone demethylase activity [GO:0032452];histone demethylase activity (H3-K9 specific) [GO:0032454];zinc ion binding [GO:0008270];dioxygenase activity [GO:0051213]	nuclear pericentric heterochromatin [GO:0031618];nucleus [GO:0005634];cytoplasm [GO:0005737];nucleoplasm [GO:0005654]
ENSG00000197461	593.34	310.46	-1.7	0	3.13247	OK	2.75668	OK	2.00531	OK	5.57238	OK	5.82436	OK	4.0578	OK	85	homo_sapiens	ENSG00000197461	PDGFA	platelet derived growth factor subunit A [Source:HGNC Symbol;Acc:HGNC:8799]	7:497258-520296	-	5154	NM_033023;NM_002607				positive regulation of GTPase activity [GO:0043547];positive regulation of cell proliferation [GO:0008284];regulation of actin cytoskeleton organization [GO:0032956];phosphatidylinositol phosphorylation [GO:0046854];phosphatidylinositol-mediated signaling [GO:0048015];actin cytoskeleton organization [GO:0030036];MAPK cascade [GO:0000165];positive regulation of cell migration [GO:0030335];positive…	protein heterodimerization activity [GO:0046982];protein binding [GO:0005515];protein homodimerization activity [GO:0042803];growth factor activity [GO:0008083];phosphatidylinositol-4,5-bisphosphate 3-kinase activity [GO:0046934];Ras guanyl-nucleotide exchange factor activity [GO:0005088];collagen binding [GO:0005518];platelet-derived growth factor receptor binding [GO:0005161];platelet-derived g…	extracellular region [GO:0005576];extracellular space [GO:0005615];Golgi membrane [GO:0000139];cell surface [GO:0009986];microvillus [GO:0005902];platelet alpha granule lumen [GO:0031093];endoplasmic reticulum lumen [GO:0005788]
ENSG00000156925	2765	4071.23	1.43	0	23.7599	OK	24.0356	OK	22.0598	OK	16.3614	OK	17.6064	OK	11.0337	OK	85	homo_sapiens	ENSG00000156925	ZIC3	Zic family member 3 [Source:HGNC Symbol;Acc:HGNC:12874]	X:137566142-137577691	+	7547	NM_003413				positive regulation of transcription from RNA polymerase II promoter [GO:0045944];cell differentiation [GO:0030154];transcription from RNA polymerase II promoter [GO:0006366];positive regulation of transcription, DNA-templated [GO:0045893];determination of left/right symmetry [GO:0007368];heart looping [GO:0001947];somatic stem cell population maintenance [GO:0035019];lung development [GO:0030324…	metal ion binding [GO:0046872];transcription factor activity, sequence-specific DNA binding [GO:0003700];RNA polymerase II core promoter proximal region sequence-specific DNA binding [GO:0000978];protein binding [GO:0005515];sequence-specific DNA binding [GO:0043565];transcriptional activator activity, RNA polymerase II core promoter proximal region sequence-specific binding [GO:0001077];RNA poly…	cytoplasm [GO:0005737];nucleus [GO:0005634];nucleoplasm [GO:0005654]
ENSG00000107796	129.42	50.59	-1.89	0	1.55385	OK	1.25637	OK	1.47762	OK	3.40503	OK	3.57899	OK	3.05463	OK	85	homo_sapiens	ENSG00000107796	ACTA2	actin, alpha 2, smooth muscle, aorta [Source:HGNC Symbol;Acc:HGNC:130]	10:88935074-88991339	-	59	NM_001141945;NM_001613				positive regulation of gene expression [GO:0010628];response to virus [GO:0009615];muscle contraction [GO:0006936];glomerular mesangial cell development [GO:0072144];mesenchyme migration [GO:0090131];regulation of blood pressure [GO:0008217];vascular smooth muscle contraction [GO:0014829]	ATP binding [GO:0005524];protein kinase binding [GO:0019901];protein binding [GO:0005515]	cytoplasm [GO:0005737];cytosol [GO:0005829];extracellular space [GO:0005615];lamellipodium [GO:0030027];filopodium [GO:0030175];extracellular exosome [GO:0070062];protein complex [GO:0043234];cell body [GO:0044297];cytoskeleton [GO:0005856];actin cytoskeleton [GO:0015629];smooth muscle contractile fiber [GO:0030485]
ENSG00000161940	635.43	388.9	-1.54	0	2.37613	OK	2.19737	OK	2.40443	OK	3.09394	OK	3.6524	OK	3.11506	OK	85	homo_sapiens	ENSG00000161940	BCL6B	B-cell CLL/lymphoma 6B [Source:HGNC Symbol;Acc:HGNC:1002]	17:7023020-7030290	+	255877	NM_181844				negative regulation of transcription from RNA polymerase II promoter [GO:0000122];regulation of neurogenesis [GO:0050767];myeloid cell differentiation [GO:0030099]	metal ion binding [GO:0046872];DNA binding [GO:0003677];protein binding [GO:0005515];RNA polymerase II regulatory region sequence-specific DNA binding [GO:0000977];transcriptional repressor activity, RNA polymerase II transcription regulatory region sequence-specific binding [GO:0001227]	nucleus [GO:0005634]
ENSG00000041982	299.6	157.69	-1.69	0	0.344295	OK	0.569712	OK	0.429423	OK	0.772143	OK	0.710366	OK	0.59603	OK	85	homo_sapiens	ENSG00000041982	TNC	tenascin C [Source:HGNC Symbol;Acc:HGNC:5318]	9:115019578-115118257	-	3371	NM_002160				cell adhesion [GO:0007155];response to wounding [GO:0009611];extracellular matrix organization [GO:0030198];osteoblast differentiation [GO:0001649];positive regulation of gene expression [GO:0010628];positive regulation of cell proliferation [GO:0008284];neuromuscular junction development [GO:0007528];prostate gland epithelium morphogenesis [GO:0060740];peripheral nervous system axon regeneration…	syndecan binding [GO:0045545]	extracellular region [GO:0005576];extracellular space [GO:0005615];membrane [GO:0016020];extracellular matrix [GO:0031012];focal adhesion [GO:0005925];basement membrane [GO:0005604];interstitial matrix [GO:0005614];proteinaceous extracellular matrix [GO:0005578]
ENSG00000112559	1510.36	994.94	-1.46	0	16.4976	OK	14.3205	OK	13.3124	OK	23.7763	OK	21.9514	OK	17.2128	OK	85	homo_sapiens	ENSG00000112559	MDFI	MyoD family inhibitor [Source:HGNC Symbol;Acc:HGNC:6967]	6:41636882-41654246	+	4188	NM_001300804;NM_001300806;NM_005586;NM_001300805				negative regulation of transcription from RNA polymerase II promoter [GO:0000122];negative regulation of Wnt signaling pathway [GO:0030178];cytoplasmic sequestering of transcription factor [GO:0042994];embryo development [GO:0009790];dorsal/ventral axis specification [GO:0009950];negative regulation of DNA binding [GO:0043392];regulation of Wnt signaling pathway [GO:0030111];embryonic skeletal sy…	protein binding [GO:0005515];transcription factor binding [GO:0008134]	cytoplasm [GO:0005737];nucleus [GO:0005634]
ENSG00000244694	59.29	137.87	1.82	0	0.674668	OK	0.758446	OK	0.697819	OK	0.337438	OK	0.402073	OK	0.203815	OK	85	homo_sapiens	ENSG00000244694	PTCHD4	patched domain containing 4 [Source:HGNC Symbol;Acc:HGNC:21345]	6:47878028-48068689	-	442213	NM_001013732;NM_207499				biological_process [GO:0008150]	molecular_function [GO:0003674]	integral component of membrane [GO:0016021];cellular_component [GO:0005575]
ENSG00000083444	3029.74	2130.69	-1.39	0	14.2359	OK	13.3688	OK	13.4353	OK	17.8292	OK	19.1617	OK	16.4003	OK	85	homo_sapiens	ENSG00000083444	PLOD1	procollagen-lysine,2-oxoglutarate 5-dioxygenase 1 [Source:HGNC Symbol;Acc:HGNC:9081]	1:11934205-11975538	+	5351	NM_000302				oxidation-reduction process [GO:0055114];cellular protein modification process [GO:0006464];response to hypoxia [GO:0001666];epidermis development [GO:0008544];hydroxylysine biosynthetic process [GO:0046947]	protein homodimerization activity [GO:0042803];procollagen-lysine 5-dioxygenase activity [GO:0008475]	endoplasmic reticulum membrane [GO:0005789];extracellular exosome [GO:0070062];rough endoplasmic reticulum membrane [GO:0030867]
ENSG00000095596	376.93	644.61	1.58	0	7.23573	OK	6.45482	OK	7.3915	OK	4.16743	OK	4.80319	OK	2.66015	OK	85	homo_sapiens	ENSG00000095596	CYP26A1	cytochrome P450 family 26 subfamily A member 1 [Source:HGNC Symbol;Acc:HGNC:2603]	10:93073475-93077890	+	1592	NM_057157;NM_000783				oxidation-reduction process [GO:0055114];negative regulation of retinoic acid receptor signaling pathway [GO:0048387];metabolic process [GO:0008152];vitamin metabolic process [GO:0006766];retinoic acid catabolic process [GO:0034653];retinoic acid metabolic process [GO:0042573]	iron ion binding [GO:0005506];heme binding [GO:0020037];retinoic acid binding [GO:0001972];retinoic acid 4-hydroxylase activity [GO:0008401];oxygen binding [GO:0019825]	endoplasmic reticulum membrane [GO:0005789]
ENSG00000138685	4206.7	6828.77	1.53	0	18.1253	OK	18.0826	OK	17.5195	OK	12.4545	OK	0	FAIL	7.3345	OK	85	homo_sapiens	ENSG00000138685	FGF2	fibroblast growth factor 2 [Source:HGNC Symbol;Acc:HGNC:3676]	4:122826708-122898236	+	2247	NM_002006				positive regulation of transcription from RNA polymerase II promoter [GO:0045944];negative regulation of cell proliferation [GO:0008285];positive regulation of gene expression [GO:0010628];positive regulation of protein phosphorylation [GO:0001934];regulation of cell cycle [GO:0051726];positive regulation of cell proliferation [GO:0008284];fibroblast growth factor receptor signaling pathway [GO:0…	growth factor activity [GO:0008083];protein binding [GO:0005515];fibroblast growth factor receptor binding [GO:0005104];cytokine activity [GO:0005125];1-phosphatidylinositol-3-kinase activity [GO:0016303];phosphatidylinositol-4,5-bisphosphate 3-kinase activity [GO:0046934];Ras guanyl-nucleotide exchange factor activity [GO:0005088];heparin binding [GO:0008201];protein tyrosine kinase activity [GO…	extracellular space [GO:0005615];nucleus [GO:0005634];cytoplasm [GO:0005737];extracellular region [GO:0005576]
ENSG00000213115	40.72	111.82	1.89	0	2.29578	OK	2.34044	OK	3.06145	OK	0.976949	OK	0.980443	OK	0.62714	OK	85	homo_sapiens	ENSG00000213115			2:188227189-188228382	+
ENSG00000164236	341.94	604.38	1.62	0	1.00916	OK	1.19662	OK	1.09938	OK	0.575854	OK	0.480333	OK	0.644449	OK	85	homo_sapiens	ENSG00000164236	ANKRD33B	ankyrin repeat domain 33B [Source:HGNC Symbol;Acc:HGNC:35240]	5:10564330-10657816	+	651746	NM_001164440
ENSG00000147804	152.52	68.72	-1.8	0	1.11871	OK	1.1049	OK	1.4719	OK	3.68407	OK	3.60515	OK	2.47414	OK	85	homo_sapiens	ENSG00000147804	SLC39A4	solute carrier family 39 member 4 [Source:HGNC Symbol;Acc:HGNC:17129]	8:144409742-144416895	-	55630	NM_017767;NM_130849				cellular zinc ion homeostasis [GO:0006882];zinc II ion transmembrane import [GO:0071578];zinc II ion transport [GO:0006829];cellular response to zinc ion starvation [GO:0034224]	zinc ion transmembrane transporter activity [GO:0005385]	plasma membrane [GO:0005886];integral component of plasma membrane [GO:0005887];extracellular exosome [GO:0070062];recycling endosome membrane [GO:0055038];cytoplasmic, membrane-bounded vesicle [GO:0016023];endosome [GO:0005768];apical plasma membrane [GO:0016324]
ENSG00000118523	991.68	645.38	-1.48	0	4.09123	OK	4.90068	OK	4.45849	OK	6.84098	OK	7.2864	OK	5.57089	OK	85	homo_sapiens	ENSG00000118523	CTGF	connective tissue growth factor [Source:HGNC Symbol;Acc:HGNC:2500]	6:131948176-131951373	-	1490	NM_001901				cell adhesion [GO:0007155];transcription initiation from RNA polymerase II promoter [GO:0006367];epidermis development [GO:0008544];regulation of cell growth [GO:0001558];DNA biosynthetic process [GO:0071897];cell-cell signaling [GO:0007267];positive regulation of ERK1 and ERK2 cascade [GO:0070374];positive regulation of cell differentiation [GO:0045597];response to wounding [GO:0009611];positive…	protein binding [GO:0005515];protein C-terminus binding [GO:0008022];integrin binding [GO:0005178];insulin-like growth factor binding [GO:0005520];heparin binding [GO:0008201];growth factor activity [GO:0008083];fibronectin binding [GO:0001968]	plasma membrane [GO:0005886];extracellular region [GO:0005576];Golgi apparatus [GO:0005794];intracellular membrane-bounded organelle [GO:0043231];proteinaceous extracellular matrix [GO:0005578];extracellular space [GO:0005615];cytosol [GO:0005829];perinuclear region of cytoplasm [GO:0048471];cis-Golgi network [GO:0005801];cell cortex [GO:0005938]
ENSG00000231689	80.08	166.79	1.76	0	2.31001	OK	2.66673	OK	3.29257	OK	1.49477	OK	1.42238	OK	1.04652	OK	85	homo_sapiens	ENSG00000231689		long intergenic non-protein coding RNA 1090 [Source:HGNC Symbol;Acc:HGNC:49201]	2:187712816-188384313	-
ENSG00000087245	1085.37	711.04	-1.47	0	7.07029	OK	7.43881	OK	6.42313	OK	8.8333	OK	8.87958	OK	9.67788	OK	85	homo_sapiens	ENSG00000087245	MMP2	matrix metallopeptidase 2 [Source:HGNC Symbol;Acc:HGNC:7166]	16:55389700-55506691	+	4313	NM_004530;NM_001302508;NM_001302510;NM_001302509;NM_001127891				proteolysis [GO:0006508];cellular protein metabolic process [GO:0044267];extracellular matrix disassembly [GO:0022617];collagen catabolic process [GO:0030574];ephrin receptor signaling pathway [GO:0048013];angiogenesis [GO:0001525];endodermal cell differentiation [GO:0035987];cellular response to amino acid stimulus [GO:0071230];skeletal system morphogenesis [GO:0048705];face morphogenesis [GO:00…	zinc ion binding [GO:0008270];protein binding [GO:0005515];serine-type endopeptidase activity [GO:0004252];metalloendopeptidase activity [GO:0004222];metallopeptidase activity [GO:0008237]	nucleus [GO:0005634];mitochondrion [GO:0005739];extracellular region [GO:0005576];extracellular space [GO:0005615];proteinaceous extracellular matrix [GO:0005578];cytoplasm [GO:0005737];plasma membrane [GO:0005886];sarcomere [GO:0030017]
ENSG00000122641	39.17	99.82	1.86	0	0.353176	OK	0.383679	OK	0.456408	OK	0.117594	OK	0.15595	OK	0.16746	OK	85	homo_sapiens	ENSG00000122641	INHBA	inhibin beta A subunit [Source:HGNC Symbol;Acc:HGNC:6066]	7:41667168-41705834	-	3624	NM_002192				positive regulation of transcription from RNA polymerase II promoter [GO:0045944];regulation of transcription from RNA polymerase II promoter [GO:0006357];nervous system development [GO:0007399];cell differentiation [GO:0030154];positive regulation of transcription, DNA-templated [GO:0045893];positive regulation of gene expression [GO:0010628];cell surface receptor signaling pathway [GO:0007166];…	cytokine activity [GO:0005125];protein binding [GO:0005515];identical protein binding [GO:0042802];hormone activity [GO:0005179];transforming growth factor beta receptor binding [GO:0005160];growth factor activity [GO:0008083];peptide hormone binding [GO:0017046];type II activin receptor binding [GO:0070699];receptor binding [GO:0005102];protein heterodimerization activity [GO:0046982];inhibin bi…	extracellular region [GO:0005576];inhibin A complex [GO:0043512];activin A complex [GO:0043509];perinuclear region of cytoplasm [GO:0048471];extracellular space [GO:0005615]
ENSG00000257741	9.97	54.51	1.91	0	0.178102	OK	0.475707	OK	0.251512	OK	0.0847254	OK	0.0767673	OK	0.0287503	OK	85	homo_sapiens	ENSG00000257741	LINC01490	long intergenic non-protein coding RNA 1490 [Source:HGNC Symbol;Acc:HGNC:51146]	12:80763154-80770717	+	101928420	NR_120470
ENSG00000164265	158.35	321.95	1.73	0	11.4435	OK	11.3026	OK	9.1299	OK	4.98991	OK	6.85363	OK	2.64217	OK	85	homo_sapiens	ENSG00000164265	SCGB3A2	secretoglobin family 3A member 2 [Source:HGNC Symbol;Acc:HGNC:18391]	5:147870682-147882191	+	117156	NM_054023				receptor-mediated endocytosis [GO:0006898]	protein binding [GO:0005515]	extracellular region [GO:0005576];endocytic vesicle lumen [GO:0071682]
ENSG00000164251	602.28	954.33	1.51	0	5.68893	OK	5.63562	OK	6.01703	OK	4.33338	OK	2.91607	OK	3.24364	OK	85	homo_sapiens	ENSG00000164251	F2RL1	F2R like trypsin receptor 1 [Source:HGNC Symbol;Acc:HGNC:3538]	5:76818933-76835315	+	2150	NM_005242				G-protein coupled receptor signaling pathway [GO:0007186];innate immune response [GO:0045087];positive regulation of transcription from RNA polymerase II promoter [GO:0045944];inflammatory response [GO:0006954];positive regulation of cell migration [GO:0030335];positive regulation of pseudopodium assembly [GO:0031274];positive regulation of I-kappaB kinase/NF-kappaB signaling [GO:0043123];defense…	G-protein coupled receptor activity [GO:0004930];protein binding [GO:0005515];receptor binding [GO:0005102];receptor activity [GO:0004872];thrombin receptor activity [GO:0015057];G-protein alpha-subunit binding [GO:0001965];G-protein beta-subunit binding [GO:0031681]	plasma membrane [GO:0005886];early endosome [GO:0005769];integral component of plasma membrane [GO:0005887];Golgi apparatus [GO:0005794];pseudopodium [GO:0031143]
ENSG00000162433	11182.2	7500.82	-1.44	0	33.949	OK	29.7115	OK	31.5794	OK	48.7403	OK	47.4976	OK	35.5737	OK	85	homo_sapiens	ENSG00000162433	AK4	adenylate kinase 4 [Source:HGNC Symbol;Acc:HGNC:363]	1:65147549-65232145	+	205	NM_013410;NM_203464;NM_001005353				nucleoside diphosphate phosphorylation [GO:0006165];nucleoside triphosphate biosynthetic process [GO:0009142];nucleobase-containing small molecule interconversion [GO:0015949];ATP metabolic process [GO:0046034];ADP biosynthetic process [GO:0006172];AMP metabolic process [GO:0046033];GTP metabolic process [GO:0046039];nucleoside monophosphate phosphorylation [GO:0046940];brain development [GO:0007…	GTP binding [GO:0005525];ATP binding [GO:0005524];nucleoside diphosphate kinase activity [GO:0004550];adenylate kinase activity [GO:0004017];nucleoside phosphate kinase activity [GO:0050145];nucleoside triphosphate adenylate kinase activity [GO:0046899]	mitochondrion [GO:0005739];extracellular exosome [GO:0070062];mitochondrial matrix [GO:0005759]
ENSG00000007372	160.92	71.36	-1.8	0	0.16631	OK	0.324824	OK	0.693445	OK	0.915194	OK	1.00759	OK	0.863243	OK	85	homo_sapiens	ENSG00000007372	PAX6	paired box 6 [Source:HGNC Symbol;Acc:HGNC:8620]	11:31784792-31817961	-	5080	NM_001127612;NM_001604;NM_001258465;NM_001258464;NM_000280;NM_001310161;NM_001258463;NM_001310158;NM_001258462				protein ubiquitination [GO:0016567];positive regulation of transcription from RNA polymerase II promoter [GO:0045944];transcription from RNA polymerase II promoter [GO:0006366];positive regulation of transcription, DNA-templated [GO:0045893];positive regulation of gene expression [GO:0010628];eye development [GO:0001654];visual perception [GO:0007601];neuron fate commitment [GO:0048663];central n…	DNA binding [GO:0003677];ubiquitin-protein transferase activity [GO:0004842];transcription factor activity, sequence-specific DNA binding [GO:0003700];protein binding [GO:0005515];transcription factor binding [GO:0008134];RNA polymerase II transcription factor activity, sequence-specific DNA binding [GO:0000981];protein kinase binding [GO:0019901];R-SMAD binding [GO:0070412];RNA polymerase II cor…	cytoplasm [GO:0005737];nucleus [GO:0005634];nucleoplasm [GO:0005654];nuclear chromatin [GO:0000790];intracellular [GO:0005622]
ENSG00000254339	108.95	213.8	1.7	0	4.72034	OK	5.80981	OK	4.57751	OK	2.66675	OK	2.96121	OK	2.03009	OK	85	homo_sapiens	ENSG00000254339			8:114282067-114295839	+
ENSG00000181274	1034.58	1587.31	1.47	0	11.7105	OK	12.0995	OK	12.6661	OK	7.77898	OK	6.68293	OK	7.53598	OK	85	homo_sapiens	ENSG00000181274	FRAT2	frequently rearranged in advanced T-cell lymphomas 2 [Source:HGNC Symbol;Acc:HGNC:16048]	10:97332497-97334709	-	23401	NM_012083				multicellular organism development [GO:0007275];cell proliferation [GO:0008283];beta-catenin destruction complex disassembly [GO:1904886];Wnt signaling pathway [GO:0016055]	molecular_function [GO:0003674]	cytosol [GO:0005829];cellular_component [GO:0005575]
ENSG00000186918	1704.82	1160.72	-1.42	0	12.2592	OK	9.06604	OK	8.98672	OK	15.7501	OK	14.1423	OK	13.4483	OK	85	homo_sapiens	ENSG00000186918	ZNF395	zinc finger protein 395 [Source:HGNC Symbol;Acc:HGNC:18737]	8:28345585-28402701	-	55893	NM_018660				regulation of transcription, DNA-templated [GO:0006355];transcription, DNA-templated [GO:0006351];regulation of transcription from RNA polymerase II promoter [GO:0006357]	metal ion binding [GO:0046872];DNA binding [GO:0003677];RNA polymerase II core promoter proximal region sequence-specific DNA binding [GO:0000978];enhancer sequence-specific DNA binding [GO:0001158]	cytoplasm [GO:0005737];nucleus [GO:0005634]
ENSG00000171246	385.02	637.82	1.55	0	2.20047	OK	2.56217	OK	2.50037	OK	1.61425	OK	1.85581	OK	0.877126	OK	85	homo_sapiens	ENSG00000171246	NPTX1	neuronal pentraxin 1 [Source:HGNC Symbol;Acc:HGNC:7952]	17:80467148-80477843	-	4884	NM_002522				transport [GO:0006810];synaptic transmission [GO:0007268];central nervous system development [GO:0007417];axonogenesis involved in innervation [GO:0060385]	metal ion binding [GO:0046872]	transport vesicle [GO:0030133]
ENSG00000224039	137.24	273.96	1.71	0	1.97993	OK	2.76307	OK	2.8083	OK	1.23107	OK	1.16979	OK	1.32717	OK	85	homo_sapiens	ENSG00000224039			3:16692745-16694202	-
ENSG00000152661	14496.4	21275.1	1.42	0	116.448	OK	113.9	OK	113.183	OK	86.8331	OK	77.4825	OK	55.3908	OK	85	homo_sapiens	ENSG00000152661	GJA1	gap junction protein alpha 1 [Source:HGNC Symbol;Acc:HGNC:4274]	6:121435692-121449727	+	2697	NM_000165				transport [GO:0006810];ion transmembrane transport [GO:0034220];signal transduction [GO:0007165];heart development [GO:0007507];positive regulation of I-kappaB kinase/NF-kappaB signaling [GO:0043123];muscle contraction [GO:0006936];cell-cell signaling [GO:0007267];negative regulation of cell growth [GO:0030308];cell communication by electrical coupling involved in cardiac conduction [GO:0086064];…	signal transducer activity [GO:0004871];protein binding [GO:0005515];gap junction channel activity [GO:0005243];ion transmembrane transporter activity [GO:0015075];gap junction channel activity involved in cardiac conduction electrical coupling [GO:0086075];gap junction channel activity involved in cell communication by electrical coupling [GO:1903763];receptor binding [GO:0005102];beta-tubulin b…	plasma membrane [GO:0005886];mitochondrion [GO:0005739];endoplasmic reticulum membrane [GO:0005789];integral component of plasma membrane [GO:0005887];extracellular exosome [GO:0070062];Golgi membrane [GO:0000139];Golgi apparatus [GO:0005794];membrane raft [GO:0045121];focal adhesion [GO:0005925];Golgi-associated vesicle membrane [GO:0030660];intercalated disc [GO:0014704];gap junction [GO:000592…
ENSG00000168672	2022.66	2833.41	1.37	0	11.1808	OK	10.7384	OK	10.5398	OK	8.81273	OK	8.30039	OK	5.52924	OK	85	homo_sapiens	ENSG00000168672	FAM84B	family with sequence similarity 84 member B [Source:HGNC Symbol;Acc:HGNC:24166]	8:126552442-126558393	-	157638	NM_174911					protein binding [GO:0005515]	cytoplasm [GO:0005737];plasma membrane [GO:0005886]
ENSG00000135766	1802.03	1088.6	-1.55	0	7.21135	OK	4.26576	OK	5.70056	OK	8.96101	OK	11.8095	OK	6.83055	OK	85	homo_sapiens	ENSG00000135766	EGLN1	egl-9 family hypoxia inducible factor 1 [Source:HGNC Symbol;Acc:HGNC:1232]	1:231363751-231425044	-	54583	NM_022051				oxidation-reduction process [GO:0055114];response to hypoxia [GO:0001666];negative regulation of sequence-specific DNA binding transcription factor activity [GO:0043433];regulation of transcription from RNA polymerase II promoter in response to hypoxia [GO:0061418];regulation of angiogenesis [GO:0045765];oxygen homeostasis [GO:0032364];peptidyl-proline hydroxylation to 4-hydroxy-L-proline [GO:001…	iron ion binding [GO:0005506];protein binding [GO:0005515];oxidoreductase activity, acting on paired donors, with incorporation or reduction of molecular oxygen, 2-oxoglutarate as one donor, and incorporation of one atom each of oxygen into both donors [GO:0016706];enzyme binding [GO:0019899];L-ascorbic acid binding [GO:0031418];peptidyl-proline 4-dioxygenase activity [GO:0031545];peptidyl-prolin…	cytoplasm [GO:0005737];nucleus [GO:0005634];cytosol [GO:0005829]
ENSG00000116106	1074.84	1600.18	1.44	0	8.21827	OK	6.0399	OK	7.40695	OK	4.34615	OK	3.8544	OK	3.83699	OK	85	homo_sapiens	ENSG00000116106	EPHA4	EPH receptor A4 [Source:HGNC Symbol;Acc:HGNC:3388]	2:221418027-221574202	-	2043	NM_001304536;NM_001304537;NM_004438				peptidyl-tyrosine phosphorylation [GO:0018108];cell adhesion [GO:0007155];ephrin receptor signaling pathway [GO:0048013];protein autophosphorylation [GO:0046777];regulation of GTPase activity [GO:0043087];regulation of axonogenesis [GO:0050770];regulation of dendritic spine morphogenesis [GO:0061001];negative regulation of axon regeneration [GO:0048681];motor neuron axon guidance [GO:0008045];fas…	ATP binding [GO:0005524];protein kinase activity [GO:0004672];protein binding [GO:0005515];transmembrane-ephrin receptor activity [GO:0005005];GPI-linked ephrin receptor activity [GO:0005004];PH domain binding [GO:0042731];DH domain binding [GO:0097161];identical protein binding [GO:0042802];ephrin receptor binding [GO:0046875]	cytoplasm [GO:0005737];plasma membrane [GO:0005886];integral component of plasma membrane [GO:0005887];axon [GO:0030424];cell junction [GO:0030054];postsynaptic membrane [GO:0045211];postsynaptic density [GO:0014069];early endosome membrane [GO:0031901];dendrite [GO:0030425];Golgi apparatus [GO:0005794];neuromuscular junction [GO:0031594];endoplasmic reticulum [GO:0005783];cell surface [GO:000998…
ENSG00000173281	1266.3	1908.16	1.45	0	5.32977	OK	5.46504	OK	5.96772	OK	3.65682	OK	3.24639	OK	3.46138	OK	85	homo_sapiens	ENSG00000173281	PPP1R3B	protein phosphatase 1 regulatory subunit 3B [Source:HGNC Symbol;Acc:HGNC:14942]	8:9136255-9151574	-	79660	NM_024607;NM_001201329				glycogen metabolic process [GO:0005977];regulation of glycogen catabolic process [GO:0005981];regulation of glycogen biosynthetic process [GO:0005979]	enzyme binding [GO:0019899];phosphoprotein phosphatase activity [GO:0004721];protein phosphatase regulator activity [GO:0019888]	intracellular membrane-bounded organelle [GO:0043231];glycogen granule [GO:0042587];protein phosphatase type 1 complex [GO:0000164]
ENSG00000182095	252.87	140.88	-1.62	0	0.789622	OK	0.947845	OK	0.57405	OK	1.35504	OK	1.5001	OK	0.964582	OK	85	homo_sapiens	ENSG00000182095	TNRC18	trinucleotide repeat containing 18 [Source:HGNC Symbol;Acc:HGNC:11962]	7:5306790-5425414	-	84629	NM_001080495				chromatin silencing [GO:0006342];heterochromatin assembly [GO:0031507]	chromatin binding [GO:0003682];transcription regulatory region sequence-specific DNA binding [GO:0000976]	cytoplasm [GO:0005737];nucleus [GO:0005634];mitochondrion [GO:0005739];nucleoplasm [GO:0005654];nuclear membrane [GO:0031965];chromatin [GO:0000785];chromatin silencing complex [GO:0005677]
ENSG00000115353	34.07	87.68	1.84	0	0.491045	OK	0.875453	OK	0.318027	OK	0.162701	OK	0.0976938	OK	0.349029	OK	85	homo_sapiens	ENSG00000115353	TACR1	tachykinin receptor 1 [Source:HGNC Symbol;Acc:HGNC:11526]	2:75046463-75199700	-	6869	NM_001058;NM_015727				inflammatory response [GO:0006954];cell surface receptor signaling pathway [GO:0007166];synaptic transmission [GO:0007268];phospholipase C-activating G-protein coupled receptor signaling pathway [GO:0007200];positive regulation of smooth muscle contraction [GO:0045987];tachykinin receptor signaling pathway [GO:0007217];detection of abiotic stimulus [GO:0009582];response to pain [GO:0048265];regul…	protein binding [GO:0005515];tachykinin receptor activity [GO:0004995];substance P receptor activity [GO:0016496]	plasma membrane [GO:0005886];integral component of plasma membrane [GO:0005887];cell periphery [GO:0071944]
ENSG00000026103	160.2	296.89	1.64	0	2.60867	OK	2.76791	OK	2.61808	OK	1.65756	OK	1.65612	OK	0.94819	OK	85	homo_sapiens	ENSG00000026103	FAS	Fas cell surface death receptor [Source:HGNC Symbol;Acc:HGNC:11920]	10:88990582-89015785	+	355	NM_000043;NM_152871;NM_152872				immune response [GO:0006955];negative regulation of apoptotic process [GO:0043066];apoptotic signaling pathway [GO:0097190];signal transduction [GO:0007165];inflammatory response [GO:0006954];apoptotic process [GO:0006915];response to lipopolysaccharide [GO:0032496];regulation of cell proliferation [GO:0042127];positive regulation of apoptotic process [GO:0043065];regulation of apoptotic process …	signal transducer activity [GO:0004871];protein binding [GO:0005515];identical protein binding [GO:0042802];receptor activity [GO:0004872];tumor necrosis factor-activated receptor activity [GO:0005031];kinase binding [GO:0019900]	cytoplasm [GO:0005737];plasma membrane [GO:0005886];nucleus [GO:0005634];cytosol [GO:0005829];integral component of plasma membrane [GO:0005887];extracellular exosome [GO:0070062];cell surface [GO:0009986];membrane raft [GO:0045121];neuron projection [GO:0043005];death-inducing signaling complex [GO:0031264];CD95 death-inducing signaling complex [GO:0031265];extracellular region [GO:0005576];exte…
ENSG00000169856	203.94	85.65	-1.8	0	1.44636	OK	1.05704	OK	0.792351	OK	1.50612	OK	4.94029	OK	1.73822	OK	85	homo_sapiens	ENSG00000169856	ONECUT1	one cut homeobox 1 [Source:HGNC Symbol;Acc:HGNC:8138]	15:52756989-52791078	-	3175	NM_004498				regulation of transcription, DNA-templated [GO:0006355];positive regulation of transcription from RNA polymerase II promoter [GO:0045944];cell differentiation [GO:0030154];system development [GO:0048731];glucose metabolic process [GO:0006006];regulation of transcription from RNA polymerase II promoter [GO:0006357];cilium assembly [GO:0042384];Notch signaling pathway [GO:0007219];epithelial cell d…	DNA binding [GO:0003677];transcriptional activator activity, RNA polymerase II core promoter proximal region sequence-specific binding [GO:0001077];transcription factor activity, sequence-specific DNA binding [GO:0003700];transcriptional activator activity, RNA polymerase II transcription regulatory region sequence-specific binding [GO:0001228]	nucleus [GO:0005634]
ENSG00000205213	4243.28	6025.28	1.38	0	22.6661	OK	20.7956	OK	21.3248	OK	16.4186	OK	17.7139	OK	11.0013	OK	85	homo_sapiens	ENSG00000205213	LGR4	leucine rich repeat containing G protein-coupled receptor 4 [Source:HGNC Symbol;Acc:HGNC:13299]	11:27365961-27472775	-	55366	NM_018490				G-protein coupled receptor signaling pathway [GO:0007186];innate immune response [GO:0045087];spermatogenesis [GO:0007283];positive regulation of canonical Wnt signaling pathway [GO:0090263];bone mineralization [GO:0030282];circadian regulation of gene expression [GO:0032922];osteoblast differentiation [GO:0001649];bone remodeling [GO:0046849];negative regulation of cytokine secretion [GO:0050710…	protein binding [GO:0005515];transmembrane signaling receptor activity [GO:0004888]	plasma membrane [GO:0005886];integral component of plasma membrane [GO:0005887]
ENSG00000171604	3228.8	2348.65	-1.35	0	20.0686	OK	19.7052	OK	20.1222	OK	28.2933	OK	27.0767	OK	25.329	OK	85	homo_sapiens	ENSG00000171604	CXXC5	CXXC finger protein 5 [Source:HGNC Symbol;Acc:HGNC:26943]	5:139647299-139683882	+	51523	NM_016463				transcription, DNA-templated [GO:0006351];negative regulation of transcription from RNA polymerase II promoter [GO:0000122];signal transduction [GO:0007165];positive regulation of I-kappaB kinase/NF-kappaB signaling [GO:0043123]	signal transducer activity [GO:0004871];zinc ion binding [GO:0008270];protein binding [GO:0005515];sequence-specific DNA binding [GO:0043565];transcription factor binding [GO:0008134]	cytoplasm [GO:0005737];nucleoplasm [GO:0005654]
ENSG00000099284	946.94	656.57	-1.4	0	5.69993	OK	5.42976	OK	5.77918	OK	7.95544	OK	8.09391	OK	6.70593	OK	85	homo_sapiens	ENSG00000099284	H2AFY2	H2A histone family member Y2 [Source:HGNC Symbol;Acc:HGNC:14453]	10:70052796-70112280	+	55506	NM_018649				negative regulation of transcription from RNA polymerase II promoter [GO:0000122];nucleosome assembly [GO:0006334];chromatin modification [GO:0016568];brain development [GO:0007420];chromatin silencing [GO:0006342];positive regulation of keratinocyte differentiation [GO:0045618];negative regulation of gene expression, epigenetic [GO:0045814];dosage compensation [GO:0007549];establishment of prote…	protein heterodimerization activity [GO:0046982];transcription regulatory region DNA binding [GO:0044212];RNA polymerase II regulatory region sequence-specific DNA binding [GO:0000977];chromatin DNA binding [GO:0031490]	nucleosome [GO:0000786];extracellular exosome [GO:0070062];nucleoplasm [GO:0005654];nuclear chromosome, telomeric region [GO:0000784];nuclear chromatin [GO:0000790];ESC/E(Z) complex [GO:0035098];Barr body [GO:0001740];nucleus [GO:0005634];chromatin [GO:0000785]
ENSG00000214336	206.38	343.76	1.55	0	1.85622	OK	1.98828	OK	1.94104	OK	1.07854	OK	1.06282	OK	1.03159	OK	85	homo_sapiens	ENSG00000214336	FOXI3	forkhead box I3 [Source:HGNC Symbol;Acc:HGNC:35123]	2:88446787-88452656	-	344167	NM_001135649				transcription, DNA-templated [GO:0006351];regulation of transcription from RNA polymerase II promoter [GO:0006357]	sequence-specific DNA binding [GO:0043565];RNA polymerase II transcription factor activity, sequence-specific DNA binding [GO:0000981]	nucleus [GO:0005634]
ENSG00000005448	2260.75	1492.7	-1.45	0	28.8129	OK	21.7984	OK	24.8666	OK	36.7399	OK	34.8825	OK	34.2624	OK	85	homo_sapiens	ENSG00000005448	WDR54	WD repeat domain 54 [Source:HGNC Symbol;Acc:HGNC:25770]	2:74421678-74425755	+	84058	NM_001320825;NM_001320823;NM_032118
ENSG00000163584	2094.01	2905.63	1.36	0	98.4956	OK	102.742	OK	98.9519	OK	75.8749	OK	62.2836	OK	54.0218	OK	85	homo_sapiens	ENSG00000163584	RPL22L1	ribosomal protein L22 like 1 [Source:HGNC Symbol;Acc:HGNC:27610]	3:170864875-170870483	-	200916	NM_001099645				cytoplasmic translation [GO:0002181]	structural constituent of ribosome [GO:0003735]	cytosolic large ribosomal subunit [GO:0022625]
ENSG00000164056	1647.16	1170.55	-1.37	0	10.4127	OK	10.6698	OK	10.8893	OK	14.5199	OK	14.2016	OK	12.7383	OK	85	homo_sapiens	ENSG00000164056	SPRY1	sprouty RTK signaling antagonist 1 [Source:HGNC Symbol;Acc:HGNC:11269]	4:123396795-123403760	+	10252	NM_199327;NM_005841;NM_001258038;NM_001258039				negative regulation of ERK1 and ERK2 cascade [GO:0070373];negative regulation of epidermal growth factor receptor signaling pathway [GO:0042059];negative regulation of cell proliferation [GO:0008285];metanephros development [GO:0001656];negative regulation of Ras protein signal transduction [GO:0046580];negative regulation of GTPase activity [GO:0034260];negative regulation of fibroblast growth f…	protein binding [GO:0005515]	cytoplasm [GO:0005737];plasma membrane [GO:0005886];cytosol [GO:0005829];nucleoplasm [GO:0005654];Golgi apparatus [GO:0005794]
ENSG00000177108	1399.93	965.91	-1.41	0	5.30769	OK	4.49691	OK	4.6647	OK	6.52356	OK	7.26499	OK	5.56184	OK	85	homo_sapiens	ENSG00000177108	ZDHHC22	zinc finger DHHC-type containing 22 [Source:HGNC Symbol;Acc:HGNC:20106]	14:77131270-77142734	-	283576	NM_174976				protein palmitoylation [GO:0018345];protein localization to plasma membrane [GO:0072659]	zinc ion binding [GO:0008270];protein binding [GO:0005515];protein-cysteine S-palmitoyltransferase activity [GO:0019706]	integral component of membrane [GO:0016021];endoplasmic reticulum [GO:0005783];Golgi apparatus [GO:0005794]
ENSG00000154080	312.37	494.33	1.49	0	3.40075	OK	3.08135	OK	3.17151	OK	1.95862	OK	1.95032	OK	1.43467	OK	85	homo_sapiens	ENSG00000154080	CHST9	carbohydrate sulfotransferase 9 [Source:HGNC Symbol;Acc:HGNC:19898]	18:26906481-27185317	-	83539	NM_031422;NM_001256316				proteoglycan biosynthetic process [GO:0030166];glycosaminoglycan metabolic process [GO:0030203];chondroitin sulfate biosynthetic process [GO:0030206];carbohydrate biosynthetic process [GO:0016051];sulfur compound metabolic process [GO:0006790];hormone biosynthetic process [GO:0042446]	N-acetylgalactosamine 4-O-sulfotransferase activity [GO:0001537];chondroitin 4-sulfotransferase activity [GO:0047756]	integral component of membrane [GO:0016021];extracellular region [GO:0005576];Golgi membrane [GO:0000139]
ENSG00000013297	384.38	230.69	-1.55	0	1.63538	OK	1.64464	OK	1.63177	OK	3.23631	OK	2.5804	OK	2.39564	OK	85	homo_sapiens	ENSG00000013297	CLDN11;LOC10192	claudin 11 [Source:HGNC Symbol;Acc:HGNC:8514]	3:170418865-170860380	+	5010;101928583	NM_005602;NR_135556				calcium-independent cell-cell adhesion via plasma membrane cell-adhesion molecules [GO:0016338];spermatogenesis [GO:0007283];cell adhesion [GO:0007155];axon ensheathment [GO:0008366]	structural molecule activity [GO:0005198];identical protein binding [GO:0042802];protein binding [GO:0005515]	integral component of membrane [GO:0016021];plasma membrane [GO:0005886];extracellular exosome [GO:0070062];bicellular tight junction [GO:0005923];myelin sheath [GO:0043209];basal part of cell [GO:0045178]
ENSG00000215866	377.36	611.5	1.52	0	13.2245	OK	11.4732	OK	10.9256	OK	7.69515	OK	8.36671	OK	5.1328	OK	85	homo_sapiens	ENSG00000215866	LINC01356	long intergenic non-protein coding RNA 1356 [Source:HGNC Symbol;Acc:HGNC:50587]	1:112820170-112850643	-	100996702	NR_103746
ENSG00000236673	1738.34	2618.37	1.44	0	30.2858	OK	27.7641	OK	25.9063	OK	21.119	OK	25.0441	OK	15.7337	OK	85	homo_sapiens	ENSG00000236673			6:131901963-131920565	+
ENSG00000248329	1652.53	2644.2	1.5	0	23.7905	OK	22.9507	OK	20.4976	OK	15.8121	OK	15.886	OK	9.94503	OK	85	homo_sapiens	ENSG00000248329	APELA	apelin receptor early endogenous ligand [Source:HGNC Symbol;Acc:HGNC:48925]	4:164877004-164898965	+	100506013	NM_001297550				heart development [GO:0007507];endoderm development [GO:0007492];apelin receptor signaling pathway [GO:0060183];mesendoderm migration [GO:0090133];cell migration involved in mesendoderm migration [GO:0090134];SMAD protein signal transduction [GO:0060395]	hormone activity [GO:0005179];apelin receptor binding [GO:0031704]	extracellular region [GO:0005576];extracellular space [GO:0005615]
ENSG00000148680	1512.9	1059.29	-1.39	0	5.90091	OK	5.27674	OK	5.85593	OK	8.29545	OK	8.44289	OK	6.15127	OK	85	homo_sapiens	ENSG00000148680	HTR7	5-hydroxytryptamine receptor 7 [Source:HGNC Symbol;Acc:HGNC:5302]	10:90740823-90857698	-	3363	NM_019859;NM_000872;NM_019860				serotonin receptor signaling pathway [GO:0007210];synaptic transmission [GO:0007268];circadian rhythm [GO:0007623];smooth muscle contraction [GO:0006939];blood circulation [GO:0008015];vasoconstriction [GO:0042310];G-protein coupled receptor signaling pathway, coupled to cyclic nucleotide second messenger [GO:0007187]	G-protein coupled serotonin receptor activity [GO:0004993]	plasma membrane [GO:0005886];integral component of plasma membrane [GO:0005887]
ENSG00000059804	31266	22178.9	-1.37	0	132.962	OK	107.261	OK	117.445	OK	159.892	OK	168.822	OK	129.335	OK	85	homo_sapiens	ENSG00000059804	SLC2A3	solute carrier family 2 member 3 [Source:HGNC Symbol;Acc:HGNC:11007]	12:7919230-7936275	-	6515	NM_006931				carbohydrate metabolic process [GO:0005975];glucose transport [GO:0015758];glucose transmembrane transport [GO:1904659];L-ascorbic acid metabolic process [GO:0019852];dehydroascorbic acid transport [GO:0070837]	glucose transmembrane transporter activity [GO:0005355];D-glucose transmembrane transporter activity [GO:0055056];glucose binding [GO:0005536];dehydroascorbic acid transporter activity [GO:0033300]	integral component of membrane [GO:0016021];plasma membrane [GO:0005886];integral component of plasma membrane [GO:0005887];extracellular exosome [GO:0070062]
ENSG00000148411	766.29	1080.46	1.37	0	2.49474	OK	2.56249	OK	2.62462	OK	1.86176	OK	1.69154	OK	1.44802	OK	85	homo_sapiens	ENSG00000148411	NACC2	NACC family member 2 [Source:HGNC Symbol;Acc:HGNC:23846]	9:136006537-136095285	-	138151	NM_144653				transcription, DNA-templated [GO:0006351];positive regulation of cell proliferation [GO:0008284];negative regulation of transcription, DNA-templated [GO:0045892];negative regulation of cell proliferation [GO:0008285];histone deacetylation [GO:0016575];protein homooligomerization [GO:0051260];cellular protein complex localization [GO:0034629];posttranscriptional regulation of gene expression [GO:0…	RNA polymerase II core promoter proximal region sequence-specific DNA binding [GO:0000978];transcriptional repressor activity, RNA polymerase II core promoter proximal region sequence-specific binding [GO:0001078];protein binding [GO:0005515];protein homodimerization activity [GO:0042803];histone deacetylase activity [GO:0004407];histone deacetylase binding [GO:0042826];transcription factor activ…	nucleus [GO:0005634];nuclear chromatin [GO:0000790];nuclear body [GO:0016604];NuRD complex [GO:0016581]
ENSG00000197462	253.9	414.82	1.52	0	4.35931	OK	5.1695	OK	4.3262	OK	2.44245	OK	3.26243	OK	1.99552	OK	85	homo_sapiens	ENSG00000197462			7:125917871-125933832	+
ENSG00000159176	736.95	451.26	-1.52	0	4.85889	OK	4.3289	OK	4.48173	OK	7.43963	OK	5.63667	OK	9.07813	OK	85	homo_sapiens	ENSG00000159176	CSRP1	cysteine and glycine rich protein 1 [Source:HGNC Symbol;Acc:HGNC:2469]	1:201483530-201509456	-	1465	NM_001193572;NM_001193571;NM_001193570;NM_004078				platelet aggregation [GO:0070527]	zinc ion binding [GO:0008270];poly(A) RNA binding [GO:0044822];protein binding [GO:0005515]	nucleus [GO:0005634];extracellular exosome [GO:0070062];focal adhesion [GO:0005925]
ENSG00000090932	232.12	130.06	-1.6	0	0.907832	OK	1.12971	OK	0.89436	OK	1.86203	OK	1.76421	OK	1.39424	OK	85	homo_sapiens	ENSG00000090932	DLL3	delta like canonical Notch ligand 3 [Source:HGNC Symbol;Acc:HGNC:2909]	19:39498895-39508481	+	10683	NM_203486;NM_016941				skeletal system development [GO:0001501];Notch signaling pathway [GO:0007219];somitogenesis [GO:0001756];compartment pattern specification [GO:0007386];tissue development [GO:0009888];negative regulation of neurogenesis [GO:0050768];paraxial mesoderm development [GO:0048339]	calcium ion binding [GO:0005509];Notch binding [GO:0005112];protein binding [GO:0005515]	integral component of membrane [GO:0016021]
ENSG00000118257	1745.29	2464.07	1.37	0	12.0489	OK	11.6737	OK	11.4902	OK	7.20392	OK	8.72665	OK	6.81366	OK	85	homo_sapiens	ENSG00000118257	NRP2	neuropilin 2 [Source:HGNC Symbol;Acc:HGNC:8005]	2:205681990-205798133	+	8828	NM_201266;NM_201264;NM_201267;NM_003872;NM_018534;NM_201279				neuron migration [GO:0001764];axon guidance [GO:0007411];heart development [GO:0007507];negative chemotaxis [GO:0050919];facial nerve structural organization [GO:0021612];nerve development [GO:0021675];gonadotrophin-releasing hormone neuronal migration to the hypothalamus [GO:0021828];ventral trunk neural crest cell migration [GO:0036486];axon extension involved in axon guidance [GO:0048846];symp…	protein binding [GO:0005515];semaphorin receptor activity [GO:0017154];metal ion binding [GO:0046872];receptor activity [GO:0004872];heparin binding [GO:0008201];vascular endothelial growth factor-activated receptor activity [GO:0005021];growth factor binding [GO:0019838];cytokine binding [GO:0019955]	axon [GO:0030424];integral component of membrane [GO:0016021];plasma membrane [GO:0005886];extracellular region [GO:0005576];membrane [GO:0016020];semaphorin receptor complex [GO:0002116]
ENSG00000164442	1656.33	2297.46	1.36	0	28.2192	OK	25.651	OK	25.703	OK	17.8159	OK	19.1723	OK	16.006	OK	85	homo_sapiens	ENSG00000164442	CITED2	Cbp/p300 interacting transactivator with Glu/Asp rich carboxy-terminal domain 2 [Source:HGNC Symbol;Acc:HGNC:1987]	6:139371807-139374620	-	10370	NM_006079;NM_001168388;NM_001168389				transcription, DNA-templated [GO:0006351];negative regulation of apoptotic process [GO:0043066];negative regulation of transcription, DNA-templated [GO:0045892];negative regulation of transcription from RNA polymerase II promoter [GO:0000122];positive regulation of transcription from RNA polymerase II promoter [GO:0045944];cell differentiation [GO:0030154];positive regulation of transcription, DN…	transcription factor activity, sequence-specific DNA binding [GO:0003700];transcription corepressor activity [GO:0003714];protein binding [GO:0005515];chromatin binding [GO:0003682];transcription coactivator activity [GO:0003713];RNA polymerase II transcription corepressor activity [GO:0001106];RNA polymerase II transcription coactivator activity [GO:0001105];histone acetyltransferase binding [GO…	nucleus [GO:0005634];nuclear chromatin [GO:0000790]
ENSG00000183087	490.58	742.13	1.45	0	6.31426	OK	6.7692	OK	6.98444	OK	4.62551	OK	3.92455	OK	3.8753	OK	85	homo_sapiens	ENSG00000183087	GAS6	growth arrest specific 6 [Source:HGNC Symbol;Acc:HGNC:4168]	13:113820549-113864067	-	2621	NM_000820				protein phosphorylation [GO:0006468];negative regulation of apoptotic process [GO:0043066];negative regulation of transcription, DNA-templated [GO:0045892];signal transduction [GO:0007165];positive regulation of protein phosphorylation [GO:0001934];positive regulation of gene expression [GO:0010628];cell adhesion [GO:0007155];cell proliferation [GO:0008283];regulation of growth [GO:0040008];cell …	calcium ion binding [GO:0005509];protein binding [GO:0005515];receptor binding [GO:0005102];voltage-gated calcium channel activity [GO:0005245];receptor tyrosine kinase binding [GO:0030971];receptor agonist activity [GO:0048018];cysteine-type endopeptidase inhibitor activity involved in apoptotic process [GO:0043027];binding, bridging [GO:0060090];phosphatidylserine binding [GO:0001786];protein t…	cytoplasm [GO:0005737];extracellular region [GO:0005576];extracellular space [GO:0005615];extracellular exosome [GO:0070062];Golgi lumen [GO:0005796];platelet alpha granule lumen [GO:0031093];endoplasmic reticulum lumen [GO:0005788];intracellular [GO:0005622]
ENSG00000116667	1369.96	1872.6	1.34	0	16.9706	OK	14.9667	OK	13.2162	OK	9.74124	OK	11.2797	OK	9.83584	OK	85	homo_sapiens	ENSG00000116667	C1orf21	chromosome 1 open reading frame 21 [Source:HGNC Symbol;Acc:HGNC:15494]	1:184387058-184629020	+	81563	NM_030806					protein binding [GO:0005515]
ENSG00000018236	349.83	561.17	1.5	0	2.8805	OK	2.42928	OK	2.52278	OK	1.40693	OK	1.36459	OK	1.54635	OK	85	homo_sapiens	ENSG00000018236	CNTN1	contactin 1 [Source:HGNC Symbol;Acc:HGNC:2171]	12:40692442-41072418	+	1272	NM_001256063;NM_001843;NM_001256064;NM_175038				cell adhesion [GO:0007155];Notch signaling pathway [GO:0007219];positive regulation of gene expression [GO:0010628];neuron projection development [GO:0031175];positive regulation of neuron projection development [GO:0010976];cerebellum development [GO:0021549];positive regulation of sodium ion transport [GO:0010765];positive regulation of peptidyl-tyrosine phosphorylation [GO:0050731]	protein binding [GO:0005515];carbohydrate binding [GO:0030246];glycoprotein binding [GO:0001948]	plasma membrane [GO:0005886];membrane [GO:0016020];extracellular exosome [GO:0070062];anchored component of membrane [GO:0031225];myelin sheath [GO:0043209];membrane raft [GO:0045121]
ENSG00000260231	166.58	85.98	-1.66	0	0.626397	OK	0.594084	OK	0.574653	OK	1.2613	OK	1.24494	OK	0.782134	OK	85	homo_sapiens	ENSG00000260231	JHDM1D-AS1	JHDM1D antisense RNA 1 (head to head) [Source:HGNC Symbol;Acc:HGNC:48959]	7:140177261-140179640	+	100134229	NR_024451
ENSG00000100505	387.98	241.69	-1.5	0	0.851976	OK	0.83417	OK	0.785954	OK	1.34224	OK	1.59255	OK	1.32827	OK	85	homo_sapiens	ENSG00000100505	TRIM9	tripartite motif containing 9 [Source:HGNC Symbol;Acc:HGNC:16288]	14:50975262-51096061	-	114088	NM_015163;NM_052978				protein ubiquitination [GO:0016567];proteasome-mediated ubiquitin-dependent protein catabolic process [GO:0043161];synaptic vesicle exocytosis [GO:0016079];negative regulation of calcium ion-dependent exocytosis [GO:0045955];negative regulation of SNARE complex assembly [GO:0035544]	ubiquitin-protein transferase activity [GO:0004842];zinc ion binding [GO:0008270];ligase activity [GO:0016874];protein binding [GO:0005515];protein homodimerization activity [GO:0042803];SNARE binding [GO:0000149]	cytoplasm [GO:0005737];cytosol [GO:0005829];cell junction [GO:0030054];cytoskeleton [GO:0005856];dendrite [GO:0030425];synaptic vesicle [GO:0008021]
ENSG00000106789	3130.72	2229.8	-1.37	0	7.03639	OK	5.87338	OK	6.53546	OK	9.53687	OK	8.76404	OK	7.20903	OK	85	homo_sapiens	ENSG00000106789	CORO2A	coronin 2A [Source:HGNC Symbol;Acc:HGNC:2255]	9:98120975-98192640	-	7464	NM_003389;NM_052820				intracellular signal transduction [GO:0035556];actin cytoskeleton organization [GO:0030036]	actin filament binding [GO:0051015]	actin cytoskeleton [GO:0015629];transcriptional repressor complex [GO:0017053]
ENSG00000127329	211.95	102.95	-1.69	0	0.270339	OK	0.232538	OK	0.234361	OK	0.452473	OK	0.780522	OK	0.418862	OK	85	homo_sapiens	ENSG00000127329	PTPRB	protein tyrosine phosphatase, receptor type B [Source:HGNC Symbol;Acc:HGNC:9665]	12:70515866-70637440	-	5787	NM_001109754;NM_001206972;NM_001206971;NM_002837				peptidyl-tyrosine dephosphorylation [GO:0035335];dephosphorylation [GO:0016311];protein dephosphorylation [GO:0006470];phosphate-containing compound metabolic process [GO:0006796];angiogenesis [GO:0001525]	protein binding [GO:0005515];transmembrane receptor protein tyrosine phosphatase activity [GO:0005001]	integral component of plasma membrane [GO:0005887];receptor complex [GO:0043235]
ENSG00000253348	206.69	337.36	1.52	0	35.0862	OK	34.7962	OK	30.9854	OK	20.8104	OK	23.6368	OK	12.2463	OK	85	homo_sapiens	ENSG00000253348			5:170747047-170788650	-
ENSG00000026025	5623.39	3893.16	-1.4	0	84.3817	OK	79.9406	OK	87.4282	OK	111.19	OK	101.232	OK	116.872	OK	85	homo_sapiens	ENSG00000026025	VIM	vimentin [Source:HGNC Symbol;Acc:HGNC:12692]	10:17228259-17237593	+	7431	NM_003380				viral process [GO:0016032];movement of cell or subcellular component [GO:0006928];muscle filament sliding [GO:0030049];positive regulation of gene expression [GO:0010628];intermediate filament organization [GO:0045109];lens fiber cell development [GO:0070307];negative regulation of neuron projection development [GO:0010977];SMAD protein signal transduction [GO:0060395];Bergmann glial cell differe…	structural constituent of cytoskeleton [GO:0005200];protein binding [GO:0005515];identical protein binding [GO:0042802];protein C-terminus binding [GO:0008022];glycoprotein binding [GO:0001948];scaffold protein binding [GO:0097110];double-stranded RNA binding [GO:0003725];keratin filament binding [GO:1990254];structural molecule activity [GO:0005198];structural constituent of eye lens [GO:0005212]	cytoplasm [GO:0005737];plasma membrane [GO:0005886];cytosol [GO:0005829];intermediate filament [GO:0005882];extracellular exosome [GO:0070062];cytoskeleton [GO:0005856];peroxisome [GO:0005777];focal adhesion [GO:0005925];intermediate filament cytoskeleton [GO:0045111];cell leading edge [GO:0031252];neuron projection [GO:0043005];cell projection [GO:0042995]
ENSG00000175745	28.32	4.85	-1.75	0	0.0522725	OK	0	OK	0.195894	OK	0.171237	OK	0.209681	OK	0.174825	OK	85	homo_sapiens	ENSG00000175745	NR2F1	nuclear receptor subfamily 2 group F member 1 [Source:HGNC Symbol;Acc:HGNC:7975]	5:93583337-93594615	+	7025	NM_005654				negative regulation of transcription from RNA polymerase II promoter [GO:0000122];signal transduction [GO:0007165];transcription initiation from RNA polymerase II promoter [GO:0006367];steroid hormone mediated signaling pathway [GO:0043401];intracellular receptor signaling pathway [GO:0030522];positive regulation of transcription from RNA polymerase II promoter [GO:0045944];nervous system develop…	zinc ion binding [GO:0008270];transcription factor activity, sequence-specific DNA binding [GO:0003700];protein binding [GO:0005515];sequence-specific DNA binding [GO:0043565];transcription coactivator activity [GO:0003713];steroid hormone receptor activity [GO:0003707];RNA polymerase II transcription factor activity, ligand-activated sequence-specific DNA binding [GO:0004879];retinoic acid-respo…	nucleus [GO:0005634];nucleoplasm [GO:0005654]
ENSG00000114480	1787.93	1182.05	-1.44	0	8.36608	OK	6.25043	OK	5.79224	OK	10.6227	OK	10.5217	OK	7.55268	OK	85	homo_sapiens	ENSG00000114480	GBE1	glucan (1,4-alpha-), branching enzyme 1 [Source:HGNC Symbol;Acc:HGNC:4180]	3:81489699-81762161	-	2632	NM_000158				generation of precursor metabolites and energy [GO:0006091];glycogen biosynthetic process [GO:0005978];glycogen metabolic process [GO:0005977]	hydrolase activity, hydrolyzing O-glycosyl compounds [GO:0004553];1,4-alpha-glucan branching enzyme activity [GO:0003844];cation binding [GO:0043169];carbohydrate binding [GO:0030246]	cytosol [GO:0005829];extracellular exosome [GO:0070062]
ENSG00000125629	775.12	450.88	-1.56	0	3.21895	OK	4.19689	OK	3.38257	OK	7.85734	OK	6.3211	OK	4.75804	OK	85	homo_sapiens	ENSG00000125629	INSIG2	insulin induced gene 2 [Source:HGNC Symbol;Acc:HGNC:20452]	2:118088452-118110997	+	51141	NM_001321329;NM_016133				SREBP signaling pathway [GO:0032933];cholesterol metabolic process [GO:0008203];inner ear morphogenesis [GO:0042472];palate development [GO:0060021];cholesterol biosynthetic process [GO:0006695];triglyceride metabolic process [GO:0006641];middle ear morphogenesis [GO:0042474];sterol biosynthetic process [GO:0016126];cranial suture morphogenesis [GO:0060363];negative regulation of steroid biosynth…	protein binding [GO:0005515];transcription factor binding [GO:0008134]	endoplasmic reticulum membrane [GO:0005789];SREBP-SCAP-Insig complex [GO:0032937];endoplasmic reticulum [GO:0005783]
ENSG00000157240	169.2	88.07	-1.64	0	0.2341	OK	0.181341	OK	0.187153	OK	0.340188	OK	0.399019	OK	0.347639	OK	85	homo_sapiens	ENSG00000157240	FZD1	frizzled class receptor 1 [Source:HGNC Symbol;Acc:HGNC:4038]	7:91264364-91271326	+	8321	NM_003505				G-protein coupled receptor signaling pathway [GO:0007186];positive regulation of transcription, DNA-templated [GO:0045893];canonical Wnt signaling pathway [GO:0060070];Wnt signaling pathway, planar cell polarity pathway [GO:0060071];non-canonical Wnt signaling pathway [GO:0035567];cell-cell signaling [GO:0007267];positive regulation of sequence-specific DNA binding transcription factor activity […	G-protein coupled receptor activity [GO:0004930];protein binding [GO:0005515];receptor binding [GO:0005102];Wnt-protein binding [GO:0017147];Wnt-activated receptor activity [GO:0042813];frizzled binding [GO:0005109];PDZ domain binding [GO:0030165]	integral component of membrane [GO:0016021];plasma membrane [GO:0005886];cell surface [GO:0009986];focal adhesion [GO:0005925];Wnt signalosome [GO:1990909]
ENSG00000260903	366.51	227.5	-1.5	0	0.43965	OK	0.435954	OK	0.505988	OK	0.658491	OK	0.761071	OK	0.633987	OK	85	homo_sapiens	ENSG00000260903	XKR7	XK related 7 [Source:HGNC Symbol;Acc:HGNC:23062]	20:31968002-32003387	+	343702	NM_001011718						integral component of membrane [GO:0016021];membrane [GO:0016020]
ENSG00000254377	48.82	108.24	1.71	0	0.820428	OK	1.02935	OK	0.979669	OK	0.511734	OK	0.461358	OK	0.315308	OK	85	homo_sapiens	ENSG00000254377		MIR124-2 host gene [Source:HGNC Symbol;Acc:HGNC:48723]	8:64373328-64383787	+
ENSG00000179023	1478.71	2072.31	1.37	0	6.24683	OK	6.43691	OK	6.66708	OK	4.94817	OK	3.99304	OK	3.95432	OK	85	homo_sapiens	ENSG00000179023	KLHDC7A	kelch domain containing 7A [Source:HGNC Symbol;Acc:HGNC:26791]	1:18480982-18486126	+	127707	NM_152375				protein ubiquitination [GO:0016567]	ubiquitin-protein transferase activity [GO:0004842]	integral component of membrane [GO:0016021];Cul3-RING ubiquitin ligase complex [GO:0031463]
ENSG00000118971	12441.5	9307.98	-1.31	0	25.8893	OK	26.0621	OK	25.6009	OK	34.0086	OK	35.7832	OK	26.6709	OK	85	homo_sapiens	ENSG00000118971	CCND2	cyclin D2 [Source:HGNC Symbol;Acc:HGNC:1583]	12:4273772-4305350	+	894	NM_001759				positive regulation of protein phosphorylation [GO:0001934];cell division [GO:0051301];cell cycle [GO:0007049];positive regulation of cyclin-dependent protein serine/threonine kinase activity [GO:0045737];regulation of cell cycle [GO:0051726]	protein binding [GO:0005515];protein kinase binding [GO:0019901]	nucleus [GO:0005634];cytosol [GO:0005829];nucleoplasm [GO:0005654];nucleolus [GO:0005730];nuclear membrane [GO:0031965];chromatin [GO:0000785];cyclin-dependent protein kinase holoenzyme complex [GO:0000307]
ENSG00000118513	242.48	379.11	1.47	0	2.39729	OK	2.25417	OK	2.84859	OK	1.31295	OK	1.78924	OK	1.11138	OK	85	homo_sapiens	ENSG00000118513	MYB	MYB proto-oncogene, transcription factor [Source:HGNC Symbol;Acc:HGNC:7545]	6:135181315-135219173	+	4602	NM_001130173;NM_001130172;NM_005375;NM_001161657;NM_001161656;NM_001161658;NM_001161659;NM_001161660;NR_134958;NR_134959				regulation of transcription, DNA-templated [GO:0006355];negative regulation of transcription, DNA-templated [GO:0045892];negative regulation of transcription from RNA polymerase II promoter [GO:0000122];positive regulation of transcription from RNA polymerase II promoter [GO:0045944];transcription from RNA polymerase II promoter [GO:0006366];positive regulation of transcription, DNA-templated [GO…	RNA polymerase II core promoter proximal region sequence-specific DNA binding [GO:0000978];protein binding [GO:0005515];transcriptional activator activity, RNA polymerase II core promoter proximal region sequence-specific binding [GO:0001077]	nuclear matrix [GO:0016363]
ENSG00000162373	337.86	214.11	-1.48	0	3.63114	OK	3.0386	OK	2.98844	OK	4.5366	OK	5.56215	OK	4.26676	OK	85	homo_sapiens	ENSG00000162373	BEND5	BEN domain containing 5 [Source:HGNC Symbol;Acc:HGNC:25668]	1:48727523-48776969	-	79656	NM_024603;NM_001302082				transcription, DNA-templated [GO:0006351];negative regulation of transcription, DNA-templated [GO:0045892]	DNA binding [GO:0003677];protein binding [GO:0005515]	Golgi apparatus [GO:0005794]
ENSG00000101463	192.79	335.31	1.57	0	2.38351	OK	2.25185	OK	2.49154	OK	1.2834	OK	0.973577	OK	1.34311	OK	85	homo_sapiens	ENSG00000101463	SYNDIG1	synapse differentiation inducing 1 [Source:HGNC Symbol;Acc:HGNC:15885]	20:24469199-24666616	+	79953	NM_024893				response to biotic stimulus [GO:0009607];intracellular protein transport [GO:0006886];positive regulation of synapse assembly [GO:0051965];synaptic vesicle clustering [GO:0097091]	protein binding [GO:0005515];protein homodimerization activity [GO:0042803];glutamate receptor binding [GO:0035254]	integral component of plasma membrane [GO:0005887];cell junction [GO:0030054];postsynaptic membrane [GO:0045211];postsynaptic density [GO:0014069];dendritic spine [GO:0043197];early endosome membrane [GO:0031901];presynapse [GO:0098793];dendritic shaft [GO:0043198];excitatory synapse [GO:0060076];cell body [GO:0044297]
ENSG00000095739	411.13	260.98	-1.48	0	2.47424	OK	2.51023	OK	2.06925	OK	3.44479	OK	3.88324	OK	3.02505	OK	85	homo_sapiens	ENSG00000095739	BAMBI	BMP and activin membrane bound inhibitor [Source:HGNC Symbol;Acc:HGNC:30251]	10:28677342-28682939	+	25805	NM_012342				positive regulation of cell proliferation [GO:0008284];positive regulation of transcription, DNA-templated [GO:0045893];positive regulation of canonical Wnt signaling pathway [GO:0090263];regulation of cell shape [GO:0008360];cell migration [GO:0016477];positive regulation of protein binding [GO:0032092];positive regulation of epithelial to mesenchymal transition [GO:0010718];negative regulation …	frizzled binding [GO:0005109];type II transforming growth factor beta receptor binding [GO:0005114]	integral component of membrane [GO:0016021];cytoplasm [GO:0005737];plasma membrane [GO:0005886]
ENSG00000003137	14.49	4.06	-1.21	0	0.0265959	OK	0.00672891	OK	0.0133641	OK	0.0159828	OK	0.158187	OK	0.0122427	OK	85	homo_sapiens	ENSG00000003137	CYP26B1	cytochrome P450 family 26 subfamily B member 1 [Source:HGNC Symbol;Acc:HGNC:20581]	2:72129238-72148038	-	56603	NM_019885;NM_001277742				oxidation-reduction process [GO:0055114];negative regulation of retinoic acid receptor signaling pathway [GO:0048387];spermatogenesis [GO:0007283];bone morphogenesis [GO:0060349];cell fate determination [GO:0001709];proximal/distal pattern formation [GO:0009954];vitamin metabolic process [GO:0006766];retinoic acid catabolic process [GO:0034653];embryonic limb morphogenesis [GO:0030326];male meios…	iron ion binding [GO:0005506];heme binding [GO:0020037];retinoic acid binding [GO:0001972];retinoic acid 4-hydroxylase activity [GO:0008401]	cytoplasm [GO:0005737];endoplasmic reticulum membrane [GO:0005789]
ENSG00000228502	14.32	151.9	1.09	0	13.4057	OK	12.5601	OK	21.9134	OK	15.837	OK	16.9059	OK	13.5855	OK	85	homo_sapiens	ENSG00000228502		eukaryotic translation elongation factor 1 alpha 1 pseudogene 11 [Source:HGNC Symbol;Acc:HGNC:3206]	1:96446930-96448318	+
ENSG00000204128	187.35	94.46	-1.65	1e-06	1.00983	OK	0.395859	OK	0.546366	OK	1.42686	OK	1.79439	OK	0.614016	OK	85	homo_sapiens	ENSG00000204128	C2orf72	chromosome 2 open reading frame 72 [Source:HGNC Symbol;Acc:HGNC:27418]	2:231037490-231049719	+	257407	NM_001144994					protein binding [GO:0005515]
ENSG00000106211	2634.74	1926.73	-1.34	1e-06	61.0341	OK	54.1394	OK	52.9263	OK	76.106	OK	74.6472	OK	62.9429	OK	85	homo_sapiens	ENSG00000106211	HSPB1	heat shock protein family B (small) member 1 [Source:HGNC Symbol;Acc:HGNC:5246]	7:76302544-76304295	+	3315	NM_001540				intracellular signal transduction [GO:0035556];negative regulation of apoptotic process [GO:0043066];response to unfolded protein [GO:0006986];retina homeostasis [GO:0001895];regulation of mRNA stability [GO:0043488];response to virus [GO:0009615];regulation of translational initiation [GO:0006446];platelet aggregation [GO:0070527];regulation of autophagy [GO:0010506];positive regulation of tumor…	poly(A) RNA binding [GO:0044822];protein binding [GO:0005515];identical protein binding [GO:0042802];protein kinase binding [GO:0019901];ubiquitin binding [GO:0043130];protein kinase C binding [GO:0005080];protein kinase C inhibitor activity [GO:0008426]	cytoplasm [GO:0005737];nucleus [GO:0005634];cytosol [GO:0005829];extracellular space [GO:0005615];extracellular exosome [GO:0070062];cytoskeleton [GO:0005856];spindle [GO:0005819];focal adhesion [GO:0005925];proteasome complex [GO:0000502];plasma membrane [GO:0005886];intracellular [GO:0005622];Z disc [GO:0030018];contractile fiber [GO:0043292]
ENSG00000232293	11.4	43.56	1.76	1e-06	0.473311	OK	0.601917	OK	0.475381	OK	0.213687	OK	0.0527824	OK	0.0592262	OK	85	homo_sapiens	ENSG00000232293		phosphoribosylaminoimidazole carboxylase, phosphoribosylaminoimidazole succinocarboxamide synthetase pseudogene 7 [Source:HGNC Symbol;Acc:HGNC:38100]	X:94636663-94639570	-
ENSG00000107562	855.56	584.26	-1.41	1e-06	5.28869	OK	4.68589	OK	5.25737	OK	7.13373	OK	7.77889	OK	4.9568	OK	85	homo_sapiens	ENSG00000107562	CXCL12	C-X-C motif chemokine ligand 12 [Source:HGNC Symbol;Acc:HGNC:10672]	10:44370165-44386493	-	6387	NM_000609;NM_001277990;NM_001033886;NM_199168;NM_001178134				G-protein coupled receptor signaling pathway [GO:0007186];immune response [GO:0006955];cell chemotaxis [GO:0060326];axon guidance [GO:0007411];signal transduction [GO:0007165];cell adhesion [GO:0007155];response to virus [GO:0009615];chemotaxis [GO:0006935];chemokine-mediated signaling pathway [GO:0070098];positive regulation of cell adhesion [GO:0045785];negative regulation of leukocyte tetherin…	chemokine activity [GO:0008009];receptor binding [GO:0005102];growth factor activity [GO:0008083];chemokine receptor binding [GO:0042379];chemoattractant activity [GO:0042056];CXCR chemokine receptor binding [GO:0045236]	extracellular region [GO:0005576];external side of plasma membrane [GO:0009897];extracellular exosome [GO:0070062];extracellular space [GO:0005615];plasma membrane [GO:0005886]
ENSG00000125845	92.01	175.31	1.63	1e-06	0.729875	OK	0.795757	OK	0.820792	OK	0.350177	OK	0.325666	OK	0.435527	OK	85	homo_sapiens	ENSG00000125845	BMP2	bone morphogenetic protein 2 [Source:HGNC Symbol;Acc:HGNC:1069]	20:6767664-6780280	+	650	NM_001200				regulation of transcription, DNA-templated [GO:0006355];protein phosphorylation [GO:0006468];negative regulation of transcription, DNA-templated [GO:0045892];negative regulation of transcription from RNA polymerase II promoter [GO:0000122];positive regulation of transcription from RNA polymerase II promoter [GO:0045944];inflammatory response [GO:0006954];positive regulation of transcription, DNA-…	cytokine activity [GO:0005125];protein heterodimerization activity [GO:0046982];protein binding [GO:0005515];receptor binding [GO:0005102];SMAD binding [GO:0046332];transforming growth factor beta receptor binding [GO:0005160];growth factor activity [GO:0008083];retinol dehydrogenase activity [GO:0004745];co-receptor binding [GO:0039706];phosphatase activator activity [GO:0019211];BMP receptor bi…	extracellular region [GO:0005576];extracellular space [GO:0005615];cell surface [GO:0009986];BMP receptor complex [GO:0070724]
ENSG00000109107	2439.72	1687.95	-1.39	1e-06	31.6321	OK	23.817	OK	24.6838	OK	38.1954	OK	38.692	OK	37.0425	OK	85	homo_sapiens	ENSG00000109107	ALDOC	aldolase, fructose-bisphosphate C [Source:HGNC Symbol;Acc:HGNC:418]	17:28573115-28577264	-	230	NM_005165				gluconeogenesis [GO:0006094];epithelial cell differentiation [GO:0030855];fructose metabolic process [GO:0006000];canonical glycolysis [GO:0061621];fructose 1,6-bisphosphate metabolic process [GO:0030388]	protein binding [GO:0005515];cytoskeletal protein binding [GO:0008092];fructose-bisphosphate aldolase activity [GO:0004332]	cytosol [GO:0005829];extracellular exosome [GO:0070062];cytoskeleton [GO:0005856];mitochondrion [GO:0005739]
ENSG00000187554	73.09	142.47	1.64	1e-06	0.562445	OK	0.595458	OK	0.585163	OK	0.406321	OK	0.303686	OK	0.299069	OK	85	homo_sapiens	ENSG00000187554	TLR5	toll like receptor 5 [Source:HGNC Symbol;Acc:HGNC:11851]	1:223109406-223143282	-	7100	NM_003268				innate immune response [GO:0045087];inflammatory response [GO:0006954];MyD88-dependent toll-like receptor signaling pathway [GO:0002755];regulation of cytokine secretion [GO:0050707];positive regulation of interleukin-8 production [GO:0032757];defense response to Gram-negative bacterium [GO:0050829];cellular response to mechanical stimulus [GO:0071260];positive regulation of toll-like receptor si…	transmembrane signaling receptor activity [GO:0004888];receptor activity [GO:0004872];interleukin-1 receptor binding [GO:0005149]	plasma membrane [GO:0005886];integral component of plasma membrane [GO:0005887];membrane [GO:0016020]
ENSG00000044090	2005.79	1455.15	-1.35	1e-06	4.79399	OK	4.01385	OK	4.22049	OK	6.10696	OK	6.55259	OK	5.09607	OK	85	homo_sapiens	ENSG00000044090	CUL7	cullin 7 [Source:HGNC Symbol;Acc:HGNC:21024]	6:43037617-43053945	-	9820	NM_014780;NM_001168370				proteolysis [GO:0006508];protein ubiquitination [GO:0016567];placenta development [GO:0001890];ubiquitin-dependent protein catabolic process [GO:0006511];viral process [GO:0016032];mitotic cytokinesis [GO:0000281];microtubule cytoskeleton organization [GO:0000226];positive regulation of dendrite morphogenesis [GO:0050775];IRE1-mediated unfolded protein response [GO:0036498];regulation of mitotic …	protein binding [GO:0005515];ubiquitin protein ligase binding [GO:0031625]	cytoplasm [GO:0005737];nucleus [GO:0005634];cytosol [GO:0005829];perinuclear region of cytoplasm [GO:0048471];nucleoplasm [GO:0005654];Golgi apparatus [GO:0005794];centrosome [GO:0005813];anaphase-promoting complex [GO:0005680];3M complex [GO:1990393];Cul7-RING ubiquitin ligase complex [GO:0031467]
ENSG00000152977	40.19	5.96	-1.68	1e-06	0.0487671	OK	0.152645	OK	0.188608	OK	0.234081	OK	0.735498	OK	0.184256	OK	85	homo_sapiens	ENSG00000152977	ZIC1	Zic family member 1 [Source:HGNC Symbol;Acc:HGNC:12872]	3:147393422-147510293	+	7545	NM_003412				cell differentiation [GO:0030154];positive regulation of transcription, DNA-templated [GO:0045893];pattern specification process [GO:0007389];positive regulation of protein import into nucleus [GO:0042307];brain development [GO:0007420];inner ear morphogenesis [GO:0042472];regulation of smoothened signaling pathway [GO:0008589];positive regulation of transcription from RNA polymerase II promoter …	metal ion binding [GO:0046872];transcription factor activity, sequence-specific DNA binding [GO:0003700];protein binding [GO:0005515];RNA polymerase II core promoter proximal region sequence-specific DNA binding [GO:0000978];transcriptional activator activity, RNA polymerase II core promoter proximal region sequence-specific binding [GO:0001077];RNA polymerase II regulatory region sequence-specif…	cytoplasm [GO:0005737];nucleus [GO:0005634];nucleoplasm [GO:0005654]
ENSG00000105810	1294.4	1825.07	1.37	1e-06	3.78417	OK	4.29251	OK	4.46996	OK	3.19333	OK	3.40363	OK	2.39048	OK	85	homo_sapiens	ENSG00000105810	CDK6	cyclin dependent kinase 6 [Source:HGNC Symbol;Acc:HGNC:1777]	7:92604921-92836594	-	1021	NM_001259;NM_001145306				protein phosphorylation [GO:0006468];negative regulation of cell differentiation [GO:0045596];cell division [GO:0051301];response to virus [GO:0009615];cell cycle arrest [GO:0007050];negative regulation of cell proliferation [GO:0008285];regulation of gene expression [GO:0010468];negative regulation of osteoblast differentiation [GO:0045668];negative regulation of cell cycle [GO:0045786];G1/S tra…	ATP binding [GO:0005524];protein binding [GO:0005515];cyclin binding [GO:0030332];cyclin-dependent protein serine/threonine kinase activity [GO:0004693];kinase activity [GO:0016301]	cytoplasm [GO:0005737];nucleus [GO:0005634];cytosol [GO:0005829];nucleoplasm [GO:0005654];ruffle [GO:0001726];centrosome [GO:0005813];cyclin-dependent protein kinase holoenzyme complex [GO:0000307]
ENSG00000140538	242.88	146.35	-1.52	1e-06	0.824362	OK	0.436766	OK	1.17293	OK	1.23181	OK	0.945419	OK	0.86357	OK	85	homo_sapiens	ENSG00000140538	NTRK3	neurotrophic receptor tyrosine kinase 3 [Source:HGNC Symbol;Acc:HGNC:8033]	15:87859751-88256768	-	4916	NM_002530;NM_001320135;NM_001007156;NM_001243101;NM_001012338				peptidyl-tyrosine phosphorylation [GO:0018108];positive regulation of cell proliferation [GO:0008284];positive regulation of protein phosphorylation [GO:0001934];positive regulation of gene expression [GO:0010628];heart development [GO:0007507];activation of GTPase activity [GO:0090630];positive regulation of cell migration [GO:0030335];positive regulation of peptidyl-serine phosphorylation [GO:0…	ATP binding [GO:0005524];protein binding [GO:0005515];p53 binding [GO:0002039];neurotrophin binding [GO:0043121];neurotrophin receptor activity [GO:0005030];GPI-linked ephrin receptor activity [GO:0005004]	integral component of plasma membrane [GO:0005887];receptor complex [GO:0043235];cytoplasm [GO:0005737];membrane [GO:0016020];plasma membrane [GO:0005886]
ENSG00000157510	357.31	228.11	-1.47	1e-06	0.996482	OK	1.10965	OK	0.901911	OK	1.83373	OK	1.44333	OK	1.25741	OK	85	homo_sapiens	ENSG00000157510	AFAP1L1	actin filament associated protein 1 like 1 [Source:HGNC Symbol;Acc:HGNC:26714]	5:149271871-149341802	+	134265	NM_152406;NM_001146337					protein binding [GO:0005515]	cytoplasm [GO:0005737];plasma membrane [GO:0005886];nucleus [GO:0005634];podosome [GO:0002102];cell junction [GO:0030054];invadopodium [GO:0071437]
ENSG00000106003	1007.27	1400.63	1.36	1e-06	11.2731	OK	11.685	OK	11.7767	OK	8.09584	OK	7.08168	OK	7.09783	OK	85	homo_sapiens	ENSG00000106003	LFNG	LFNG O-fucosylpeptide 3-beta-N-acetylglucosaminyltransferase [Source:HGNC Symbol;Acc:HGNC:6560]	7:2512529-2529177	+	3955	NM_001166355;NM_002304;NM_001040167;NM_001040168				T cell differentiation [GO:0030217];somitogenesis [GO:0001756];marginal zone B cell differentiation [GO:0002315];regulation of somitogenesis [GO:0014807];organ morphogenesis [GO:0009887];regulation of Notch signaling pathway [GO:0008593];negative regulation of Notch signaling pathway involved in somitogenesis [GO:1902367];ovarian follicle development [GO:0001541];positive regulation of protein bi…	metal ion binding [GO:0046872];molecular_function [GO:0003674];O-fucosylpeptide 3-beta-N-acetylglucosaminyltransferase activity [GO:0033829]	extracellular region [GO:0005576];integral component of Golgi membrane [GO:0030173];extracellular vesicle [GO:1903561]
ENSG00000135679	4119.44	5408.76	1.29	1e-06	60.7001	OK	58.0426	OK	55.359	OK	47.9381	OK	48.3289	OK	37.8578	OK	85	homo_sapiens	ENSG00000135679	MDM2	MDM2 proto-oncogene [Source:HGNC Symbol;Acc:HGNC:6973]	12:68808176-68850686	+	4193	NM_002392;NM_001145339;NM_001145337;NM_001145340;NM_001278462				protein ubiquitination [GO:0016567];positive regulation of cell proliferation [GO:0008284];negative regulation of transcription, DNA-templated [GO:0045892];negative regulation of transcription from RNA polymerase II promoter [GO:0000122];DNA damage response, signal transduction by p53 class mediator resulting in cell cycle arrest [GO:0006977];negative regulation of cell cycle arrest [GO:0071157];…	ubiquitin-protein transferase activity [GO:0004842];zinc ion binding [GO:0008270];ligase activity [GO:0016874];protein binding [GO:0005515];identical protein binding [GO:0042802];ubiquitin protein ligase binding [GO:0031625];ubiquitin protein ligase activity [GO:0061630];enzyme binding [GO:0019899];SUMO transferase activity [GO:0019789];p53 binding [GO:0002039];scaffold protein binding [GO:009711…	cytoplasm [GO:0005737];plasma membrane [GO:0005886];nucleus [GO:0005634];cytosol [GO:0005829];nucleoplasm [GO:0005654];nucleolus [GO:0005730];protein complex [GO:0043234];endocytic vesicle membrane [GO:0030666];nuclear body [GO:0016604];synapse [GO:0045202]
ENSG00000185201	3641.09	2506.03	-1.4	1e-06	130.655	OK	112.772	OK	100.35	OK	170.573	OK	187.267	OK	131.423	OK	85	homo_sapiens	ENSG00000185201	IFITM2	interferon induced transmembrane protein 2 [Source:HGNC Symbol;Acc:HGNC:5413]	11:307631-315272	+	10581	NM_006435				immune response [GO:0006955];response to virus [GO:0009615];negative regulation of viral genome replication [GO:0045071];defense response to virus [GO:0051607];negative regulation of viral entry into host cell [GO:0046597];type I interferon signaling pathway [GO:0060337];response to interferon-beta [GO:0035456];response to interferon-gamma [GO:0034341];response to interferon-alpha [GO:0035455]		integral component of membrane [GO:0016021];plasma membrane [GO:0005886]
ENSG00000198598	1111.23	736.82	-1.44	1e-06	8.80962	OK	7.23358	OK	9.66878	OK	11.6637	OK	13.9452	OK	8.60529	OK	85	homo_sapiens	ENSG00000198598	MMP17	matrix metallopeptidase 17 [Source:HGNC Symbol;Acc:HGNC:7163]	12:131828393-131851783	+	4326	NM_016155				proteolysis [GO:0006508];positive regulation of catalytic activity [GO:0043085];kidney development [GO:0001822];drinking behavior [GO:0042756]	calcium ion binding [GO:0005509];zinc ion binding [GO:0008270];enzyme activator activity [GO:0008047];metalloendopeptidase activity [GO:0004222]	integral component of plasma membrane [GO:0005887];anchored component of membrane [GO:0031225];proteinaceous extracellular matrix [GO:0005578]
ENSG00000153266	46.66	11.59	-1.73	1e-06	0.063382	OK	0.0480773	OK	0.157021	OK	0.297613	OK	0.505995	OK	0.233555	OK	85	homo_sapiens	ENSG00000153266	FEZF2	FEZ family zinc finger 2 [Source:HGNC Symbol;Acc:HGNC:13506]	3:62369681-62374324	-	55079	NM_018008				negative regulation of transcription, DNA-templated [GO:0045892];axon guidance [GO:0007411];negative regulation of cell proliferation [GO:0008285];positive regulation of transcription, DNA-templated [GO:0045893];positive regulation of neuron differentiation [GO:0045666];negative regulation of transcription from RNA polymerase II promoter [GO:0000122];axonal fasciculation [GO:0007413];locomotory b…	metal ion binding [GO:0046872];transcriptional repressor activity, RNA polymerase II transcription regulatory region sequence-specific binding [GO:0001227];chromatin binding [GO:0003682];RNA polymerase II core promoter proximal region sequence-specific DNA binding [GO:0000978];transcriptional activator activity, RNA polymerase II transcription regulatory region sequence-specific binding [GO:00012…	nucleus [GO:0005634]
ENSG00000061656	205.06	113.73	-1.59	1e-06	1.28982	OK	1.47551	OK	1.35536	OK	2.63773	OK	3.99426	OK	1.47827	OK	85	homo_sapiens	ENSG00000061656	SPAG4	sperm associated antigen 4 [Source:HGNC Symbol;Acc:HGNC:11214]	20:35615892-35621049	+	6676	NM_001317931;NM_003116				spermatogenesis [GO:0007283];nuclear envelope organization [GO:0006998];cytoskeletal anchoring at nuclear membrane [GO:0090286]	structural molecule activity [GO:0005198];protein binding [GO:0005515]	integral component of membrane [GO:0016021];cytoplasm [GO:0005737];cytoskeleton [GO:0005856];nuclear envelope [GO:0005635];motile cilium [GO:0031514]
ENSG00000100604	1486.64	1008.01	-1.41	1e-06	8.45505	OK	8.5863	OK	8.67339	OK	12.8261	OK	10.4698	OK	12.1195	OK	85	homo_sapiens	ENSG00000100604	CHGA	chromogranin A [Source:HGNC Symbol;Acc:HGNC:1929]	14:92923080-92935293	+	1113	NM_001275;NM_001301690				innate immune response [GO:0045087];negative regulation of vasodilation [GO:0045908];regulation of blood pressure [GO:0008217];defense response to Gram-negative bacterium [GO:0050829];mast cell chemotaxis [GO:0002551];mast cell degranulation [GO:0043303];positive regulation of cAMP metabolic process [GO:0030816];organelle organization [GO:0006996];killing of cells of other organism [GO:0031640];n…	protein binding [GO:0005515]	extracellular space [GO:0005615];perinuclear region of cytoplasm [GO:0048471];mast cell granule [GO:0042629];secretory granule [GO:0030141];transport vesicle membrane [GO:0030658];chromaffin granule [GO:0042583]
ENSG00000121440	1064.07	1450.77	1.33	1e-06	7.40961	OK	8.15945	OK	6.87809	OK	5.4824	OK	5.28045	OK	4.27919	OK	85	homo_sapiens	ENSG00000121440	PDZRN3	PDZ domain containing ring finger 3 [Source:HGNC Symbol;Acc:HGNC:17704]	3:73382433-73624940	-	23024	NM_015009;NM_001303141;NM_001303140;NM_001303142;NM_001303139				protein ubiquitination [GO:0016567];neuromuscular junction development [GO:0007528]	ubiquitin-protein transferase activity [GO:0004842];zinc ion binding [GO:0008270];ligase activity [GO:0016874];protein binding [GO:0005515];ubiquitin protein ligase activity [GO:0061630]	neuromuscular junction [GO:0031594]
ENSG00000078687	2622.66	1828	-1.39	1e-06	5.03079	OK	5.29099	OK	5.68535	OK	7.37565	OK	7.66942	OK	5.05164	OK	85	homo_sapiens	ENSG00000078687	TNRC6C	trinucleotide repeat containing 6C [Source:HGNC Symbol;Acc:HGNC:29318]	17:77959240-78108835	+	57690	NM_018996;NM_001142640				phosphatidylinositol-mediated signaling [GO:0048015];gene silencing by miRNA [GO:0035195];positive regulation of nuclear-transcribed mRNA poly(A) tail shortening [GO:0060213];positive regulation of nuclear-transcribed mRNA catabolic process, deadenylation-dependent decay [GO:1900153];Wnt signaling pathway, calcium modulating pathway [GO:0007223];miRNA mediated inhibition of translation [GO:003527…	nucleotide binding [GO:0000166];protein binding [GO:0005515];RNA binding [GO:0003723]	cytosol [GO:0005829]
ENSG00000258609	78.96	152.17	1.62	1e-06	0.63053	OK	0.711312	OK	0.720769	OK	0.359233	OK	0.391209	OK	0.205221	OK	85	homo_sapiens	ENSG00000258609	LINC-ROR	long intergenic non-protein coding RNA, regulator of reprogramming [Source:HGNC Symbol;Acc:HGNC:43773]	18:57054559-57072119	-	100885779	NR_048536
ENSG00000182107	682.06	968.61	1.38	1e-06	4.41293	OK	3.66846	OK	3.67481	OK	2.78497	OK	2.693	OK	2.09104	OK	85	homo_sapiens	ENSG00000182107	TMEM30B	transmembrane protein 30B [Source:HGNC Symbol;Acc:HGNC:27254]	14:61277370-61281840	-	161291	NM_001017970				lipid transport [GO:0006869];positive regulation of protein exit from endoplasmic reticulum [GO:0070863]	protein binding [GO:0005515]	integral component of membrane [GO:0016021];plasma membrane [GO:0005886]
ENSG00000129654	144.26	240.52	1.53	1e-06	1.57959	OK	1.42246	OK	1.49995	OK	0.810263	OK	0.836323	OK	0.81135	OK	85	homo_sapiens	ENSG00000129654	FOXJ1	forkhead box J1 [Source:HGNC Symbol;Acc:HGNC:3816]	17:76136333-76141299	-	2302	NM_001454				cilium assembly [GO:0042384];negative regulation of transcription from RNA polymerase II promoter [GO:0000122];positive regulation of transcription from RNA polymerase II promoter [GO:0045944];spermatogenesis [GO:0007283];cilium morphogenesis [GO:0060271];actin cytoskeleton organization [GO:0030036];activation of GTPase activity [GO:0090630];negative regulation of NF-kappaB transcription factor a…	DNA binding [GO:0003677];transcription factor activity, sequence-specific DNA binding [GO:0003700];RNA polymerase II transcription factor activity, sequence-specific DNA binding [GO:0000981];transcription regulatory region sequence-specific DNA binding [GO:0000976];RNA polymerase II core promoter proximal region sequence-specific DNA binding [GO:0000978];transcriptional activator activity, RNA po…	nucleus [GO:0005634]
ENSG00000145423	9335.29	7069.42	-1.3	1e-06	61.0833	OK	58.2516	OK	57.3125	OK	72.4289	OK	80.4091	OK	64.4208	OK	85	homo_sapiens	ENSG00000145423	SFRP2	secreted frizzled related protein 2 [Source:HGNC Symbol;Acc:HGNC:10777]	4:153780592-153789120	-	6423	NM_003013				G-protein coupled receptor signaling pathway [GO:0007186];positive regulation of cell proliferation [GO:0008284];negative regulation of transcription, DNA-templated [GO:0045892];positive regulation of transcription from RNA polymerase II promoter [GO:0045944];negative regulation of canonical Wnt signaling pathway [GO:0090090];positive regulation of canonical Wnt signaling pathway [GO:0090263];neg…	G-protein coupled receptor activity [GO:0004930];fibronectin binding [GO:0001968];Wnt-protein binding [GO:0017147];Wnt-activated receptor activity [GO:0042813];integrin binding [GO:0005178];receptor agonist activity [GO:0048018];protein binding [GO:0005515];enzyme activator activity [GO:0008047];endopeptidase activator activity [GO:0061133]	integral component of membrane [GO:0016021];extracellular space [GO:0005615];extracellular matrix [GO:0031012]
ENSG00000185869	104.17	191.55	1.59	1e-06	0.585138	OK	0.539133	OK	0.500119	OK	0.337378	OK	0.336115	OK	0.197518	OK	85	homo_sapiens	ENSG00000185869	ZNF829	zinc finger protein 829 [Source:HGNC Symbol;Acc:HGNC:34032]	19:36888124-36916291	-	374899	NM_001171979;NM_001037232				regulation of transcription, DNA-templated [GO:0006355];transcription, DNA-templated [GO:0006351]	metal ion binding [GO:0046872];DNA binding [GO:0003677];transcription factor activity, sequence-specific DNA binding [GO:0003700]	nucleus [GO:0005634]
ENSG00000029534	524.71	759.93	1.39	2e-06	1.98461	OK	1.91968	OK	1.56638	OK	1.54814	OK	1.34758	OK	1.09668	OK	85	homo_sapiens	ENSG00000029534	ANK1	ankyrin 1 [Source:HGNC Symbol;Acc:HGNC:492]	8:41653220-41896762	-	286	NM_020476;NM_020475;NM_020477;NM_000037;NM_001142445;NM_020478;NM_001142446;NM_020480				signal transduction [GO:0007165];cytoskeleton organization [GO:0007010];exocytosis [GO:0006887];ER to Golgi vesicle-mediated transport [GO:0006888];maintenance of epithelial cell apical/basal polarity [GO:0045199];protein targeting to plasma membrane [GO:0072661];positive regulation of organelle organization [GO:0010638]	structural constituent of cytoskeleton [GO:0005200];structural molecule activity [GO:0005198];protein binding [GO:0005515];enzyme binding [GO:0019899];cytoskeletal adaptor activity [GO:0008093];ATPase binding [GO:0051117];spectrin binding [GO:0030507]	cytoplasm [GO:0005737];plasma membrane [GO:0005886];cytosol [GO:0005829];cytoskeleton [GO:0005856];sarcoplasmic reticulum [GO:0016529];basolateral plasma membrane [GO:0016323];M band [GO:0031430];spectrin-associated cytoskeleton [GO:0014731];nucleus [GO:0005634];postsynaptic membrane [GO:0045211];Z disc [GO:0030018];neuron projection [GO:0043005];axolemma [GO:0030673];sarcolemma [GO:0042383];A ba…
ENSG00000119950	852.97	498.83	-1.54	2e-06	4.71452	OK	3.65722	OK	3.60045	OK	6.29458	OK	9.75791	OK	4.96278	OK	85	homo_sapiens	ENSG00000119950	MXI1	MAX interactor 1, dimerization protein [Source:HGNC Symbol;Acc:HGNC:7534]	10:110207605-110287365	+	4601	NM_130439;NM_001008541;NM_005962				transcription, DNA-templated [GO:0006351];negative regulation of cell proliferation [GO:0008285];cytoplasmic sequestering of transcription factor [GO:0042994];negative regulation of nucleic acid-templated transcription [GO:1903507]	DNA binding [GO:0003677];transcription corepressor activity [GO:0003714];protein binding [GO:0005515];protein dimerization activity [GO:0046983]	cytoplasm [GO:0005737];nucleus [GO:0005634];nucleolus [GO:0005730]
ENSG00000156049	1056.39	628.5	-1.53	2e-06	4.71736	OK	3.97553	OK	4.26109	OK	7.06697	OK	9.54744	OK	4.44739	OK	85	homo_sapiens	ENSG00000156049	GNA14	G protein subunit alpha 14 [Source:HGNC Symbol;Acc:HGNC:4382]	9:77423079-77648307	-	9630	NM_004297				signal transduction [GO:0007165];platelet activation [GO:0030168];phospholipase C-activating dopamine receptor signaling pathway [GO:0060158]	signal transducer activity [GO:0004871];GTP binding [GO:0005525];metal ion binding [GO:0046872];GTPase activity [GO:0003924];protein binding [GO:0005515];G-protein coupled receptor binding [GO:0001664];G-protein beta/gamma-subunit complex binding [GO:0031683]	heterotrimeric G-protein complex [GO:0005834];plasma membrane [GO:0005886];extracellular exosome [GO:0070062]
ENSG00000131264	185.05	293.47	1.48	2e-06	2.80248	OK	2.84377	OK	2.86805	OK	2.01451	OK	1.64933	OK	1.45777	OK	85	homo_sapiens	ENSG00000131264	CDX4	caudal type homeobox 4 [Source:HGNC Symbol;Acc:HGNC:1808]	X:73447254-73455245	+	1046	NM_005193				positive regulation of transcription from RNA polymerase II promoter [GO:0045944];cell differentiation [GO:0030154];transcription from RNA polymerase II promoter [GO:0006366];organ morphogenesis [GO:0009887];anterior/posterior axis specification [GO:0009948];negative regulation of transcription from RNA polymerase II promoter [GO:0000122];anterior/posterior pattern specification [GO:0009952];bloo…	RNA polymerase II core promoter proximal region sequence-specific DNA binding [GO:0000978];protein binding [GO:0005515];transcriptional activator activity, RNA polymerase II core promoter proximal region sequence-specific binding [GO:0001077]	nucleus [GO:0005634]
ENSG00000144730	3548.07	2730.42	-1.28	2e-06	6.06811	OK	6.07136	OK	6.38827	OK	8.33887	OK	8.16886	OK	7.22745	OK	85	homo_sapiens	ENSG00000144730	IL17RD	interleukin 17 receptor D [Source:HGNC Symbol;Acc:HGNC:17616]	3:57089982-57170306	-	54756	NM_001318864;NM_017563				MAPK cascade [GO:0000165];cytokine-mediated signaling pathway [GO:0019221]	interleukin-17 receptor activity [GO:0030368]	integral component of plasma membrane [GO:0005887];Golgi membrane [GO:0000139];nucleoplasm [GO:0005654];Golgi apparatus [GO:0005794]
ENSG00000163516	2575.88	1876.6	-1.34	2e-06	16.5215	OK	13.8361	OK	14.598	OK	21.0585	OK	21.0622	OK	16.0364	OK	85	homo_sapiens	ENSG00000163516	ANKZF1	ankyrin repeat and zinc finger domain containing 1 [Source:HGNC Symbol;Acc:HGNC:25527]	2:219229757-219236669	+	55139	NM_018089;NM_001282792;NM_001042410				ER-associated ubiquitin-dependent protein catabolic process [GO:0030433];nucleus-associated proteasomal ubiquitin-dependent protein catabolic process [GO:0071630];mitochondria-associated ubiquitin-dependent protein catabolic process [GO:0072671]	metal ion binding [GO:0046872];protein binding [GO:0005515];thiol-dependent ubiquitin-specific protease activity [GO:0004843]	membrane [GO:0016020];Cdc48p-Npl4p-Vms1p AAA ATPase complex [GO:0036266]
ENSG00000226510	98.46	42.34	-1.69	2e-06	3.136	OK	1.59359	OK	2.1333	OK	4.77371	OK	5.3911	OK	3.27048	OK	85	homo_sapiens	ENSG00000226510	UPK1A-AS1	UPK1A antisense RNA 1 [Source:HGNC Symbol;Acc:HGNC:40603]	19:35667948-35673291	-	100862728	NR_046420
ENSG00000078140	4501.56	3017.23	-1.42	2e-06	14.8606	OK	13.929	OK	14.0069	OK	22.5238	OK	23.0804	OK	14.931	OK	85	homo_sapiens	ENSG00000078140	UBE2K	ubiquitin conjugating enzyme E2 K [Source:HGNC Symbol;Acc:HGNC:4914]	4:39698044-39782792	+	3093	NM_001312647;NM_001312648;NM_005339;NM_001111113;NM_001111112				ubiquitin-dependent protein catabolic process [GO:0006511];proteasome-mediated ubiquitin-dependent protein catabolic process [GO:0043161];cellular response to interferon-beta [GO:0035458];free ubiquitin chain polymerization [GO:0010994];protein K48-linked ubiquitination [GO:0070936];positive regulation of peptidyl-threonine phosphorylation [GO:0010800];positive regulation of type I interferon-med…	ATP binding [GO:0005524];ubiquitin-protein transferase activity [GO:0004842];protein binding [GO:0005515];ubiquitin protein ligase binding [GO:0031625];ubiquitin-ubiquitin ligase activity [GO:0034450]	cytoplasm [GO:0005737];nucleus [GO:0005634];extracellular exosome [GO:0070062];filopodium tip [GO:0032433]
ENSG00000100154	1497.97	1069.08	-1.36	2e-06	4.19646	OK	4.97572	OK	5.08478	OK	7.06657	OK	5.66167	OK	6.66666	OK	85	homo_sapiens	ENSG00000100154	TTC28	tetratricopeptide repeat domain 28 [Source:HGNC Symbol;Acc:HGNC:29179]	22:27978014-28679865	-	23331	NM_001145418				cell division [GO:0051301];regulation of mitotic cell cycle [GO:0007346];mitotic nuclear division [GO:0007067]		cytoplasm [GO:0005737];spindle pole [GO:0000922];centrosome [GO:0005813];midbody [GO:0030496]
ENSG00000135447	425.65	285.9	-1.42	2e-06	3.63995	OK	3.88549	OK	3.37102	OK	5.29581	OK	6.25681	OK	4.58772	OK	85	homo_sapiens	ENSG00000135447	PPP1R1A	protein phosphatase 1 regulatory inhibitor subunit 1A [Source:HGNC Symbol;Acc:HGNC:9286]	12:54575387-54588659	-	5502	NM_006741				intracellular signal transduction [GO:0035556];negative regulation of protein kinase activity [GO:0006469];glycogen metabolic process [GO:0005977]	protein binding [GO:0005515];protein serine/threonine phosphatase inhibitor activity [GO:0004865]	cytoplasm [GO:0005737];extracellular space [GO:0005615]
ENSG00000196159	780.9	1249.42	1.49	2e-06	0.973132	OK	1.30706	OK	1.30859	OK	0.659773	OK	0.664884	OK	0.75732	OK	85	homo_sapiens	ENSG00000196159	FAT4	FAT atypical cadherin 4 [Source:HGNC Symbol;Acc:HGNC:23109]	4:125316399-125492932	+	79633	NM_001291285;NM_001291303;NM_024582				homophilic cell adhesion via plasma membrane adhesion molecules [GO:0007156];cerebral cortex development [GO:0021987];hippo signaling [GO:0035329];heterophilic cell-cell adhesion via plasma membrane cell adhesion molecules [GO:0007157];neurogenesis [GO:0022008];fibroblast growth factor receptor signaling pathway [GO:0008543];Notch signaling pathway [GO:0007219];kidney development [GO:0001822];dig…	calcium ion binding [GO:0005509];protein binding [GO:0005515]	integral component of membrane [GO:0016021];plasma membrane [GO:0005886];extracellular exosome [GO:0070062];apical part of cell [GO:0045177]
ENSG00000132698	991.29	685.1	-1.39	2e-06	14.3058	OK	12.9144	OK	12.4642	OK	17.8909	OK	21.4633	OK	14.1482	OK	85	homo_sapiens	ENSG00000132698	RAB25	RAB25, member RAS oncogene family [Source:HGNC Symbol;Acc:HGNC:18238]	1:156061160-156070514	+	57111	NM_020387				positive regulation of cell proliferation [GO:0008284];small GTPase mediated signal transduction [GO:0007264];protein transport [GO:0015031];regulation of vesicle-mediated transport [GO:0060627];positive regulation of epithelial cell migration [GO:0010634];epithelial cell morphogenesis [GO:0003382];pseudopodium organization [GO:0031268]	GTP binding [GO:0005525];protein binding [GO:0005515];myosin V binding [GO:0031489]	extracellular exosome [GO:0070062];cytoplasmic vesicle [GO:0031410];cytoplasmic, membrane-bounded vesicle [GO:0016023];pseudopodium [GO:0031143];pseudopodium membrane [GO:0031260]
ENSG00000173267	339.9	208.28	-1.5	2e-06	5.74054	OK	5.11884	OK	5.12337	OK	8.30343	OK	10.3592	OK	6.53261	OK	85	homo_sapiens	ENSG00000173267	SNCG	synuclein gamma [Source:HGNC Symbol;Acc:HGNC:11141]	10:86958618-86963260	+	6623	NM_003087				synaptic transmission [GO:0007268];synapse organization [GO:0050808];adult locomotory behavior [GO:0008344];regulation of neurotransmitter secretion [GO:0046928];regulation of dopamine secretion [GO:0014059];protein secretion [GO:0009306]	protein binding [GO:0005515]	cytoplasm [GO:0005737];perinuclear region of cytoplasm [GO:0048471];extracellular exosome [GO:0070062];microtubule organizing center [GO:0005815];spindle [GO:0005819];axon [GO:0030424];neuronal cell body [GO:0043025]
ENSG00000130962	549.23	800.93	1.4	2e-06	5.93256	OK	4.35169	OK	4.98373	OK	3.62228	OK	4.24002	OK	2.78182	OK	85	homo_sapiens	ENSG00000130962	PRRG1	proline rich and Gla domain 1 [Source:HGNC Symbol;Acc:HGNC:9469]	X:37349275-37457295	+	5638	NM_001142395;NM_000950;NM_001173486;NM_001173489;NM_001173490					calcium ion binding [GO:0005509]	extracellular region [GO:0005576];integral component of plasma membrane [GO:0005887]
ENSG00000150995	751.06	537.35	-1.36	2e-06	1.17604	OK	1.12168	OK	1.11844	OK	1.66445	OK	1.55959	OK	1.44227	OK	85	homo_sapiens	ENSG00000150995	ITPR1	inositol 1,4,5-trisphosphate receptor type 1 [Source:HGNC Symbol;Acc:HGNC:6180]	3:4493348-4847840	+	3708	NM_001099952;NM_002222;NM_001168272				signal transduction [GO:0007165];response to hypoxia [GO:0001666];calcium ion transport [GO:0006816];regulation of autophagy [GO:0010506];regulation of cardiac conduction [GO:1903779];platelet activation [GO:0030168];regulation of insulin secretion [GO:0050796];release of sequestered calcium ion into cytosol [GO:0051209];intrinsic apoptotic signaling pathway in response to endoplasmic reticulum s…	protein binding [GO:0005515];phosphatidylinositol binding [GO:0035091];calcium-release channel activity [GO:0015278];calcium channel inhibitor activity [GO:0019855];calcium ion transmembrane transporter activity [GO:0015085];inositol 1,4,5-trisphosphate-sensitive calcium-release channel activity [GO:0005220]	integral component of membrane [GO:0016021];membrane [GO:0016020];endoplasmic reticulum [GO:0005783];endoplasmic reticulum membrane [GO:0005789];platelet dense tubular network membrane [GO:0031095];platelet dense granule membrane [GO:0031088];platelet dense tubular network [GO:0031094];cytoplasm [GO:0005737];protein complex [GO:0043234];nucleolus [GO:0005730];nuclear inner membrane [GO:0005637];p…
ENSG00000090863	11717.6	9169.62	-1.26	3e-06	31.2606	OK	30.8561	OK	31.1832	OK	37.5264	OK	39.573	OK	32.2212	OK	85	homo_sapiens	ENSG00000090863	GLG1	golgi glycoprotein 1 [Source:HGNC Symbol;Acc:HGNC:4316]	16:74447427-74607144	-	2734	NM_001145666;NM_001145667;NM_012201				leukocyte migration [GO:0050900];negative regulation of transforming growth factor beta receptor signaling pathway [GO:0030512];bone morphogenesis [GO:0060349];negative regulation of protein processing [GO:0010955];regulation of chondrocyte differentiation [GO:0032330]	receptor binding [GO:0005102];fibroblast growth factor binding [GO:0017134]	integral component of membrane [GO:0016021];plasma membrane [GO:0005886];membrane [GO:0016020];extracellular exosome [GO:0070062];Golgi membrane [GO:0000139];Golgi apparatus [GO:0005794];proteinaceous extracellular matrix [GO:0005578]
ENSG00000186594	58.91	117.05	1.63	3e-06	1.15042	OK	0.884215	OK	1.00035	OK	0.391604	OK	0.480619	OK	0.875337	OK	85	homo_sapiens	ENSG00000186594	MIR22HG;MIR22	MIR22 host gene [Source:HGNC Symbol;Acc:HGNC:28219]	17:1711493-1717174	-	84981;407004	NR_028504;NR_028502;NR_029494
ENSG00000137819	423.89	281.04	-1.43	3e-06	1.51885	OK	1.76044	OK	1.57859	OK	1.94625	OK	2.21218	OK	1.65977	OK	85	homo_sapiens	ENSG00000137819	PAQR5	progestin and adipoQ receptor family member 5 [Source:HGNC Symbol;Acc:HGNC:29645]	15:69298947-69407780	+	54852	NM_017705;NM_001104554				multicellular organism development [GO:0007275];oogenesis [GO:0048477];steroid hormone mediated signaling pathway [GO:0043401];response to steroid hormone [GO:0048545]	protein binding [GO:0005515];steroid binding [GO:0005496];steroid hormone receptor activity [GO:0003707]	integral component of membrane [GO:0016021];plasma membrane [GO:0005886]
ENSG00000133687	1128.81	1586.46	1.36	3e-06	4.98326	OK	5.26051	OK	6.01322	OK	3.4813	OK	3.58481	OK	3.93842	OK	85	homo_sapiens	ENSG00000133687	TMTC1	transmembrane and tetratricopeptide repeat containing 1 [Source:HGNC Symbol;Acc:HGNC:24099]	12:29500840-29784759	-	83857	NM_175861;NM_001193451				RNA processing [GO:0006396]		integral component of membrane [GO:0016021];mitochondrion [GO:0005739]
ENSG00000164344	398.41	581.12	1.4	3e-06	4.59039	OK	4.26399	OK	4.269	OK	2.55068	OK	3.25101	OK	2.05214	OK	85	homo_sapiens	ENSG00000164344	KLKB1	kallikrein B1 [Source:HGNC Symbol;Acc:HGNC:6371]	4:186208979-186258471	+	3818	NM_000892;NM_001318394				proteolysis [GO:0006508];extracellular matrix disassembly [GO:0022617];blood coagulation, intrinsic pathway [GO:0007597];fibrinolysis [GO:0042730];zymogen activation [GO:0031638];positive regulation of fibrinolysis [GO:0051919];Factor XII activation [GO:0002542];plasminogen activation [GO:0031639]	protein binding [GO:0005515];serine-type endopeptidase activity [GO:0004252]	plasma membrane [GO:0005886];extracellular region [GO:0005576];extracellular space [GO:0005615];extracellular exosome [GO:0070062]
ENSG00000106948	3204.5	2452.6	-1.29	3e-06	7.34682	OK	7.08365	OK	7.94523	OK	10.0639	OK	10.0126	OK	8.80302	OK	85	homo_sapiens	ENSG00000106948	AKNA	AT-hook transcription factor [Source:HGNC Symbol;Acc:HGNC:24108]	9:114334156-114394405	-	80709	NM_001317950;NM_001317952;NM_030767				positive regulation of transcription from RNA polymerase II promoter [GO:0045944];transcription from RNA polymerase II promoter [GO:0006366]	RNA polymerase II core promoter proximal region sequence-specific DNA binding [GO:0000978];transcriptional activator activity, RNA polymerase II core promoter proximal region sequence-specific binding [GO:0001077]	nucleus [GO:0005634];membrane [GO:0016020]
ENSG00000108231	85.67	36.19	-1.68	3e-06	0.330606	OK	0.345882	OK	0.273538	OK	0.789008	OK	1.21926	OK	0.52682	OK	85	homo_sapiens	ENSG00000108231	LGI1	leucine rich glioma inactivated 1 [Source:HGNC Symbol;Acc:HGNC:6572]	10:93757809-93806272	+	9211	NM_005097;NM_001308275				nervous system development [GO:0007399];axon guidance [GO:0007411];cell proliferation [GO:0008283];positive regulation of cell growth [GO:0030307];neuron projection development [GO:0031175];positive regulation of synaptic transmission [GO:0050806];protein homooligomerization [GO:0051260]	protein binding [GO:0005515];receptor binding [GO:0005102]	extracellular region [GO:0005576];cell junction [GO:0030054];synapse [GO:0045202];extracellular space [GO:0005615]
ENSG00000177508	37.67	83.94	1.66	3e-06	0.894612	OK	0.580666	OK	0.660015	OK	0.247078	OK	0.204903	OK	0.330126	OK	85	homo_sapiens	ENSG00000177508	IRX3	iroquois homeobox 3 [Source:HGNC Symbol;Acc:HGNC:14360]	16:54283304-54286763	-	79191	NM_024336				regulation of transcription, DNA-templated [GO:0006355];transcription, DNA-templated [GO:0006351];positive regulation of neuron differentiation [GO:0045666];metanephros development [GO:0001656];negative regulation of neuron differentiation [GO:0045665];mesoderm development [GO:0007498];specification of loop of Henle identity [GO:0072086];proximal/distal pattern formation involved in nephron devel…	sequence-specific DNA binding [GO:0043565]	nucleus [GO:0005634];cytoplasm [GO:0005737];axon [GO:0030424]
ENSG00000177551	220.91	131.68	-1.52	4e-06	0.452981	OK	0.429082	OK	0.376489	OK	0.759388	OK	0.742595	OK	0.419915	OK	85	homo_sapiens	ENSG00000177551	NHLH2	nescient helix-loop-helix 2 [Source:HGNC Symbol;Acc:HGNC:7818]	1:115836377-115843917	-	4808	NM_001111061;NM_005599				transcription, DNA-templated [GO:0006351];positive regulation of transcription from RNA polymerase II promoter [GO:0045944];cell differentiation [GO:0030154];central nervous system development [GO:0007417];positive regulation of sequence-specific DNA binding transcription factor activity [GO:0051091];mating behavior [GO:0007617];ovulation cycle [GO:0042698]	protein binding [GO:0005515];RNA polymerase II transcription factor activity, sequence-specific DNA binding [GO:0000981];protein dimerization activity [GO:0046983];RNA polymerase II regulatory region sequence-specific DNA binding [GO:0000977];RNA polymerase II activating transcription factor binding [GO:0001102]	nucleus [GO:0005634];transcription factor complex [GO:0005667]
ENSG00000113721	380.09	247.53	-1.45	4e-06	1.01916	OK	1.18021	OK	1.12441	OK	1.59988	OK	1.2558	OK	1.03882	OK	85	homo_sapiens	ENSG00000113721	PDGFRB	platelet derived growth factor receptor beta [Source:HGNC Symbol;Acc:HGNC:8804]	5:150113837-150155872	-	5159	NM_002609				G-protein coupled receptor signaling pathway [GO:0007186];positive regulation of GTPase activity [GO:0043547];peptidyl-tyrosine phosphorylation [GO:0018108];cell chemotaxis [GO:0060326];positive regulation of cell proliferation [GO:0008284];signal transduction [GO:0007165];regulation of actin cytoskeleton organization [GO:0032956];phosphatidylinositol phosphorylation [GO:0046854];phosphatidylinos…	ATP binding [GO:0005524];protein binding [GO:0005515];receptor binding [GO:0005102];protein kinase binding [GO:0019901];phosphatidylinositol-4,5-bisphosphate 3-kinase activity [GO:0046934];Ras guanyl-nucleotide exchange factor activity [GO:0005088];protein tyrosine kinase activity [GO:0004713];vascular endothelial growth factor binding [GO:0038085];platelet-derived growth factor receptor binding …	integral component of membrane [GO:0016021];cytoplasm [GO:0005737];plasma membrane [GO:0005886];nucleus [GO:0005634];membrane [GO:0016020];extracellular exosome [GO:0070062];focal adhesion [GO:0005925];cytoplasmic, membrane-bounded vesicle [GO:0016023];apical plasma membrane [GO:0016324];intrinsic component of plasma membrane [GO:0031226];lysosomal lumen [GO:0043202];cell surface [GO:0009986]
ENSG00000115548	1737.07	1186.7	-1.4	4e-06	4.6928	OK	4.8433	OK	4.77157	OK	6.43799	OK	7.37177	OK	4.94939	OK	85	homo_sapiens	ENSG00000115548	KDM3A	lysine demethylase 3A [Source:HGNC Symbol;Acc:HGNC:20815]	2:86440647-86492716	+	55818	NM_001146688;NM_018433				oxidation-reduction process [GO:0055114];transcription, DNA-templated [GO:0006351];positive regulation of transcription, DNA-templated [GO:0045893];hormone-mediated signaling pathway [GO:0009755];androgen receptor signaling pathway [GO:0030521];histone H3-K9 demethylation [GO:0033169];formaldehyde biosynthetic process [GO:0046293];spermatogenesis [GO:0007283];regulation of gene expression [GO:001…	iron ion binding [GO:0005506];dioxygenase activity [GO:0051213];histone demethylase activity [GO:0032452];androgen receptor binding [GO:0050681];transcription factor activity, sequence-specific DNA binding [GO:0003700];protein binding [GO:0005515];transcription regulatory region sequence-specific DNA binding [GO:0000976];core promoter binding [GO:0001047]	cytoplasm [GO:0005737];nucleus [GO:0005634];membrane [GO:0016020];nucleoplasm [GO:0005654]
ENSG00000196968	1050.73	768.97	-1.33	4e-06	6.69074	OK	6.53994	OK	7.08859	OK	9.03819	OK	9.23356	OK	7.18507	OK	85	homo_sapiens	ENSG00000196968	FUT11	fucosyltransferase 11 [Source:HGNC Symbol;Acc:HGNC:19233]	10:73772291-73780251	+	170384	NM_173540;NM_001284194				protein glycosylation [GO:0006486];fucosylation [GO:0036065]	protein binding [GO:0005515];alpha-(1->3)-fucosyltransferase activity [GO:0046920]	integral component of membrane [GO:0016021];extracellular exosome [GO:0070062];Golgi cisterna membrane [GO:0032580]
ENSG00000141337	307.09	189.45	-1.49	4e-06	2.39933	OK	2.05578	OK	1.8136	OK	2.44085	OK	3.41893	OK	2.2532	OK	85	homo_sapiens	ENSG00000141337	ARSG	arylsulfatase G [Source:HGNC Symbol;Acc:HGNC:24102]	17:68259182-68422731	+	22901	NM_014960;NM_001267727				sulfur compound metabolic process [GO:0006790];post-translational protein modification [GO:0043687];glycosphingolipid metabolic process [GO:0006687]	metal ion binding [GO:0046872];arylsulfatase activity [GO:0004065]	extracellular space [GO:0005615];endoplasmic reticulum [GO:0005783];lysosome [GO:0005764];endoplasmic reticulum lumen [GO:0005788]
ENSG00000153093	1081.47	1579.74	1.4	4e-06	11.3431	OK	12.4484	OK	12.4573	OK	8.76714	OK	6.42519	OK	8.2017	OK	85	homo_sapiens	ENSG00000153093	ACOXL	acyl-CoA oxidase-like [Source:HGNC Symbol;Acc:HGNC:25621]	2:110732573-111118222	+	55289	NM_001142807				biological_process [GO:0008150];fatty acid beta-oxidation using acyl-CoA oxidase [GO:0033540];fatty acid beta-oxidation using acyl-CoA dehydrogenase [GO:0033539];lipid homeostasis [GO:0055088]	molecular_function [GO:0003674];electron carrier activity [GO:0009055];flavin adenine dinucleotide binding [GO:0050660];fatty-acyl-CoA binding [GO:0000062];acyl-CoA dehydrogenase activity [GO:0003995];pristanoyl-CoA oxidase activity [GO:0016402];oxidoreductase activity, acting on the CH-CH group of donors, with a flavin as acceptor [GO:0052890]	cellular_component [GO:0005575];peroxisome [GO:0005777];peroxisomal matrix [GO:0005782]
ENSG00000121644	8208.35	10595.3	1.27	4e-06	45.0378	OK	42.4512	OK	42.1918	OK	35.0473	OK	32.2268	OK	28.0757	OK	85	homo_sapiens	ENSG00000121644	DESI2	desumoylating isopeptidase 2 [Source:HGNC Symbol;Acc:HGNC:24264]	1:244652935-244709033	+	51029	NM_016076;NM_001297746				proteolysis [GO:0006508]	peptidase activity [GO:0008233]	cytoplasm [GO:0005737]
ENSG00000102144	40946.2	26540.7	-1.45	4e-06	339.568	OK	239.356	OK	258.471	OK	454.416	OK	458.82	OK	298.413	OK	85	homo_sapiens	ENSG00000102144	PGK1	phosphoglycerate kinase 1 [Source:HGNC Symbol;Acc:HGNC:8896]	X:78065188-78129296	+	5230	NM_000291				phosphorylation [GO:0016310];gluconeogenesis [GO:0006094];epithelial cell differentiation [GO:0030855];canonical glycolysis [GO:0061621]	ATP binding [GO:0005524];protein binding [GO:0005515];phosphoglycerate kinase activity [GO:0004618]	cytosol [GO:0005829];membrane [GO:0016020];extracellular exosome [GO:0070062];membrane raft [GO:0045121]
ENSG00000120937	22.1	2.87	-1.59	4e-06	0.0531152	OK	0.0535663	OK	0.130347	OK	0.528098	OK	0.371723	OK	0.743035	OK	85	homo_sapiens	ENSG00000120937	NPPB	natriuretic peptide B [Source:HGNC Symbol;Acc:HGNC:7940]	1:11857464-11858931	-	4879	NM_002521				cell surface receptor signaling pathway [GO:0007166];regulation of blood pressure [GO:0008217];negative regulation of cell growth [GO:0030308];negative regulation of angiogenesis [GO:0016525];body fluid secretion [GO:0007589];regulation of vasodilation [GO:0042312];cGMP biosynthetic process [GO:0006182];positive regulation of urine volume [GO:0035810];positive regulation of renal sodium excretion…	protein binding [GO:0005515];receptor binding [GO:0005102];hormone activity [GO:0005179];diuretic hormone activity [GO:0008613]	extracellular region [GO:0005576];extracellular space [GO:0005615];protein complex [GO:0043234]
ENSG00000135248	141.97	244.02	1.54	4e-06	2.35841	OK	2.5277	OK	2.53053	OK	1.18168	OK	1.35375	OK	1.61703	OK	85	homo_sapiens	ENSG00000135248	FAM71F1	family with sequence similarity 71 member F1 [Source:HGNC Symbol;Acc:HGNC:30704]	7:128709061-128731743	+	84691	NM_001282789;NM_001282788;NM_032599						nucleus [GO:0005634]
ENSG00000105643	332.3	216.89	-1.44	4e-06	1.7021	OK	1.61104	OK	1.96349	OK	3.29228	OK	2.92387	OK	2.24659	OK	85	homo_sapiens	ENSG00000105643	ARRDC2	arrestin domain containing 2 [Source:HGNC Symbol;Acc:HGNC:25225]	19:18001132-18014102	+	27106	NM_001025604;NM_001286826;NM_015683				signal transduction [GO:0007165]		plasma membrane [GO:0005886];cytoplasmic vesicle [GO:0031410]
ENSG00000100060	157.52	88.45	-1.56	4e-06	0.969876	OK	0.841854	OK	0.880175	OK	1.43214	OK	1.44587	OK	1.20862	OK	85	homo_sapiens	ENSG00000100060	MFNG	MFNG O-fucosylpeptide 3-beta-N-acetylglucosaminyltransferase [Source:HGNC Symbol;Acc:HGNC:7038]	22:37469063-37486401	-	4242	NM_002405;NM_001166343				pattern specification process [GO:0007389];marginal zone B cell differentiation [GO:0002315];positive regulation of protein binding [GO:0032092];positive regulation of Notch signaling pathway [GO:0045747]	metal ion binding [GO:0046872];O-fucosylpeptide 3-beta-N-acetylglucosaminyltransferase activity [GO:0033829];protein binding [GO:0005515]	extracellular space [GO:0005615];integral component of Golgi membrane [GO:0030173]
ENSG00000198417	484.53	309.21	-1.46	4e-06	13.9799	OK	9.89645	OK	10.9898	OK	15.5584	OK	17.6135	OK	16.8232	OK	85	homo_sapiens	ENSG00000198417	MT1F	metallothionein 1F [Source:HGNC Symbol;Acc:HGNC:7398]	16:56657694-56660698	+	4494	NM_005949;NM_001301272				negative regulation of growth [GO:0045926];cellular response to zinc ion [GO:0071294];cellular response to cadmium ion [GO:0071276]	zinc ion binding [GO:0008270];protein binding [GO:0005515]	cytoplasm [GO:0005737];nucleus [GO:0005634];perinuclear region of cytoplasm [GO:0048471]
ENSG00000174469	3534.46	4815.91	1.33	5e-06	13.5099	OK	13.46	OK	13.31	OK	10.0113	OK	10.6068	OK	7.46673	OK	85	homo_sapiens	ENSG00000174469	CNTNAP2	contactin associated protein-like 2 [Source:HGNC Symbol;Acc:HGNC:13830]	7:146116002-148420998	+	26047	NM_014141				cell adhesion [GO:0007155];cerebral cortex development [GO:0021987];brain development [GO:0007420];learning [GO:0007612];neuron projection development [GO:0031175];social behavior [GO:0035176];transmission of nerve impulse [GO:0019226];thalamus development [GO:0021794];vocal learning [GO:0042297];superior temporal gyrus development [GO:0071109];clustering of voltage-gated potassium channels [GO:0…	protein binding [GO:0005515];enzyme binding [GO:0019899]	integral component of membrane [GO:0016021];early endosome [GO:0005769];membrane [GO:0016020];axon [GO:0030424];perikaryon [GO:0043204];Golgi apparatus [GO:0005794];cell surface [GO:0009986];voltage-gated potassium channel complex [GO:0008076];dendrite [GO:0030425];neuronal cell body [GO:0043025];juxtaparanode region of axon [GO:0044224];axolemma [GO:0030673]
ENSG00000158966	3144.17	4052.32	1.27	5e-06	12.209	OK	12.2243	OK	11.9802	OK	9.74085	OK	9.50612	OK	7.40023	OK	85	homo_sapiens	ENSG00000158966	CACHD1	cache domain containing 1 [Source:HGNC Symbol;Acc:HGNC:29314]	1:64470792-64693058	+	57685	NM_020925;NM_001293274
ENSG00000133104	1712.28	2326.46	1.32	5e-06	20.3367	OK	17.9431	OK	19.2557	OK	15.3197	OK	17.475	OK	10.996	OK	85	homo_sapiens	ENSG00000133104	SPG20	spastic paraplegia 20 (Troyer syndrome) [Source:HGNC Symbol;Acc:HGNC:18514]	13:36301638-36370180	-	23111	NM_015087;NM_001142296;NM_001142295;NM_001142294				cell division [GO:0051301];regulation of mitochondrial membrane potential [GO:0051881];abscission [GO:0009838];adipose tissue development [GO:0060612];negative regulation of BMP signaling pathway [GO:0030514];neuromuscular process [GO:0050905];lipid particle organization [GO:0034389];negative regulation of collateral sprouting in absence of injury [GO:0048698]	protein binding [GO:0005515];ubiquitin protein ligase binding [GO:0031625]	cytoplasm [GO:0005737];plasma membrane [GO:0005886];midbody [GO:0030496];mitochondrial outer membrane [GO:0005741];lipid particle [GO:0005811];synapse [GO:0045202]
ENSG00000139364	2689.55	1993.32	-1.32	5e-06	7.94081	OK	8.07951	OK	8.32725	OK	10.2962	OK	12.4423	OK	8.51133	OK	85	homo_sapiens	ENSG00000139364	TMEM132B	transmembrane protein 132B [Source:HGNC Symbol;Acc:HGNC:29397]	12:125186836-125662377	+	114795	NM_052907;NM_001286219				biological_process [GO:0008150]	molecular_function [GO:0003674]	integral component of membrane [GO:0016021];cellular_component [GO:0005575]
ENSG00000112081	13886.6	17984.2	1.28	5e-06	247.023	OK	271.888	OK	262.22	OK	212.023	OK	166.534	OK	158.661	OK	85	homo_sapiens	ENSG00000112081	SRSF3	serine and arginine rich splicing factor 3 [Source:HGNC Symbol;Acc:HGNC:10785]	6:36594353-36605600	+	6428	NM_003017				mRNA splicing, via spliceosome [GO:0000398];mRNA export from nucleus [GO:0006406];termination of RNA polymerase II transcription [GO:0006369];RNA export from nucleus [GO:0006405];mRNA 3'-end processing [GO:0031124];regulation of mRNA splicing, via spliceosome [GO:0048024]	nucleotide binding [GO:0000166];poly(A) RNA binding [GO:0044822];protein binding [GO:0005515];RNA binding [GO:0003723];phospholipase binding [GO:0043274];sequence-specific mRNA binding [GO:1990825]	cytoplasm [GO:0005737];nucleoplasm [GO:0005654];nuclear speck [GO:0016607];nucleus [GO:0005634]
ENSG00000186340	1112.24	1479.21	1.3	6e-06	4.32371	OK	4.40822	OK	4.70634	OK	3.19695	OK	2.91961	OK	2.7481	OK	85	homo_sapiens	ENSG00000186340	THBS2	thrombospondin 2 [Source:HGNC Symbol;Acc:HGNC:11786]	6:169215780-169254044	-	7058	NM_003247				cell adhesion [GO:0007155];negative regulation of angiogenesis [GO:0016525];positive regulation of synapse assembly [GO:0051965]	calcium ion binding [GO:0005509];protein binding [GO:0005515];heparin binding [GO:0008201]	extracellular region [GO:0005576];platelet alpha granule [GO:0031091];proteinaceous extracellular matrix [GO:0005578];basement membrane [GO:0005604]
ENSG00000197935	162.52	92.9	-1.54	6e-06	0.504044	OK	0.457607	OK	0.441931	OK	0.831227	OK	0.852058	OK	0.556726	OK	85	homo_sapiens	ENSG00000197935	ZNF311	zinc finger protein 311 [Source:HGNC Symbol;Acc:HGNC:13847]	6:28994785-29005316	-	282890	NM_001010877				regulation of transcription, DNA-templated [GO:0006355];transcription, DNA-templated [GO:0006351]	metal ion binding [GO:0046872];DNA binding [GO:0003677];transcription factor activity, sequence-specific DNA binding [GO:0003700]	nucleus [GO:0005634]
ENSG00000171291	317.96	201.97	-1.47	6e-06	1.14535	OK	1.39414	OK	1.36099	OK	2.32489	OK	2.15422	OK	1.57289	OK	85	homo_sapiens	ENSG00000171291	ZNF439	zinc finger protein 439 [Source:HGNC Symbol;Acc:HGNC:20873]	19:11848726-11883750	+	90594	NM_152262				regulation of transcription, DNA-templated [GO:0006355];transcription, DNA-templated [GO:0006351]	metal ion binding [GO:0046872];DNA binding [GO:0003677];protein binding [GO:0005515]	nucleus [GO:0005634]
ENSG00000163492	205.27	330.42	1.48	6e-06	1.69024	OK	2.52432	OK	1.71974	OK	1.12365	OK	1.09114	OK	1.01159	OK	85	homo_sapiens	ENSG00000163492	CCDC141	coiled-coil domain containing 141 [Source:HGNC Symbol;Acc:HGNC:26821]	2:178830269-179050086	-	285025	NM_001316745				cerebral cortex radially oriented cell migration [GO:0021799];centrosome localization [GO:0051642]	protein binding [GO:0005515]	cytoplasm [GO:0005737];centrosome [GO:0005813]
ENSG00000185215	685.54	945.2	1.34	6e-06	6.62993	OK	7.84475	OK	8.31098	OK	5.22055	OK	5.33446	OK	3.55835	OK	85	homo_sapiens	ENSG00000185215	TNFAIP2	TNF alpha induced protein 2 [Source:HGNC Symbol;Acc:HGNC:11895]	14:103123442-103137439	+	7127	NM_006291				cell differentiation [GO:0030154];exocytosis [GO:0006887];angiogenesis [GO:0001525];exocyst localization [GO:0051601]	SNARE binding [GO:0000149]	extracellular space [GO:0005615];exocyst [GO:0000145]
ENSG00000119042	134.01	219.03	1.49	6e-06	0.954075	OK	1.06525	OK	1.15743	OK	0.542354	OK	0.570609	OK	0.508402	OK	85	homo_sapiens	ENSG00000119042	SATB2	SATB homeobox 2 [Source:HGNC Symbol;Acc:HGNC:21637]	2:199269500-199471266	-	23314	NM_001172509;NM_001172517;NM_015265				transcription, DNA-templated [GO:0006351];regulation of transcription from RNA polymerase II promoter [GO:0006357];regulation of gene expression [GO:0010468];positive regulation of transcription from RNA polymerase II promoter [GO:0045944];neuron migration [GO:0001764];cellular response to organic substance [GO:0071310];negative regulation of transcription from RNA polymerase II promoter [GO:0000…	protein binding [GO:0005515];sequence-specific DNA binding [GO:0043565];DNA binding [GO:0003677];chromatin binding [GO:0003682]	cytoplasm [GO:0005737];nucleus [GO:0005634];nucleoplasm [GO:0005654];nuclear matrix [GO:0016363];transcription factor complex [GO:0005667];histone deacetylase complex [GO:0000118]
ENSG00000115758	6276.35	4266.11	-1.4	6e-06	34.8712	OK	35.1909	OK	33.956	OK	44.0815	OK	43.7149	OK	52.6684	OK	85	homo_sapiens	ENSG00000115758	ODC1	ornithine decarboxylase 1 [Source:HGNC Symbol;Acc:HGNC:8109]	2:10439968-10448504	-	4953	NM_002539;NM_001287188;NM_001287190;NM_001287189				polyamine metabolic process [GO:0006595];regulation of cellular amino acid metabolic process [GO:0006521];response to virus [GO:0009615];regulation of protein catabolic process [GO:0042176];putrescine biosynthetic process from ornithine [GO:0033387];positive regulation of cell proliferation [GO:0008284];kidney development [GO:0001822];putrescine biosynthetic process [GO:0009446]	protein binding [GO:0005515];protein homodimerization activity [GO:0042803];ornithine decarboxylase activity [GO:0004586]	cytoplasm [GO:0005737];cytosol [GO:0005829];cellular_component [GO:0005575];perinuclear region of cytoplasm [GO:0048471]
ENSG00000001617	1500.85	1130.78	-1.3	7e-06	6.88398	OK	5.98234	OK	6.10134	OK	7.56949	OK	8.68142	OK	7.00264	OK	85	homo_sapiens	ENSG00000001617	SEMA3F	semaphorin 3F [Source:HGNC Symbol;Acc:HGNC:10728]	3:50155045-50189075	+	6405	NM_001318798;NM_004186;NM_001318800				axon guidance [GO:0007411];positive regulation of cell migration [GO:0030335];nerve development [GO:0021675];axon extension involved in axon guidance [GO:0048846];sympathetic ganglion development [GO:0061549];semaphorin-plexin signaling pathway [GO:0071526];sympathetic neuron projection extension [GO:0097490];sympathetic neuron projection guidance [GO:0097491];semaphorin-plexin signaling pathway …	semaphorin receptor binding [GO:0030215];neuropilin binding [GO:0038191];chemorepellent activity [GO:0045499]	extracellular space [GO:0005615]
ENSG00000137672	55.51	110.98	1.6	7e-06	0.543122	OK	0.601133	OK	0.447902	OK	0.209718	OK	0.567077	OK	0.187811	OK	85	homo_sapiens	ENSG00000137672	TRPC6	transient receptor potential cation channel subfamily C member 6 [Source:HGNC Symbol;Acc:HGNC:12338]	11:101451564-101872562	-	7225	NM_004621				single fertilization [GO:0007338];platelet activation [GO:0030168];calcium ion transmembrane transport [GO:0070588];positive regulation of calcium ion transport [GO:0051928];regulation of cytosolic calcium ion concentration [GO:0051480];cation transport [GO:0006812];manganese ion transport [GO:0006828];positive regulation of ion transmembrane transporter activity [GO:0032414];positive regulation …	protein binding [GO:0005515];calcium channel activity [GO:0005262];store-operated calcium channel activity [GO:0015279];inositol 1,4,5 trisphosphate binding [GO:0070679];ion channel activity [GO:0005216];actin binding [GO:0003779];clathrin binding [GO:0030276];cation channel activity [GO:0005261];actinin binding [GO:0042805];ATPase binding [GO:0051117]	cytoplasm [GO:0005737];plasma membrane [GO:0005886];membrane [GO:0016020];integral component of plasma membrane [GO:0005887];slit diaphragm [GO:0036057]
ENSG00000171219	515.11	746.08	1.39	7e-06	1.71938	OK	2.04555	OK	2.14352	OK	1.87853	OK	1.38023	OK	1.64664	OK	85	homo_sapiens	ENSG00000171219	CDC42BPG	CDC42 binding protein kinase gamma [Source:HGNC Symbol;Acc:HGNC:29829]	11:64823387-64844569	-	55561	NM_017525				protein phosphorylation [GO:0006468];intracellular signal transduction [GO:0035556];actin cytoskeleton reorganization [GO:0031532]	ATP binding [GO:0005524];magnesium ion binding [GO:0000287];protein serine/threonine kinase activity [GO:0004674];protein binding [GO:0005515]	cytoplasm [GO:0005737];cell leading edge [GO:0031252]
ENSG00000157601	243.3	374.54	1.44	7e-06	3.35511	OK	3.35076	OK	3.41585	OK	1.82772	OK	1.95976	OK	1.87109	OK	85	homo_sapiens	ENSG00000157601	MX1	MX dynamin like GTPase 1 [Source:HGNC Symbol;Acc:HGNC:7532]	21:41420304-41459214	+	4599	NM_001144925;NM_002462;NM_001178046;NM_001282920				innate immune response [GO:0045087];signal transduction [GO:0007165];apoptotic process [GO:0006915];response to virus [GO:0009615];negative regulation of viral genome replication [GO:0045071];defense response [GO:0006952];defense response to virus [GO:0051607];type I interferon signaling pathway [GO:0060337];response to type I interferon [GO:0034340]	GTP binding [GO:0005525];GTPase activity [GO:0003924];protein binding [GO:0005515]	cytoplasm [GO:0005737];cytosol [GO:0005829];endoplasmic reticulum membrane [GO:0005789];perinuclear region of cytoplasm [GO:0048471];nuclear membrane [GO:0031965]
ENSG00000067113	516.37	727.88	1.36	7e-06	16.2316	OK	16.3423	OK	15.6224	OK	12.2328	OK	10.4045	OK	9.27494	OK	85	homo_sapiens	ENSG00000067113	PLPP1	phospholipid phosphatase 1 [Source:HGNC Symbol;Acc:HGNC:9228]	5:55424854-55535050	-	8611	NM_176895;NM_003711				negative regulation of cell proliferation [GO:0008285];lipid metabolic process [GO:0006629];phospholipid metabolic process [GO:0006644];protein kinase C-activating G-protein coupled receptor signaling pathway [GO:0007205];germ cell migration [GO:0008354];regulation of lipid metabolic process [GO:0019216];sphingolipid biosynthetic process [GO:0030148];intracellular steroid hormone receptor signali…	phosphatidate phosphatase activity [GO:0008195];sphingosine-1-phosphate phosphatase activity [GO:0042392];lipid phosphatase activity [GO:0042577]	plasma membrane [GO:0005886];membrane [GO:0016020];integral component of plasma membrane [GO:0005887];extracellular exosome [GO:0070062]
ENSG00000111049	11.59	38.08	1.66	7e-06	0.212099	OK	0.173596	OK	0.0999735	OK	0.0561052	OK	0.0711855	OK	0.0457349	OK	85	homo_sapiens	ENSG00000111049	MYF5	myogenic factor 5 [Source:HGNC Symbol;Acc:HGNC:7565]	12:80716912-80719673	+	4617	NM_005593				regulation of transcription from RNA polymerase II promoter [GO:0006357];muscle organ development [GO:0007517];skeletal muscle tissue development [GO:0007519];muscle cell fate commitment [GO:0042693];positive regulation of muscle cell differentiation [GO:0051149];skeletal muscle cell differentiation [GO:0035914];positive regulation of myoblast fusion [GO:1901741];positive regulation of myoblast d…	protein heterodimerization activity [GO:0046982];RNA polymerase II core promoter proximal region sequence-specific DNA binding [GO:0000978];protein binding [GO:0005515];E-box binding [GO:0070888];transcription factor activity, RNA polymerase II distal enhancer sequence-specific binding [GO:0003705];transcriptional activator activity, RNA polymerase II transcription regulatory region sequence-spec…	nucleus [GO:0005634];nucleoplasm [GO:0005654];RNA polymerase II transcription factor complex [GO:0090575]
ENSG00000272141	8.19	33.23	1.64	7e-06	0.696642	OK	0.497662	OK	0.502796	OK	0.169492	OK	0.153516	OK	0.0574275	OK	85	homo_sapiens	ENSG00000272141			1:1169357-1170343	+
ENSG00000095015	2517.22	1855.17	-1.32	7e-06	4.63687	OK	4.0131	OK	4.22461	OK	5.44986	OK	6.35493	OK	4.70496	OK	85	homo_sapiens	ENSG00000095015	MAP3K1	mitogen-activated protein kinase kinase kinase 1 [Source:HGNC Symbol;Acc:HGNC:6848]	5:56815574-56896152	+	4214	NM_005921				protein phosphorylation [GO:0006468];Fc-epsilon receptor signaling pathway [GO:0038095];MAPK cascade [GO:0000165];apoptotic process [GO:0006915];MyD88-dependent toll-like receptor signaling pathway [GO:0002755];cellular response to mechanical stimulus [GO:0071260];activation of MAPKK activity [GO:0000186]	ATP binding [GO:0005524];protein serine/threonine kinase activity [GO:0004674];zinc ion binding [GO:0008270];protein kinase activity [GO:0004672];protein binding [GO:0005515];protein kinase binding [GO:0019901];receptor signaling protein serine/threonine kinase activity [GO:0004702];MAP kinase kinase kinase activity [GO:0004709]	cytoplasm [GO:0005737];cytosol [GO:0005829]
ENSG00000143590	211.67	130.64	-1.48	7e-06	3.47792	OK	3.00588	OK	3.25007	OK	4.84188	OK	6.09744	OK	4.17681	OK	85	homo_sapiens	ENSG00000143590	EFNA3	ephrin A3 [Source:HGNC Symbol;Acc:HGNC:3223]	1:155078872-155087538	+	1944	NM_004952				axon guidance [GO:0007411];cell-cell signaling [GO:0007267];ephrin receptor signaling pathway [GO:0048013]	protein binding [GO:0005515];ephrin receptor binding [GO:0046875];transmembrane-ephrin receptor activity [GO:0005005]	plasma membrane [GO:0005886];extracellular region [GO:0005576];integral component of plasma membrane [GO:0005887];anchored component of membrane [GO:0031225]
ENSG00000015413	243.61	143.73	-1.52	7e-06	2.49801	OK	1.35038	OK	1.87109	OK	3.24209	OK	2.81948	OK	2.23173	OK	85	homo_sapiens	ENSG00000015413	DPEP1	dipeptidase 1 (renal) [Source:HGNC Symbol;Acc:HGNC:3002]	16:89613308-89638456	+	1800	NM_004413;NM_001128141				proteolysis [GO:0006508];xenobiotic metabolic process [GO:0006805];negative regulation of apoptotic process [GO:0043066];glutathione metabolic process [GO:0006749];cellular response to drug [GO:0035690];negative regulation of cysteine-type endopeptidase activity involved in apoptotic process [GO:0043154];negative regulation of cell migration [GO:0030336];cellular response to calcium ion [GO:00712…	zinc ion binding [GO:0008270];protein binding [GO:0005515];GPI anchor binding [GO:0034235];cysteine-type endopeptidase inhibitor activity involved in apoptotic process [GO:0043027];metalloexopeptidase activity [GO:0008235];metallodipeptidase activity [GO:0070573];dipeptidyl-peptidase activity [GO:0008239];dipeptidase activity [GO:0016805];modified amino acid binding [GO:0072341]	plasma membrane [GO:0005886];extracellular space [GO:0005615];extracellular exosome [GO:0070062];anchored component of membrane [GO:0031225];apical plasma membrane [GO:0016324];microvillus membrane [GO:0031528];apical part of cell [GO:0045177]
ENSG00000067829	1368.61	1023.72	-1.31	8e-06	12.0256	OK	11.9068	OK	12.2344	OK	15.6039	OK	15.2041	OK	14.5868	OK	85	homo_sapiens	ENSG00000067829	IDH3G	isocitrate dehydrogenase 3 (NAD(+)) gamma [Source:HGNC Symbol;Acc:HGNC:5386]	X:153785766-153794523	-	3421	NM_174869;NM_004135						mitochondrion [GO:0005739]
ENSG00000155886	341.99	496.93	1.39	8e-06	1.14265	OK	1.56545	OK	1.32181	OK	0.866852	OK	0.901505	OK	0.849127	OK	85	homo_sapiens	ENSG00000155886	SLC24A2	solute carrier family 24 member 2 [Source:HGNC Symbol;Acc:HGNC:10976]	9:19507452-19786928	-	25769	NM_020344;NM_001193288				ion transmembrane transport [GO:0034220];ion transport [GO:0006811];potassium ion transport [GO:0006813];visual perception [GO:0007601];response to stimulus [GO:0050896];long-term synaptic potentiation [GO:0060291];cellular calcium ion homeostasis [GO:0006874];long term synaptic depression [GO:0060292];calcium ion transport [GO:0006816];memory [GO:0007613];learning [GO:0007612];calcium ion transm…	calcium ion binding [GO:0005509];symporter activity [GO:0015293];calcium channel activity [GO:0005262];potassium ion binding [GO:0030955];sodium ion binding [GO:0031402];calcium, potassium:sodium antiporter activity [GO:0008273];protein dimerization activity [GO:0046983];manganese ion binding [GO:0030145];cadmium ion binding [GO:0046870];nickel cation binding [GO:0016151]	plasma membrane [GO:0005886];integral component of plasma membrane [GO:0005887];membrane [GO:0016020];intrinsic component of plasma membrane [GO:0031226]
ENSG00000186603	193.59	303.57	1.46	8e-06	2.52599	OK	2.85179	OK	3.37319	OK	2.02607	OK	1.42503	OK	1.60247	OK	85	homo_sapiens	ENSG00000186603	HPDL	4-hydroxyphenylpyruvate dioxygenase like [Source:HGNC Symbol;Acc:HGNC:28242]	1:45326905-45328533	+	84842	NM_032756				oxidation-reduction process [GO:0055114];aromatic amino acid family metabolic process [GO:0009072]	metal ion binding [GO:0046872];4-hydroxyphenylpyruvate dioxygenase activity [GO:0003868]
ENSG00000147027	858.5	1290.14	1.42	8e-06	5.01014	OK	5.90325	OK	4.61323	OK	3.75448	OK	3.8157	OK	2.23595	OK	85	homo_sapiens	ENSG00000147027	TMEM47	transmembrane protein 47 [Source:HGNC Symbol;Acc:HGNC:18515]	X:34627064-34657288	-	83604	NM_031442				biological_process [GO:0008150];cell-cell adhesion [GO:0098609]	molecular_function [GO:0003674]	integral component of membrane [GO:0016021];plasma membrane [GO:0005886];cell junction [GO:0030054];adherens junction [GO:0005912];cell-cell junction [GO:0005911]
ENSG00000171298	2187.02	1686.15	-1.28	8e-06	10.15	OK	9.99149	OK	10.4507	OK	12.6007	OK	13.0155	OK	10.7922	OK	85	homo_sapiens	ENSG00000171298	GAA	glucosidase alpha, acid [Source:HGNC Symbol;Acc:HGNC:4065]	17:80101556-80119879	+	2548	NM_001079803;NM_001079804;NR_134848;NM_000152				lysosome organization [GO:0007040];cardiac muscle contraction [GO:0060048];glycogen catabolic process [GO:0005980];maltose metabolic process [GO:0000023];glucose metabolic process [GO:0006006];diaphragm contraction [GO:0002086];sucrose metabolic process [GO:0005985];vacuolar sequestering [GO:0043181];glycogen metabolic process [GO:0005977];neuromuscular process controlling posture [GO:0050884];lo…	alpha-1,4-glucosidase activity [GO:0004558];maltose alpha-glucosidase activity [GO:0032450];oligo-1,6-glucosidase activity [GO:0004574]	membrane [GO:0016020];extracellular exosome [GO:0070062];lysosome [GO:0005764];lysosomal membrane [GO:0005765];lysosomal lumen [GO:0043202]
ENSG00000130222	45.37	96.04	1.62	8e-06	1.63236	OK	1.4723	OK	1.51047	OK	1.02215	OK	0.669485	OK	0.386678	OK	85	homo_sapiens	ENSG00000130222	GADD45G	growth arrest and DNA damage inducible gamma [Source:HGNC Symbol;Acc:HGNC:4097]	9:89605013-89606555	+	10912	NM_006705				regulation of cell cycle [GO:0051726];cell differentiation [GO:0030154];multicellular organism development [GO:0007275];apoptotic process [GO:0006915];positive regulation of apoptotic process [GO:0043065];response to stress [GO:0006950];positive regulation of JNK cascade [GO:0046330];activation of MAPKKK activity [GO:0000185];positive regulation of p38MAPK cascade [GO:1900745]	protein binding [GO:0005515]	cytoplasm [GO:0005737];nucleus [GO:0005634]
ENSG00000139269	100.89	171.93	1.52	8e-06	1.15349	OK	1.16031	OK	1.13847	OK	0.60682	OK	0.768985	OK	0.508631	OK	85	homo_sapiens	ENSG00000139269	INHBE	inhibin beta E subunit [Source:HGNC Symbol;Acc:HGNC:24029]	12:57452323-57459280	+	83729	NM_031479				regulation of apoptotic process [GO:0042981];positive regulation of pathway-restricted SMAD protein phosphorylation [GO:0010862];regulation of MAPK cascade [GO:0043408];cell development [GO:0048468];SMAD protein signal transduction [GO:0060395]	cytokine activity [GO:0005125];hormone activity [GO:0005179];transforming growth factor beta receptor binding [GO:0005160];growth factor activity [GO:0008083]	extracellular space [GO:0005615]
ENSG00000172667	572.59	789.11	1.34	8e-06	1.50224	OK	1.91663	OK	2.27516	OK	1.23842	OK	1.11459	OK	1.15859	OK	85	homo_sapiens	ENSG00000172667	ZMAT3	zinc finger matrin-type 3 [Source:HGNC Symbol;Acc:HGNC:29983]	3:179017223-179072279	-	64393	NM_022470;NM_152240				cellular response to DNA damage stimulus [GO:0006974];protein transport [GO:0015031];regulation of growth [GO:0040008];intrinsic apoptotic signaling pathway by p53 class mediator [GO:0072332];positive regulation of apoptotic process [GO:0043065]	zinc ion binding [GO:0008270];poly(A) RNA binding [GO:0044822];protein binding [GO:0005515];RNA binding [GO:0003723];p53 binding [GO:0002039]	nucleolus [GO:0005730]
ENSG00000250337	258.31	436.42	1.51	8e-06	3.34406	OK	3.70841	OK	3.01309	OK	2.11365	OK	2.28885	OK	1.0051	OK	85	homo_sapiens	ENSG00000250337	LINC01021	long intergenic non-protein coding RNA 1021 [Source:HGNC Symbol;Acc:HGNC:48995]	5:27472292-27496401	+	643401	NR_038848
ENSG00000174307	662.33	1059.83	1.47	9e-06	9.79437	OK	11.5317	OK	13.2529	OK	8.05974	OK	4.87496	OK	7.14483	OK	85	homo_sapiens	ENSG00000174307	PHLDA3	pleckstrin homology like domain family A member 3 [Source:HGNC Symbol;Acc:HGNC:8934]	1:201464383-201469237	-	23612	NM_012396				positive regulation of apoptotic process [GO:0043065];anatomical structure morphogenesis [GO:0009653];negative regulation of protein kinase B signaling [GO:0051898];intrinsic apoptotic signaling pathway in response to DNA damage by p53 class mediator [GO:0042771]	phosphatidylinositol-5-phosphate binding [GO:0010314];phosphatidylinositol-3-phosphate binding [GO:0032266];phosphatidylinositol-3,5-bisphosphate binding [GO:0080025];phosphatidylinositol-4,5-bisphosphate binding [GO:0005546];phosphatidylinositol-3,4,5-trisphosphate binding [GO:0005547];phosphatidylinositol-3,4-bisphosphate binding [GO:0043325]	cytoplasm [GO:0005737];plasma membrane [GO:0005886];extracellular exosome [GO:0070062]
ENSG00000149925	43468.1	29932.3	-1.39	9e-06	588.785	OK	472.095	OK	507.052	OK	680.633	OK	697.434	OK	725.817	OK	85	homo_sapiens	ENSG00000149925	ALDOA	aldolase, fructose-bisphosphate A [Source:HGNC Symbol;Acc:HGNC:414]	16:30053090-30070457	+	226	NM_000034;NM_184043;NM_001127617;NM_184041;NM_001243177				actin filament organization [GO:0007015];regulation of cell shape [GO:0008360];glycolytic process [GO:0006096];gluconeogenesis [GO:0006094];platelet degranulation [GO:0002576];protein homotetramerization [GO:0051289];fructose metabolic process [GO:0006000];canonical glycolysis [GO:0061621];muscle cell cellular homeostasis [GO:0046716];striated muscle contraction [GO:0006941];ATP biosynthetic proc…	actin binding [GO:0003779];poly(A) RNA binding [GO:0044822];protein binding [GO:0005515];identical protein binding [GO:0042802];cytoskeletal protein binding [GO:0008092];tubulin binding [GO:0015631];fructose-bisphosphate aldolase activity [GO:0004332];fructose binding [GO:0070061]	nucleus [GO:0005634];cytosol [GO:0005829];extracellular region [GO:0005576];extracellular space [GO:0005615];membrane [GO:0016020];extracellular exosome [GO:0070062];actin cytoskeleton [GO:0015629];M band [GO:0031430];I band [GO:0031674];platelet alpha granule lumen [GO:0031093]
ENSG00000159307	382.05	256.86	-1.41	9e-06	1.01557	OK	0.810632	OK	0.881319	OK	1.35759	OK	1.44102	OK	1.46875	OK	85	homo_sapiens	ENSG00000159307	SCUBE1	signal peptide, CUB domain and EGF like domain containing 1 [Source:HGNC Symbol;Acc:HGNC:13441]	22:43197283-43343388	-	80274	NM_173050				inflammatory response [GO:0006954];blood coagulation [GO:0007596];protein homooligomerization [GO:0051260];endothelial cell differentiation [GO:0045446];adult heart development [GO:0007512];post-embryonic development [GO:0009791]	calcium ion binding [GO:0005509];protein heterodimerization activity [GO:0046982];identical protein binding [GO:0042802]	extracellular space [GO:0005615];external side of plasma membrane [GO:0009897];cell surface [GO:0009986];extrinsic component of plasma membrane [GO:0019897]
ENSG00000173714	6.81	30.55	1.62	9e-06	0.141674	OK	0.106505	OK	0.241145	OK	0.0315457	OK	0.0245178	OK	0.0390668	OK	85	homo_sapiens	ENSG00000173714	WFIKKN2	WAP, follistatin/kazal, immunoglobulin, kunitz and netrin domain containing 2 [Source:HGNC Symbol;Acc:HGNC:30916]	17:50834650-50842348	+	124857	NM_175575				negative regulation of endopeptidase activity [GO:0010951];palate development [GO:0060021];negative regulation of DNA binding [GO:0043392];transforming growth factor beta receptor signaling pathway [GO:0007179];skeletal system development [GO:0001501];negative regulation of protein binding [GO:0032091];muscle fiber development [GO:0048747]	serine-type endopeptidase inhibitor activity [GO:0004867];metalloendopeptidase inhibitor activity [GO:0008191];protein binding [GO:0005515]	extracellular region [GO:0005576]
ENSG00000182866	2384.72	1750.71	-1.33	9e-06	15.0757	OK	15.0782	OK	16.9138	OK	19.3946	OK	19.6434	OK	19.0846	OK	85	homo_sapiens	ENSG00000182866	LCK	LCK proto-oncogene, Src family tyrosine kinase [Source:HGNC Symbol;Acc:HGNC:6524]	1:32251239-32286165	+	3932	NM_005356;NM_001042771				innate immune response [GO:0045087];protein phosphorylation [GO:0006468];B cell receptor signaling pathway [GO:0050853];phosphatidylinositol phosphorylation [GO:0046854];positive regulation of T cell receptor signaling pathway [GO:0050862];phosphatidylinositol-mediated signaling [GO:0048015];T cell receptor signaling pathway [GO:0050852];positive regulation of T cell activation [GO:0050870];viral…	ATP binding [GO:0005524];protein binding [GO:0005515];identical protein binding [GO:0042802];SH2 domain binding [GO:0042169];protein serine/threonine phosphatase activity [GO:0004722];kinase activity [GO:0016301];protein kinase binding [GO:0019901];protein C-terminus binding [GO:0008022];protein phosphatase binding [GO:0019903];glycoprotein binding [GO:0001948];phosphatidylinositol-4,5-bisphospha…	plasma membrane [GO:0005886];cytosol [GO:0005829];extrinsic component of cytoplasmic side of plasma membrane [GO:0031234];extracellular exosome [GO:0070062];membrane raft [GO:0045121];immunological synapse [GO:0001772];pericentriolar material [GO:0000242]
ENSG00000186314	770.75	507.9	-1.43	9e-06	9.18478	OK	6.17728	OK	7.50663	OK	10.8484	OK	12.3935	OK	8.1298	OK	85	homo_sapiens	ENSG00000186314	PRELID2	PRELI domain containing 2 [Source:HGNC Symbol;Acc:HGNC:28306]	5:145471799-145835369	-	153768	NM_182960;NM_138492;NM_205846				phospholipid transport [GO:0015914]	phosphatidic acid transporter activity [GO:1990050]	mitochondrial intermembrane space [GO:0005758];mitochondrion [GO:0005739]
ENSG00000153721	343.65	505.93	1.4	1e-05	1.65433	OK	1.8722	OK	2.18066	OK	1.30627	OK	1.11645	OK	1.1797	OK	85	homo_sapiens	ENSG00000153721	CNKSR3	CNKSR family member 3 [Source:HGNC Symbol;Acc:HGNC:23034]	6:154387504-154510659	-	154043	NM_173515				positive regulation of sodium ion transport [GO:0010765];negative regulation of ERK1 and ERK2 cascade [GO:0070373];negative regulation of peptidyl-serine phosphorylation [GO:0033137]	protein binding [GO:0005515]	cytoplasm [GO:0005737];membrane [GO:0016020]
ENSG00000152208	2184.4	1576.44	-1.34	1.1e-05	7.92673	OK	8.01833	OK	6.50981	OK	8.59265	OK	11.0709	OK	7.80247	OK	85	homo_sapiens	ENSG00000152208	GRID2	glutamate ionotropic receptor delta type subunit 2 [Source:HGNC Symbol;Acc:HGNC:4576]	4:92303622-93810157	+	2895	NM_001510;NM_001286838				transport [GO:0006810];ion transmembrane transport [GO:0034220];heterophilic cell-cell adhesion via plasma membrane cell adhesion molecules [GO:0007157];excitatory postsynaptic potential [GO:0060079];glutamate receptor signaling pathway [GO:0007215];cerebellar granule cell differentiation [GO:0021707];cellular protein localization [GO:0034613];ionotropic glutamate receptor signaling pathway [GO:0…	glutamate receptor activity [GO:0008066];PDZ domain binding [GO:0030165];scaffold protein binding [GO:0097110];extracellular-glutamate-gated ion channel activity [GO:0005234];ionotropic glutamate receptor activity [GO:0004970];protein binding [GO:0005515]	plasma membrane [GO:0005886];integral component of plasma membrane [GO:0005887];cell junction [GO:0030054];postsynaptic membrane [GO:0045211];synapse [GO:0045202];dendritic spine [GO:0043197];ionotropic glutamate receptor complex [GO:0008328];membrane [GO:0016020]
ENSG00000072682	797.7	529.09	-1.42	1.1e-05	5.06143	OK	3.87687	OK	4.36972	OK	6.39969	OK	7.73987	OK	4.7066	OK	85	homo_sapiens	ENSG00000072682	P4HA2	prolyl 4-hydroxylase subunit alpha 2 [Source:HGNC Symbol;Acc:HGNC:8547]	5:132191838-132295315	-	8974	NM_001142598;NM_001142599;NM_001017974;NM_001017973;NM_004199				oxidation-reduction process [GO:0055114];peptidyl-proline hydroxylation [GO:0019511]	iron ion binding [GO:0005506];electron carrier activity [GO:0009055];L-ascorbic acid binding [GO:0031418];procollagen-proline 4-dioxygenase activity [GO:0004656];oxidoreductase activity, acting on single donors with incorporation of molecular oxygen, incorporation of two atoms of oxygen [GO:0016702]	cytoplasm [GO:0005737];nucleus [GO:0005634];endoplasmic reticulum [GO:0005783];intracellular membrane-bounded organelle [GO:0043231];endoplasmic reticulum lumen [GO:0005788]
ENSG00000138722	58.4	20.4	-1.65	1.1e-05	0.0636058	OK	0.0274124	OK	0.112457	OK	0.171136	OK	0.214371	OK	0.148726	OK	85	homo_sapiens	ENSG00000138722	MMRN1	multimerin 1 [Source:HGNC Symbol;Acc:HGNC:7178]	4:89879532-89954629	+	22915	NM_007351				cell adhesion [GO:0007155];blood coagulation [GO:0007596];platelet degranulation [GO:0002576]	calcium ion binding [GO:0005509];protein binding [GO:0005515]	extracellular region [GO:0005576];platelet alpha granule lumen [GO:0031093]
ENSG00000101825	228.07	143.65	-1.46	1.1e-05	0.218389	OK	0.254551	OK	0.229449	OK	0.37064	OK	0.355031	OK	0.3142	OK	85	homo_sapiens	ENSG00000101825	MXRA5	matrix remodeling associated 5 [Source:HGNC Symbol;Acc:HGNC:7539]	X:3308565-3346641	-	25878	NM_015419				biological_process [GO:0008150]	molecular_function [GO:0003674]	extracellular exosome [GO:0070062]
ENSG00000100985	95.63	48.7	-1.59	1.1e-05	0.242874	OK	0.36208	OK	0.285231	OK	0.767876	OK	0.670348	OK	0.558584	OK	85	homo_sapiens	ENSG00000100985	MMP9	matrix metallopeptidase 9 [Source:HGNC Symbol;Acc:HGNC:7176]	20:46008908-46016561	+	4318	NM_004994				proteolysis [GO:0006508];negative regulation of apoptotic process [GO:0043066];positive regulation of protein phosphorylation [GO:0001934];extracellular matrix disassembly [GO:0022617];collagen catabolic process [GO:0030574];positive regulation of release of cytochrome c from mitochondria [GO:0090200];ephrin receptor signaling pathway [GO:0048013];leukocyte migration [GO:0050900];negative regulat…	zinc ion binding [GO:0008270];protein binding [GO:0005515];identical protein binding [GO:0042802];serine-type endopeptidase activity [GO:0004252];metalloendopeptidase activity [GO:0004222];metallopeptidase activity [GO:0008237];endopeptidase activity [GO:0004175];collagen binding [GO:0005518];peptidase activity [GO:0008233]	extracellular region [GO:0005576];extracellular space [GO:0005615];extracellular exosome [GO:0070062];proteinaceous extracellular matrix [GO:0005578]
ENSG00000121454	138.51	225.8	1.49	1.1e-05	0.60184	OK	0.666496	OK	0.665853	OK	0.343555	OK	0.341866	OK	0.345455	OK	85	homo_sapiens	ENSG00000121454	LHX4	LIM homeobox 4 [Source:HGNC Symbol;Acc:HGNC:21734]	1:180230286-180278982	+	89884	NM_033343				regulation of transcription, DNA-templated [GO:0006355];transcription, DNA-templated [GO:0006351];negative regulation of apoptotic process [GO:0043066];placenta development [GO:0001890];organ morphogenesis [GO:0009887];motor neuron axon guidance [GO:0008045];medial motor column neuron differentiation [GO:0021526]	zinc ion binding [GO:0008270];protein binding [GO:0005515];sequence-specific DNA binding [GO:0043565]	nucleus [GO:0005634];intracellular [GO:0005622]
ENSG00000111046	10.82	37.32	1.64	1.2e-05	0.342469	OK	0.259665	OK	0.185328	OK	0.0713257	OK	0.0969561	OK	0.0605517	OK	85	homo_sapiens	ENSG00000111046	MYF6	myogenic factor 6 [Source:HGNC Symbol;Acc:HGNC:7566]	12:80707498-80709474	+	4618	NM_002469				positive regulation of transcription from RNA polymerase II promoter [GO:0045944];regulation of transcription from RNA polymerase II promoter [GO:0006357];skeletal muscle tissue development [GO:0007519];muscle cell fate commitment [GO:0042693];positive regulation of muscle cell differentiation [GO:0051149];skeletal muscle cell differentiation [GO:0035914];positive regulation of myoblast fusion [G…	transcription factor activity, sequence-specific DNA binding [GO:0003700];protein heterodimerization activity [GO:0046982];RNA polymerase II core promoter proximal region sequence-specific DNA binding [GO:0000978];E-box binding [GO:0070888];transcription factor activity, RNA polymerase II distal enhancer sequence-specific binding [GO:0003705];transcriptional activator activity, RNA polymerase II …	nucleus [GO:0005634];nucleoplasm [GO:0005654];RNA polymerase II transcription factor complex [GO:0090575]
ENSG00000067057	6220.99	4775.18	-1.28	1.2e-05	40.1857	OK	36.8897	OK	37.3066	OK	50.3533	OK	50.8477	OK	41.7816	OK	85	homo_sapiens	ENSG00000067057	PFKP	phosphofructokinase, platelet [Source:HGNC Symbol;Acc:HGNC:8878]	10:3066333-3137712	+	5214	NM_001323069;NM_001323067;NM_002627;NM_001242339				mitophagy in response to mitochondrial depolarization [GO:0098779];canonical glycolysis [GO:0061621];fructose 6-phosphate metabolic process [GO:0006002]	metal ion binding [GO:0046872];ATP binding [GO:0005524];protein complex binding [GO:0032403];6-phosphofructokinase activity [GO:0003872]	nucleus [GO:0005634];cytosol [GO:0005829];membrane [GO:0016020];extracellular exosome [GO:0070062]
ENSG00000104899	194.5	312.65	1.47	1.2e-05	2.75172	OK	4.13925	OK	4.01006	OK	2.33814	OK	1.53852	OK	1.49586	OK	85	homo_sapiens	ENSG00000104899	AMH;MIR4321	anti-Mullerian hormone [Source:HGNC Symbol;Acc:HGNC:464]	19:2249309-2252073	+	268;100423031	NM_000479;NR_036207				positive regulation of gene expression [GO:0010628];gonadal mesoderm development [GO:0007506];cell-cell signaling [GO:0007267];sex differentiation [GO:0007548];sex determination [GO:0007530];urogenital system development [GO:0001655];Mullerian duct regression [GO:0001880];aging [GO:0007568];response to drug [GO:0042493];response to organic cyclic compound [GO:0014070];positive regulation of NF-ka…	receptor binding [GO:0005102];hormone activity [GO:0005179];growth factor activity [GO:0008083];protein binding [GO:0005515];transforming growth factor beta receptor binding [GO:0005160]	extracellular region [GO:0005576];extracellular space [GO:0005615]
ENSG00000152061	3860.23	5066.57	1.29	1.2e-05	31.7025	OK	28.7799	OK	30.545	OK	22.613	OK	28.035	OK	16.9718	OK	85	homo_sapiens	ENSG00000152061	RABGAP1L	RAB GTPase activating protein 1-like [Source:HGNC Symbol;Acc:HGNC:24663]	1:174159410-174995308	+	9910	NM_014857;NM_001243765;NM_001243763;NM_001035230;NM_001243764				intracellular protein transport [GO:0006886];regulation of vesicle fusion [GO:0031338];activation of GTPase activity [GO:0090630];regulation of protein localization [GO:0032880]	GTPase activator activity [GO:0005096];Rab GTPase binding [GO:0017137]	nucleus [GO:0005634];early endosome [GO:0005769];Golgi apparatus [GO:0005794]
ENSG00000171388	736.64	285.73	-1.64	1.3e-05	1.83281	OK	1.17645	OK	1.33507	OK	3.11605	OK	4.95127	OK	2.513	OK	85	homo_sapiens	ENSG00000171388	APLN	apelin [Source:HGNC Symbol;Acc:HGNC:16665]	X:129645259-129654937	-	8862	NM_017413				immune response [GO:0006955];signal transduction [GO:0007165];lactation [GO:0007595];positive regulation of cell proliferation [GO:0008284];negative regulation of blood pressure [GO:0045776];feeding behavior [GO:0007631];positive regulation of vasodilation [GO:0045909];negative regulation of vasoconstriction [GO:0045906];regulation of the force of heart contraction [GO:0002026];positive regulatio…	receptor binding [GO:0005102];hormone activity [GO:0005179];G-protein coupled receptor binding [GO:0001664];apelin receptor binding [GO:0031704]	extracellular region [GO:0005576];extracellular space [GO:0005615];perinuclear region of cytoplasm [GO:0048471]
ENSG00000149970	965.07	1275.69	1.3	1.4e-05	5.99275	OK	5.74624	OK	6.03751	OK	4.25604	OK	5.25268	OK	3.81549	OK	85	homo_sapiens	ENSG00000149970	CNKSR2	connector enhancer of kinase suppressor of Ras 2 [Source:HGNC Symbol;Acc:HGNC:19701]	X:21374418-21654695	+	22866	NM_001168648;NM_014927;NM_001168649;NM_001168647				regulation of signal transduction [GO:0009966]	protein binding [GO:0005515];identical protein binding [GO:0042802]	plasma membrane [GO:0005886];extracellular exosome [GO:0070062];Golgi apparatus [GO:0005794];neuronal postsynaptic density [GO:0097481];postsynaptic membrane [GO:0045211];neuronal cell body [GO:0043025];neuron projection [GO:0043005]
ENSG00000136869	44.44	15.82	-1.64	1.4e-05	0.0754507	OK	0.0871456	OK	0.0551233	OK	0.172708	OK	0.135615	OK	0.340199	OK	85	homo_sapiens	ENSG00000136869	TLR4	toll like receptor 4 [Source:HGNC Symbol;Acc:HGNC:11850]	9:117704332-117716871	+	7099	NM_003266;NM_138554				defense response to bacterium [GO:0042742];innate immune response [GO:0045087];immune response [GO:0006955];positive regulation of transcription from RNA polymerase II promoter [GO:0045944];apoptotic signaling pathway [GO:0097190];inflammatory response [GO:0006954];positive regulation of gene expression [GO:0010628];response to lipopolysaccharide [GO:0032496];cellular response to lipopolysacchari…	protein binding [GO:0005515];transmembrane signaling receptor activity [GO:0004888];receptor activity [GO:0004872];lipopolysaccharide binding [GO:0001530];lipopolysaccharide receptor activity [GO:0001875]	cytoplasm [GO:0005737];plasma membrane [GO:0005886];integral component of plasma membrane [GO:0005887];external side of plasma membrane [GO:0009897];perinuclear region of cytoplasm [GO:0048471];endosome membrane [GO:0010008];cell surface [GO:0009986];intrinsic component of plasma membrane [GO:0031226];lipopolysaccharide receptor complex [GO:0046696]
ENSG00000004399	1222.59	919.91	-1.3	1.4e-05	4.56688	OK	4.15816	OK	3.91682	OK	4.74729	OK	6.32856	OK	4.41915	OK	85	homo_sapiens	ENSG00000004399	PLXND1	plexin D1 [Source:HGNC Symbol;Acc:HGNC:9107]	3:129555175-129606818	-	23129	NM_015103				regulation of cell migration [GO:0030334];angiogenesis [GO:0001525];synapse assembly [GO:0007416];semaphorin-plexin signaling pathway [GO:0071526];endothelial cell migration [GO:0043542];semaphorin-plexin signaling pathway involved in axon guidance [GO:1902287];regulation of angiogenesis [GO:0045765];branchiomotor neuron axon guidance [GO:0021785];regulation of axon extension involved in axon gui…	protein binding [GO:0005515];protein domain specific binding [GO:0019904];semaphorin receptor activity [GO:0017154]	plasma membrane [GO:0005886];integral component of plasma membrane [GO:0005887];lamellipodium [GO:0030027];semaphorin receptor complex [GO:0002116]
ENSG00000141510	4060.45	5657.68	1.35	1.4e-05	41.4265	OK	39.2242	OK	42.4509	OK	26.9125	OK	25.2793	OK	30.2088	OK	85	homo_sapiens	ENSG00000141510	TP53	tumor protein p53 [Source:HGNC Symbol;Acc:HGNC:11998]	17:7661779-7687550	-	7157	NM_001126117;NM_001126116;NM_001126115;NM_001276697;NM_001276698;NM_001276699;NM_001126118;NM_001126112;NM_000546;NM_001276760;NM_001276761;NM_0011261				regulation of transcription, DNA-templated [GO:0006355];negative regulation of apoptotic process [GO:0043066];negative regulation of transcription, DNA-templated [GO:0045892];cellular response to DNA damage stimulus [GO:0006974];negative regulation of transcription from RNA polymerase II promoter [GO:0000122];positive regulation of transcription from RNA polymerase II promoter [GO:0045944];Ras pr…	DNA binding [GO:0003677];ATP binding [GO:0005524];zinc ion binding [GO:0008270];transcription factor activity, sequence-specific DNA binding [GO:0003700];protein heterodimerization activity [GO:0046982];protein binding [GO:0005515];identical protein binding [GO:0042802];sequence-specific DNA binding [GO:0043565];ubiquitin protein ligase binding [GO:0031625];chromatin binding [GO:0003682];transcri…	cytoplasm [GO:0005737];nucleus [GO:0005634];cytosol [GO:0005829];mitochondrion [GO:0005739];endoplasmic reticulum [GO:0005783];nucleoplasm [GO:0005654];mitochondrial matrix [GO:0005759];nucleolus [GO:0005730];protein complex [GO:0043234];nuclear chromatin [GO:0000790];nuclear matrix [GO:0016363];transcription factor TFIID complex [GO:0005669];PML body [GO:0016605];replication fork [GO:0005657];nu…
ENSG00000113100	21.98	54.24	1.63	1.4e-05	0.405754	OK	0.397756	OK	0.316594	OK	0.554404	OK	0.204491	OK	0.0918928	OK	85	homo_sapiens	ENSG00000113100	CDH9	cadherin 9 [Source:HGNC Symbol;Acc:HGNC:1768]	5:26880600-27121150	-	1007	NM_016279				homophilic cell adhesion via plasma membrane adhesion molecules [GO:0007156];single organismal cell-cell adhesion [GO:0016337];adherens junction organization [GO:0034332]	calcium ion binding [GO:0005509];molecular_function [GO:0003674]	integral component of membrane [GO:0016021];plasma membrane [GO:0005886]
ENSG00000108557	171.56	101.2	-1.51	1.6e-05	0.453021	OK	0.382404	OK	0.2142	OK	0.582295	OK	0.583072	OK	0.413102	OK	85	homo_sapiens	ENSG00000108557	RAI1	retinoic acid induced 1 [Source:HGNC Symbol;Acc:HGNC:9834]	17:17681473-17811453	+	10743	NM_030665				positive regulation of transcription from RNA polymerase II promoter [GO:0045944];positive regulation of transcription, DNA-templated [GO:0045893];circadian regulation of gene expression [GO:0032922];regulation of transcription from RNA polymerase II promoter [GO:0006357];skeletal system development [GO:0001501];negative regulation of multicellular organism growth [GO:0040015]	zinc ion binding [GO:0008270];transcription factor activity, sequence-specific DNA binding [GO:0003700];protein binding [GO:0005515];enhancer binding [GO:0035326]	nucleus [GO:0005634];mitochondrion [GO:0005739];nucleoplasm [GO:0005654]
ENSG00000249784	230.1	123.33	-1.56	1.6e-05	205.744	OK	294.733	OK	183.942	OK	306.116	OK	247.208	OK	307.373	OK	85	homo_sapiens	ENSG00000249784	SCARNA22	small Cajal body-specific RNA 22 [Source:HGNC Symbol;Acc:HGNC:32580]	4:1974636-1974760	+	677770	NR_003004
ENSG00000165905	1779.68	2384.24	1.31	1.7e-05	20.8044	OK	21.2077	OK	20.5239	OK	14.4117	OK	14.9226	OK	14.9588	OK	85	homo_sapiens	ENSG00000165905	LARGE2	LARGE xylosyl- and glucuronyltransferase 2 [Source:HGNC Symbol;Acc:HGNC:16522]	11:45921621-45929096	+	120071	NM_001300722;NM_152312;NM_001300721				protein O-linked mannosylation [GO:0035269];muscle cell cellular homeostasis [GO:0046716];protein O-linked glycosylation [GO:0006493]	UDP-xylosyltransferase activity [GO:0035252];manganese ion binding [GO:0030145];glucuronosyltransferase activity [GO:0015020];xylosyltransferase activity [GO:0042285]	integral component of membrane [GO:0016021];Golgi membrane [GO:0000139]
ENSG00000246792	151.46	239.63	1.45	1.7e-05	1.65063	OK	1.38839	OK	1.46324	OK	0.780058	OK	0.865819	OK	0.705883	OK	85	homo_sapiens	ENSG00000246792			8:90646441-90656598	+
ENSG00000257935	8.41	32.37	1.61	1.7e-05	1.78498	OK	1.43714	OK	2.07895	OK	0.6325	OK	0.828184	OK	0.0879762	OK	85	homo_sapiens	ENSG00000257935		LHX5 antisense RNA 1 (head to head) [Source:HGNC Symbol;Acc:HGNC:49570]	12:113472003-113480624	+
ENSG00000169851	422.71	588.9	1.34	1.7e-05	2.31507	OK	2.10687	OK	2.13057	OK	1.4497	OK	1.58705	OK	1.45533	OK	85	homo_sapiens	ENSG00000169851	PCDH7	protocadherin 7 [Source:HGNC Symbol;Acc:HGNC:8659]	4:30720415-31146805	+	5099	NM_002589;NM_032456;NM_032457;NM_001173523				homophilic cell adhesion via plasma membrane adhesion molecules [GO:0007156];platelet degranulation [GO:0002576]	calcium ion binding [GO:0005509];protein binding [GO:0005515]	plasma membrane [GO:0005886];integral component of plasma membrane [GO:0005887];platelet alpha granule membrane [GO:0031092]
ENSG00000090776	493.74	337.97	-1.39	1.7e-05	1.61076	OK	1.44739	OK	1.91688	OK	2.43976	OK	2.46539	OK	1.93584	OK	85	homo_sapiens	ENSG00000090776	EFNB1	ephrin B1 [Source:HGNC Symbol;Acc:HGNC:3226]	X:68828997-68842147	+	1947	NM_004429				axon guidance [GO:0007411];cell adhesion [GO:0007155];cell-cell signaling [GO:0007267];ephrin receptor signaling pathway [GO:0048013];neural crest cell migration [GO:0001755];T cell costimulation [GO:0031295];embryonic pattern specification [GO:0009880];positive regulation of T cell proliferation [GO:0042102]	protein binding [GO:0005515];ephrin receptor binding [GO:0046875]	plasma membrane [GO:0005886];integral component of plasma membrane [GO:0005887];extracellular exosome [GO:0070062];synapse [GO:0045202];cytoplasm [GO:0005737];nucleus [GO:0005634];membrane raft [GO:0045121]
ENSG00000113248	152.65	246.62	1.47	1.8e-05	1.46313	OK	1.44911	OK	1.21599	OK	0.996406	OK	1.00816	OK	0.626159	OK	85	homo_sapiens	ENSG00000113248	PCDHB15	protocadherin beta 15 [Source:HGNC Symbol;Acc:HGNC:8686]	5:141245349-141249365	+	56121	NM_018935				nervous system development [GO:0007399];cell adhesion [GO:0007155];homophilic cell adhesion via plasma membrane adhesion molecules [GO:0007156]	calcium ion binding [GO:0005509]	integral component of plasma membrane [GO:0005887];photoreceptor connecting cilium [GO:0032391]
ENSG00000139971	562.21	780.75	1.34	1.8e-05	4.40136	OK	4.02032	OK	4.74415	OK	3.71524	OK	3.04157	OK	3.38852	OK	85	homo_sapiens	ENSG00000139971	C14orf37	chromosome 14 open reading frame 37 [Source:HGNC Symbol;Acc:HGNC:19846]	14:57999735-58298139	-	145407	NM_001001872						integral component of membrane [GO:0016021]
ENSG00000250616	28.02	70.25	1.63	1.8e-05	0.926753	OK	0.823508	OK	0.984888	OK	0.384906	OK	0.49028	OK	0.551348	OK	85	homo_sapiens	ENSG00000250616			16:30096430-30104116	+
ENSG00000171873	299.51	199.21	-1.41	1.8e-05	1.16328	OK	1.10581	OK	1.15422	OK	1.77617	OK	1.58852	OK	1.33968	OK	85	homo_sapiens	ENSG00000171873	ADRA1D	adrenoceptor alpha 1D [Source:HGNC Symbol;Acc:HGNC:280]	20:4220631-4249074	-	146	NM_000678				G-protein coupled receptor signaling pathway [GO:0007186];positive regulation of cell proliferation [GO:0008284];multicellular organism development [GO:0007275];cell proliferation [GO:0008283];adenylate cyclase-modulating G-protein coupled receptor signaling pathway [GO:0007188];positive regulation of vasoconstriction [GO:0045907];DNA metabolic process [GO:0006259];cell-cell signaling [GO:0007267…	protein binding [GO:0005515];alpha1-adrenergic receptor activity [GO:0004937]	plasma membrane [GO:0005886];integral component of plasma membrane [GO:0005887]
ENSG00000206503	5942.11	4691.77	-1.25	1.9e-05	69.2981	OK	64.7633	OK	64.7687	OK	82.9355	OK	80.4174	OK	72.1336	OK	85	homo_sapiens	ENSG00000206503	HLA-A	major histocompatibility complex, class I, A [Source:HGNC Symbol;Acc:HGNC:4931]	6:29941260-29945884	+	3105	NM_002116
ENSG00000213516	1593.25	2053.55	1.27	1.9e-05	9.06434	OK	8.7279	OK	9.31261	OK	7.07078	OK	6.65815	OK	7.3446	OK	85	homo_sapiens	ENSG00000213516	RBMXL1	RNA binding motif protein, X-linked-like 1 [Source:HGNC Symbol;Acc:HGNC:25073]	1:88979456-88992960	-	494115	NM_019610;NM_001162536					nucleotide binding [GO:0000166]	nucleus [GO:0005634];intracellular ribonucleoprotein complex [GO:0030529]
ENSG00000198597	41.07	14.36	-1.62	2.1e-05	0.0413932	OK	0.0661444	OK	0.0674413	OK	0.189381	OK	0.418775	OK	0.160373	OK	85	homo_sapiens	ENSG00000198597	ZNF536	zinc finger protein 536 [Source:HGNC Symbol;Acc:HGNC:29025]	19:30228290-30713538	+	9745	NM_014717				transcription, DNA-templated [GO:0006351];negative regulation of transcription from RNA polymerase II promoter [GO:0000122];multicellular organism development [GO:0007275];signal transduction [GO:0007165];negative regulation of retinoic acid receptor signaling pathway [GO:0048387];negative regulation of neuron differentiation [GO:0045665]	metal ion binding [GO:0046872];RNA polymerase II core promoter proximal region sequence-specific DNA binding [GO:0000978];transcriptional repressor activity, RNA polymerase II core promoter proximal region sequence-specific binding [GO:0001078];retinoic acid-responsive element binding [GO:0044323]	nucleus [GO:0005634]
ENSG00000111057	7419.75	5233.5	-1.36	2.1e-05	94.217	OK	88.9555	OK	88.8959	OK	114.612	OK	109.349	OK	129.444	OK	85	homo_sapiens	ENSG00000111057	KRT18	keratin 18 [Source:HGNC Symbol;Acc:HGNC:6430]	12:52948871-52952901	+	3875	NM_000224;NM_199187				negative regulation of apoptotic process [GO:0043066];cell cycle [GO:0007049];viral process [GO:0016032];anatomical structure morphogenesis [GO:0009653];intermediate filament cytoskeleton organization [GO:0045104];Golgi to plasma membrane CFTR protein transport [GO:0043000];tumor necrosis factor-mediated signaling pathway [GO:0033209];extrinsic apoptotic signaling pathway [GO:0097191];hepatocyte …	structural molecule activity [GO:0005198];poly(A) RNA binding [GO:0044822];protein binding [GO:0005515];scaffold protein binding [GO:0097110]	cytoplasm [GO:0005737];intermediate filament [GO:0005882];keratin filament [GO:0045095];perinuclear region of cytoplasm [GO:0048471];extracellular exosome [GO:0070062];nucleolus [GO:0005730];microtubule organizing center [GO:0005815];centriolar satellite [GO:0034451];cell periphery [GO:0071944]
ENSG00000107249	54.29	21.04	-1.62	2.1e-05	0.226332	OK	0.222207	OK	0.187139	OK	0.607072	OK	0.323579	OK	0.379144	OK	85	homo_sapiens	ENSG00000107249	GLIS3	GLIS family zinc finger 3 [Source:HGNC Symbol;Acc:HGNC:28510]	9:3824127-4348392	-	169792	NM_152629;NM_001042413				negative regulation of transcription from RNA polymerase II promoter [GO:0000122];positive regulation of transcription from RNA polymerase II promoter [GO:0045944];transcription from RNA polymerase II promoter [GO:0006366]	metal ion binding [GO:0046872];DNA binding [GO:0003677]	nucleus [GO:0005634];nucleoplasm [GO:0005654];Golgi apparatus [GO:0005794]
ENSG00000185101	379.88	556.28	1.39	2.2e-05	3.84385	OK	3.89213	OK	3.90183	OK	2.56696	OK	2.66244	OK	1.35848	OK	85	homo_sapiens	ENSG00000185101	ANO9	anoctamin 9 [Source:HGNC Symbol;Acc:HGNC:20679]	11:417933-442011	-	338440	NM_001012302				ion transmembrane transport [GO:0034220];lipid transport [GO:0006869];chloride transport [GO:0006821];chloride transmembrane transport [GO:1902476];negative regulation of intracellular calcium activated chloride channel activity [GO:1902939];calcium activated phosphatidylcholine scrambling [GO:0061590];calcium activated galactosylceramide scrambling [GO:0061591];calcium activated phosphatidylseri…	intracellular calcium activated chloride channel activity [GO:0005229];phospholipid scramblase activity [GO:0017128]	integral component of membrane [GO:0016021];plasma membrane [GO:0005886];intracellular [GO:0005622]
ENSG00000125895	203.68	118.95	-1.51	2.2e-05	1.19334	OK	1.27787	OK	1.38622	OK	2.58353	OK	2.10158	OK	1.21031	OK	85	homo_sapiens	ENSG00000125895	TMEM74B	transmembrane protein 74B [Source:HGNC Symbol;Acc:HGNC:15893]	20:1180561-1185415	-	55321	NM_001304748;NM_018354						integral component of membrane [GO:0016021]
ENSG00000152256	3377.99	2220.24	-1.42	2.3e-05	14.6734	OK	8.39308	OK	9.73756	OK	16.9107	OK	19.8191	OK	9.49195	OK	85	homo_sapiens	ENSG00000152256	PDK1	pyruvate dehydrogenase kinase 1 [Source:HGNC Symbol;Acc:HGNC:8809]	2:172555373-172608669	+	5163	NM_001278549;NM_002610				protein phosphorylation [GO:0006468];cell proliferation [GO:0008283];regulation of acetyl-CoA biosynthetic process from pyruvate [GO:0010510];mitophagy in response to mitochondrial depolarization [GO:0098779];intrinsic apoptotic signaling pathway in response to oxidative stress [GO:0008631];glucose metabolic process [GO:0006006];regulation of glucose metabolic process [GO:0010906];hypoxia-inducib…	ATP binding [GO:0005524];protein kinase activity [GO:0004672];protein binding [GO:0005515];pyruvate dehydrogenase (acetyl-transferring) kinase activity [GO:0004740]	mitochondrion [GO:0005739];mitochondrial matrix [GO:0005759];mitochondrial pyruvate dehydrogenase complex [GO:0005967]
ENSG00000175832	3731.9	2640.91	-1.36	2.3e-05	23.8859	OK	25.3084	OK	25.8535	OK	31.2405	OK	30.2597	OK	34.217	OK	85	homo_sapiens	ENSG00000175832	ETV4	ETS variant 4 [Source:HGNC Symbol;Acc:HGNC:3493]	17:43527844-43579620	-	2118	NM_001079675;NM_001261437;NM_001986;NM_001261439;NM_001261438				positive regulation of transcription from RNA polymerase II promoter [GO:0045944];cell differentiation [GO:0030154];transcription from RNA polymerase II promoter [GO:0006366];positive regulation of transcription, DNA-templated [GO:0045893];positive regulation of gene expression [GO:0010628];stem cell differentiation [GO:0048863];motor neuron axon guidance [GO:0008045];negative regulation of mamma…	RNA polymerase II core promoter proximal region sequence-specific DNA binding [GO:0000978];protein binding [GO:0005515];RNA polymerase II transcription factor activity, sequence-specific DNA binding [GO:0000981];transcriptional activator activity, RNA polymerase II core promoter proximal region sequence-specific binding [GO:0001077];DNA binding [GO:0003677]	nucleus [GO:0005634];nucleoplasm [GO:0005654];nucleolus [GO:0005730];intracellular [GO:0005622]
ENSG00000280707	1457	1873.23	1.26	2.4e-05	39.1018	OK	37.8691	OK	43.5599	OK	35.8688	OK	32.8653	OK	23.3398	OK	85	homo_sapiens	ENSG00000280707			6:167228300-167237511	+
ENSG00000125148	1759.92	821.77	-1.6	2.4e-05	34.2578	OK	32.6799	OK	26.3433	OK	54.5756	OK	55.3126	OK	71.7741	OK	85	homo_sapiens	ENSG00000125148	MT2A	metallothionein 2A [Source:HGNC Symbol;Acc:HGNC:7406]	16:56608199-56609497	+	4502	NM_005953				cellular response to drug [GO:0035690];interferon-gamma-mediated signaling pathway [GO:0060333];negative regulation of growth [GO:0045926];cellular copper ion homeostasis [GO:0006878];response to metal ion [GO:0010038];cellular response to interleukin-3 [GO:0036016];cellular response to erythropoietin [GO:0036018];cellular response to zinc ion [GO:0071294]	zinc ion binding [GO:0008270];protein binding [GO:0005515];drug binding [GO:0008144]	cytoplasm [GO:0005737];nucleus [GO:0005634];cytosol [GO:0005829];perinuclear region of cytoplasm [GO:0048471]
ENSG00000271430	648	901.51	1.34	2.4e-05	3.38772	OK	3.66642	OK	3.15425	OK	2.49827	OK	2.71054	OK	1.66096	OK	85	homo_sapiens	ENSG00000271430			X:74200229-74242148	-
ENSG00000110786	453.62	306.53	-1.4	2.4e-05	1.81888	OK	1.56074	OK	1.40414	OK	2.54274	OK	2.21266	OK	1.89374	OK	85	homo_sapiens	ENSG00000110786	PTPN5	protein tyrosine phosphatase, non-receptor type 5 [Source:HGNC Symbol;Acc:HGNC:9657]	11:18727928-18792721	-	84867	NM_032781;NM_006906;NM_001039970;NM_001278236;NM_001278238;NM_001278239				protein dephosphorylation [GO:0006470]	protein binding [GO:0005515];protein tyrosine phosphatase activity [GO:0004725];phosphotyrosine binding [GO:0001784]	integral component of membrane [GO:0016021];endoplasmic reticulum membrane [GO:0005789]
ENSG00000140688	924.63	698.02	-1.3	2.4e-05	10.3059	OK	10.1371	OK	9.21099	OK	13.0731	OK	13.2816	OK	10.8445	OK	85	homo_sapiens	ENSG00000140688	C16orf58	chromosome 16 open reading frame 58 [Source:HGNC Symbol;Acc:HGNC:25848]	16:31489471-31509309	-	64755	NM_022744						integral component of membrane [GO:0016021];membrane [GO:0016020]
ENSG00000113749	441.31	302.95	-1.38	2.6e-05	1.40783	OK	1.44002	OK	1.34554	OK	1.70966	OK	2.19543	OK	1.58586	OK	85	homo_sapiens	ENSG00000113749	HRH2	histamine receptor H2 [Source:HGNC Symbol;Acc:HGNC:5183]	5:175658030-175710756	+	3274	NM_001131055;NM_022304				immune response [GO:0006955];positive regulation of vasoconstriction [GO:0045907];G-protein coupled receptor signaling pathway, coupled to cyclic nucleotide second messenger [GO:0007187];regulation of synaptic plasticity [GO:0048167];epithelial cell morphogenesis [GO:0003382];digestive tract development [GO:0048565];gastric acid secretion [GO:0001696];memory [GO:0007613];toxin transport [GO:19019…	histamine receptor activity [GO:0004969]	plasma membrane [GO:0005886];integral component of plasma membrane [GO:0005887]
ENSG00000186265	3.68	22.27	1.53	2.6e-05	0.144884	OK	0.0991257	OK	0.309522	OK	0.00506166	OK	0.0600581	OK	0.0103357	OK	85	homo_sapiens	ENSG00000186265	BTLA	B and T lymphocyte associated [Source:HGNC Symbol;Acc:HGNC:21087]	3:112463968-112499561	-	151888	NM_181780;NM_001085357				adaptive immune response [GO:0002250];T cell costimulation [GO:0031295]		integral component of membrane [GO:0016021];plasma membrane [GO:0005886]
ENSG00000113407	11746.3	14690.4	1.24	2.7e-05	116.769	OK	106.039	OK	106.775	OK	92.4355	OK	93.7329	OK	69.5407	OK	85	homo_sapiens	ENSG00000113407	TARS	threonyl-tRNA synthetase [Source:HGNC Symbol;Acc:HGNC:11572]	5:33440696-33469539	+	6897	NM_001258437;NM_152295;NM_001258438				translation [GO:0006412];threonyl-tRNA aminoacylation [GO:0006435];tRNA aminoacylation for protein translation [GO:0006418]	ATP binding [GO:0005524];protein binding [GO:0005515];RNA binding [GO:0003723];threonine-tRNA ligase activity [GO:0004829];protein homodimerization activity [GO:0042803]	cytoplasm [GO:0005737];cytosol [GO:0005829];extracellular exosome [GO:0070062];actin cytoskeleton [GO:0015629]
ENSG00000148288	491	348.98	-1.35	2.7e-05	2.70918	OK	2.98907	OK	2.98483	OK	3.6927	OK	4.03591	OK	3.72471	OK	85	homo_sapiens	ENSG00000148288	GBGT1	globoside alpha-1,3-N-acetylgalactosaminyltransferase 1 [Source:HGNC Symbol;Acc:HGNC:20460]	9:133152948-133163945	-	26301	NM_001282629;NM_021996;NM_001288572;NM_001288573;NM_001282632				protein glycosylation [GO:0006486];glycolipid biosynthetic process [GO:0009247]	metal ion binding [GO:0046872];globoside alpha-N-acetylgalactosaminyltransferase activity [GO:0047277]	integral component of membrane [GO:0016021];Golgi membrane [GO:0000139]
ENSG00000148204	374.78	599.4	1.46	2.7e-05	1.45179	OK	1.64877	OK	2.01672	OK	0.950368	OK	0.769071	OK	1.11429	OK	85	homo_sapiens	ENSG00000148204	CRB2	crumbs 2, cell polarity complex component [Source:HGNC Symbol;Acc:HGNC:18688]	9:123356170-123380324	+	286204	NM_173689				negative regulation of endopeptidase activity [GO:0010951];somitogenesis [GO:0001756];retina morphogenesis in camera-type eye [GO:0060042];positive regulation of epithelial to mesenchymal transition [GO:0010718];positive regulation of BMP signaling pathway [GO:0030513];maintenance of epithelial cell apical/basal polarity [GO:0045199];mesoderm formation [GO:0001707];notochord formation [GO:0014028…	calcium ion binding [GO:0005509];enzyme binding [GO:0019899];aspartic-type endopeptidase inhibitor activity [GO:0019828]	integral component of membrane [GO:0016021];plasma membrane [GO:0005886];extracellular exosome [GO:0070062];membrane raft [GO:0045121];protein complex [GO:0043234]
ENSG00000113648	5732.05	4488.46	-1.26	2.7e-05	55.2676	OK	53.2976	OK	53.1025	OK	66.7196	OK	64.2685	OK	63.7608	OK	85	homo_sapiens	ENSG00000113648	H2AFY	H2A histone family member Y [Source:HGNC Symbol;Acc:HGNC:4740]	5:135333900-135399914	-	9555	NM_138610;NM_001040158;NM_004893;NM_138609				negative regulation of transcription from RNA polymerase II promoter [GO:0000122];nucleosome assembly [GO:0006334];chromatin modification [GO:0016568];positive regulation of gene expression, epigenetic [GO:0045815];regulation of lipid metabolic process [GO:0019216];chromatin silencing [GO:0006342];positive regulation of keratinocyte differentiation [GO:0045618];negative regulation of gene express…	DNA binding [GO:0003677];protein heterodimerization activity [GO:0046982];protein binding [GO:0005515];protein kinase binding [GO:0019901];transcription regulatory region DNA binding [GO:0044212];RNA polymerase II regulatory region sequence-specific DNA binding [GO:0000977];enzyme binding [GO:0019899];nucleosomal DNA binding [GO:0031492];core promoter sequence-specific DNA binding [GO:0001046];ch…	nucleus [GO:0005634];nucleosome [GO:0000786];extracellular exosome [GO:0070062];nucleolus [GO:0005730];nuclear chromosome, telomeric region [GO:0000784];nuclear chromatin [GO:0000790];nuclear chromosome [GO:0000228];ESC/E(Z) complex [GO:0035098];sex chromatin [GO:0001739];Barr body [GO:0001740];pericentric heterochromatin [GO:0005721];condensed chromosome [GO:0000793];chromatin [GO:0000785]
ENSG00000134115	15.93	1.91	-1.5	2.7e-05	0.00413086	OK	0.00418031	OK	0.0102539	OK	0.0597909	OK	0.113276	OK	0.05191	OK	85	homo_sapiens	ENSG00000134115	CNTN6	contactin 6 [Source:HGNC Symbol;Acc:HGNC:2176]	3:1092576-1404217	+	27255	NM_014461;NM_001289080;NM_001289081				cell adhesion [GO:0007155];Notch signaling pathway [GO:0007219];central nervous system development [GO:0007417];neuron differentiation [GO:0030182]	Notch binding [GO:0005112];protein binding [GO:0005515]	plasma membrane [GO:0005886];anchored component of membrane [GO:0031225]
ENSG00000198910	898.46	670.4	-1.31	2.8e-05	2.49954	OK	2.26195	OK	2.82981	OK	3.27853	OK	3.26446	OK	2.77381	OK	85	homo_sapiens	ENSG00000198910	L1CAM	L1 cell adhesion molecule [Source:HGNC Symbol;Acc:HGNC:6470]	X:153861514-153909223	-	3897	NM_001278116;NM_000425;NM_024003;NM_001143963				positive regulation of axon extension [GO:0045773];nervous system development [GO:0007399];axon guidance [GO:0007411];cell adhesion [GO:0007155];chemotaxis [GO:0006935];leukocyte migration [GO:0050900]		integral component of membrane [GO:0016021];plasma membrane [GO:0005886];axonal growth cone [GO:0044295];cell surface [GO:0009986];focal adhesion [GO:0005925]
ENSG00000175513	188.49	104.2	-1.54	2.8e-05	1.65528	OK	0.808042	OK	1.20553	OK	2.23488	OK	2.41716	OK	1.16032	OK	85	homo_sapiens	ENSG00000175513	TSGA10IP	testis specific 10 interacting protein [Source:HGNC Symbol;Acc:HGNC:26555]	11:65945445-65959963	+	254187	NM_152762					protein binding [GO:0005515]
ENSG00000115875	7855.95	10280.2	1.28	2.8e-05	133.748	OK	139.376	OK	137.702	OK	116.681	OK	94.6415	OK	74.9043	OK	85	homo_sapiens	ENSG00000115875	SRSF7	serine and arginine rich splicing factor 7 [Source:HGNC Symbol;Acc:HGNC:10789]	2:38743599-38751494	-	6432	NM_001031684;NM_001195446				mRNA processing [GO:0006397];RNA splicing [GO:0008380];mRNA splicing, via spliceosome [GO:0000398];mRNA export from nucleus [GO:0006406];termination of RNA polymerase II transcription [GO:0006369];RNA export from nucleus [GO:0006405];mRNA 3'-end processing [GO:0031124];negative regulation of mRNA splicing, via spliceosome [GO:0048025]	nucleotide binding [GO:0000166];zinc ion binding [GO:0008270];poly(A) RNA binding [GO:0044822];protein binding [GO:0005515]	cytoplasm [GO:0005737];nucleus [GO:0005634];extracellular exosome [GO:0070062];nucleoplasm [GO:0005654]
ENSG00000198276	576.74	772.19	1.31	2.8e-05	7.78449	OK	7.70728	OK	8.15703	OK	5.87298	OK	5.62769	OK	5.03671	OK	85	homo_sapiens	ENSG00000198276	UCKL1;MIR1914	uridine-cytidine kinase 1 like 1 [Source:HGNC Symbol;Acc:HGNC:15938]	20:63939829-63956415	-	54963;100302137	NM_017859;NM_001193379;NR_031735				phosphorylation [GO:0016310];viral process [GO:0016032];pyrimidine nucleoside salvage [GO:0043097];UMP salvage [GO:0044206];pyrimidine nucleobase metabolic process [GO:0006206];CTP salvage [GO:0044211]	ATP binding [GO:0005524];protein binding [GO:0005515];uridine kinase activity [GO:0004849]	nucleus [GO:0005634];cytosol [GO:0005829]
ENSG00000178802	2612.42	1976.15	-1.29	2.8e-05	26.7984	OK	22.5168	OK	22.0441	OK	31.9688	OK	32.3647	OK	25.117	OK	85	homo_sapiens	ENSG00000178802	MPI	mannose phosphate isomerase [Source:HGNC Symbol;Acc:HGNC:7216]	15:74890005-74902219	+	4351	NM_002435;NM_001289155;NM_001289156;NM_001289157				GDP-mannose biosynthetic process [GO:0009298];mannose to fructose-6-phosphate metabolic process [GO:0061611]	zinc ion binding [GO:0008270];mannose-6-phosphate isomerase activity [GO:0004476]	cytosol [GO:0005829];extracellular exosome [GO:0070062]
ENSG00000113369	854.99	592.65	-1.38	2.8e-05	3.30471	OK	2.58748	OK	2.55925	OK	3.67921	OK	4.8812	OK	3.06245	OK	85	homo_sapiens	ENSG00000113369	ARRDC3	arrestin domain containing 3 [Source:HGNC Symbol;Acc:HGNC:29263]	5:91368724-91383359	-	57561	NM_020801				positive regulation of ubiquitin-protein transferase activity [GO:0051443];skin development [GO:0043588];temperature homeostasis [GO:0001659];fat pad development [GO:0060613];positive regulation of adrenergic receptor signaling pathway [GO:0071879];negative regulation of heat generation [GO:0031651];negative regulation of multicellular organismal metabolic process [GO:0044252];negative regulation…	protein binding [GO:0005515];beta-3 adrenergic receptor binding [GO:0031699]	plasma membrane [GO:0005886];early endosome [GO:0005769];endosome [GO:0005768];lysosome [GO:0005764]
ENSG00000109906	20.22	3.66	-1.53	2.9e-05	0	OK	0.0236788	OK	0.041391	OK	0.148294	OK	0.232628	OK	0.10935	OK	85	homo_sapiens	ENSG00000109906	ZBTB16	zinc finger and BTB domain containing 16 [Source:HGNC Symbol;Acc:HGNC:12930]	11:114059593-114250676	+	7704	NM_006006;NM_001018011				protein ubiquitination [GO:0016567];transcription, DNA-templated [GO:0006351];negative regulation of transcription, DNA-templated [GO:0045892];negative regulation of transcription from RNA polymerase II promoter [GO:0000122];positive regulation of transcription, DNA-templated [GO:0045893];apoptotic process [GO:0006915];central nervous system development [GO:0007417];positive regulation of chondro…	metal ion binding [GO:0046872];DNA binding [GO:0003677];protein binding [GO:0005515];identical protein binding [GO:0042802];protein homodimerization activity [GO:0042803];RNA polymerase II distal enhancer sequence-specific DNA binding [GO:0000980];transcriptional repressor activity, RNA polymerase II distal enhancer sequence-specific binding [GO:0001206];protein domain specific binding [GO:001990…	nucleus [GO:0005634];nucleolus [GO:0005730];nuclear speck [GO:0016607];PML body [GO:0016605];transcriptional repressor complex [GO:0017053];nuclear body [GO:0016604];plasma membrane [GO:0005886];cytosol [GO:0005829]
ENSG00000278630	153.45	242.35	1.45	3e-05	3.90073	OK	3.47339	OK	5.51456	OK	2.42036	OK	2.53141	OK	1.65474	OK	85	homo_sapiens	ENSG00000278630			13:55062945-55161490	+
ENSG00000144802	253.68	378.57	1.4	3e-05	2.46433	OK	2.58004	OK	2.51223	OK	1.59728	OK	1.80176	OK	1.19843	OK	85	homo_sapiens	ENSG00000144802	NFKBIZ	NFKB inhibitor zeta [Source:HGNC Symbol;Acc:HGNC:29805]	3:101827991-101861022	+	64332	NM_001005474;NM_031419				transcription, DNA-templated [GO:0006351];regulation of transcription from RNA polymerase II promoter [GO:0006357];inflammatory response [GO:0006954]	protein binding [GO:0005515];transcription cofactor activity [GO:0003712]	nucleus [GO:0005634]
ENSG00000149256	537.22	368.82	-1.38	3e-05	5.86212	OK	1.54115	OK	1.37748	OK	7.13413	OK	4.39065	OK	2.45051	OK	85	homo_sapiens	ENSG00000149256	TENM4	teneurin transmembrane protein 4 [Source:HGNC Symbol;Acc:HGNC:29945]	11:78652831-79440948	-	26011	NM_001098816				signal transduction [GO:0007165];neuron development [GO:0048666];self proteolysis [GO:0097264];positive regulation of gastrulation [GO:2000543];positive regulation of oligodendrocyte differentiation [GO:0048714];positive regulation of myelination [GO:0031643];central nervous system myelin formation [GO:0032289];gastrulation with mouth forming second [GO:0001702];cardiac muscle cell proliferation …	protein homodimerization activity [GO:0042803]	cytoplasm [GO:0005737];nucleus [GO:0005634];integral component of plasma membrane [GO:0005887];neuron projection [GO:0043005]
ENSG00000055732	21.17	55.01	1.61	3.1e-05	0.299247	OK	0.371941	OK	0.297558	OK	0.125269	OK	0.174002	OK	0.0840483	OK	85	homo_sapiens	ENSG00000055732	MCOLN3	mucolipin 3 [Source:HGNC Symbol;Acc:HGNC:13358]	1:85018082-85048499	-	55283	NM_018298;NM_001253693				calcium ion transmembrane transport [GO:0070588];locomotory behavior [GO:0007626];auditory receptor cell differentiation [GO:0042491]	calcium channel activity [GO:0005262]	integral component of membrane [GO:0016021];plasma membrane [GO:0005886];cytoplasm [GO:0005737]
ENSG00000196782	942.52	715.36	-1.29	3.1e-05	2.68825	OK	2.57537	OK	2.86106	OK	3.02658	OK	3.16355	OK	2.28466	OK	85	homo_sapiens	ENSG00000196782	MAML3	mastermind like transcriptional coactivator 3 [Source:HGNC Symbol;Acc:HGNC:16272]	4:139716753-140154184	-	55534	NM_018717				positive regulation of transcription from RNA polymerase II promoter [GO:0045944];transcription initiation from RNA polymerase II promoter [GO:0006367];Notch signaling pathway [GO:0007219];positive regulation of transcription of Notch receptor target [GO:0007221]	transcription coactivator activity [GO:0003713]	nucleus [GO:0005634];nucleoplasm [GO:0005654];nuclear speck [GO:0016607]
ENSG00000263874	158.09	94.31	-1.49	3.2e-05	0.353695	OK	0.33197	OK	0.439702	OK	0.713803	OK	0.57949	OK	0.531856	OK	85	homo_sapiens	ENSG00000263874		long intergenic non-protein coding RNA 672 [Source:HGNC Symbol;Acc:HGNC:44353]	17:38925168-38929384	+
ENSG00000081377	2847.1	2218.31	-1.26	3.2e-05	9.90823	OK	8.84109	OK	8.88411	OK	11.8326	OK	12.0867	OK	9.64	OK	85	homo_sapiens	ENSG00000081377	CDC14B	cell division cycle 14B [Source:HGNC Symbol;Acc:HGNC:1719]	9:96490241-96619830	-	8555	NM_033331;NM_003671;NM_001077181				peptidyl-tyrosine dephosphorylation [GO:0035335];positive regulation of ubiquitin protein ligase activity [GO:1904668];DNA repair [GO:0006281];protein dephosphorylation [GO:0006470];G2 DNA damage checkpoint [GO:0031572]	protein binding [GO:0005515];protein tyrosine phosphatase activity [GO:0004725];protein tyrosine/serine/threonine phosphatase activity [GO:0008138];protein serine/threonine phosphatase activity [GO:0004722]	cytoplasm [GO:0005737];nucleus [GO:0005634];nucleoplasm [GO:0005654];nucleolus [GO:0005730];nuclear membrane [GO:0031965]
ENSG00000158055	29.55	65.63	1.59	3.2e-05	0.352225	OK	0.541471	OK	0.729302	OK	0.185078	OK	0.155217	OK	0.119851	OK	85	homo_sapiens	ENSG00000158055	GRHL3	grainyhead like transcription factor 3 [Source:HGNC Symbol;Acc:HGNC:25839]	1:24319322-24364482	+	57822	NM_198173;NM_198174;NM_001195010;NM_021180				positive regulation of transcription from RNA polymerase II promoter [GO:0045944];transcription from RNA polymerase II promoter [GO:0006366];regulation of actin cytoskeleton organization [GO:0032956];epidermis development [GO:0008544];neural tube closure [GO:0001843];positive regulation of GTPase activity [GO:0043547];central nervous system development [GO:0007417];positive regulation of transcri…	protein binding [GO:0005515];sequence-specific DNA binding [GO:0043565];chromatin DNA binding [GO:0031490];transcriptional activator activity, RNA polymerase II transcription regulatory region sequence-specific binding [GO:0001228];DNA binding [GO:0003677];RNA polymerase II transcription factor activity, sequence-specific DNA binding [GO:0000981]	cytoplasm [GO:0005737];nucleus [GO:0005634];nucleoplasm [GO:0005654]
ENSG00000110975	188.95	284.33	1.41	3.3e-05	1.04371	OK	1.28865	OK	1.22549	OK	0.757029	OK	0.80167	OK	0.590493	OK	85	homo_sapiens	ENSG00000110975	SYT10	synaptotagmin 10 [Source:HGNC Symbol;Acc:HGNC:19266]	12:33374238-33439819	-	341359	NM_198992				sensory perception of smell [GO:0007608];synaptic transmission [GO:0007268];vesicle fusion [GO:0006906];regulation of calcium ion-dependent exocytosis [GO:0017158];calcium ion-regulated exocytosis of neurotransmitter [GO:0048791];positive regulation of calcium ion-dependent exocytosis [GO:0045956]	calcium ion binding [GO:0005509];calcium-dependent phospholipid binding [GO:0005544];syntaxin binding [GO:0019905];clathrin binding [GO:0030276];protein heterodimerization activity [GO:0046982];protein binding [GO:0005515];protein homodimerization activity [GO:0042803];identical protein binding [GO:0042802];SNARE binding [GO:0000149];phosphatidylinositol-4,5-bisphosphate binding [GO:0005546];phos…	integral component of membrane [GO:0016021];plasma membrane [GO:0005886];presynapse [GO:0098793];transport vesicle membrane [GO:0030658];exocytic vesicle [GO:0070382]
ENSG00000164683	54.81	21.54	-1.6	3.3e-05	0.143464	OK	0.140112	OK	0.193999	OK	0.333369	OK	0.532248	OK	0.315816	OK	85	homo_sapiens	ENSG00000164683	HEY1	hes related family bHLH transcription factor with YRPW motif 1 [Source:HGNC Symbol;Acc:HGNC:4880]	8:79764010-79767863	-	23462	NM_012258;NM_001040708;NM_001282851				transcription, DNA-templated [GO:0006351];negative regulation of transcription, DNA-templated [GO:0045892];negative regulation of transcription from RNA polymerase II promoter [GO:0000122];positive regulation of transcription from RNA polymerase II promoter [GO:0045944];Notch signaling pathway [GO:0007219];angiogenesis [GO:0001525];negative regulation of transcription regulatory region DNA bindin…	transcription factor activity, sequence-specific DNA binding [GO:0003700];protein binding [GO:0005515];transcription factor binding [GO:0008134];protein dimerization activity [GO:0046983];transcription factor activity, RNA polymerase II core promoter sequence-specific [GO:0000983];transcription factor activity, protein binding [GO:0000988];microsatellite binding [GO:0035939]	cytoplasm [GO:0005737];nucleus [GO:0005634];nucleoplasm [GO:0005654]
ENSG00000141622	447.75	316.69	-1.36	3.3e-05	0.976237	OK	0.985552	OK	1.34299	OK	1.27848	OK	1.65296	OK	1.27026	OK	85	homo_sapiens	ENSG00000141622	RNF165	ring finger protein 165 [Source:HGNC Symbol;Acc:HGNC:31696]	18:46326809-46463140	+	494470	NM_152470;NM_001256758				protein polyubiquitination [GO:0000209];proteasome-mediated ubiquitin-dependent protein catabolic process [GO:0043161];protein ubiquitination involved in ubiquitin-dependent protein catabolic process [GO:0042787];positive regulation of BMP signaling pathway [GO:0030513];motor neuron axon guidance [GO:0008045];axonogenesis [GO:0007409];protein catabolic process [GO:0030163];limb development [GO:00…	zinc ion binding [GO:0008270];ubiquitin protein ligase activity [GO:0061630];protein binding [GO:0005515]	cytoplasm [GO:0005737];nucleus [GO:0005634];protein complex [GO:0043234]
ENSG00000162065	548.65	745.54	1.32	3.3e-05	3.12407	OK	3.13694	OK	3.27411	OK	2.43673	OK	2.08921	OK	2.57485	OK	85	homo_sapiens	ENSG00000162065	TBC1D24	TBC1 domain family member 24 [Source:HGNC Symbol;Acc:HGNC:29203]	16:2475051-2509560	+	57465	NM_020705;NM_001199107				positive regulation of GTPase activity [GO:0043547];neuron projection development [GO:0031175]	GTPase activator activity [GO:0005096];protein binding [GO:0005515]	cytoplasm [GO:0005737];terminal bouton [GO:0043195];neuromuscular junction [GO:0031594]
ENSG00000115414	4459.74	3504.98	-1.25	3.4e-05	7.20459	OK	8.54037	OK	8.71777	OK	8.96293	OK	10.1422	OK	6.98081	OK	85	homo_sapiens	ENSG00000115414	FN1	fibronectin 1 [Source:HGNC Symbol;Acc:HGNC:3778]	2:215360440-215436172	-	2335	NM_001306132;NM_001306129;NM_002026;NM_212474;NM_212482;NM_212478;NM_001306131;NM_001306130;NM_212476;NM_054034				acute-phase response [GO:0006953];positive regulation of cell proliferation [GO:0008284];positive regulation of gene expression [GO:0010628];extracellular matrix disassembly [GO:0022617];cell adhesion [GO:0007155];regulation of cell shape [GO:0008360];response to wounding [GO:0009611];platelet degranulation [GO:0002576];leukocyte migration [GO:0050900];extracellular matrix organization [GO:003019…	protein binding [GO:0005515];identical protein binding [GO:0042802];protease binding [GO:0002020];integrin binding [GO:0005178];heparin binding [GO:0008201];collagen binding [GO:0005518];peptidase activator activity [GO:0016504]	extracellular region [GO:0005576];extracellular space [GO:0005615];blood microparticle [GO:0072562];extracellular exosome [GO:0070062];extracellular matrix [GO:0031012];platelet alpha granule lumen [GO:0031093];endoplasmic reticulum-Golgi intermediate compartment [GO:0005793];fibrinogen complex [GO:0005577];proteinaceous extracellular matrix [GO:0005578];apical plasma membrane [GO:0016324];baseme…
ENSG00000247095	423.74	254.25	-1.49	3.4e-05	6.09839	OK	3.8968	OK	5.05288	OK	9.66366	OK	7.84348	OK	4.07402	OK	85	homo_sapiens	ENSG00000247095		MIR210 host gene [Source:HGNC Symbol;Acc:HGNC:39524]	11:565660-568457	-
ENSG00000119737	52.57	100.14	1.55	3.4e-05	0.802928	OK	0.619279	OK	0.739905	OK	0.427536	OK	0.409097	OK	0.28266	OK	85	homo_sapiens	ENSG00000119737	GPR75	G protein-coupled receptor 75 [Source:HGNC Symbol;Acc:HGNC:4526]	2:53852913-53859989	-	10936	NM_006794				G-protein coupled receptor signaling pathway [GO:0007186];cell surface receptor signaling pathway [GO:0007166];chemokine-mediated signaling pathway [GO:0070098];regulation of neuron death [GO:1901214]	G-protein coupled receptor activity [GO:0004930];C-C chemokine receptor activity [GO:0016493]	integral component of plasma membrane [GO:0005887]
ENSG00000171503	403.98	577.44	1.36	3.5e-05	5.88152	OK	5.62478	OK	5.86941	OK	4.42547	OK	3.53142	OK	3.57413	OK	85	homo_sapiens	ENSG00000171503	ETFDH	electron transfer flavoprotein dehydrogenase [Source:HGNC Symbol;Acc:HGNC:3483]	4:158672125-158709623	+	2110	NM_004453;NM_001281737;NM_001281738				response to oxidative stress [GO:0006979];fatty acid beta-oxidation using acyl-CoA dehydrogenase [GO:0033539];respiratory electron transport chain [GO:0022904];electron transport chain [GO:0022900]	metal ion binding [GO:0046872];oxidoreductase activity [GO:0016491];electron carrier activity [GO:0009055];4 iron, 4 sulfur cluster binding [GO:0051539];flavin adenine dinucleotide binding [GO:0050660];ubiquinone binding [GO:0048039];quinone binding [GO:0048038];electron-transferring-flavoprotein dehydrogenase activity [GO:0004174];oxidoreductase activity, oxidizing metal ions with flavin as acce…	mitochondrial membrane [GO:0031966];mitochondrial matrix [GO:0005759];integral component of mitochondrial inner membrane [GO:0031305];mitochondrion [GO:0005739];mitochondrial inner membrane [GO:0005743]
ENSG00000130762	1107.81	1473.57	1.3	3.6e-05	8.35712	OK	8.14354	OK	9.0514	OK	6.69369	OK	5.62573	OK	5.48242	OK	85	homo_sapiens	ENSG00000130762	ARHGEF16	Rho guanine nucleotide exchange factor 16 [Source:HGNC Symbol;Acc:HGNC:15515]	1:3454426-3481113	+	27237	NM_014448				regulation of Rho protein signal transduction [GO:0035023];cell chemotaxis [GO:0060326];regulation of small GTPase mediated signal transduction [GO:0051056];activation of GTPase activity [GO:0090630];positive regulation of apoptotic process [GO:0043065];positive regulation of establishment of protein localization to plasma membrane [GO:0090004]	Rho guanyl-nucleotide exchange factor activity [GO:0005089];protein binding [GO:0005515];guanyl-nucleotide exchange factor activity [GO:0005085];receptor tyrosine kinase binding [GO:0030971];PDZ domain binding [GO:0030165];Rho GTPase binding [GO:0017048]	cytosol [GO:0005829]
ENSG00000149257	14151.9	11084	-1.26	3.6e-05	91.2325	OK	89.8854	OK	91.2065	OK	114.362	OK	105.436	OK	103.939	OK	85	homo_sapiens	ENSG00000149257	SERPINH1	serpin family H member 1 [Source:HGNC Symbol;Acc:HGNC:1546]	11:75562056-75572783	+	871	NM_001207014;NM_001235				negative regulation of endopeptidase activity [GO:0010951];response to unfolded protein [GO:0006986];collagen fibril organization [GO:0030199];collagen biosynthetic process [GO:0032964];protein maturation [GO:0051604];chondrocyte development involved in endochondral bone morphogenesis [GO:0003433]	poly(A) RNA binding [GO:0044822];serine-type endopeptidase inhibitor activity [GO:0004867];collagen binding [GO:0005518];protein binding [GO:0005515];unfolded protein binding [GO:0051082]	endoplasmic reticulum [GO:0005783];extracellular exosome [GO:0070062];membrane raft [GO:0045121];endoplasmic reticulum lumen [GO:0005788];endoplasmic reticulum-Golgi intermediate compartment [GO:0005793];cytoplasm [GO:0005737]
ENSG00000205084	360.71	249.44	-1.38	3.7e-05	2.05189	OK	1.96326	OK	2.21954	OK	2.99874	OK	2.97371	OK	2.10286	OK	85	homo_sapiens	ENSG00000205084	TMEM231	transmembrane protein 231 [Source:HGNC Symbol;Acc:HGNC:37234]	16:75536744-75556286	-	79583	NM_001077418;NM_001077416				smoothened signaling pathway [GO:0007224];cilium assembly [GO:0042384]	protein binding [GO:0005515]	integral component of membrane [GO:0016021];ciliary transition zone [GO:0035869];ciliary membrane [GO:0060170];MKS complex [GO:0036038]
ENSG00000134207	1946.56	2496.63	1.26	3.7e-05	12.3276	OK	12.9948	OK	14.1027	OK	10.7762	OK	9.79684	OK	7.69596	OK	85	homo_sapiens	ENSG00000134207	SYT6	synaptotagmin 6 [Source:HGNC Symbol;Acc:HGNC:18638]	1:114089291-114153919	-	148281	NM_205848;NM_001270805				vesicle fusion [GO:0006906];regulation of calcium ion-dependent exocytosis [GO:0017158];calcium ion-regulated exocytosis of neurotransmitter [GO:0048791];acrosomal vesicle exocytosis [GO:0060478];acrosome reaction [GO:0007340]	calcium ion binding [GO:0005509];protein homodimerization activity [GO:0042803];syntaxin binding [GO:0019905];clathrin binding [GO:0030276];protein heterodimerization activity [GO:0046982];protein binding [GO:0005515];identical protein binding [GO:0042802];phosphatidylserine binding [GO:0001786];calcium-dependent protein binding [GO:0048306]	integral component of membrane [GO:0016021];plasma membrane [GO:0005886];cytosol [GO:0005829];cell junction [GO:0030054];extrinsic component of membrane [GO:0019898];synaptic vesicle membrane [GO:0030672];perinuclear endoplasmic reticulum [GO:0097038];exocytic vesicle [GO:0070382]
ENSG00000151322	41.18	13.89	-1.59	3.8e-05	0.0372778	OK	0.171697	OK	0.0492442	OK	0.241222	OK	0.364669	OK	0.327964	OK	85	homo_sapiens	ENSG00000151322	NPAS3	neuronal PAS domain protein 3 [Source:HGNC Symbol;Acc:HGNC:19311]	14:32934933-33804176	+	64067	NM_022123;NM_001165893;NM_001164749;NM_173159				transcription, DNA-templated [GO:0006351];regulation of transcription from RNA polymerase II promoter [GO:0006357];positive regulation of transcription, DNA-templated [GO:0045893];developmental process [GO:0032502]	DNA binding [GO:0003677];RNA polymerase II transcription factor activity, sequence-specific DNA binding [GO:0000981];protein dimerization activity [GO:0046983]	cytoplasm [GO:0005737];nucleoplasm [GO:0005654]
ENSG00000160588	65.34	117.46	1.52	3.9e-05	0.490772	OK	0.634006	OK	0.463127	OK	0.188973	OK	0.280704	OK	0.296233	OK	85	homo_sapiens	ENSG00000160588	MPZL3	myelin protein zero like 3 [Source:HGNC Symbol;Acc:HGNC:27279]	11:118226690-118252350	-	196264	NM_198275;NM_001286152				cell adhesion [GO:0007155];extracellular matrix organization [GO:0030198];hair cycle [GO:0042633]	protein binding [GO:0005515]	integral component of membrane [GO:0016021]
ENSG00000229544	129.52	207.78	1.46	3.9e-05	0.940046	OK	1.21868	OK	1.03215	OK	0.607629	OK	0.629663	OK	0.630274	OK	85	homo_sapiens	ENSG00000229544	NKX1-2	NK1 homeobox 2 [Source:HGNC Symbol;Acc:HGNC:31652]	10:124445239-124450184	-	390010	NM_001146340				regulation of transcription, DNA-templated [GO:0006355];multicellular organism development [GO:0007275]	sequence-specific DNA binding [GO:0043565];protein binding [GO:0005515]	nucleus [GO:0005634]
ENSG00000189067	2829.61	3796.76	1.31	3.9e-05	29.1665	OK	29.3119	OK	32.5762	OK	22.833	OK	19.8386	OK	21.5215	OK	85	homo_sapiens	ENSG00000189067	LITAF	lipopolysaccharide induced TNF factor [Source:HGNC Symbol;Acc:HGNC:16841]	16:11547722-11636381	-	9516	NM_001136473;NM_004862;NM_001136472				transcription, DNA-templated [GO:0006351];regulation of transcription from RNA polymerase II promoter [GO:0006357];signal transduction [GO:0007165];apoptotic process [GO:0006915];positive regulation of I-kappaB kinase/NF-kappaB signaling [GO:0043123];cellular response to lipopolysaccharide [GO:0071222];response to lipopolysaccharide [GO:0032496];regulation of cytokine production [GO:0001817];nega…	signal transducer activity [GO:0004871];protein binding [GO:0005515];WW domain binding [GO:0050699]	cytoplasm [GO:0005737];plasma membrane [GO:0005886];nucleoplasm [GO:0005654];Golgi apparatus [GO:0005794];intracellular membrane-bounded organelle [GO:0043231];lysosomal membrane [GO:0005765]
ENSG00000253838	42.97	88.1	1.57	3.9e-05	0	OK	86.04	OK	0	OK	0	OK	0	OK	0	OK	85	homo_sapiens	ENSG00000253838			8:39914229-39915721	+
ENSG00000158715	517.86	736.39	1.36	4e-05	3.21554	OK	3.70908	OK	3.45938	OK	2.89409	OK	2.27667	OK	1.8069	OK	85	homo_sapiens	ENSG00000158715	SLC45A3	solute carrier family 45 member 3 [Source:HGNC Symbol;Acc:HGNC:8642]	1:205657851-205680459	-	85414	NM_033102				transmembrane transport [GO:0055085];regulation of oligodendrocyte differentiation [GO:0048713];positive regulation of fatty acid biosynthetic process [GO:0045723];positive regulation of glucose metabolic process [GO:0010907];sucrose transport [GO:0015770]	sucrose:proton symporter activity [GO:0008506]	integral component of membrane [GO:0016021]
ENSG00000099991	6698.18	5261.93	-1.25	4e-05	14.6428	OK	15.1096	OK	15.7228	OK	17.9232	OK	19.4857	OK	17.8148	OK	85	homo_sapiens	ENSG00000099991	CABIN1	calcineurin binding protein 1 [Source:HGNC Symbol;Acc:HGNC:24187]	22:24011192-24178628	+	23523	NM_012295;NM_001199281;NM_001201429				negative regulation of catalytic activity [GO:0043086];cell surface receptor signaling pathway [GO:0007166];chromatin modification [GO:0016568];DNA replication-independent nucleosome assembly [GO:0006336]	protein phosphatase inhibitor activity [GO:0004864];nucleosome binding [GO:0031491]	cytoplasm [GO:0005737];nucleus [GO:0005634];nucleoplasm [GO:0005654];aggresome [GO:0016235]
ENSG00000225973	59.98	114.27	1.54	4.1e-05	2.896	OK	2.50158	OK	3.17482	OK	1.54544	OK	1.59418	OK	1.02331	OK	85	homo_sapiens	ENSG00000225973	PIGBOS1	PIGB opposite strand 1 [Source:HGNC Symbol;Acc:HGNC:50696]	15:55317184-55319161	-	101928527							extracellular region [GO:0005576]
ENSG00000163286	47.34	90.83	1.55	4.2e-05	0.366466	OK	0.220038	OK	0.221652	OK	0.195576	OK	0.201351	OK	0.226639	OK	85	homo_sapiens	ENSG00000163286	ALPPL2	alkaline phosphatase, placental like 2 [Source:HGNC Symbol;Acc:HGNC:441]	2:232406843-232410714	+	251	NM_031313				dephosphorylation [GO:0016311]	metal ion binding [GO:0046872];alkaline phosphatase activity [GO:0004035]	plasma membrane [GO:0005886];anchored component of membrane [GO:0031225]
ENSG00000110721	1112.46	1443.94	1.27	4.5e-05	16.7585	OK	19.513	OK	19.1706	OK	13.5492	OK	15.0465	OK	11.3689	OK	85	homo_sapiens	ENSG00000110721	CHKA	choline kinase alpha [Source:HGNC Symbol;Acc:HGNC:1937]	11:68052859-68121444	-	1119	NM_001277;NM_212469				lipid transport [GO:0006869];signal transduction [GO:0007165];phosphorylation [GO:0016310];lipid metabolic process [GO:0006629];phosphatidylcholine biosynthetic process [GO:0006656];phosphatidylethanolamine biosynthetic process [GO:0006646];response to toxic substance [GO:0009636];choline metabolic process [GO:0019695];ethanolamine metabolic process [GO:0006580];response to 3-methylcholanthrene […	signal transducer activity [GO:0004871];drug binding [GO:0008144];choline kinase activity [GO:0004103];ethanolamine kinase activity [GO:0004305];protein homodimerization activity [GO:0042803];cholinesterase activity [GO:0004104];ATP binding [GO:0005524];choline binding [GO:0033265]	cytosol [GO:0005829]
ENSG00000117069	510.51	353.99	-1.38	4.5e-05	2.54225	OK	2.51166	OK	2.51027	OK	4.60276	OK	3.28382	OK	2.8406	OK	85	homo_sapiens	ENSG00000117069	ST6GALNAC5	ST6 N-acetylgalactosaminide alpha-2,6-sialyltransferase 5 [Source:HGNC Symbol;Acc:HGNC:19342]	1:76867441-77065711	+	81849	NM_030965				glycosphingolipid biosynthetic process [GO:0006688];ganglioside biosynthetic process [GO:0001574];oligosaccharide metabolic process [GO:0009311];protein N-linked glycosylation via asparagine [GO:0018279];oligosaccharide biosynthetic process [GO:0009312];sialylation [GO:0097503]	sialyltransferase activity [GO:0008373];alpha-N-acetylgalactosaminide alpha-2,6-sialyltransferase activity [GO:0001665]	integral component of membrane [GO:0016021];Golgi membrane [GO:0000139]
ENSG00000184261	232.2	366.5	1.45	4.6e-05	1.02456	OK	1.49812	OK	1.30987	OK	0.723096	OK	0.728207	OK	0.773344	OK	85	homo_sapiens	ENSG00000184261	KCNK12	potassium two pore domain channel subfamily K member 12 [Source:HGNC Symbol;Acc:HGNC:6274]	2:47516581-47570939	-	56660	NM_022055				potassium ion transmembrane transport [GO:0071805];regulation of ion transmembrane transport [GO:0034765];stabilization of membrane potential [GO:0030322]	potassium ion leak channel activity [GO:0022841];voltage-gated ion channel activity [GO:0005244]	integral component of plasma membrane [GO:0005887]
ENSG00000170340	3120.8	4038.11	1.27	4.6e-05	27.6143	OK	25.1971	OK	24.1386	OK	19.8301	OK	19.9859	OK	15.4127	OK	85	homo_sapiens	ENSG00000170340	B3GNT2	UDP-GlcNAc:betaGal beta-1,3-N-acetylglucosaminyltransferase 2 [Source:HGNC Symbol;Acc:HGNC:15629]	2:62196113-62224731	+	10678	NM_001319075;NM_006577				O-glycan processing [GO:0016266];keratan sulfate biosynthetic process [GO:0018146];poly-N-acetyllactosamine biosynthetic process [GO:0030311];protein glycosylation [GO:0006486];sensory perception of smell [GO:0007608];axon guidance [GO:0007411]	N-acetyllactosaminide beta-1,3-N-acetylglucosaminyltransferase activity [GO:0008532];UDP-galactose:beta-N-acetylglucosamine beta-1,3-galactosyltransferase activity [GO:0008499]	integral component of membrane [GO:0016021];extracellular exosome [GO:0070062];Golgi membrane [GO:0000139]
ENSG00000067225	59131.9	43475.3	-1.32	4.6e-05	375.866	OK	293.55	OK	303.4	OK	427.216	OK	438.626	OK	364.701	OK	85	homo_sapiens	ENSG00000067225	PKM	pyruvate kinase, muscle [Source:HGNC Symbol;Acc:HGNC:9021]	15:72199029-72231822	-	5315	NM_002654;NM_001206799;NM_001206798;NM_001316318;NM_001206796;NM_182470;NM_182471;NM_001206797				canonical glycolysis [GO:0061621];programmed cell death [GO:0012501];glycolytic process [GO:0006096]	ATP binding [GO:0005524];magnesium ion binding [GO:0000287];poly(A) RNA binding [GO:0044822];protein binding [GO:0005515];kinase activity [GO:0016301];potassium ion binding [GO:0030955];MHC class II protein complex binding [GO:0023026];pyruvate kinase activity [GO:0004743]	cytoplasm [GO:0005737];plasma membrane [GO:0005886];nucleus [GO:0005634];cytosol [GO:0005829];mitochondrion [GO:0005739];extracellular exosome [GO:0070062];extracellular matrix [GO:0031012];vesicle [GO:0031982];extracellular vesicle [GO:1903561];cilium [GO:0005929];myelin sheath [GO:0043209]
ENSG00000066468	4287.19	5358.82	1.23	4.6e-05	24.6353	OK	24.8854	OK	25.6723	OK	21.6382	OK	19.5678	OK	16.1811	OK	85	homo_sapiens	ENSG00000066468	FGFR2	fibroblast growth factor receptor 2 [Source:HGNC Symbol;Acc:HGNC:3689]	10:121478334-121598458	-	2263	NM_001320658;NM_000141;NM_001320654;NM_001144918;NM_001144916;NM_001144917;NM_022970;NM_001144919;NM_001144913;NM_001144915;NM_023029;NM_001144914				positive regulation of GTPase activity [GO:0043547];peptidyl-tyrosine phosphorylation [GO:0018108];positive regulation of cell proliferation [GO:0008284];negative regulation of transcription from RNA polymerase II promoter [GO:0000122];positive regulation of transcription from RNA polymerase II promoter [GO:0045944];axonogenesis [GO:0007409];bone development [GO:0060348];phosphatidylinositol phos…	ATP binding [GO:0005524];protein binding [GO:0005515];protein homodimerization activity [GO:0042803];1-phosphatidylinositol-3-kinase activity [GO:0016303];phosphatidylinositol-4,5-bisphosphate 3-kinase activity [GO:0046934];Ras guanyl-nucleotide exchange factor activity [GO:0005088];heparin binding [GO:0008201];protein tyrosine kinase activity [GO:0004713];fibroblast growth factor binding [GO:001…	integral component of membrane [GO:0016021];cytoplasm [GO:0005737];plasma membrane [GO:0005886];nucleus [GO:0005634];extracellular region [GO:0005576];membrane [GO:0016020];integral component of plasma membrane [GO:0005887];extracellular matrix [GO:0031012];nucleoplasm [GO:0005654];cell cortex [GO:0005938];Golgi apparatus [GO:0005794];intracellular membrane-bounded organelle [GO:0043231];cell sur…
ENSG00000150347	76.09	37.2	-1.56	4.7e-05	0.107403	OK	0.120028	OK	0.0810302	OK	0.137682	OK	0.192937	OK	0.159562	OK	85	homo_sapiens	ENSG00000150347	ARID5B	AT-rich interaction domain 5B [Source:HGNC Symbol;Acc:HGNC:17362]	10:61901300-62096944	+	84159	NM_032199;NM_001244638				transcription, DNA-templated [GO:0006351];negative regulation of transcription, DNA-templated [GO:0045892];negative regulation of transcription from RNA polymerase II promoter [GO:0000122];adipose tissue development [GO:0060612];positive regulation of sequence-specific DNA binding transcription factor activity [GO:0051091];liver development [GO:0001889];histone demethylation [GO:0016577];fibrobla…	DNA binding [GO:0003677];protein binding [GO:0005515];transcriptional repressor activity, RNA polymerase II transcription regulatory region sequence-specific binding [GO:0001227];transcription coactivator activity [GO:0003713];transcription regulatory region DNA binding [GO:0044212];RNA polymerase II regulatory region sequence-specific DNA binding [GO:0000977];histone demethylase activity [GO:003…	nucleus [GO:0005634];nucleoplasm [GO:0005654]
ENSG00000134013	1145.43	850.57	-1.31	4.8e-05	5.47784	OK	5.15687	OK	4.89388	OK	7.03864	OK	6.522	OK	5.86742	OK	85	homo_sapiens	ENSG00000134013	LOXL2	lysyl oxidase like 2 [Source:HGNC Symbol;Acc:HGNC:6666]	8:23297189-23425328	-	4017	NM_002318				oxidation-reduction process [GO:0055114];cellular protein modification process [GO:0006464];transcription, DNA-templated [GO:0006351];negative regulation of transcription, DNA-templated [GO:0045892];sprouting angiogenesis [GO:0002040];receptor-mediated endocytosis [GO:0006898];cell adhesion [GO:0007155];response to hypoxia [GO:0001666];positive regulation of chondrocyte differentiation [GO:003233…	transcription corepressor activity [GO:0003714];protein binding [GO:0005515];scavenger receptor activity [GO:0005044];chromatin binding [GO:0003682];copper ion binding [GO:0005507];electron carrier activity [GO:0009055];methylated histone binding [GO:0035064];oligosaccharide binding [GO:0070492];protein-lysine 6-oxidase activity [GO:0004720]	nucleus [GO:0005634];extracellular space [GO:0005615];membrane [GO:0016020];chromosome [GO:0005694];nucleoplasm [GO:0005654];basement membrane [GO:0005604]
ENSG00000168502	2532.79	3191.76	1.24	4.9e-05	16.1263	OK	15.0746	OK	16.2423	OK	13.0809	OK	12.5739	OK	9.78242	OK	85	homo_sapiens	ENSG00000168502	MTCL1	microtubule crosslinking factor 1 [Source:HGNC Symbol;Acc:HGNC:29121]	18:8705661-8832778	+	23255	NM_015210				positive regulation of protein targeting to membrane [GO:0090314];regulation of autophagy [GO:0010506];microtubule bundle formation [GO:0001578];establishment or maintenance of epithelial cell apical/basal polarity [GO:0045197];positive regulation of microtubule motor activity [GO:2000576]	poly(A) RNA binding [GO:0044822];protein homodimerization activity [GO:0042803];microtubule binding [GO:0008017];protein binding [GO:0005515]	cytoplasm [GO:0005737];extracellular space [GO:0005615];cytoskeleton [GO:0005856];spindle pole [GO:0000922];midbody [GO:0030496];lateral plasma membrane [GO:0016328];apical plasma membrane [GO:0016324];apicolateral plasma membrane [GO:0016327];microtubule bundle [GO:0097427]
ENSG00000115380	404.65	255.78	-1.45	4.9e-05	2.71927	OK	2.31654	OK	2.01596	OK	3.63284	OK	4.54175	OK	2.42816	OK	85	homo_sapiens	ENSG00000115380	EFEMP1	EGF containing fibulin like extracellular matrix protein 1 [Source:HGNC Symbol;Acc:HGNC:3218]	2:55865967-55924139	-	2202	NM_001039348;NM_001039349				regulation of transcription, DNA-templated [GO:0006355];peptidyl-tyrosine phosphorylation [GO:0018108];visual perception [GO:0007601];epidermal growth factor receptor signaling pathway [GO:0007173];negative regulation of chondrocyte differentiation [GO:0032331];embryonic eye morphogenesis [GO:0048048];camera-type eye development [GO:0043010];post-embryonic eye morphogenesis [GO:0048050]	calcium ion binding [GO:0005509];protein binding [GO:0005515];growth factor activity [GO:0008083];epidermal growth factor receptor binding [GO:0005154];epidermal growth factor-activated receptor activity [GO:0005006]	extracellular region [GO:0005576];extracellular space [GO:0005615];extracellular exosome [GO:0070062];extracellular matrix [GO:0031012];proteinaceous extracellular matrix [GO:0005578]
ENSG00000076716	3964.22	4957.48	1.24	5.2e-05	15.8872	OK	17.1809	OK	15.9716	OK	12.5586	OK	13.1036	OK	10.8388	OK	85	homo_sapiens	ENSG00000076716	GPC4	glypican 4 [Source:HGNC Symbol;Acc:HGNC:4452]	X:133300103-133415490	-	2239	NM_001448				Wnt signaling pathway, planar cell polarity pathway [GO:0060071];cell proliferation [GO:0008283];anatomical structure morphogenesis [GO:0009653];retinoid metabolic process [GO:0001523];glycosaminoglycan biosynthetic process [GO:0006024];glycosaminoglycan catabolic process [GO:0006027];glycosaminoglycan metabolic process [GO:0030203]	heparan sulfate proteoglycan binding [GO:0043395];coreceptor activity involved in Wnt signaling pathway, planar cell polarity pathway [GO:1904929]	plasma membrane [GO:0005886];nucleus [GO:0005634];extracellular space [GO:0005615];integral component of plasma membrane [GO:0005887];external side of plasma membrane [GO:0009897];extracellular exosome [GO:0070062];anchored component of membrane [GO:0031225];proteinaceous extracellular matrix [GO:0005578];Golgi lumen [GO:0005796];lysosomal lumen [GO:0043202]
ENSG00000184489	1396.88	1049.83	-1.3	5.2e-05	10.6707	OK	9.47075	OK	10.0529	OK	14.622	OK	12.8123	OK	11.1554	OK	85	homo_sapiens	ENSG00000184489	PTP4A3	protein tyrosine phosphatase type IVA, member 3 [Source:HGNC Symbol;Acc:HGNC:9636]	8:141391993-141432454	+	11156	NM_032611;NM_007079				peptidyl-tyrosine dephosphorylation [GO:0035335];endothelial cell migration [GO:0043542];Notch signaling pathway [GO:0007219];positive regulation of vascular permeability [GO:0043117];regulation of vascular endothelial growth factor signaling pathway [GO:1900746]	protein tyrosine/serine/threonine phosphatase activity [GO:0008138];prenylated protein tyrosine phosphatase activity [GO:0004727]	cytoplasm [GO:0005737];plasma membrane [GO:0005886];nucleus [GO:0005634];early endosome [GO:0005769]
ENSG00000176907	15.36	1.91	-1.47	5.2e-05	0.00822471	OK	0.0166359	OK	0.0203723	OK	0.12801	OK	0.149183	OK	0.1212	OK	85	homo_sapiens	ENSG00000176907	C8orf4	chromosome 8 open reading frame 4 [Source:HGNC Symbol;Acc:HGNC:1357]	8:40153455-40155308	+	56892	NM_020130				apoptotic process [GO:0006915];positive regulation of NF-kappaB import into nucleus [GO:0042346];cellular response to heat [GO:0034605];regulation of DNA-templated transcription in response to stress [GO:0043620];negative regulation of Notch signaling pathway [GO:0045746];regulation of cell cycle G1/S phase transition [GO:1902806];endothelial cell activation involved in immune response [GO:000226…	protein binding [GO:0005515];Notch binding [GO:0005112]	cytoplasm [GO:0005737];nucleus [GO:0005634];nucleolus [GO:0005730];nuclear speck [GO:0016607]
ENSG00000079739	3516.81	2578.04	-1.32	5.2e-05	23.6973	OK	17.7748	OK	18.9415	OK	26.1219	OK	26.9443	OK	23.9561	OK	85	homo_sapiens	ENSG00000079739	PGM1	phosphoglucomutase 1 [Source:HGNC Symbol;Acc:HGNC:8905]	1:63593276-63660245	+	5236	NM_002633;NM_001172818;NM_001172819				glycolytic process [GO:0006096];gluconeogenesis [GO:0006094];glycogen biosynthetic process [GO:0005978];glycogen catabolic process [GO:0005980];glucose metabolic process [GO:0006006];galactose catabolic process [GO:0019388]	magnesium ion binding [GO:0000287];protein binding [GO:0005515];phosphoglucomutase activity [GO:0004614]	cytoplasm [GO:0005737];cytosol [GO:0005829];extracellular exosome [GO:0070062];actin cytoskeleton [GO:0015629]
ENSG00000111371	16298.7	20414.9	1.24	5.2e-05	50.1629	OK	54.0587	OK	52.6965	OK	44.5166	OK	41.1429	OK	33.883	OK	85	homo_sapiens	ENSG00000111371	SLC38A1	solute carrier family 38 member 1 [Source:HGNC Symbol;Acc:HGNC:13447]	12:46183063-46270017	-	81539	NM_001077484;NM_001278389;NM_030674;NM_001278388;NM_001278387;NM_001278390				sodium ion transport [GO:0006814];amino acid transport [GO:0006865];neutral amino acid transport [GO:0015804];neurotransmitter uptake [GO:0001504];glutamine transport [GO:0006868];asparagine transport [GO:0006867];histidine transport [GO:0015817];L-histidine transmembrane transport [GO:0089709];female pregnancy [GO:0007565]	protein binding [GO:0005515];amino acid transmembrane transporter activity [GO:0015171];L-amino acid transmembrane transporter activity [GO:0015179];neutral amino acid transmembrane transporter activity [GO:0015175];L-glutamine transmembrane transporter activity [GO:0015186];L-histidine transmembrane transporter activity [GO:0005290];L-asparagine transmembrane transporter activity [GO:0015182];so…	integral component of membrane [GO:0016021];plasma membrane [GO:0005886];integral component of plasma membrane [GO:0005887];extracellular exosome [GO:0070062];membrane [GO:0016020];axon [GO:0030424]
ENSG00000106665	2546.09	1928.64	-1.29	5.2e-05	6.97602	OK	5.57189	OK	6.36799	OK	7.49327	OK	7.91438	OK	7.41659	OK	85	homo_sapiens	ENSG00000106665	CLIP2	CAP-Gly domain containing linker protein 2 [Source:HGNC Symbol;Acc:HGNC:2586]	7:74289475-74405943	+	7461	NM_032421;NM_003388					protein binding [GO:0005515];microtubule plus-end binding [GO:0051010]	microtubule associated complex [GO:0005875];cytoplasmic microtubule [GO:0005881];microtubule plus-end [GO:0035371]
ENSG00000242114	148.66	85.35	-1.5	5.2e-05	27.914	OK	24.3563	OK	26.5377	OK	38.5784	OK	33.9797	OK	38.4907	OK	85	homo_sapiens	ENSG00000242114	MTFP1	mitochondrial fission process 1 [Source:HGNC Symbol;Acc:HGNC:26945]	22:30425530-30429053	+	51537	NM_016498;NM_001003704				apoptotic process [GO:0006915];mitochondrial fission [GO:0000266]		integral component of membrane [GO:0016021];mitochondrial inner membrane [GO:0005743];mitochondrion [GO:0005739]
ENSG00000111052	1400.96	1841.24	1.29	5.3e-05	8.42464	OK	7.41697	OK	8.13656	OK	6.70393	OK	6.50152	OK	4.68437	OK	85	homo_sapiens	ENSG00000111052	LIN7A	lin-7 homolog A, crumbs cell polarity complex component [Source:HGNC Symbol;Acc:HGNC:17787]	12:80792520-80937925	-	8825	NM_001324423;NM_004664				protein transport [GO:0015031];exocytosis [GO:0006887];protein complex assembly [GO:0006461];neurotransmitter secretion [GO:0007269];maintenance of epithelial cell apical/basal polarity [GO:0045199];protein localization to basolateral plasma membrane [GO:1903361];inner ear development [GO:0048839];synaptic vesicle transport [GO:0048489]	protein binding [GO:0005515];L27 domain binding [GO:0097016]	plasma membrane [GO:0005886];cytosol [GO:0005829];extracellular exosome [GO:0070062];postsynaptic membrane [GO:0045211];basolateral plasma membrane [GO:0016323];bicellular tight junction [GO:0005923];postsynaptic density [GO:0014069];neuron projection [GO:0043005];presynapse [GO:0098793];cell-cell junction [GO:0005911];membrane [GO:0016020]
ENSG00000183023	298	205.17	-1.38	5.4e-05	0.843916	OK	0.863495	OK	0.848257	OK	1.23918	OK	1.36731	OK	1.18185	OK	85	homo_sapiens	ENSG00000183023	SLC8A1	solute carrier family 8 member A1 [Source:HGNC Symbol;Acc:HGNC:11068]	2:40097270-40611053	-	6546	NM_001112800;NM_001112802;NM_001112801;NM_001252624;NM_021097				ion transport [GO:0006811];cellular sodium ion homeostasis [GO:0006883];muscle contraction [GO:0006936];regulation of cardiac conduction [GO:1903779];sodium ion transmembrane transport [GO:0035725];positive regulation of bone mineralization [GO:0030501];calcium ion transmembrane transport [GO:0070588];vascular smooth muscle contraction [GO:0014829];regulation of heart rate [GO:0002027];regulation…	calcium ion binding [GO:0005509];protein binding [GO:0005515];cytoskeletal protein binding [GO:0008092];ion channel binding [GO:0044325];calmodulin binding [GO:0005516];ankyrin binding [GO:0030506];calcium:sodium antiporter activity [GO:0005432]	plasma membrane [GO:0005886];integral component of plasma membrane [GO:0005887];sarcolemma [GO:0042383];Z disc [GO:0030018];T-tubule [GO:0030315];intercalated disc [GO:0014704];mitochondrion [GO:0005739];microtubule [GO:0005874];dendritic spine [GO:0043197];cell projection [GO:0042995];dendritic shaft [GO:0043198]
ENSG00000139044	722.1	942.22	1.28	5.4e-05	4.79	OK	4.89963	OK	5.2762	OK	3.3875	OK	3.76992	OK	2.74063	OK	85	homo_sapiens	ENSG00000139044	B4GALNT3	beta-1,4-N-acetyl-galactosaminyltransferase 3 [Source:HGNC Symbol;Acc:HGNC:24137]	12:460364-563509	+	283358	NM_173593					acetylgalactosaminyltransferase activity [GO:0008376];N-acetyl-beta-glucosaminyl-glycoprotein 4-beta-N-acetylgalactosaminyltransferase activity [GO:0033842]	integral component of membrane [GO:0016021];Golgi cisterna membrane [GO:0032580]
ENSG00000156103	2969.75	4286.05	1.37	5.4e-05	10.1239	OK	9.46467	OK	9.686	OK	8.14427	OK	7.38288	OK	5.02237	OK	85	homo_sapiens	ENSG00000156103	MMP16	matrix metallopeptidase 16 [Source:HGNC Symbol;Acc:HGNC:7162]	8:88032009-88328025	-	4325	NM_005941				proteolysis [GO:0006508];extracellular matrix disassembly [GO:0022617];positive regulation of catalytic activity [GO:0043085];ossification [GO:0001503];collagen catabolic process [GO:0030574];bone development [GO:0060348];embryonic cranial skeleton morphogenesis [GO:0048701];chondrocyte proliferation [GO:0035988];endochondral ossification [GO:0001958];craniofacial suture morphogenesis [GO:0097094]	calcium ion binding [GO:0005509];zinc ion binding [GO:0008270];enzyme activator activity [GO:0008047];metalloendopeptidase activity [GO:0004222]	plasma membrane [GO:0005886];integral component of plasma membrane [GO:0005887];cell surface [GO:0009986];proteinaceous extracellular matrix [GO:0005578];Golgi lumen [GO:0005796]
ENSG00000164951	1166.52	1485.85	1.25	5.4e-05	7.35464	OK	7.19227	OK	7.92707	OK	6.59376	OK	6.3888	OK	5.3613	OK	85	homo_sapiens	ENSG00000164951	PDP1	pyruvate dehyrogenase phosphatase catalytic subunit 1 [Source:HGNC Symbol;Acc:HGNC:9279]	8:93857807-93926066	+	54704	NM_018444;NM_001161781;NM_001161780;NM_001161779				regulation of acetyl-CoA biosynthetic process from pyruvate [GO:0010510];peptidyl-threonine dephosphorylation [GO:0035970]	protein binding [GO:0005515];protein serine/threonine phosphatase activity [GO:0004722];[pyruvate dehydrogenase (lipoamide)] phosphatase activity [GO:0004741]	mitochondrial matrix [GO:0005759]
ENSG00000163071	148.67	237.54	1.45	5.4e-05	1.15465	OK	1.69771	OK	1.62727	OK	0.991748	OK	0.845975	OK	0.521281	OK	85	homo_sapiens	ENSG00000163071	SPATA18	spermatogenesis associated 18 [Source:HGNC Symbol;Acc:HGNC:29579]	4:52051331-52097292	+	132671	NM_145263;NM_001297608				cellular response to DNA damage stimulus [GO:0006974];mitochondrial protein catabolic process [GO:0035694];mitophagy by induced vacuole formation [GO:0035695]	protein binding [GO:0005515]	cytoplasm [GO:0005737];intracellular membrane-bounded organelle [GO:0043231];mitochondrial outer membrane [GO:0005741]
ENSG00000236373	10.15	32.2	1.57	5.4e-05	0.171175	OK	0.121016	OK	0.168833	OK	0.0379432	OK	0.0343663	OK	0.0964153	OK	85	homo_sapiens	ENSG00000236373	LOC101926942		10:90402521-90540805	-	101926942	NR_110657
ENSG00000100285	176.58	110.79	-1.45	5.4e-05	0.532249	OK	0.48827	OK	0.46579	OK	0.721222	OK	0.788643	OK	0.635677	OK	85	homo_sapiens	ENSG00000100285	NEFH	neurofilament, heavy polypeptide [Source:HGNC Symbol;Acc:HGNC:7737]	22:29480230-29491390	+	4744	NM_021076				axonogenesis [GO:0007409];axon development [GO:0061564];cell projection assembly [GO:0030031];neurofilament bundle assembly [GO:0033693];regulation of organelle transport along microtubule [GO:1902513];microtubule cytoskeleton organization [GO:0000226];intermediate filament cytoskeleton organization [GO:0045104];intermediate filament bundle assembly [GO:0045110];neurofilament cytoskeleton organiz…	structural constituent of cytoskeleton [GO:0005200];structural molecule activity [GO:0005198];microtubule binding [GO:0008017];protein kinase binding [GO:0019901];dynein binding [GO:0045502];protein binding, bridging [GO:0030674];kinesin binding [GO:0019894]	cytoplasm [GO:0005737];axon [GO:0030424];neurofilament [GO:0005883];neurofibrillary tangle [GO:0097418];mitochondrion [GO:0005739];neuronal postsynaptic density [GO:0097481];myelin sheath [GO:0043209]
ENSG00000225648	212.27	319.62	1.4	5.5e-05	7.23604	OK	6.18163	OK	7.98837	OK	4.9751	OK	4.77333	OK	3.30073	OK	85	homo_sapiens	ENSG00000225648		Shwachman-Bodian-Diamond syndrome pseudogene 1 [Source:HGNC Symbol;Acc:HGNC:21646]	7:72829425-72836701	+
ENSG00000248540	60.81	22.72	-1.58	5.5e-05	0.165864	OK	0.030507	OK	0.17011	OK	0.336386	OK	0.450708	OK	0.314708	OK	85	homo_sapiens	ENSG00000248540	LOC283731		15:74125915-74129278	-	283731	NR_027073
ENSG00000136504	8987.53	7015.34	-1.26	5.7e-05	38.0311	OK	37.2185	OK	38.3506	OK	45.6843	OK	47.4477	OK	44.58	OK	85	homo_sapiens	ENSG00000136504	KAT7	lysine acetyltransferase 7 [Source:HGNC Symbol;Acc:HGNC:17016]	17:49788555-49835030	+	11143	NM_007067;NM_001199156;NM_001199157;NM_001199158;NM_001199155				regulation of transcription, DNA-templated [GO:0006355];DNA replication [GO:0006260];transcription, DNA-templated [GO:0006351];histone H4-K5 acetylation [GO:0043981];histone H4-K8 acetylation [GO:0043982];histone H3 acetylation [GO:0043966];histone H4-K12 acetylation [GO:0043983];positive regulation of protein localization to nucleus [GO:1900182]	zinc ion binding [GO:0008270];transcription factor activity, sequence-specific DNA binding [GO:0003700];protein binding [GO:0005515];histone acetyltransferase activity [GO:0004402]	cytoplasm [GO:0005737];nucleus [GO:0005634];histone acetyltransferase complex [GO:0000123];nucleoplasm [GO:0005654]
ENSG00000172175	1525.05	2023.3	1.29	5.8e-05	7.43704	OK	7.50666	OK	7.28617	OK	5.74734	OK	7.0305	OK	4.46744	OK	85	homo_sapiens	ENSG00000172175	MALT1	MALT1 paracaspase [Source:HGNC Symbol;Acc:HGNC:6819]	18:58671386-58754477	+	10892	NM_006785;NM_173844				proteolysis [GO:0006508];protein ubiquitination [GO:0016567];negative regulation of apoptotic process [GO:0043066];Fc-epsilon receptor signaling pathway [GO:0038095];stimulatory C-type lectin receptor signaling pathway [GO:0002223];T cell receptor signaling pathway [GO:0050852];positive regulation of T cell activation [GO:0050870];defense response [GO:0006952];positive regulation of protein ubiqu…	signal transducer activity [GO:0004871];ubiquitin-protein transferase activity [GO:0004842];protein binding [GO:0005515];peptidase activity [GO:0008233];protein self-association [GO:0043621];cysteine-type endopeptidase activity [GO:0004197];kinase activator activity [GO:0019209];protease binding [GO:0002020]	cytoplasm [GO:0005737];plasma membrane [GO:0005886];nucleus [GO:0005634];cytosol [GO:0005829];perinuclear region of cytoplasm [GO:0048471];nucleolus [GO:0005730];protein complex [GO:0043234];CBM complex [GO:0032449]
ENSG00000165879	90.87	155.33	1.49	5.9e-05	0.967579	OK	1.02773	OK	1.08709	OK	0.590206	OK	0.439123	OK	0.532617	OK	85	homo_sapiens	ENSG00000165879	FRAT1	frequently rearranged in advanced T-cell lymphomas 1 [Source:HGNC Symbol;Acc:HGNC:3944]	10:97319267-97321915	+	10023	NM_005479				beta-catenin destruction complex disassembly [GO:1904886]		cytosol [GO:0005829]
ENSG00000078114	1262.47	1789.44	1.36	5.9e-05	7.1535	OK	6.36123	OK	6.0728	OK	4.90546	OK	4.80991	OK	3.50424	OK	85	homo_sapiens	ENSG00000078114	NEBL	nebulette [Source:HGNC Symbol;Acc:HGNC:16932]	10:20779973-21174187	-	10529	NM_006393;NM_213569;NM_001173484				cardiac muscle thin filament assembly [GO:0071691]	protein binding [GO:0005515];actin filament binding [GO:0051015];cytoskeletal protein binding [GO:0008092];filamin binding [GO:0031005];structural constituent of muscle [GO:0008307];tropomyosin binding [GO:0005523]	extracellular exosome [GO:0070062];I band [GO:0031674];Z disc [GO:0030018];stress fiber [GO:0001725]
ENSG00000006459	1768.12	1267.05	-1.34	5.9e-05	2.90398	OK	2.54648	OK	2.85788	OK	3.66721	OK	4.4581	OK	2.69935	OK	85	homo_sapiens	ENSG00000006459	KDM7A	lysine demethylase 7A [Source:HGNC Symbol;Acc:HGNC:22224]	7:140084746-140177035	-	80853	NM_030647				oxidation-reduction process [GO:0055114];transcription, DNA-templated [GO:0006351];histone H3-K27 demethylation [GO:0071557];histone H3-K9 demethylation [GO:0033169];histone H3-K36 demethylation [GO:0070544];midbrain development [GO:0030901];histone H4-K20 demethylation [GO:0035574];positive regulation of transcription, DNA-templated [GO:0045893]	iron ion binding [GO:0005506];zinc ion binding [GO:0008270];oxidoreductase activity, acting on paired donors, with incorporation or reduction of molecular oxygen, 2-oxoglutarate as one donor, and incorporation of one atom each of oxygen into both donors [GO:0016706];histone demethylase activity [GO:0032452];histone demethylase activity (H3-K27 specific) [GO:0071558];methylated histone binding [GO…	nucleus [GO:0005634];nucleoplasm [GO:0005654];nucleolus [GO:0005730]
ENSG00000149798	884.03	626.26	-1.35	5.9e-05	4.77579	OK	5.32863	OK	5.33738	OK	7.16337	OK	6.02663	OK	7.1349	OK	85	homo_sapiens	ENSG00000149798	CDC42EP2	CDC42 effector protein 2 [Source:HGNC Symbol;Acc:HGNC:16263]	11:65314818-65322429	+	10435	NM_006779				positive regulation of GTPase activity [GO:0043547];actin filament organization [GO:0007015];actin cytoskeleton organization [GO:0030036];regulation of cell shape [GO:0008360];positive regulation of pseudopodium assembly [GO:0031274];Rho protein signal transduction [GO:0007266];positive regulation of actin filament polymerization [GO:0030838];positive regulation of protein complex assembly [GO:00…	GTPase activator activity [GO:0005096];protein binding [GO:0005515];GTP-Rho binding [GO:0017049];opioid peptide activity [GO:0001515]	cytoplasm [GO:0005737];plasma membrane [GO:0005886];cytosol [GO:0005829];membrane [GO:0016020];microtubule cytoskeleton [GO:0015630];endomembrane system [GO:0012505]
ENSG00000164916	1536.53	1195.64	-1.26	6e-05	2.20474	OK	2.08092	OK	2.31264	OK	2.33702	OK	2.64913	OK	2.64143	OK	85	homo_sapiens	ENSG00000164916	FOXK1	forkhead box K1 [Source:HGNC Symbol;Acc:HGNC:23480]	7:4682309-4771443	+	221937	NM_001037165				transcription, DNA-templated [GO:0006351];cell differentiation [GO:0030154];muscle organ development [GO:0007517];negative regulation of transcription, DNA-templated [GO:0045892];positive regulation of transcription, DNA-templated [GO:0045893];regulation of transcription from RNA polymerase II promoter [GO:0006357];negative regulation of cell growth [GO:0030308]	protein binding [GO:0005515];RNA polymerase II transcription factor activity, sequence-specific DNA binding [GO:0000981];sequence-specific DNA binding [GO:0043565];DNA binding [GO:0003677];RNA polymerase II regulatory region sequence-specific DNA binding [GO:0000977]	nucleus [GO:0005634]
ENSG00000138600	2059.67	2581.85	1.24	6e-05	22.7159	OK	19.5606	OK	21.0159	OK	18.9439	OK	16.3981	OK	14.1091	OK	85	homo_sapiens	ENSG00000138600	SPPL2A	signal peptide peptidase like 2A [Source:HGNC Symbol;Acc:HGNC:30227]	15:50702266-50765808	-	84888	NM_032802				regulation of immune response [GO:0050776];membrane protein ectodomain proteolysis [GO:0006509];membrane protein intracellular domain proteolysis [GO:0031293];signal peptide processing [GO:0006465];membrane protein proteolysis [GO:0033619]	protein binding [GO:0005515];protein homodimerization activity [GO:0042803];aspartic endopeptidase activity, intramembrane cleaving [GO:0042500]	plasma membrane [GO:0005886];membrane [GO:0016020];extracellular exosome [GO:0070062];late endosome membrane [GO:0031902];intracellular membrane-bounded organelle [GO:0043231];late endosome [GO:0005770];Golgi-associated vesicle membrane [GO:0030660];lysosomal membrane [GO:0005765];integral component of lumenal side of endoplasmic reticulum membrane [GO:0071556];integral component of cytoplasmic s…
ENSG00000266074	52.83	22.56	-1.58	6e-05	0.0745967	OK	0.10976	OK	0.113584	OK	0.156187	OK	0.265776	OK	0.146754	OK	85	homo_sapiens	ENSG00000266074	BAHCC1	BAH domain and coiled-coil containing 1 [Source:HGNC Symbol;Acc:HGNC:29279]	17:81395475-81466332	+	57597	NM_001291324
ENSG00000149131	1514.78	1136	-1.3	6.1e-05	13.8307	OK	11.7459	OK	12.4691	OK	15.347	OK	16.8007	OK	15.1034	OK	85	homo_sapiens	ENSG00000149131	SERPING1	serpin family G member 1 [Source:HGNC Symbol;Acc:HGNC:1228]	11:57597387-57614853	+	710	NM_000062;NM_001032295				innate immune response [GO:0045087];negative regulation of endopeptidase activity [GO:0010951];complement activation, classical pathway [GO:0006958];platelet degranulation [GO:0002576];blood circulation [GO:0008015];blood coagulation, intrinsic pathway [GO:0007597];fibrinolysis [GO:0042730];negative regulation of complement activation, lectin pathway [GO:0001869];aging [GO:0007568]	protein binding [GO:0005515];serine-type endopeptidase inhibitor activity [GO:0004867]	extracellular region [GO:0005576];extracellular space [GO:0005615];blood microparticle [GO:0072562];extracellular exosome [GO:0070062];platelet alpha granule lumen [GO:0031093]
ENSG00000166025	4308.82	3415.12	-1.24	6.1e-05	6.11162	OK	7.35352	OK	6.6795	OK	8.38377	OK	8.28801	OK	7.74665	OK	85	homo_sapiens	ENSG00000166025	AMOTL1	angiomotin like 1 [Source:HGNC Symbol;Acc:HGNC:17811]	11:94706431-94876753	+	154810	NM_001301007;NM_130847				Wnt signaling pathway [GO:0016055];hippo signaling [GO:0035329];positive regulation of blood vessel endothelial cell migration [GO:0043536];establishment of cell polarity involved in ameboidal cell migration [GO:0003365]	protein binding [GO:0005515];identical protein binding [GO:0042802]	cytoplasm [GO:0005737];cytosol [GO:0005829];cell junction [GO:0030054];COP9 signalosome [GO:0008180];bicellular tight junction [GO:0005923];cytoplasmic vesicle [GO:0031410];lamellipodium [GO:0030027];apical plasma membrane [GO:0016324]
ENSG00000253958	89.23	148.59	1.48	6.2e-05	1.03202	OK	1.18406	OK	1.20174	OK	0.662508	OK	0.593597	OK	0.628681	OK	85	homo_sapiens	ENSG00000253958	CLDN23	claudin 23 [Source:HGNC Symbol;Acc:HGNC:17591]	8:8701938-8704106	+	137075	NM_194284				calcium-independent cell-cell adhesion via plasma membrane cell-adhesion molecules [GO:0016338]	structural molecule activity [GO:0005198];identical protein binding [GO:0042802]	integral component of membrane [GO:0016021];plasma membrane [GO:0005886];bicellular tight junction [GO:0005923]
ENSG00000165029	1068.66	1404.88	1.28	6.3e-05	2.11404	OK	2.1342	OK	2.28616	OK	1.61568	OK	1.69411	OK	1.32449	OK	85	homo_sapiens	ENSG00000165029	ABCA1	ATP binding cassette subfamily A member 1 [Source:HGNC Symbol;Acc:HGNC:29]	9:104781002-104928237	-	19	NM_005502				G-protein coupled receptor signaling pathway [GO:0007186];endosomal transport [GO:0016197];interleukin-1 beta secretion [GO:0050702];lysosome organization [GO:0007040];cholesterol metabolic process [GO:0008203];lipoprotein metabolic process [GO:0042157];response to laminar fluid shear stress [GO:0034616];cholesterol efflux [GO:0033344];cholesterol homeostasis [GO:0042632];positive regulation of c…	ATP binding [GO:0005524];protein binding [GO:0005515];receptor binding [GO:0005102];phospholipid binding [GO:0005543];ATPase activity, coupled to transmembrane movement of substances [GO:0042626];syntaxin binding [GO:0019905];ATPase binding [GO:0051117];cholesterol binding [GO:0015485];apolipoprotein binding [GO:0034185];phospholipid transporter activity [GO:0005548];anion transmembrane transport…	plasma membrane [GO:0005886];endoplasmic reticulum membrane [GO:0005789];integral component of plasma membrane [GO:0005887];perinuclear region of cytoplasm [GO:0048471];membrane raft [GO:0045121];endocytic vesicle [GO:0030139];phagocytic vesicle [GO:0045335];external side of plasma membrane [GO:0009897];Golgi apparatus [GO:0005794];intracellular membrane-bounded organelle [GO:0043231];cell surfac…
ENSG00000179750	174.78	280.5	1.45	6.4e-05	5.62676	OK	5.14049	OK	4.61331	OK	3.36872	OK	3.81251	OK	2.05176	OK	85	homo_sapiens	ENSG00000179750	APOBEC3B	apolipoprotein B mRNA editing enzyme catalytic subunit 3B [Source:HGNC Symbol;Acc:HGNC:17352]	22:38982347-38992804	+	9582	NM_001270411;NM_004900				innate immune response [GO:0045087];defense response to virus [GO:0051607];negative regulation of transposition [GO:0010529]	zinc ion binding [GO:0008270];poly(A) RNA binding [GO:0044822];deoxycytidine deaminase activity [GO:0047844]	nucleus [GO:0005634]
ENSG00000087116	207.18	300.43	1.38	6.5e-05	1.24721	OK	0.985006	OK	1.04325	OK	0.655549	OK	0.873715	OK	0.895466	OK	85	homo_sapiens	ENSG00000087116	ADAMTS2	ADAM metallopeptidase with thrombospondin type 1 motif 2 [Source:HGNC Symbol;Acc:HGNC:218]	5:179110851-179345430	-	9509	NM_014244;NM_021599				collagen catabolic process [GO:0030574];spermatogenesis [GO:0007283];protein processing [GO:0016485];skin development [GO:0043588];lung development [GO:0030324];collagen fibril organization [GO:0030199]	zinc ion binding [GO:0008270];metalloendopeptidase activity [GO:0004222];metallopeptidase activity [GO:0008237];peptidase activity [GO:0008233]	extracellular region [GO:0005576];proteinaceous extracellular matrix [GO:0005578]
ENSG00000175274	1303.28	1675.04	1.26	6.5e-05	10.704	OK	11.4143	OK	11.8198	OK	8.54936	OK	9.23837	OK	7.40188	OK	85	homo_sapiens	ENSG00000175274	TP53I11	tumor protein p53 inducible protein 11 [Source:HGNC Symbol;Acc:HGNC:16842]	11:44885903-44951306	-	9537	NM_001318384;NM_001258323;NM_001258320;NM_006034;NM_001258324;NM_001258322;NM_001318386;NM_001258321				negative regulation of cell proliferation [GO:0008285];response to stress [GO:0006950]		integral component of membrane [GO:0016021]
ENSG00000123600	1945.29	2428.01	1.23	6.5e-05	19.3335	OK	19.7016	OK	17.712	OK	15.4966	OK	14.8873	OK	10.6631	OK	85	homo_sapiens	ENSG00000123600	METTL8	methyltransferase like 8 [Source:HGNC Symbol;Acc:HGNC:25856]	2:171317405-171434802	-	79828	NM_024770				methylation [GO:0032259];histone acetylation [GO:0016573];fat cell differentiation [GO:0045444];skeletal muscle tissue development [GO:0007519]	methyltransferase activity [GO:0008168];histone acetyltransferase activity [GO:0004402]	cytoplasm [GO:0005737];nucleus [GO:0005634]
ENSG00000271601	440.32	314.7	-1.34	6.6e-05	1.55219	OK	1.46639	OK	1.521	OK	2.19416	OK	1.8767	OK	1.62279	OK	85	homo_sapiens	ENSG00000271601	LIX1L	limb and CNS expressed 1 like [Source:HGNC Symbol;Acc:HGNC:28715]	1:145933423-145958001	-	128077	NM_153713				biological_process [GO:0008150];autophagosome maturation [GO:0097352]	molecular_function [GO:0003674]	cytoplasm [GO:0005737];cellular_component [GO:0005575]
ENSG00000167637	362	506.55	1.34	6.7e-05	2.92475	OK	2.10013	OK	2.91482	OK	2.02145	OK	1.92617	OK	1.26351	OK	85	homo_sapiens	ENSG00000167637	ZNF283	zinc finger protein 283 [Source:HGNC Symbol;Acc:HGNC:13077]	19:43827292-43852017	+	284349	NM_181845;NM_001297752				regulation of transcription, DNA-templated [GO:0006355];transcription, DNA-templated [GO:0006351]	metal ion binding [GO:0046872];DNA binding [GO:0003677];transcription factor activity, sequence-specific DNA binding [GO:0003700]	nucleus [GO:0005634]
ENSG00000262251	98.25	51.71	-1.54	6.8e-05	0.765854	OK	0.773763	OK	1.15141	OK	2.00941	OK	1.67236	OK	1.24642	OK	85	homo_sapiens	ENSG00000262251			17:7685260-7686371	-
ENSG00000118407	346.05	533.22	1.42	7e-05	2.47966	OK	2.12121	OK	1.99396	OK	1.42358	OK	1.74322	OK	0.860318	OK	85	homo_sapiens	ENSG00000118407	FILIP1	filamin A interacting protein 1 [Source:HGNC Symbol;Acc:HGNC:21015]	6:75291859-75493738	-	27145	NM_001300866;NM_015687;NM_001289987						cytoplasm [GO:0005737];cytoskeleton [GO:0005856]
ENSG00000120915	529.43	391.33	-1.31	7.1e-05	5.17747	OK	5.55358	OK	5.23041	OK	6.25769	OK	4.96648	OK	5.98426	OK	85	homo_sapiens	ENSG00000120915	EPHX2	epoxide hydrolase 2 [Source:HGNC Symbol;Acc:HGNC:3402]	8:27490779-27545564	+	2053	NM_001979;NM_001256483;NM_001256482;NM_001256484				xenobiotic metabolic process [GO:0006805];inflammatory response [GO:0006954];positive regulation of gene expression [GO:0010628];dephosphorylation [GO:0016311];regulation of blood pressure [GO:0008217];phospholipid dephosphorylation [GO:0046839];response to toxic substance [GO:0009636];cholesterol homeostasis [GO:0042632];reactive oxygen species metabolic process [GO:0072593];cellular calcium ion…	magnesium ion binding [GO:0000287];receptor binding [GO:0005102];protein homodimerization activity [GO:0042803];phosphatase activity [GO:0016791];lipid phosphatase activity [GO:0042577];toxic substance binding [GO:0015643];epoxide hydrolase activity [GO:0004301];10-hydroxy-9-(phosphonooxy)octadecanoate phosphatase activity [GO:0033885]	cytoplasm [GO:0005737];cytosol [GO:0005829];extracellular exosome [GO:0070062];peroxisome [GO:0005777]
ENSG00000157570	425.28	289.53	-1.39	7.1e-05	1.40079	OK	1.66289	OK	1.72836	OK	1.81515	OK	2.57844	OK	1.90845	OK	85	homo_sapiens	ENSG00000157570	TSPAN18	tetraspanin 18 [Source:HGNC Symbol;Acc:HGNC:20660]	11:44726465-44932421	+	90139	NM_130783				cell surface receptor signaling pathway [GO:0007166]		integral component of plasma membrane [GO:0005887]
ENSG00000178573	612.87	401	-1.42	7.3e-05	1.69193	OK	1.43344	OK	1.51725	OK	2.19794	OK	2.7156	OK	1.67404	OK	85	homo_sapiens	ENSG00000178573	MAF	MAF bZIP transcription factor [Source:HGNC Symbol;Acc:HGNC:6776]	16:79585843-79600714	-	4094	NM_005360;NM_001031804				regulation of transcription from RNA polymerase II promoter [GO:0006357];lens fiber cell differentiation [GO:0070306];regulation of transcription, DNA-templated [GO:0006355];positive regulation of transcription from RNA polymerase II promoter [GO:0045944];positive regulation of gene expression [GO:0010628];inner ear development [GO:0048839];negative regulation of transcription from RNA polymerase…	protein binding [GO:0005515];transcriptional activator activity, RNA polymerase II transcription regulatory region sequence-specific binding [GO:0001228];transcription factor activity, sequence-specific DNA binding [GO:0003700];sequence-specific DNA binding [GO:0043565];DNA binding [GO:0003677]	nucleus [GO:0005634];chromatin [GO:0000785];cytoplasm [GO:0005737]
ENSG00000253305	400.2	283.59	-1.35	7.4e-05	1.47385	OK	1.52116	OK	1.72425	OK	2.0379	OK	2.39925	OK	1.89588	OK	85	homo_sapiens	ENSG00000253305	PCDHGB6	protocadherin gamma subfamily B, 6 [Source:HGNC Symbol;Acc:HGNC:8713]	5:141408021-141512979	+	56100	NM_032100;NM_018926				homophilic cell adhesion via plasma membrane adhesion molecules [GO:0007156]	calcium ion binding [GO:0005509]	integral component of membrane [GO:0016021];plasma membrane [GO:0005886];membrane [GO:0016020]
ENSG00000128849	3183.61	4012.07	1.24	7.4e-05	9.95989	OK	9.66839	OK	9.53825	OK	7.39384	OK	8.07057	OK	6.00562	OK	85	homo_sapiens	ENSG00000128849	CGNL1	cingulin-like 1 [Source:HGNC Symbol;Acc:HGNC:25931]	15:57375967-57550727	+	84952	NM_032866;NM_001252335					motor activity [GO:0003774]	bicellular tight junction [GO:0005923];myosin complex [GO:0016459]
ENSG00000162377	1688.91	2166.4	1.26	7.5e-05	10.4933	OK	11.7883	OK	12.058	OK	9.76583	OK	8.33378	OK	7.96635	OK	85	homo_sapiens	ENSG00000162377	COA7	cytochrome c oxidase assembly factor 7 (putative) [Source:HGNC Symbol;Acc:HGNC:25716]	1:52684451-52698366	-	65260	NM_023077						mitochondrial intermembrane space [GO:0005758]
ENSG00000119938	143.83	83.34	-1.49	7.6e-05	0.640942	OK	0.434278	OK	0.539552	OK	0.804718	OK	0.966819	OK	0.827885	OK	85	homo_sapiens	ENSG00000119938	PPP1R3C	protein phosphatase 1 regulatory subunit 3C [Source:HGNC Symbol;Acc:HGNC:9293]	10:91628442-91633054	-	5507	NM_005398				protein dephosphorylation [GO:0006470];regulation of catalytic activity [GO:0050790];glycogen biosynthetic process [GO:0005978];glycogen metabolic process [GO:0005977]	protein binding [GO:0005515];protein serine/threonine phosphatase activity [GO:0004722];protein phosphatase binding [GO:0019903];protein phosphatase regulator activity [GO:0019888]	cytosol [GO:0005829]
ENSG00000071073	347.14	481.84	1.33	7.7e-05	1.52511	OK	1.76135	OK	1.29589	OK	0.854379	OK	0.819204	OK	1.12552	OK	85	homo_sapiens	ENSG00000071073	MGAT4A	mannosyl (alpha-1,3-)-glycoprotein beta-1,4-N-acetylglucosaminyltransferase, isozyme A [Source:HGNC Symbol;Acc:HGNC:7047]	2:98619106-98731126	-	11320	NM_001160154;NM_012214				N-glycan processing [GO:0006491];protein N-linked glycosylation [GO:0006487]	metal ion binding [GO:0046872];alpha-1,3-mannosylglycoprotein 4-beta-N-acetylglucosaminyltransferase activity [GO:0008454];transferase activity, transferring glycosyl groups [GO:0016757];acetylglucosaminyltransferase activity [GO:0008375]	integral component of membrane [GO:0016021];extracellular exosome [GO:0070062];Golgi membrane [GO:0000139]
ENSG00000175592	240.69	354.69	1.39	7.8e-05	4.35625	OK	4.1947	OK	3.34297	OK	2.28783	OK	2.73446	OK	2.40928	OK	85	homo_sapiens	ENSG00000175592	FOSL1	FOS like 1, AP-1 transcription factor subunit [Source:HGNC Symbol;Acc:HGNC:13718]	11:65892049-65900573	-	8061	NM_001300857;NM_005438;NM_001300844;NM_001300855				positive regulation of cell proliferation [GO:0008284];regulation of transcription from RNA polymerase II promoter [GO:0006357];transcription from RNA polymerase II promoter [GO:0006366];response to virus [GO:0009615];chemotaxis [GO:0006935];cellular defense response [GO:0006968];positive regulation of DNA-templated transcription, initiation [GO:2000144];pri-miRNA transcription from RNA polymeras…	transcription factor activity, sequence-specific DNA binding [GO:0003700];RNA polymerase II core promoter proximal region sequence-specific DNA binding [GO:0000978];protein binding [GO:0005515];transcription factor activity, RNA polymerase II core promoter proximal region sequence-specific binding [GO:0000982];RNA polymerase II regulatory region sequence-specific DNA binding [GO:0000977];DNA bind…	nucleus [GO:0005634];cytosol [GO:0005829];intracellular membrane-bounded organelle [GO:0043231];neuron projection [GO:0043005];presynaptic membrane [GO:0042734]
ENSG00000143878	946.2	712.43	-1.29	7.8e-05	5.24945	OK	4.90987	OK	4.97241	OK	6.04963	OK	6.68594	OK	5.87299	OK	85	homo_sapiens	ENSG00000143878	RHOB	ras homolog family member B [Source:HGNC Symbol;Acc:HGNC:668]	2:20447074-20449445	+	388	NM_004040				cell differentiation [GO:0030154];regulation of small GTPase mediated signal transduction [GO:0051056];endosome to lysosome transport [GO:0008333];cell adhesion [GO:0007155];apoptotic process [GO:0006915];Rho protein signal transduction [GO:0007266];regulation of cell migration [GO:0030334];positive regulation of apoptotic process [GO:0043065];platelet activation [GO:0030168];negative regulation …	GTP binding [GO:0005525];GTPase activity [GO:0003924];protein binding [GO:0005515];GDP binding [GO:0019003]	plasma membrane [GO:0005886];nucleus [GO:0005634];cytosol [GO:0005829];extracellular exosome [GO:0070062];endosome membrane [GO:0010008];late endosome membrane [GO:0031902];focal adhesion [GO:0005925];cleavage furrow [GO:0032154];membrane [GO:0016020];early endosome [GO:0005769];late endosome [GO:0005770]
ENSG00000114812	171.55	261.58	1.42	8e-05	2.56246	OK	2.76337	OK	2.3433	OK	1.55204	OK	1.53917	OK	1.68613	OK	85	homo_sapiens	ENSG00000114812	VIPR1	vasoactive intestinal peptide receptor 1 [Source:HGNC Symbol;Acc:HGNC:12694]	3:42489299-42537573	+	7433	NM_001251882;NM_001251885;NM_004624;NM_001251883;NM_001251884				G-protein coupled receptor signaling pathway [GO:0007186];immune response [GO:0006955];positive regulation of cell proliferation [GO:0008284];cell surface receptor signaling pathway [GO:0007166];digestion [GO:0007586];synaptic transmission [GO:0007268];muscle contraction [GO:0006936];G-protein coupled receptor signaling pathway, coupled to cyclic nucleotide second messenger [GO:0007187]	protein binding [GO:0005515];vasoactive intestinal polypeptide receptor activity [GO:0004999]	plasma membrane [GO:0005886];integral component of plasma membrane [GO:0005887];receptor complex [GO:0043235]
ENSG00000198453	69.55	125.14	1.51	8e-05	0.559977	OK	0.830552	OK	0.7254	OK	0.34114	OK	0.342527	OK	0.160553	OK	85	homo_sapiens	ENSG00000198453	ZNF568	zinc finger protein 568 [Source:HGNC Symbol;Acc:HGNC:25392]	19:36916329-36998700	+	374900	NM_001204835;NM_198539;NM_001204837;NM_001204836;NM_001204839;NM_001204838				regulation of transcription, DNA-templated [GO:0006355];transcription, DNA-templated [GO:0006351]	metal ion binding [GO:0046872];DNA binding [GO:0003677];transcription factor activity, sequence-specific DNA binding [GO:0003700]	nucleus [GO:0005634]
ENSG00000113763	383.99	527.26	1.33	8.2e-05	2.24219	OK	2.27956	OK	2.44167	OK	1.55643	OK	1.50721	OK	1.50961	OK	85	homo_sapiens	ENSG00000113763	UNC5A	unc-5 netrin receptor A [Source:HGNC Symbol;Acc:HGNC:12567]	5:176810477-176880895	+	90249	NM_133369				netrin-activated signaling pathway [GO:0038007];axon guidance [GO:0007411];apoptotic process [GO:0006915];neuron projection development [GO:0031175];anterior/posterior axon guidance [GO:0033564]		integral component of membrane [GO:0016021];plasma membrane [GO:0005886];membrane raft [GO:0045121];intrinsic component of plasma membrane [GO:0031226];neuronal cell body membrane [GO:0032809];neuron projection membrane [GO:0032589]
ENSG00000204612	47.14	94.23	1.54	8.3e-05	0.736845	OK	0.856444	OK	1.27496	OK	0.422643	OK	0.481787	OK	0.388675	OK	85	homo_sapiens	ENSG00000204612	FOXB2	forkhead box B2 [Source:HGNC Symbol;Acc:HGNC:23315]	9:77019655-77020953	+	442425	NM_001013735				transcription, DNA-templated [GO:0006351];regulation of transcription from RNA polymerase II promoter [GO:0006357]	sequence-specific DNA binding [GO:0043565];RNA polymerase II transcription factor activity, sequence-specific DNA binding [GO:0000981]	nucleus [GO:0005634]
ENSG00000012061	1467.96	1148.98	-1.26	8.4e-05	26.6854	OK	24.98	OK	24.3973	OK	29.1391	OK	30.5703	OK	25.8033	OK	85	homo_sapiens	ENSG00000012061	ERCC1	ERCC excision repair 1, endonuclease non-catalytic subunit [Source:HGNC Symbol;Acc:HGNC:3433]	19:45407333-45478828	-	2067	NM_001983;NM_001166049;NM_202001				response to oxidative stress [GO:0006979];DNA repair [GO:0006281];DNA recombination [GO:0006310];interstrand cross-link repair [GO:0036297];mitotic recombination [GO:0006312];transcription-coupled nucleotide-excision repair [GO:0006283];nucleotide-excision repair, DNA incision [GO:0033683];t-circle formation [GO:0090656];nucleotide-excision repair [GO:0006289];nucleotide-excision repair, preincis…	protein binding [GO:0005515];single-stranded DNA binding [GO:0003697];protein domain specific binding [GO:0019904];protein C-terminus binding [GO:0008022];damaged DNA binding [GO:0003684];single-stranded DNA endodeoxyribonuclease activity [GO:0000014];structure-specific DNA binding [GO:0043566];TFIID-class transcription factor binding [GO:0001094]	cytoplasm [GO:0005737];nucleoplasm [GO:0005654];nuclear chromosome, telomeric region [GO:0000784];nucleotide-excision repair complex [GO:0000109];nucleotide-excision repair factor 1 complex [GO:0000110];ERCC4-ERCC1 complex [GO:0070522];transcription factor TFIID complex [GO:0005669];nucleus [GO:0005634]
ENSG00000261786	36.11	75.45	1.55	8.5e-05	0.210417	OK	0.30589	OK	0.224487	OK	0.138415	OK	0.142637	OK	0.0739169	OK	85	homo_sapiens	ENSG00000261786			3:44117299-44122365	+
ENSG00000146950	1603.59	1226.27	-1.28	8.7e-05	2.66425	OK	2.86239	OK	2.73382	OK	3.18497	OK	3.45071	OK	3.22899	OK	85	homo_sapiens	ENSG00000146950	SHROOM2	shroom family member 2 [Source:HGNC Symbol;Acc:HGNC:630]	X:9786456-9949443	+	357	NM_001649;NM_001320663;NM_001320664				cell migration [GO:0016477];sodium ion transmembrane transport [GO:0035725];melanosome organization [GO:0032438];brain development [GO:0007420];lens morphogenesis in camera-type eye [GO:0002089];camera-type eye development [GO:0043010];camera-type eye morphogenesis [GO:0048593];apical protein localization [GO:0045176];ear development [GO:0043583];eye pigment granule organization [GO:0008057];esta…	actin binding [GO:0003779];protein binding [GO:0005515];actin filament binding [GO:0051015];beta-catenin binding [GO:0008013];ligand-gated sodium channel activity [GO:0015280]	plasma membrane [GO:0005886];microtubule [GO:0005874];extracellular exosome [GO:0070062];cytoskeleton [GO:0005856];bicellular tight junction [GO:0005923];apical plasma membrane [GO:0016324];cortical actin cytoskeleton [GO:0030864];cell-cell adherens junction [GO:0005913]
ENSG00000101871	2560.57	2031.79	-1.24	8.7e-05	9.36522	OK	10.3448	OK	10.7999	OK	12.2619	OK	12.9676	OK	11.4367	OK	85	homo_sapiens	ENSG00000101871	MID1	midline 1 [Source:HGNC Symbol;Acc:HGNC:7095]	X:10445310-10833654	-	4281	NM_001193277;NM_033290;NM_001098624;NM_001193281;NM_001193278;NM_001193279;NM_001193280;NM_000381;NM_033289				pattern specification process [GO:0007389];microtubule cytoskeleton organization [GO:0000226];positive regulation of stress-activated MAPK cascade [GO:0032874];interferon-gamma-mediated signaling pathway [GO:0060333];protein localization to microtubule [GO:0035372];negative regulation of microtubule depolymerization [GO:0007026]	zinc ion binding [GO:0008270];protein heterodimerization activity [GO:0046982];ligase activity [GO:0016874];protein binding [GO:0005515];identical protein binding [GO:0042802];protein homodimerization activity [GO:0042803];ubiquitin protein ligase binding [GO:0031625];microtubule binding [GO:0008017];phosphoprotein binding [GO:0051219]	cytosol [GO:0005829];microtubule [GO:0005874];microtubule associated complex [GO:0005875];spindle [GO:0005819];cytoplasmic microtubule [GO:0005881];cytoplasm [GO:0005737];microtubule cytoskeleton [GO:0015630]
ENSG00000278995	64.97	120.46	1.51	8.9e-05	3.98511	OK	5.50413	OK	3.31372	OK	1.51069	OK	1.66433	OK	1.88715	OK	85	homo_sapiens	ENSG00000278995			16:74683-74961	+
ENSG00000256235	3452.46	2545.74	-1.31	9.3e-05	21.118	OK	16.2525	OK	17.0859	OK	24.9665	OK	26.3533	OK	17.9222	OK	85	homo_sapiens	ENSG00000256235	SMIM3	small integral membrane protein 3 [Source:HGNC Symbol;Acc:HGNC:30248]	5:150777946-150796734	+	85027	NM_032947					protein binding [GO:0005515]	integral component of membrane [GO:0016021]
ENSG00000143297	30.88	66.71	1.55	9.4e-05	0.199267	OK	0.220143	OK	0.332175	OK	0.0847306	OK	0.143094	OK	0.0985388	OK	85	homo_sapiens	ENSG00000143297	FCRL5	Fc receptor like 5 [Source:HGNC Symbol;Acc:HGNC:18508]	1:157513377-157552520	-	83416	NM_001195388;NM_031281						integral component of membrane [GO:0016021];plasma membrane [GO:0005886];receptor complex [GO:0043235]
ENSG00000241852	613.16	452.66	-1.31	9.4e-05	6.8516	OK	6.24931	OK	6.97769	OK	9.73266	OK	8.46341	OK	7.78203	OK	85	homo_sapiens	ENSG00000241852	C8orf58	chromosome 8 open reading frame 58 [Source:HGNC Symbol;Acc:HGNC:32233]	8:22599601-22604150	+	541565	NM_173686;NM_001013842;NM_001198827
ENSG00000132622	450.56	324.55	-1.34	9.7e-05	1.45756	OK	1.48075	OK	1.42259	OK	2.2941	OK	1.94682	OK	1.47176	OK	85	homo_sapiens	ENSG00000132622	HSPA12B	heat shock protein family A (Hsp70) member 12B [Source:HGNC Symbol;Acc:HGNC:16193]	20:3732667-3753111	+	116835	NM_052970;NM_001197327;NM_001318322					ATP binding [GO:0005524];protein binding [GO:0005515]
ENSG00000151834	67.02	26.52	-1.56	9.7e-05	0.135325	OK	0.144558	OK	0.108228	OK	0.294035	OK	0.430789	OK	0.246312	OK	85	homo_sapiens	ENSG00000151834	GABRA2	gamma-aminobutyric acid type A receptor alpha2 subunit [Source:HGNC Symbol;Acc:HGNC:4076]	4:46248427-46475230	-	2555	NM_000807;NM_001114175;NM_001286827				ion transmembrane transport [GO:0034220];chloride transmembrane transport [GO:1902476];gamma-aminobutyric acid signaling pathway [GO:0007214];regulation of neurotransmitter levels [GO:0001505];neurotransmitter transport [GO:0006836];chemical synaptic transmission, postsynaptic [GO:0099565]	chloride channel activity [GO:0005254];GABA-A receptor activity [GO:0004890];extracellular ligand-gated ion channel activity [GO:0005230];benzodiazepine receptor activity [GO:0008503]	plasma membrane [GO:0005886];cell junction [GO:0030054];postsynaptic membrane [GO:0045211];chloride channel complex [GO:0034707];GABA-A receptor complex [GO:1902711];integral component of synaptic vesicle membrane [GO:0030285];axon [GO:0030424];neuronal cell body [GO:0043025];dendrite [GO:0030425];postsynapse [GO:0098794];inhibitory synapse [GO:0060077]
ENSG00000147883	20.04	4.48	-1.5	9.8e-05	0.00739597	OK	0.116399	OK	0.0489456	OK	0.136225	OK	0.202794	OK	0.1048	OK	85	homo_sapiens	ENSG00000147883	CDKN2B	cyclin dependent kinase inhibitor 2B [Source:HGNC Symbol;Acc:HGNC:1788]	9:22002903-22009363	-	1030	NM_004936;NM_078487				positive regulation of transcription from RNA polymerase II promoter [GO:0045944];cell cycle arrest [GO:0007050];negative regulation of cell proliferation [GO:0008285];G2/M transition of mitotic cell cycle [GO:0000086];positive regulation of transforming growth factor beta receptor signaling pathway [GO:0030511];mitotic cell cycle checkpoint [GO:0007093];negative regulation of epithelial cell pro…	protein binding [GO:0005515];protein kinase binding [GO:0019901];cyclin-dependent protein serine/threonine kinase inhibitor activity [GO:0004861]	cytoplasm [GO:0005737];nucleus [GO:0005634];cytosol [GO:0005829];nucleoplasm [GO:0005654]
ENSG00000256463	511.83	709.51	1.33	0.0001	2.10489	OK	2.89793	OK	2.8399	OK	1.79582	OK	1.57822	OK	1.93347	OK	85	homo_sapiens	ENSG00000256463	SALL3	spalt like transcription factor 3 [Source:HGNC Symbol;Acc:HGNC:10527]	18:78980275-79002677	+	27164	NM_171999				regulation of transcription, DNA-templated [GO:0006355];signal transduction [GO:0007165];transcription from RNA polymerase II promoter [GO:0006366];neurogenesis [GO:0022008];negative regulation of smoothened signaling pathway [GO:0045879];forelimb morphogenesis [GO:0035136];olfactory bulb interneuron development [GO:0021891];hindlimb morphogenesis [GO:0035137]	metal ion binding [GO:0046872];transcription factor activity, sequence-specific DNA binding [GO:0003700];sequence-specific DNA binding [GO:0043565];transcription regulatory region DNA binding [GO:0044212]	nucleus [GO:0005634]
ENSG00000080709	543.15	727.12	1.3	0.000101	5.23519	OK	5.21868	OK	5.49641	OK	3.96329	OK	3.51561	OK	3.63067	OK	85	homo_sapiens	ENSG00000080709	KCNN2	potassium calcium-activated channel subfamily N member 2 [Source:HGNC Symbol;Acc:HGNC:6291]	5:114360945-114496500	+	3781	NM_170775;NM_001278204;NM_021614				potassium ion transmembrane transport [GO:0071805];potassium ion transport [GO:0006813];regulation of potassium ion transmembrane transport [GO:1901379];ion transport [GO:0006811]	protein homodimerization activity [GO:0042803];protein domain specific binding [GO:0019904];calmodulin binding [GO:0005516];calcium-activated potassium channel activity [GO:0015269];small conductance calcium-activated potassium channel activity [GO:0016286];alpha-actinin binding [GO:0051393];ion channel activity [GO:0005216]	integral component of membrane [GO:0016021];plasma membrane [GO:0005886];cell surface [GO:0009986];dendritic spine [GO:0043197];neuronal cell body [GO:0043025];sarcolemma [GO:0042383];T-tubule [GO:0030315];Z disc [GO:0030018];smooth endoplasmic reticulum [GO:0005790]
ENSG00000163884	573.88	755.09	1.29	0.000102	4.66953	OK	5.52155	OK	5.00851	OK	3.3811	OK	3.61519	OK	3.12766	OK	85	homo_sapiens	ENSG00000163884	KLF15	Kruppel like factor 15 [Source:HGNC Symbol;Acc:HGNC:14536]	3:126342635-126357442	-	28999	NM_014079				positive regulation of transcription from RNA polymerase II promoter [GO:0045944];transcription from RNA polymerase II promoter [GO:0006366];glomerular visceral epithelial cell differentiation [GO:0072112];negative regulation of peptidyl-lysine acetylation [GO:2000757];regulation of gene expression [GO:0010468];positive regulation of transcription, DNA-templated [GO:0045893];glucose transport [GO…	metal ion binding [GO:0046872];protein binding [GO:0005515];transcription regulatory region DNA binding [GO:0044212];transcriptional activator activity, RNA polymerase II core promoter proximal region sequence-specific binding [GO:0001077];transcription factor activity, sequence-specific DNA binding [GO:0003700];DNA binding [GO:0003677]	nucleus [GO:0005634]
ENSG00000196843	225.44	147.07	-1.41	0.000102	1.11033	OK	0.992257	OK	1.17462	OK	1.95784	OK	1.36807	OK	1.57008	OK	85	homo_sapiens	ENSG00000196843	ARID5A	AT-rich interaction domain 5A [Source:HGNC Symbol;Acc:HGNC:17361]	2:96536743-96552638	+	10865	NM_212481;NM_001319096;NM_001319093				transcription, DNA-templated [GO:0006351];negative regulation of transcription, DNA-templated [GO:0045892];regulation of transcription from RNA polymerase II promoter [GO:0006357]	DNA binding [GO:0003677];protein binding [GO:0005515];transcription regulatory region DNA binding [GO:0044212]	nucleus [GO:0005634];nucleoplasm [GO:0005654];nucleolus [GO:0005730]
ENSG00000261780	200.66	295.24	1.38	0.000102	5.6073	OK	6.26267	OK	4.88055	OK	4.15408	OK	4.49182	OK	2.9589	OK	85	homo_sapiens	ENSG00000261780	LOC100505817		18:73324941-73349878	+	100505817	NR_038340
ENSG00000233393	223.6	319.49	1.36	0.000103	1.55951	OK	1.82333	OK	1.86985	OK	1.15181	OK	1.28913	OK	0.964827	OK	85	homo_sapiens	ENSG00000233393			21:36104881-36109690	+
ENSG00000171954	4.46	20.42	1.49	0.000105	0.156839	OK	0.147737	OK	0.0829837	OK	0.0249313	OK	0.0226033	OK	0.02763	OK	85	homo_sapiens	ENSG00000171954	CYP4F22	cytochrome P450 family 4 subfamily F member 22 [Source:HGNC Symbol;Acc:HGNC:26820]	19:15508493-15552317	+	126410	NM_173483				oxidation-reduction process [GO:0055114];icosanoid metabolic process [GO:0006690]	iron ion binding [GO:0005506];heme binding [GO:0020037];monooxygenase activity [GO:0004497];oxidoreductase activity, acting on paired donors, with incorporation or reduction of molecular oxygen [GO:0016705]	endoplasmic reticulum membrane [GO:0005789]
ENSG00000237087	46.91	91.57	1.53	0.000106	1.20206	OK	0.778362	OK	1.09134	OK	0.718933	OK	0.376455	OK	0.152912	OK	85	homo_sapiens	ENSG00000237087			2:232420661-232421461	-
ENSG00000130303	1723.46	1236.85	-1.34	0.000107	26.5906	OK	22.3286	OK	21.3246	OK	35.8689	OK	34.3258	OK	20.8197	OK	85	homo_sapiens	ENSG00000130303	BST2	bone marrow stromal cell antigen 2 [Source:HGNC Symbol;Acc:HGNC:1119]	19:17402939-17405648	-	684	NM_004335				innate immune response [GO:0045087];negative regulation of endopeptidase activity [GO:0010951];multicellular organism development [GO:0007275];regulation of actin cytoskeleton organization [GO:0032956];cell proliferation [GO:0008283];response to virus [GO:0009615];negative regulation of viral genome replication [GO:0045071];positive regulation of I-kappaB kinase/NF-kappaB signaling [GO:0043123];d…	signal transducer activity [GO:0004871];poly(A) RNA binding [GO:0044822];protein binding [GO:0005515];protein homodimerization activity [GO:0042803];metalloendopeptidase inhibitor activity [GO:0008191]	cytoplasm [GO:0005737];plasma membrane [GO:0005886];membrane [GO:0016020];integral component of plasma membrane [GO:0005887];extracellular exosome [GO:0070062];Golgi apparatus [GO:0005794];anchored component of membrane [GO:0031225];cell surface [GO:0009986];membrane raft [GO:0045121];apical plasma membrane [GO:0016324];multivesicular body [GO:0005771]
ENSG00000150471	1270.2	947.53	-1.3	0.000108	2.99773	OK	3.50038	OK	3.75053	OK	4.88007	OK	5.10688	OK	3.24312	OK	85	homo_sapiens	ENSG00000150471	ADGRL3	adhesion G protein-coupled receptor L3 [Source:HGNC Symbol;Acc:HGNC:20974]	4:61201258-62078335	+	23284	NM_001322246;NM_015236				G-protein coupled receptor signaling pathway [GO:0007186];cell surface receptor signaling pathway [GO:0007166];synapse assembly [GO:0007416];neuron migration [GO:0001764];cell-cell adhesion [GO:0098609];positive regulation of synapse assembly [GO:0051965];locomotion involved in locomotory behavior [GO:0031987];response to cocaine [GO:0042220]	calcium ion binding [GO:0005509];G-protein coupled receptor activity [GO:0004930];protein binding [GO:0005515];carbohydrate binding [GO:0030246]	integral component of membrane [GO:0016021];integral component of plasma membrane [GO:0005887];axon [GO:0030424];cell-cell junction [GO:0005911]
ENSG00000186766	15.47	42.2	1.55	0.000108	0.227063	OK	0.218278	OK	0.16341	OK	0.106155	OK	0.0779186	OK	0.0206443	OK	85	homo_sapiens	ENSG00000186766	FOXI2	forkhead box I2 [Source:HGNC Symbol;Acc:HGNC:32448]	10:127737235-127741186	+	399823	NM_207426				transcription, DNA-templated [GO:0006351];regulation of transcription from RNA polymerase II promoter [GO:0006357]	sequence-specific DNA binding [GO:0043565];RNA polymerase II transcription factor activity, sequence-specific DNA binding [GO:0000981]	nucleus [GO:0005634]
ENSG00000163389	607.22	819.1	1.31	0.000108	4.41863	OK	4.91748	OK	4.98448	OK	3.64877	OK	3.0312	OK	2.41989	OK	85	homo_sapiens	ENSG00000163389	POGLUT1	protein O-glucosyltransferase 1 [Source:HGNC Symbol;Acc:HGNC:22954]	3:119468938-119494708	+	56983	NM_152305				positive regulation of Notch signaling pathway [GO:0045747];protein O-linked glycosylation [GO:0006493];glycolipid metabolic process [GO:0006664];somitogenesis [GO:0001756];cardiovascular system development [GO:0072358];regulation of Notch signaling pathway [GO:0008593];axial mesoderm development [GO:0048318];paraxial mesoderm development [GO:0048339]	UDP-xylosyltransferase activity [GO:0035252];protein xylosyltransferase activity [GO:0030158];glucosyltransferase activity [GO:0046527];UDP-glucosyltransferase activity [GO:0035251]	extracellular exosome [GO:0070062];endoplasmic reticulum lumen [GO:0005788]
ENSG00000232907	167.36	97.66	-1.48	0.000109	2.21682	OK	2.13318	OK	1.91499	OK	2.99707	OK	3.98714	OK	2.7059	OK	85	homo_sapiens	ENSG00000232907	DLGAP4-AS1	DLGAP4 antisense RNA 1 [Source:HGNC Symbol;Acc:HGNC:51223]	20:36507702-36573391	-	101926987	NR_109939
ENSG00000155657	93.55	158.02	1.47	0.000111	0.526002	OK	0.862154	OK	0.577709	OK	0.481059	OK	0.504833	OK	0.460464	OK	85	homo_sapiens	ENSG00000155657	TTN	titin [Source:HGNC Symbol;Acc:HGNC:12403]	2:178525989-178830802	-	7273	NM_133378;NM_003319;NM_001267550;NM_133379				peptidyl-tyrosine phosphorylation [GO:0018108];regulation of protein kinase activity [GO:0045859];regulation of catalytic activity [GO:0050790];muscle contraction [GO:0006936];platelet degranulation [GO:0002576];striated muscle contraction [GO:0006941];cardiac muscle contraction [GO:0060048];cardiac muscle hypertrophy [GO:0003300];muscle filament sliding [GO:0030049];skeletal muscle thin filament…	calcium ion binding [GO:0005509];ATP binding [GO:0005524];protein serine/threonine kinase activity [GO:0004674];protein binding [GO:0005515];identical protein binding [GO:0042802];actin filament binding [GO:0051015];protein kinase binding [GO:0019901];calmodulin binding [GO:0005516];enzyme binding [GO:0019899];protease binding [GO:0002020];protein tyrosine kinase activity [GO:0004713];protein sel…	cytosol [GO:0005829];extracellular region [GO:0005576];extracellular exosome [GO:0070062];I band [GO:0031674];Z disc [GO:0030018];condensed nuclear chromosome [GO:0000794];muscle myosin complex [GO:0005859]
ENSG00000168477	497.62	365.3	-1.31	0.000111	0.591172	OK	0.925947	OK	0.543519	OK	0.990929	OK	0.870034	OK	0.693498	OK	85	homo_sapiens	ENSG00000168477	TNXB	tenascin XB [Source:HGNC Symbol;Acc:HGNC:11976]	6:32041154-32115334	-	7148	NM_019105;NM_032470				cell adhesion [GO:0007155];actin cytoskeleton organization [GO:0030036];collagen metabolic process [GO:0032963];elastic fiber assembly [GO:0048251]	protein binding [GO:0005515];integrin binding [GO:0005178];heparin binding [GO:0008201]	intracellular [GO:0005622];extracellular space [GO:0005615];extracellular exosome [GO:0070062];extracellular matrix [GO:0031012];proteinaceous extracellular matrix [GO:0005578];fibrillar collagen trimer [GO:0005583]
ENSG00000257923	3576.43	2842.52	-1.24	0.000112	20.85	OK	16.1301	OK	17.1335	OK	20.1933	OK	22.057	OK	16.7388	OK	85	homo_sapiens	ENSG00000257923	CUX1	cut like homeobox 1 [Source:HGNC Symbol;Acc:HGNC:2557]	7:101815904-102283957	+	1523	NM_181500;NM_001202546;NM_001202544;NM_001202543;NM_001202545;NM_181552;NM_001913				peptidyl-tyrosine phosphorylation [GO:0018108];transcription, DNA-templated [GO:0006351];negative regulation of transcription from RNA polymerase II promoter [GO:0000122];regulation of transcription from RNA polymerase II promoter [GO:0006357];multicellular organism development [GO:0007275];positive regulation of dendrite morphogenesis [GO:0050775];retrograde transport, vesicle recycling within G…	sequence-specific DNA binding [GO:0043565];RNA polymerase II regulatory region sequence-specific DNA binding [GO:0000977];protein tyrosine kinase activity [GO:0004713];protein binding, bridging [GO:0030674]	nucleus [GO:0005634];cytosol [GO:0005829];nucleoplasm [GO:0005654];Golgi apparatus [GO:0005794];Golgi membrane [GO:0000139]
ENSG00000176788	4232.77	5173.82	1.21	0.000115	50.9878	OK	50.6447	OK	50.4369	OK	41.5269	OK	40.6092	OK	33.4118	OK	85	homo_sapiens	ENSG00000176788	BASP1	brain abundant membrane attached signal protein 1 [Source:HGNC Symbol;Acc:HGNC:957]	5:17065598-17276843	+	10409	NM_006317;NM_001271606				negative regulation of transcription, DNA-templated [GO:0045892];substantia nigra development [GO:0021762];glomerular visceral epithelial cell differentiation [GO:0072112];diaphragm development [GO:0060539];mesenchymal to epithelial transition [GO:0060231];thorax and anterior abdomen determination [GO:0007356];gonad development [GO:0008406];positive regulation of heart growth [GO:0060421];metanep…	transcription corepressor activity [GO:0003714];protein binding [GO:0005515];protein domain specific binding [GO:0019904];transcription regulatory region DNA binding [GO:0044212]	cytoplasm [GO:0005737];plasma membrane [GO:0005886];nucleus [GO:0005634];growth cone [GO:0030426];extracellular exosome [GO:0070062];cell junction [GO:0030054];cytoskeleton [GO:0005856];COP9 signalosome [GO:0008180];nuclear speck [GO:0016607];vesicle [GO:0031982]
ENSG00000105220	15283.2	11792.5	-1.27	0.000116	129.028	OK	112.881	OK	112.875	OK	138.754	OK	153.355	OK	142.085	OK	85	homo_sapiens	ENSG00000105220	GPI	glucose-6-phosphate isomerase [Source:HGNC Symbol;Acc:HGNC:4458]	19:34359480-34402156	+	2821	NM_001184722;NM_001289789;NM_000175;NM_001289790				carbohydrate metabolic process [GO:0005975];gluconeogenesis [GO:0006094];angiogenesis [GO:0001525];canonical glycolysis [GO:0061621];humoral immune response [GO:0006959];hemostasis [GO:0007599];glucose homeostasis [GO:0042593];glycolytic process [GO:0006096];in utero embryonic development [GO:0001701];mesoderm formation [GO:0001707];erythrocyte homeostasis [GO:0034101];response to estradiol [GO:0…	cytokine activity [GO:0005125];ubiquitin protein ligase binding [GO:0031625];glucose-6-phosphate isomerase activity [GO:0004347];growth factor activity [GO:0008083];protein binding [GO:0005515];intramolecular transferase activity [GO:0016866];monosaccharide binding [GO:0048029]	cytoplasm [GO:0005737];plasma membrane [GO:0005886];cytosol [GO:0005829];extracellular space [GO:0005615];membrane [GO:0016020];extracellular exosome [GO:0070062];nucleoplasm [GO:0005654];ciliary membrane [GO:0060170];myelin sheath [GO:0043209];neuron projection [GO:0043005]
ENSG00000005108	111.03	177.8	1.44	0.000118	0.874421	OK	0.344198	OK	0.561837	OK	0.255718	OK	0.25932	OK	0.116485	OK	85	homo_sapiens	ENSG00000005108	THSD7A	thrombospondin type 1 domain containing 7A [Source:HGNC Symbol;Acc:HGNC:22207]	7:11370357-11832198	-	221981	NM_015204				cell differentiation [GO:0030154];angiogenesis [GO:0001525]		integral component of membrane [GO:0016021];plasma membrane [GO:0005886];extracellular exosome [GO:0070062]
ENSG00000277639	99.23	170.86	1.48	0.000118	1.39263	OK	1.6731	OK	2.2001	OK	1.09613	OK	0.708313	OK	0.879349	OK	85	homo_sapiens	ENSG00000277639	LOC105371267		16:53035690-53052873	-	105371267	NR_136518
ENSG00000200312	111.46	58.98	-1.51	0.00012	83.3369	OK	69.2559	OK	95.4405	OK	122.399	OK	101.874	OK	182.849	OK	85	homo_sapiens	ENSG00000200312		RNA, 7SK small nuclear pseudogene 255 [Source:HGNC Symbol;Acc:HGNC:45979]	14:89712511-89712823	+
ENSG00000178394	37.75	78.25	1.54	0.000121	0.430715	OK	0.749185	OK	0.672001	OK	0.277687	OK	0.251693	OK	0.378377	OK	85	homo_sapiens	ENSG00000178394	HTR1A	5-hydroxytryptamine receptor 1A [Source:HGNC Symbol;Acc:HGNC:5286]	5:63960356-63962507	-	3350	NM_000524				G-protein coupled receptor signaling pathway [GO:0007186];positive regulation of cell proliferation [GO:0008284];serotonin receptor signaling pathway [GO:0007210];cell proliferation [GO:0008283];regulation of dopamine metabolic process [GO:0042053];vasoconstriction [GO:0042310];regulation of hormone secretion [GO:0046883];behavioral fear response [GO:0001662];adenylate cyclase-inhibiting serotoni…	protein binding [GO:0005515];G-protein coupled serotonin receptor activity [GO:0004993]	plasma membrane [GO:0005886];integral component of plasma membrane [GO:0005887]
ENSG00000174498	3025.01	2390.27	-1.25	0.000123	9.45843	OK	9.50456	OK	10.3313	OK	12.5311	OK	10.7685	OK	11.522	OK	85	homo_sapiens	ENSG00000174498	IGDCC3	immunoglobulin superfamily DCC subclass member 3 [Source:HGNC Symbol;Acc:HGNC:9700]	15:65327127-65378040	-	9543	NM_004884				neuromuscular process controlling balance [GO:0050885]		integral component of plasma membrane [GO:0005887]
ENSG00000237923	403.37	573.71	1.35	0.000124	9.6793	OK	8.53417	OK	10.7893	OK	6.96842	OK	6.33094	OK	5.22215	OK	85	homo_sapiens	ENSG00000237923	LOC105375014		6:30839526-30848159	-	105375014	NR_134610
ENSG00000166147	1515.1	1193.99	-1.25	0.000124	2.35743	OK	2.33324	OK	2.18799	OK	3.0439	OK	2.76273	OK	2.06682	OK	85	homo_sapiens	ENSG00000166147	FBN1	fibrillin 1 [Source:HGNC Symbol;Acc:HGNC:3603]	15:48408306-48645849	-	2200	NM_000138				skeletal system development [GO:0001501];heart development [GO:0007507];extracellular matrix disassembly [GO:0022617];extracellular matrix organization [GO:0030198];embryonic eye morphogenesis [GO:0048048];sequestering of BMP in extracellular matrix [GO:0035582];camera-type eye development [GO:0043010];sequestering of TGFbeta in extracellular matrix [GO:0035583];post-embryonic eye morphogenesis […	calcium ion binding [GO:0005509];protein binding [GO:0005515];protein complex binding [GO:0032403];integrin binding [GO:0005178];extracellular matrix structural constituent [GO:0005201];extracellular matrix constituent conferring elasticity [GO:0030023]	extracellular region [GO:0005576];extracellular space [GO:0005615];extracellular exosome [GO:0070062];extracellular matrix [GO:0031012];basement membrane [GO:0005604];proteinaceous extracellular matrix [GO:0005578];microfibril [GO:0001527]
ENSG00000078018	663.95	488.73	-1.32	0.000124	2.15256	OK	2.10247	OK	2.22877	OK	3.14531	OK	3.76577	OK	3.14652	OK	85	homo_sapiens	ENSG00000078018	MAP2	microtubule associated protein 2 [Source:HGNC Symbol;Acc:HGNC:6839]	2:209424058-209734118	+	4133	NM_001039538;NM_031847;NM_002374;NM_031845				microtubule cytoskeleton organization [GO:0000226];dendrite morphogenesis [GO:0048813];neuron projection development [GO:0031175];microtubule bundle formation [GO:0001578];central nervous system neuron development [GO:0021954]	structural molecule activity [GO:0005198];protein binding [GO:0005515];microtubule binding [GO:0008017];calmodulin binding [GO:0005516];dystroglycan binding [GO:0002162]	cytoplasm [GO:0005737];microtubule [GO:0005874];microtubule associated complex [GO:0005875];nucleolus [GO:0005730];neuron projection [GO:0043005]
ENSG00000145248	53.01	95.01	1.5	0.000125	0.786633	OK	0.804158	OK	0.857606	OK	0.456217	OK	0.396284	OK	0.406981	OK	85	homo_sapiens	ENSG00000145248	SLC10A4	solute carrier family 10 member 4 [Source:HGNC Symbol;Acc:HGNC:22980]	4:48483343-48489196	+	201780	NM_152679				transmembrane transport [GO:0055085];sodium ion transport [GO:0006814];bile acid and bile salt transport [GO:0015721]	bile acid:sodium symporter activity [GO:0008508]	integral component of plasma membrane [GO:0005887]
ENSG00000101493	1347.36	1050.02	-1.26	0.000126	3.36051	OK	2.76109	OK	3.06422	OK	3.28679	OK	4.43861	OK	3.38219	OK	85	homo_sapiens	ENSG00000101493	ZNF516	zinc finger protein 516 [Source:HGNC Symbol;Acc:HGNC:28990]	18:76358190-76495190	-	9658	NM_014643				multicellular organism development [GO:0007275];signal transduction [GO:0007165];transcription from RNA polymerase II promoter [GO:0006366];positive regulation of transcription, DNA-templated [GO:0045893];adipose tissue development [GO:0060612];brown fat cell differentiation [GO:0050873];response to cold [GO:0009409]	metal ion binding [GO:0046872];transcription factor activity, sequence-specific DNA binding [GO:0003700];sequence-specific DNA binding [GO:0043565];transcription regulatory region DNA binding [GO:0044212];core promoter proximal region sequence-specific DNA binding [GO:0000987];activating transcription factor binding [GO:0033613]	nucleus [GO:0005634]
ENSG00000257135	109.72	62.81	-1.49	0.000128	0.429244	OK	0.311782	OK	0.238179	OK	0.877766	OK	0.659996	OK	0.553842	OK	85	homo_sapiens	ENSG00000257135			2:10448694-10451327	+
ENSG00000126001	3774.36	2956.88	-1.25	0.000129	15.116	OK	11.9012	OK	14.8284	OK	19.5894	OK	17.7566	OK	13.3395	OK	85	homo_sapiens	ENSG00000126001	CEP250	centrosomal protein 250 [Source:HGNC Symbol;Acc:HGNC:1859]	20:35455164-35519280	+	11190	NM_007186				G2/M transition of mitotic cell cycle [GO:0000086];mitotic cell cycle [GO:0000278];protein localization [GO:0008104];regulation of centriole-centriole cohesion [GO:0030997];nonmotile primary cilium assembly [GO:0035058];protein localization to organelle [GO:0033365];centriole-centriole cohesion [GO:0010457]	protein binding [GO:0005515];protein domain specific binding [GO:0019904];protein kinase binding [GO:0019901];protein C-terminus binding [GO:0008022]	cytosol [GO:0005829];perinuclear region of cytoplasm [GO:0048471];extracellular exosome [GO:0070062];centriole [GO:0005814];cilium [GO:0005929];microtubule organizing center [GO:0005815];centrosome [GO:0005813];protein complex [GO:0043234]
ENSG00000164434	359.86	256.55	-1.34	0.00013	4.64527	OK	4.58002	OK	4.57982	OK	6.15896	OK	6.91975	OK	5.13573	OK	85	homo_sapiens	ENSG00000164434	FABP7	fatty acid binding protein 7 [Source:HGNC Symbol;Acc:HGNC:3562]	6:122779475-122784074	+	2173	NM_001446				transport [GO:0006810];nervous system development [GO:0007399];negative regulation of cell proliferation [GO:0008285];triglyceride catabolic process [GO:0019433];neurogenesis [GO:0022008];startle response [GO:0001964];prepulse inhibition [GO:0060134];cell proliferation in forebrain [GO:0021846];epithelial cell proliferation [GO:0050673]	transporter activity [GO:0005215];lipid binding [GO:0008289]	cytoplasm [GO:0005737];cytosol [GO:0005829];nucleoplasm [GO:0005654];cell periphery [GO:0071944];cell-cell junction [GO:0005911];neuronal cell body [GO:0043025];cell body [GO:0044297];cell projection [GO:0042995];nucleus [GO:0005634]
ENSG00000204262	1335.37	963.45	-1.33	0.000135	2.39402	OK	2.20334	OK	2.50598	OK	3.71102	OK	3.47222	OK	1.96009	OK	85	homo_sapiens	ENSG00000204262	COL5A2	collagen type V alpha 2 chain [Source:HGNC Symbol;Acc:HGNC:2210]	2:189031896-189179879	-	1290	NM_000393				collagen catabolic process [GO:0030574];extracellular matrix organization [GO:0030198];collagen fibril organization [GO:0030199];skin development [GO:0043588];eye morphogenesis [GO:0048592];negative regulation of endodermal cell differentiation [GO:1903225];cellular response to amino acid stimulus [GO:0071230];skeletal system development [GO:0001501];ossification [GO:0001503]	metal ion binding [GO:0046872];molecular_function [GO:0003674];extracellular matrix structural constituent [GO:0005201];SMAD binding [GO:0046332]	extracellular region [GO:0005576];extracellular matrix [GO:0031012];endoplasmic reticulum lumen [GO:0005788];collagen type V trimer [GO:0005588];collagen trimer [GO:0005581]
ENSG00000215251	980.25	1256.01	1.26	0.000137	7.56963	OK	7.55553	OK	7.87733	OK	6.24091	OK	5.47936	OK	5.02469	OK	85	homo_sapiens	ENSG00000215251	FASTKD5	FAST kinase domains 5 [Source:HGNC Symbol;Acc:HGNC:25790]	20:3146519-3159897	-	60493	NM_021826				protein phosphorylation [GO:0006468];mRNA processing [GO:0006397];cellular respiration [GO:0045333];mitochondrial RNA processing [GO:0000963]	protein kinase activity [GO:0004672];poly(A) RNA binding [GO:0044822];protein binding [GO:0005515];rRNA binding [GO:0019843]	mitochondrion [GO:0005739];mitochondrial nucleoid [GO:0042645];ribonucleoprotein granule [GO:0035770]
ENSG00000183691	24.99	5.47	-1.48	0.000138	0.0804283	OK	0.0488054	OK	0.0199237	OK	0.125187	OK	0.372843	OK	0.118535	OK	85	homo_sapiens	ENSG00000183691	NOG	noggin [Source:HGNC Symbol;Acc:HGNC:7866]	17:56593699-56595590	+	9241	NM_005450				nervous system development [GO:0007399];skeletal system development [GO:0001501];negative regulation of canonical Wnt signaling pathway [GO:0090090];BMP signaling pathway [GO:0030509];negative regulation of osteoblast differentiation [GO:0045668];embryonic digit morphogenesis [GO:0042733];wound healing [GO:0042060];negative regulation of cell migration [GO:0030336];negative regulation of BMP sign…	protein binding [GO:0005515];protein homodimerization activity [GO:0042803];cytokine binding [GO:0019955]	extracellular region [GO:0005576];extracellular space [GO:0005615]
ENSG00000112562	89.31	156.49	1.49	0.000139	1.09356	OK	0.969903	OK	0.618143	OK	0.467048	OK	0.585398	OK	0.493071	OK	85	homo_sapiens	ENSG00000112562	SMOC2	SPARC related modular calcium binding 2 [Source:HGNC Symbol;Acc:HGNC:20323]	6:168441151-168673445	+	64094	NM_001166412;NM_022138				signal transduction [GO:0007165];extracellular matrix organization [GO:0030198];positive regulation of cell-substrate adhesion [GO:0010811]	calcium ion binding [GO:0005509];heparin binding [GO:0008201];glycosaminoglycan binding [GO:0005539]	basement membrane [GO:0005604];proteinaceous extracellular matrix [GO:0005578];interstitial matrix [GO:0005614]
ENSG00000116675	428.03	309.61	-1.33	0.00014	1.23854	OK	1.37894	OK	1.45649	OK	1.76028	OK	2.10847	OK	1.50433	OK	85	homo_sapiens	ENSG00000116675	DNAJC6	DnaJ heat shock protein family (Hsp40) member C6 [Source:HGNC Symbol;Acc:HGNC:15469]	1:65248219-65415869	+	9829	NM_014787;NM_001256864;NM_001256865				peptidyl-tyrosine dephosphorylation [GO:0035335];regulation of clathrin-mediated endocytosis [GO:2000369];clathrin coat disassembly [GO:0072318]	protein tyrosine phosphatase activity [GO:0004725];SH3 domain binding [GO:0017124]	cytosol [GO:0005829];synapse [GO:0045202];neuronal postsynaptic density [GO:0097481]
ENSG00000252481	199.1	114.63	-1.48	0.000143	76.2881	OK	86.382	OK	80.5459	OK	90.7376	OK	79.6016	OK	126.618	OK	85	homo_sapiens	ENSG00000252481	SCARNA13	small Cajal body-specific RNA 13 [Source:HGNC Symbol;Acc:HGNC:32570]	14:95533355-95533629	-	677768	NR_003002
ENSG00000250761	38.97	14.93	-1.54	0.000143	0.158665	OK	0.0798413	OK	0.0966955	OK	0.218103	OK	0.276061	OK	0.263929	OK	85	homo_sapiens	ENSG00000250761			5:7707802-7749766	-
ENSG00000183206	134.82	211.84	1.42	0.000143	0.422163	OK	0.574174	OK	0.646859	OK	0.297235	OK	0.375073	OK	0.271286	OK	85	homo_sapiens	ENSG00000183206	POTEC	POTE ankyrin domain family member C [Source:HGNC Symbol;Acc:HGNC:33894]	18:14507339-14543585	-	388468	NM_001137671
ENSG00000034053	1898.75	1472.47	-1.26	0.000145	9.35346	OK	7.52969	OK	8.08453	OK	10.2384	OK	10.2176	OK	9.35987	OK	85	homo_sapiens	ENSG00000034053	APBA2	amyloid beta precursor protein binding family A member 2 [Source:HGNC Symbol;Acc:HGNC:579]	15:28884483-29118315	+	321	NM_005503;NM_001130414				nervous system development [GO:0007399];protein transport [GO:0015031];synaptic transmission [GO:0007268];regulation of gene expression [GO:0010468];in utero embryonic development [GO:0001701];multicellular organism growth [GO:0035264];locomotory behavior [GO:0007626]	protein binding [GO:0005515];beta-amyloid binding [GO:0001540]	synaptic vesicle [GO:0008021];plasma membrane [GO:0005886]
ENSG00000073350	2296.17	3004.17	1.28	0.000145	19.5535	OK	20.7204	OK	22.6752	OK	17.9256	OK	14.0051	OK	12.0233	OK	85	homo_sapiens	ENSG00000073350	LLGL2	LLGL2, scribble cell polarity complex component [Source:HGNC Symbol;Acc:HGNC:6629]	17:75525080-75575208	+	3993	NM_004524;NM_001015002;NM_001031803				positive regulation of GTPase activity [GO:0043547];cell division [GO:0051301];exocytosis [GO:0006887];cortical actin cytoskeleton organization [GO:0030866];neurogenesis [GO:0022008];regulation of protein secretion [GO:0050708];regulation of Notch signaling pathway [GO:0008593];establishment of spindle orientation [GO:0051294];regulation of establishment or maintenance of cell polarity [GO:003287…	GTPase activator activity [GO:0005096];protein binding [GO:0005515];Rab GTPase binding [GO:0017137];PDZ domain binding [GO:0030165]	cytoplasm [GO:0005737];plasma membrane [GO:0005886];nucleoplasm [GO:0005654];intracellular membrane-bounded organelle [GO:0043231];cortical actin cytoskeleton [GO:0030864]
ENSG00000099204	3419.03	2732.99	-1.23	0.000146	9.92449	OK	8.63675	OK	9.11881	OK	10.7351	OK	11.8209	OK	10.4262	OK	85	homo_sapiens	ENSG00000099204	ABLIM1	actin binding LIM protein 1 [Source:HGNC Symbol;Acc:HGNC:78]	10:114431113-114685003	-	3983	NM_001322893;NM_001322896;NM_001322890;NM_001322891;NM_001322892;NM_006720;NM_001003407;NM_001003408;NM_002313;NM_001322882				cilium assembly [GO:0042384];visual perception [GO:0007601];cytoskeleton organization [GO:0007010];lamellipodium assembly [GO:0030032];organ morphogenesis [GO:0009887]	actin binding [GO:0003779];zinc ion binding [GO:0008270];protein binding [GO:0005515]	cytoplasm [GO:0005737];lamellipodium [GO:0030027];actin cytoskeleton [GO:0015629];stress fiber [GO:0001725]
ENSG00000249518	23.41	52	1.54	0.000148	0.557815	OK	0.696003	OK	0.849855	OK	0.309193	OK	0.23064	OK	0.314348	OK	85	homo_sapiens	ENSG00000249518			5:147851644-147852659	-
ENSG00000162407	1049.47	1340.94	1.25	0.000148	6.46976	OK	6.51541	OK	6.83978	OK	5.33312	OK	5.2435	OK	4.36824	OK	85	homo_sapiens	ENSG00000162407	PLPP3	phospholipid phosphatase 3 [Source:HGNC Symbol;Acc:HGNC:9229]	1:56494747-56645301	-	8613	NM_003713				homotypic cell-cell adhesion [GO:0034109];protein dephosphorylation [GO:0006470];negative regulation of protein phosphorylation [GO:0001933];positive regulation of sequence-specific DNA binding transcription factor activity [GO:0051091];lipid metabolic process [GO:0006629];protein stabilization [GO:0050821];phospholipid metabolic process [GO:0006644];germ cell migration [GO:0008354];sphingolipid …	protein binding [GO:0005515];phosphoprotein phosphatase activity [GO:0004721];phosphatidate phosphatase activity [GO:0008195];sphingosine-1-phosphate phosphatase activity [GO:0042392];lipid phosphatase activity [GO:0042577];integrin binding [GO:0005178]	plasma membrane [GO:0005886];membrane [GO:0016020];integral component of plasma membrane [GO:0005887];extracellular exosome [GO:0070062];Golgi apparatus [GO:0005794];adherens junction [GO:0005912]
ENSG00000119965	467.7	626.95	1.3	0.00015	5.38598	OK	5.08148	OK	4.67024	OK	4.49096	OK	3.82935	OK	2.2832	OK	85	homo_sapiens	ENSG00000119965	C10orf88	chromosome 10 open reading frame 88 [Source:HGNC Symbol;Acc:HGNC:25822]	10:122930903-122954403	-	80007	NM_024942					identical protein binding [GO:0042802]
ENSG00000069696	31.64	65.58	1.53	0.000151	0.666524	OK	0.651192	OK	0.739628	OK	0.33214	OK	0.266246	OK	0.208164	OK	85	homo_sapiens	ENSG00000069696	DRD4	dopamine receptor D4 [Source:HGNC Symbol;Acc:HGNC:3025]	11:637293-640706	+	1815	NM_000797				dopamine receptor signaling pathway [GO:0007212];activation of MAPK activity [GO:0000187];negative regulation of cAMP biosynthetic process [GO:0030818];negative regulation of voltage-gated calcium channel activity [GO:1901386];regulation of circadian rhythm [GO:0042752];social behavior [GO:0035176];negative regulation of adenylate cyclase activity [GO:0007194];positive regulation of sodium:proton…	protein binding [GO:0005515];identical protein binding [GO:0042802];SH3 domain binding [GO:0017124];potassium channel regulator activity [GO:0015459];drug binding [GO:0008144];dopamine neurotransmitter receptor activity, coupled via Gi/Go [GO:0001591];dopamine binding [GO:0035240];dopamine neurotransmitter receptor activity, coupled via Gs [GO:0001588];dopamine neurotransmitter receptor activity …	plasma membrane [GO:0005886];membrane [GO:0016020];integral component of plasma membrane [GO:0005887]
ENSG00000213672	2396.3	1902	-1.24	0.000153	14.3489	OK	13.1252	OK	12.2395	OK	16.4856	OK	16.7192	OK	11.9619	OK	85	homo_sapiens	ENSG00000213672	NCKIPSD	NCK interacting protein with SH3 domain [Source:HGNC Symbol;Acc:HGNC:15486]	3:48673844-48686364	-	51517	NM_184231;NM_016453				Fc-gamma receptor signaling pathway involved in phagocytosis [GO:0038096];signal transduction [GO:0007165];cytoskeleton organization [GO:0007010];NLS-bearing protein import into nucleus [GO:0006607];positive regulation of neuron projection development [GO:0010976]	protein binding [GO:0005515];cytoskeletal protein binding [GO:0008092];SH3 domain binding [GO:0017124]	cytosol [GO:0005829];intermediate filament [GO:0005882];COP9 signalosome [GO:0008180]
ENSG00000150401	688.21	924.38	1.3	0.000154	7.20403	OK	6.3869	OK	7.60646	OK	6.32487	OK	5.49013	OK	4.56305	OK	85	homo_sapiens	ENSG00000150401	DCUN1D2	defective in cullin neddylation 1 domain containing 2 [Source:HGNC Symbol;Acc:HGNC:20328]	13:113455819-113490952	-	55208	NM_001014283				positive regulation of ubiquitin-protein transferase activity [GO:0051443];protein neddylation [GO:0045116]	ubiquitin conjugating enzyme binding [GO:0031624];cullin family protein binding [GO:0097602];ubiquitin-like protein binding [GO:0032182]	ubiquitin ligase complex [GO:0000151]
ENSG00000124493	644.71	462.63	-1.33	0.000154	2.0413	OK	2.46064	OK	1.67249	OK	2.393	OK	2.3118	OK	2.90674	OK	85	homo_sapiens	ENSG00000124493	GRM4	glutamate metabotropic receptor 4 [Source:HGNC Symbol;Acc:HGNC:4596]	6:34018645-34155622	-	2914	NM_000841;NM_001256809;NM_001256812;NM_001256813;NM_001256811				synaptic transmission [GO:0007268];activation of MAPK activity [GO:0000187];adenylate cyclase-inhibiting G-protein coupled glutamate receptor signaling pathway [GO:0007196];regulation of synaptic transmission, glutamatergic [GO:0051966];positive regulation of MAPK cascade [GO:0043410];neurotransmitter secretion [GO:0007269];regulation of neuron apoptotic process [GO:0043523]	G-protein coupled receptor activity [GO:0004930];group III metabotropic glutamate receptor activity [GO:0001642];glutamate receptor activity [GO:0008066]	intracellular [GO:0005622];plasma membrane [GO:0005886];integral component of plasma membrane [GO:0005887];cytoplasmic vesicle [GO:0031410];presynaptic membrane [GO:0042734]
ENSG00000080224	123.27	69.1	-1.49	0.000156	0.62863	OK	0.475271	OK	0.555851	OK	0.999903	OK	1.19916	OK	0.71664	OK	85	homo_sapiens	ENSG00000080224	EPHA6	EPH receptor A6 [Source:HGNC Symbol;Acc:HGNC:19296]	3:96814581-97752460	+	285220	NM_001080448;NM_001278301;NM_001278300;NM_173655				peptidyl-tyrosine phosphorylation [GO:0018108];biological_process [GO:0008150];ephrin receptor signaling pathway [GO:0048013]	ATP binding [GO:0005524];molecular_function [GO:0003674];ephrin receptor activity [GO:0005003]	plasma membrane [GO:0005886];cellular_component [GO:0005575];integral component of plasma membrane [GO:0005887];nucleoplasm [GO:0005654]
ENSG00000125166	7376.68	5594.44	-1.28	0.000157	39.819	OK	40.0278	OK	38.9936	OK	47.5916	OK	46.0655	OK	50.6415	OK	85	homo_sapiens	ENSG00000125166	GOT2	glutamic-oxaloacetic transaminase 2 [Source:HGNC Symbol;Acc:HGNC:4433]	16:58707131-58734357	-	2806	NM_002080;NM_001286220				gluconeogenesis [GO:0006094];4-hydroxyproline catabolic process [GO:0019470];fatty acid transport [GO:0015908];2-oxoglutarate metabolic process [GO:0006103];cellular amino acid biosynthetic process [GO:0008652];response to ethanol [GO:0045471];aspartate metabolic process [GO:0006531];aspartate catabolic process [GO:0006533];glutamate metabolic process [GO:0006536];L-kynurenine metabolic process […	poly(A) RNA binding [GO:0044822];identical protein binding [GO:0042802];pyridoxal phosphate binding [GO:0030170];L-aspartate:2-oxoglutarate aminotransferase activity [GO:0004069];kynurenine-oxoglutarate transaminase activity [GO:0016212];L-phenylalanine:2-oxoglutarate aminotransferase activity [GO:0080130];protein homodimerization activity [GO:0042803];enzyme binding [GO:0019899];phospholipid bin…	plasma membrane [GO:0005886];mitochondrion [GO:0005739];extracellular exosome [GO:0070062];mitochondrial matrix [GO:0005759];mitochondrial inner membrane [GO:0005743];myelin sheath [GO:0043209];cell surface [GO:0009986];protein complex [GO:0043234];perikaryon [GO:0043204]
ENSG00000074621	536.15	395.01	-1.31	0.000158	2.07133	OK	1.86601	OK	1.98047	OK	2.07659	OK	2.88166	OK	2.28884	OK	85	homo_sapiens	ENSG00000074621	SLC24A1	solute carrier family 24 member 1 [Source:HGNC Symbol;Acc:HGNC:10975]	15:65611366-65660995	+	9187	NM_001301033;NM_004727;NM_001301031;NM_001301032				transport [GO:0006810];ion transport [GO:0006811];visual perception [GO:0007601];calcium ion transport [GO:0006816];sodium ion transmembrane transport [GO:0035725];calcium ion transmembrane transport [GO:0070588];cellular calcium ion homeostasis [GO:0006874];response to light intensity [GO:0009642]	calcium ion binding [GO:0005509];symporter activity [GO:0015293];protein binding [GO:0005515];calcium channel activity [GO:0005262];potassium ion binding [GO:0030955];sodium ion binding [GO:0031402];calcium, potassium:sodium antiporter activity [GO:0008273]	plasma membrane [GO:0005886];membrane [GO:0016020];integral component of plasma membrane [GO:0005887];outer membrane [GO:0019867]
ENSG00000111704	3018.52	2409.72	-1.23	0.000158	27.8044	OK	21.7733	OK	24.1751	OK	27.0561	OK	36.1973	OK	22.6827	OK	85	homo_sapiens	ENSG00000111704	NANOG	Nanog homeobox [Source:HGNC Symbol;Acc:HGNC:20857]	12:7787794-7799141	+	79923	NM_024865;NM_001297698				regulation of transcription, DNA-templated [GO:0006355];transcription, DNA-templated [GO:0006351];positive regulation of transcription from RNA polymerase II promoter [GO:0045944];cell differentiation [GO:0030154];cell proliferation [GO:0008283];regulation of cell differentiation [GO:0045595];regulation of gene expression [GO:0010468];negative regulation of nucleic acid-templated transcription [G…	DNA binding [GO:0003677];transcription factor activity, sequence-specific DNA binding [GO:0003700];transcription corepressor activity [GO:0003714];protein binding [GO:0005515];sequence-specific DNA binding [GO:0043565]	nucleus [GO:0005634];nucleoplasm [GO:0005654];nucleolus [GO:0005730]
ENSG00000168004	132.06	201.27	1.41	0.000163	1.22653	OK	1.55832	OK	1.10947	OK	0.860892	OK	0.838083	OK	0.748501	OK	85	homo_sapiens	ENSG00000168004	HRASLS5	HRAS like suppressor family member 5 [Source:HGNC Symbol;Acc:HGNC:24978]	11:63461404-63491194	-	117245	NM_001146729;NM_001146728;NM_054108				N-acylphosphatidylethanolamine metabolic process [GO:0070292]	N-acyltransferase activity [GO:0016410]
ENSG00000147065	15731.1	12386.7	-1.25	0.000171	53.3668	OK	50.2318	OK	50.6156	OK	59.5474	OK	62.4446	OK	59.3503	OK	85	homo_sapiens	ENSG00000147065	MSN	moesin [Source:HGNC Symbol;Acc:HGNC:7373]	X:65588377-65741931	+	4478	NM_002444				positive regulation of gene expression [GO:0010628];regulation of cell shape [GO:0008360];movement of cell or subcellular component [GO:0006928];establishment of endothelial barrier [GO:0061028];leukocyte migration [GO:0050900];regulation of cell size [GO:0008361];gland morphogenesis [GO:0022612];establishment of epithelial cell apical/basal polarity [GO:0045198];cellular response to testosterone…	actin binding [GO:0003779];structural constituent of cytoskeleton [GO:0005200];protein binding [GO:0005515];receptor binding [GO:0005102];protein kinase binding [GO:0019901];cell adhesion molecule binding [GO:0050839];double-stranded RNA binding [GO:0003725]	cytoplasm [GO:0005737];plasma membrane [GO:0005886];nucleus [GO:0005634];extracellular space [GO:0005615];blood microparticle [GO:0072562];filopodium [GO:0030175];perinuclear region of cytoplasm [GO:0048471];extracellular exosome [GO:0070062];cell periphery [GO:0071944];cytoskeleton [GO:0005856];extrinsic component of membrane [GO:0019898];microvillus [GO:0005902];focal adhesion [GO:0005925];apic…
ENSG00000141431	45.14	19.25	-1.53	0.000171	0.0455998	OK	0.11463	OK	0.0877539	OK	0.278885	OK	0.341974	OK	0.280755	OK	85	homo_sapiens	ENSG00000141431	ASXL3	additional sex combs like 3, transcriptional regulator [Source:HGNC Symbol;Acc:HGNC:29357]	18:33578577-33751192	+	80816	NM_030632				regulation of transcription, DNA-templated [GO:0006355];transcription, DNA-templated [GO:0006351]	metal ion binding [GO:0046872];DNA binding [GO:0003677]	nucleus [GO:0005634]
ENSG00000140848	876.05	675.96	-1.27	0.000174	6.57863	OK	4.92995	OK	6.21748	OK	7.2851	OK	8.13288	OK	5.8709	OK	85	homo_sapiens	ENSG00000140848	CPNE2	copine 2 [Source:HGNC Symbol;Acc:HGNC:2315]	16:57092537-57148367	+	221184	NM_152727				cellular response to calcium ion [GO:0071277]	protein binding [GO:0005515]	cytoplasm [GO:0005737];plasma membrane [GO:0005886];nucleus [GO:0005634];extracellular exosome [GO:0070062]
ENSG00000257800	21.63	5.44	-1.48	0.000176	0.0607375	OK	0.023037	OK	0.0376233	OK	0.109749	OK	0.17601	OK	0.146369	OK	85	homo_sapiens	ENSG00000257800		formin binding protein 1 pseudogene 1 [Source:HGNC Symbol;Acc:HGNC:44528]	2:74120680-74123218	+
ENSG00000187513	104.81	56.92	-1.49	0.000177	0.706116	OK	0.573899	OK	0.621644	OK	1.24031	OK	0.826459	OK	1.20043	OK	85	homo_sapiens	ENSG00000187513	GJA4	gap junction protein alpha 4 [Source:HGNC Symbol;Acc:HGNC:4278]	1:34792998-34795747	+	2701	NM_002060				transport [GO:0006810];cell-cell junction assembly [GO:0007043];blood vessel development [GO:0001568];calcium ion transport [GO:0006816];cell-cell signaling [GO:0007267];endothelium development [GO:0003158];response to pain [GO:0048265]	protein binding [GO:0005515]	integral component of plasma membrane [GO:0005887];gap junction [GO:0005921];connexon complex [GO:0005922]
ENSG00000135749	4793.94	3865.59	-1.22	0.000178	16.7743	OK	17.5253	OK	17.3966	OK	21.3118	OK	22.7905	OK	17.4721	OK	85	homo_sapiens	ENSG00000135749	PCNX2	pecanex homolog 2 (Drosophila) [Source:HGNC Symbol;Acc:HGNC:8736]	1:232983435-233295713	-	80003	NM_014801						integral component of membrane [GO:0016021]
ENSG00000108379	15.7	44.28	1.52	0.000183	0.156394	OK	0.25058	OK	0.22642	OK	0.130574	OK	0.02631	OK	0.0395032	OK	85	homo_sapiens	ENSG00000108379	WNT3;LOC1019297	Wnt family member 3 [Source:HGNC Symbol;Acc:HGNC:12782]	17:46762506-46833154	-	7473;101929777	NM_030753				Wnt signaling pathway [GO:0016055];canonical Wnt signaling pathway [GO:0060070];cell morphogenesis [GO:0000902];neuron differentiation [GO:0030182];cell fate commitment [GO:0045165];cellular response to retinoic acid [GO:0071300];mammary gland epithelium development [GO:0061180];limb bud formation [GO:0060174];canonical Wnt signaling pathway involved in mesenchymal stem cell differentiation [GO:0…	protein binding [GO:0005515];frizzled binding [GO:0005109];receptor agonist activity [GO:0048018];protein domain specific binding [GO:0019904]	plasma membrane [GO:0005886];extracellular region [GO:0005576];extracellular space [GO:0005615];extracellular exosome [GO:0070062];proteinaceous extracellular matrix [GO:0005578];Golgi lumen [GO:0005796];endocytic vesicle membrane [GO:0030666];endoplasmic reticulum lumen [GO:0005788];Wnt signalosome [GO:1990909];cytoplasm [GO:0005737]
ENSG00000167612	88.42	42.6	-1.52	0.000186	0.494778	OK	0.352078	OK	0.291569	OK	0.91304	OK	0.881552	OK	0.387527	OK	85	homo_sapiens	ENSG00000167612	ANKRD33	ankyrin repeat domain 33 [Source:HGNC Symbol;Acc:HGNC:13788]	12:51887960-51891664	+	341405	NM_182608;NM_001130015				negative regulation of transcription from RNA polymerase II promoter [GO:0000122];negative regulation of transcription regulatory region DNA binding [GO:2000678];skeletal muscle cell differentiation [GO:0035914]		nucleus [GO:0005634];cytosol [GO:0005829]
ENSG00000214517	2063.26	1627.05	-1.25	0.000186	12.3799	OK	11.1173	OK	11.0682	OK	14.1866	OK	15.1421	OK	12.6995	OK	85	homo_sapiens	ENSG00000214517	PPME1	protein phosphatase methylesterase 1 [Source:HGNC Symbol;Acc:HGNC:30178]	11:74171099-74254703	+	51400	NM_016147;NM_001271593				negative regulation of catalytic activity [GO:0043086];regulation of protein phosphatase type 2A activity [GO:0034047];protein demethylation [GO:0006482]	protein phosphatase binding [GO:0019903];protein phosphatase inhibitor activity [GO:0004864];protein phosphatase type 2A regulator activity [GO:0008601];protein phosphatase 2A binding [GO:0051721];protein C-terminal methylesterase activity [GO:0051722];protein kinase binding [GO:0019901]
ENSG00000187017	828.85	581.98	-1.35	0.000186	8.0007	OK	6.58483	OK	6.14199	OK	11.5456	OK	7.79751	OK	9.80285	OK	85	homo_sapiens	ENSG00000187017	ESPN	espin [Source:HGNC Symbol;Acc:HGNC:13281]	1:6424788-6461370	+	83715	NM_031475				sensory perception of sound [GO:0007605];actin filament bundle assembly [GO:0051017];locomotory behavior [GO:0007626];positive regulation of filopodium assembly [GO:0051491];parallel actin filament bundle assembly [GO:0030046];negative regulation of cytoskeleton organization [GO:0051494]	actin filament binding [GO:0051015];SH3 domain binding [GO:0017124];protein binding [GO:0005515]	cytoplasm [GO:0005737];microvillus [GO:0005902];brush border [GO:0005903];filamentous actin [GO:0031941];actin cytoskeleton [GO:0015629];stereocilium tip [GO:0032426];stereocilium bundle [GO:0032421]
ENSG00000152766	1.04	13.89	1.38	0.000188	0.0966705	OK	0.235786	OK	0.144295	OK	0.0107965	OK	0.00978491	OK	0.0110026	OK	85	homo_sapiens	ENSG00000152766	ANKRD22	ankyrin repeat domain 22 [Source:HGNC Symbol;Acc:HGNC:28321]	10:88822132-88851818	-	118932	NM_144590
ENSG00000131069	1664.57	1227.88	-1.31	0.000188	8.95321	OK	7.37339	OK	8.43831	OK	11.9267	OK	9.91296	OK	11.1975	OK	85	homo_sapiens	ENSG00000131069	ACSS2	acyl-CoA synthetase short-chain family member 2 [Source:HGNC Symbol;Acc:HGNC:15814]	20:34872146-34927962	+	55902	NM_001242393;NM_018677;NM_001076552				lipid biosynthetic process [GO:0008610];ethanol oxidation [GO:0006069];acetyl-CoA biosynthetic process from acetate [GO:0019427];acetyl-CoA biosynthetic process [GO:0006085];acetate biosynthetic process [GO:0019413];propionate biosynthetic process [GO:0019542]	ATP binding [GO:0005524];AMP binding [GO:0016208];acetate-CoA ligase activity [GO:0003987]	cytoplasm [GO:0005737];cytosol [GO:0005829];nucleoplasm [GO:0005654];intracellular membrane-bounded organelle [GO:0043231]
[truncated: 57,503 more rows]

## Sheet: Significant p<0.05; FC>=2
EnsemblID	ControlMean	SampleMean	FoldChange	pValue	Ube2k1.3 [3411/10818]; FPKM	Ube2k1.3 [3411/10818]; FPKMStatus	Ube2k1.2 [3410/10817]; FPKM	Ube2k1.2 [3410/10817]; FPKMStatus	Ube2k1.1 [3409/10816]; FPKM	Ube2k1.1 [3409/10816]; FPKMStatus	NT3 [3408/10815]; FPKM	NT3 [3408/10815]; FPKMStatus	NT2 [3407/10814]; FPKM	NT2 [3407/10814]; FPKMStatus	NT1 [3406/10813]; FPKM	NT1 [3406/10813]; FPKMStatus	EnsemblBuild	EnsemblSpecies	EnsemblID	Symbol	Description	ORF	Strand	EntrezGene	RefSeq	OriginalDB	ProbesetID	BiologicalProcess	MolecularFunction	CellularComponent
[truncated: 35 more rows]

[truncated: 4 more sheets: Down-regulated p<0.05; FC>=2, GOBP down-regulated transcripts, Up-regulated p<0.05; FC>=2, GOBP up-regulated transcripts]
