# Supplementary material for: The ubiquitin-conjugating enzyme UBE2K determines neurogenic potential through histone H3 in human embryonic stem cells
Source: Commun Biol. 2020 May 25;3:262. doi: 10.1038/s42003-020-0984-3 (PMC7248108; doi:10.1038/s42003-020-0984-3)
Supplement: Supplementary file 4 — Supplementary Data 2 [file 42003_2020_984_MOESM4_ESM.xlsx]

## Sheet: All proteins
Supplementary Data 2. Proteomic analysis of UBE2K shRNA hESCs compared with NT shRNA control hESCs (FDR<0.05 was considered significant)
LFQ intensity test NT shRNA replicate 1	LFQ intensity test NT shRNA replicate 2	LFQ intensity test NT shRNA replicate 3	LFQ intensity test NT shRNA replicate 4	LFQ intensity test NT shRNA replicate 5	LFQ intensity UBE2K shRNA #1 replicate 1	LFQ intensity UBE2K shRNA #1 replicate 2	LFQ intensity UBE2K shRNA #1 replicate 3	LFQ intensity UBE2K shRNA #1 replicate 4	LFQ intensity UBE2K shRNA #1 replicate 5	LFQ intensity UBE2K shRNA #2 replicate 1	LFQ intensity UBE2K shRNA #2 replicate 2	LFQ intensity UBE2K shRNA #2 replicate 3	LFQ intensity UBE2K shRNA #2 replicate 4	LFQ intensity UBE2K shRNA #5 replicate 5	Only identified by site	Reverse	Potential contaminant	GOBP name	GOMF name	GOCC name	GOBP slim name	GOCC slim name	KEGG name	Pfam	GSEA	Keywords	Corum	GOBP	GOMF	GOCC	GOBP slim	GOCC slim	KEGG	Student's t-test Significant UBE2K shRNA #1_NT shRNA	Student's t-test Significant UBE2K shRNA #2_NT shRNA	Peptides	Razor + unique peptides	Unique peptides	Sequence coverage [%]	Unique + razor sequence coverage [%]	Unique sequence coverage [%]	Mol. weight [kDa]	Q-value	Intensity	MS/MS Count	-Log Student's t-test p-value Ube2k1_NT	Student's t-test q-value UBE2K shRNA#1_NT shRNA	Student's t-test Difference UBE2K shRNA#1_NT shRNA	Student's t-test Test statistic UBE2K shRNA#1_NT shRNA
28.4675	28.9175	29.0795	28.7735	29.254	30.0863	29.0141	29.0287	28.2329	28.5563	28.9815	28.6929	28.636	28.6068	29.089				biosynthetic process;cellular biosynthetic process;cellular macromolecule metabolic process;cellular metabolic process;cellular nitrogen compound metabolic process;cellular process;electron transport chain;gene expression;generation of precursor metabolites and energy;macromolecule metabolic process;metabolic process;mitochondrial electron transport, cytochrome c to oxygen;nitrogen compound metab…	binding;catalytic activity;cation binding;cation transmembrane transporter activity;copper ion binding;cytochrome-c oxidase activity;heme-copper terminal oxidase activity;hydrogen ion transmembrane transporter activity;inorganic cation transmembrane transporter activity;ion binding;ion transmembrane transporter activity;metal ion binding;monovalent inorganic cation transmembrane transporter activ…	cell part;cytoplasmic part;extracellular membrane-bounded organelle;extracellular organelle;extracellular region part;extracellular vesicular exosome;integral to membrane;intracellular membrane-bounded organelle;intracellular organelle;intracellular organelle part;intracellular part;intrinsic to membrane;macromolecular complex;membrane;membrane part;membrane-bounded organelle;membrane-bounded ves…	biosynthetic process;cellular metabolic process;cellular nitrogen compound metabolic process;cellular process;generation of precursor metabolites and energy;macromolecule metabolic process;metabolic process;nitrogen compound metabolic process;nucleobase-containing compound metabolic process;primary metabolic process;RNA metabolic process;small molecule metabolic process;transcription initiation, …	cell part;extracellular organelle;intracellular membrane-bounded organelle;intracellular organelle;macromolecular complex;membrane;mitochondrion;organelle;protein complex;respiratory chain complex IV;vesicle	Alzheimer's disease;Cardiac muscle contraction;Huntington's disease;Oxidative phosphorylation;Parkinson's disease	COX2;COX2_TM	AGARWAL_AKT_PATHWAY_TARGETS;CHIN_BREAST_CANCER_COPY_NUMBER_UP;CYTOPLASM;CYTOPLASMIC_PART;JOHNSTONE_PARVB_TARGETS_2_UP;KEGG_ALZHEIMERS_DISEASE;KEGG_CARDIAC_MUSCLE_CONTRACTION;KEGG_HUNTINGTONS_DISEASE;KEGG_OXIDATIVE_PHOSPHORYLATION;KEGG_PARKINSONS_DISEASE;MITOCHONDRION;PID_BETACATENIN_NUC_PATHWAY;REACTOME_RESPIRATORY_ELECTRON_TRANSPORT;REACTOME_RESPIRATORY_ELECTRON_TRANSPORT_ATP_SYNTHESIS_BY_CHEMIO…	3D-structure;Completeproteome;Copper;Diseasemutation;Electrontransport;Membrane;Metal-binding;Mitochondrion;Mitochondrioninnermembrane;Polymorphism;Referenceproteome;Respiratorychain;Transmembrane;Transmembranehelix;Transport	Ecsit complex (ECSIT, MT-CO2, GAPDH, TRAF6, NDUFAF1);Ecsit complex (ECSIT, MT-CO2, NDUFA1, MT-ND1, TRAF6, NDUFAF1)	GO:0006091;GO:0006123;GO:0006139;GO:0006352;GO:0006367;GO:0006807;GO:0008152;GO:0009058;GO:0009987;GO:0010467;GO:0016070;GO:0022900;GO:0022904;GO:0032774;GO:0034641;GO:0043170;GO:0044237;GO:0044238;GO:0044249;GO:0044260;GO:0044281;GO:0055114;GO:0090304	GO:0003824;GO:0004129;GO:0005215;GO:0005488;GO:0005507;GO:0008324;GO:0015002;GO:0015075;GO:0015077;GO:0015078;GO:0016491;GO:0016675;GO:0016676;GO:0022857;GO:0022890;GO:0022891;GO:0022892;GO:0043167;GO:0043169;GO:0046872;GO:0046914	GO:0005739;GO:0005743;GO:0016020;GO:0016021;GO:0019866;GO:0031090;GO:0031224;GO:0031966;GO:0031982;GO:0031988;GO:0032991;GO:0043226;GO:0043227;GO:0043229;GO:0043230;GO:0043231;GO:0043234;GO:0044421;GO:0044422;GO:0044424;GO:0044425;GO:0044429;GO:0044444;GO:0044446;GO:0044464;GO:0045277;GO:0065010;GO:0070062;GO:0070469	GO:0006091;GO:0006139;GO:0006352;GO:0006807;GO:0008152;GO:0009058;GO:0009987;GO:0016070;GO:0034641;GO:0043170;GO:0044237;GO:0044238;GO:0044281	GO:0005739;GO:0016020;GO:0031982;GO:0032991;GO:0043226;GO:0043229;GO:0043230;GO:0043231;GO:0043234;GO:0044464;GO:0045277	ko00190;ko04260;ko05010;ko05012;ko05016			5	5	5	38.5	38.5	38.5	13.738	0	9948600000	86	0.092131	0.89027	0.0852695	0.193349
28.489	28.8228	29.5063	28.2012	28.8868	29.2145	28.9866	28.4133	28.7819	29.1618	29.1182	28.2459	28.1237	28.6636	28.5575				ATP biosynthetic process;ATP metabolic process;ATP synthesis coupled proton transport;biosynthetic process;cation transport;cellular biosynthetic process;cellular metabolic process;cellular nitrogen compound biosynthetic process;cellular nitrogen compound metabolic process;cellular process;electron transport chain;energy coupled proton transport, down electrochemical gradient;establishment of loc…	catalytic activity;cation transmembrane transporter activity;hydrogen ion transmembrane transporter activity;inorganic cation transmembrane transporter activity;ion transmembrane transporter activity;monovalent inorganic cation transmembrane transporter activity;nitrite reductase [NAD(P)H] activity;oxidoreductase activity;oxidoreductase activity, acting on other nitrogenous compounds as donors;ox…	cell part;cytoplasmic part;integral to membrane;intracellular membrane-bounded organelle;intracellular organelle;intracellular organelle part;intracellular part;intrinsic to membrane;macromolecular complex;membrane;membrane part;membrane-bounded organelle;mitochondrial inner membrane;mitochondrial membrane;mitochondrial membrane part;mitochondrial part;mitochondrial proton-transporting ATP syntha…	biosynthetic process;cellular metabolic process;cellular nitrogen compound metabolic process;cellular process;establishment of localization;generation of precursor metabolites and energy;heterocycle metabolic process;hydrogen transport;ion transport;metabolic process;nitrogen compound metabolic process;nucleobase-containing compound metabolic process;nucleobase-containing small molecule metabolic…	cell part;intracellular membrane-bounded organelle;intracellular organelle;macromolecular complex;membrane;mitochondrion;organelle;protein complex;proton-transporting two-sector ATPase complex	Alzheimer's disease;Huntington's disease;Oxidative phosphorylation;Parkinson's disease	ATP-synt_8	KEGG_ALZHEIMERS_DISEASE;KEGG_HUNTINGTONS_DISEASE;KEGG_OXIDATIVE_PHOSPHORYLATION;KEGG_PARKINSONS_DISEASE;REACTOME_FORMATION_OF_ATP_BY_CHEMIOSMOTIC_COUPLING;REACTOME_RESPIRATORY_ELECTRON_TRANSPORT_ATP_SYNTHESIS_BY_CHEMIOSMOTIC_COUPLING_AND_HEAT_PRODUCTION_BY_UNCOUPLING_PROTEINS_;REACTOME_TCA_CYCLE_AND_RESPIRATORY_ELECTRON_TRANSPORT	Acetylation;ATPsynthesis;CF(0);Completeproteome;Diseasemutation;Hydrogeniontransport;Iontransport;Membrane;Mitochondrion;Polymorphism;Referenceproteome;Transmembrane;Transmembranehelix;Transport	F1F0-ATP synthase (EC 3.6.3.14), mitochondrial	GO:0006091;GO:0006139;GO:0006163;GO:0006164;GO:0006753;GO:0006754;GO:0006807;GO:0006810;GO:0006811;GO:0006812;GO:0006818;GO:0006839;GO:0008152;GO:0009058;GO:0009117;GO:0009141;GO:0009142;GO:0009144;GO:0009145;GO:0009150;GO:0009152;GO:0009165;GO:0009199;GO:0009201;GO:0009205;GO:0009206;GO:0009259;GO:0009260;GO:0009987;GO:0015672;GO:0015985;GO:0015986;GO:0015992;GO:0018130;GO:0022900;GO:0022904;GO:…	GO:0003824;GO:0005215;GO:0008324;GO:0008942;GO:0015075;GO:0015077;GO:0015078;GO:0016491;GO:0016661;GO:0022857;GO:0022890;GO:0022891;GO:0022892;GO:0046857	GO:0000276;GO:0005739;GO:0005743;GO:0005753;GO:0016020;GO:0016021;GO:0016469;GO:0019866;GO:0031090;GO:0031224;GO:0031966;GO:0032991;GO:0033177;GO:0043226;GO:0043227;GO:0043229;GO:0043231;GO:0043234;GO:0044422;GO:0044424;GO:0044425;GO:0044429;GO:0044444;GO:0044446;GO:0044455;GO:0044464;GO:0045259;GO:0045263	GO:0006091;GO:0006139;GO:0006807;GO:0006810;GO:0006811;GO:0006818;GO:0008152;GO:0009058;GO:0009117;GO:0009987;GO:0034641;GO:0044237;GO:0044238;GO:0044281;GO:0046483;GO:0051234;GO:0055085;GO:0055086	GO:0005739;GO:0016020;GO:0016469;GO:0032991;GO:0043226;GO:0043229;GO:0043231;GO:0043234;GO:0044464	ko00190;ko05010;ko05012;ko05016			3	3	1	33.8	33.8	16.2	8.0096	0	7798700000	105	0.198133	0.795439	0.130379	0.358964
30.7518	30.7533	30.2472	30.5747	30.6965	30.2937	29.9787	30.1039	30.4788	30.9385	30.4184	30.2177	30.5656	30.4622	30.748				biological regulation;biosynthetic process;catabolic process;cellular biosynthetic process;cellular catabolic process;cellular macromolecule biosynthetic process;cellular macromolecule catabolic process;cellular macromolecule metabolic process;cellular metabolic process;cellular nitrogen compound metabolic process;cellular process;establishment of localization;establishment of localization in cel…	binding;mRNA binding;nucleic acid binding;nucleotide binding;RNA binding	catalytic step 2 spliceosome;cell part;cytoplasm;cytoplasmic part;cytosol;exon-exon junction complex;intracellular membrane-bounded organelle;intracellular organelle;intracellular organelle part;intracellular part;macromolecular complex;membrane-bounded organelle;nuclear body;nuclear part;nuclear speck;nucleoplasm;nucleoplasm part;nucleus;organelle;organelle part;protein complex;ribonucleoprotein…	biological regulation;biosynthetic process;catabolic process;cellular metabolic process;cellular nitrogen compound metabolic process;cellular process;establishment of localization;macromolecule metabolic process;metabolic process;mRNA metabolic process;mRNA processing;nitrogen compound metabolic process;nuclear transport;nucleobase-containing compound metabolic process;nucleobase-containing compo…	cell part;cytoplasm;cytosol;intracellular membrane-bounded organelle;intracellular organelle;macromolecular complex;nucleoplasm;nucleus;organelle;protein complex;ribonucleoprotein complex;spliceosomal complex	mRNA surveillance pathway;RNA transport;Spliceosome	RRM_1	ASTON_MAJOR_DEPRESSIVE_DISORDER_DN;BENPORATH_CYCLING_GENES;BENPORATH_PROLIFERATION;BLALOCK_ALZHEIMERS_DISEASE_INCIPIENT_UP;BLALOCK_ALZHEIMERS_DISEASE_UP;BOYAULT_LIVER_CANCER_SUBCLASS_G1_UP;BUYTAERT_PHOTODYNAMIC_THERAPY_STRESS_DN;chr1q21;CREIGHTON_ENDOCRINE_THERAPY_RESISTANCE_1;DANG_BOUND_BY_MYC;DAVICIONI_MOLECULAR_ARMS_VS_ERMS_UP;DORMOY_ELAVL1_TARGETS;EBAUER_TARGETS_OF_PAX3_FOXO1_FUSION_UP;ENK_UV…	3D-structure;Acetylation;Alternativesplicing;Completeproteome;Cytoplasm;mRNAprocessing;mRNAsplicing;mRNAtransport;Nonsense-mediatedmRNAdecay;Nucleus;Phosphoprotein;Referenceproteome;RNA-binding;Spliceosome;Translationregulation;Transport	C complex spliceosome;Exon junction complex;Exon junction complex (EIF4A3-MLN51-MAGOH-Y14);Exon junction complex (EIF4A3-MLN51-MAGOH-Y14), RNA-protein complex;Exon junction complex (EIF4A3-MLN51-UPF3B-MAGOH-Y14);Exon junction complex (F4A3-MLN51-UPF3B-MAGOH-Y14-PYM);Exon junction complex, EIF4A3-MLN51-MAGOH-Y14 (RNA-protein complex);IPO13-RBM8A-MAGOH complex;Postsplicing complex;Spliceosome;Splic…	GO:0000184;GO:0000375;GO:0000377;GO:0000381;GO:0000398;GO:0000956;GO:0006139;GO:0006351;GO:0006353;GO:0006366;GO:0006369;GO:0006396;GO:0006397;GO:0006401;GO:0006402;GO:0006405;GO:0006406;GO:0006417;GO:0006807;GO:0006810;GO:0006913;GO:0008152;GO:0008380;GO:0009056;GO:0009057;GO:0009058;GO:0009059;GO:0009889;GO:0009987;GO:0010467;GO:0010468;GO:0010556;GO:0010608;GO:0015931;GO:0016070;GO:0016071;GO:…	GO:0000166;GO:0003676;GO:0003723;GO:0003729;GO:0005488	GO:0005634;GO:0005654;GO:0005681;GO:0005737;GO:0005829;GO:0016604;GO:0016607;GO:0030529;GO:0032991;GO:0035145;GO:0043226;GO:0043227;GO:0043229;GO:0043231;GO:0043234;GO:0044422;GO:0044424;GO:0044428;GO:0044444;GO:0044446;GO:0044451;GO:0044464;GO:0071013	GO:0006139;GO:0006353;GO:0006366;GO:0006396;GO:0006397;GO:0006401;GO:0006417;GO:0006807;GO:0006810;GO:0006913;GO:0008152;GO:0008380;GO:0009056;GO:0009058;GO:0009987;GO:0015931;GO:0016070;GO:0016071;GO:0034641;GO:0043170;GO:0044237;GO:0044238;GO:0051169;GO:0051234;GO:0065007	GO:0005634;GO:0005654;GO:0005681;GO:0005737;GO:0005829;GO:0030529;GO:0032991;GO:0043226;GO:0043229;GO:0043231;GO:0043234;GO:0044464	ko03013;ko03015;ko03040			8	8	8	63.2	63.2	63.2	19.889	0	28310000000	142	0.622892	0.523178	-0.245967	-0.839461
26.5733	26.6501	27.0948	26.6492	27.1579	27.4293	27.2981	26.5505	26.0915	27.0253	27.1121	26.9828	27.1659	26.8702	27.173						cell part;integral to membrane;intrinsic to membrane;membrane part		cell part		EMP70	AACTGGA,MIR-145;ACTGCAG,MIR-17-3P;AGGAAGC,MIR-516-3P;CAGTGTT,MIR-141,MIR-200A;chr20q11;GRUETZMANN_PANCREATIC_CANCER_UP;GSE13229_IMM_VS_INTMATURE_NKCELL_DN;GSE13229_IMM_VS_MATURE_NKCELL_DN;GSE13738_RESTING_VS_BYSTANDER_ACTIVATED_CD4_TCELL_DN;GSE13738_RESTING_VS_TCR_ACTIVATED_CD4_TCELL_DN;GSE14308_NAIVE_CD4_TCELL_VS_INDUCED_TREG_DN;GSE14350_TREG_VS_TEFF_DN;GSE17721_0.5H_VS_12H_CPG_BMDM_DN;GSE17721_…	Completeproteome;Membrane;Phosphoprotein;Proteomicsidentification;Referenceproteome;Signal;Transmembrane;Transmembranehelix				GO:0016021;GO:0031224;GO:0044425;GO:0044464		GO:0044464				6	6	6	15.1	15.1	15.1	74.518	0	2452000000	41	0.0702086	0.926268	0.0538734	0.142837
27.9982	28.1657	28.3204	27.8628	28.0441	28.0928	28.0913	27.7341	27.4554	26.9378	28.0438	27.3978	27.7509	27.7794	28.6793				establishment of localization;transport		cell part;cytoplasmic part;endosomal part;endosome;endosome membrane;extracellular membrane-bounded organelle;extracellular organelle;extracellular region part;extracellular vesicular exosome;integral to membrane;integral to plasma membrane;intracellular membrane-bounded organelle;intracellular organelle;intracellular organelle part;intracellular part;intrinsic to membrane;intrinsic to plasma mem…	establishment of localization;transport	cell part;endosome;extracellular organelle;intracellular membrane-bounded organelle;intracellular organelle;membrane;organelle;vesicle		EMP70	CHEOK_RESPONSE_TO_MERCAPTOPURINE_AND_LD_MTX_UP;CHIANG_LIVER_CANCER_SUBCLASS_UNANNOTATED_DN;chr13q32;CYTOPLASM;CYTOPLASMIC_PART;DIAZ_CHRONIC_MEYLOGENOUS_LEUKEMIA_UP;ENDOSOME;ENK_UV_RESPONSE_KERATINOCYTE_DN;ESTABLISHMENT_OF_LOCALIZATION;FEVR_CTNNB1_TARGETS_DN;GCATTTG,MIR-105;GSE10094_LCMV_VS_LISTERIA_IND_EFF_CD4_TCELL_UP;GSE10239_MEMORY_VS_DAY4.5_EFF_CD8_TCELL_DN;GSE11057_CD4_CENT_MEM_VS_PBMC_DN;GS…	Completeproteome;Endosome;Membrane;Referenceproteome;Signal;Transmembrane;Transmembranehelix		GO:0006810;GO:0051234		GO:0005768;GO:0005887;GO:0010008;GO:0016020;GO:0016021;GO:0031090;GO:0031224;GO:0031226;GO:0031982;GO:0031988;GO:0043226;GO:0043227;GO:0043229;GO:0043230;GO:0043231;GO:0044421;GO:0044422;GO:0044424;GO:0044425;GO:0044440;GO:0044444;GO:0044446;GO:0044459;GO:0044464;GO:0065010;GO:0070062	GO:0006810;GO:0051234	GO:0005768;GO:0016020;GO:0031982;GO:0043226;GO:0043229;GO:0043230;GO:0043231;GO:0044464				10	10	10	17.6	17.6	17.6	75.775	0	5095300000	47	0.963412	0.357463	-0.415955	-1.25856
27.8926	27.9985	28.4605	27.8132	27.6177	28.2433	27.7261	28.0908	27.6023	27.1945	28.0168	27.7819	27.4299	27.8413	28.3634						cell part;integral to membrane;intrinsic to membrane;membrane part		cell part		EMP70	AATGGAG,MIR-136;ACEVEDO_METHYLATED_IN_LIVER_CANCER_DN;ATCTTGC,MIR-31;ATGAAGG,MIR-205;ATGCAGT,MIR-217;ATGTACA,MIR-493;BASAKI_YBX1_TARGETS_DN;CCATCCA,MIR-432;CHANDRAN_METASTASIS_TOP50_DN;chr10q24;CREIGHTON_ENDOCRINE_THERAPY_RESISTANCE_3;DIAZ_CHRONIC_MEYLOGENOUS_LEUKEMIA_UP;GATTGGY_V$NFY_Q6_01;GCATTTG,MIR-105;GCM_NF2;GCNP_SHH_UP_LATE.V1_UP;GGCACTT,MIR-519E;GGGCGGR_V$SP1_Q6;GOBERT_OLIGODENDROCYTE_DIF…	Completeproteome;Glycoprotein;Membrane;Proteomicsidentification;Referenceproteome;Signal;Transmembrane;Transmembranehelix				GO:0016021;GO:0031224;GO:0044425;GO:0044464		GO:0044464				10	10	10	18.5	18.5	18.5	62.941	0	4704600000	51	0.347362	0.673802	-0.185086	-0.556259
33.6035	33.5577	33.501	33.3679	33.5901	33.3318	33.4987	33.3465	33.6227	33.5223	33.4879	33.2901	33.3264	33.4769	33.6155				biological regulation;biosynthetic process;cellular biosynthetic process;cellular component assembly;cellular component assembly at cellular level;cellular component organization;cellular component organization at cellular level;cellular component organization or biogenesis;cellular component organization or biogenesis at cellular level;cellular macromolecular complex assembly;cellular macromolec…	binding;nucleic acid binding;RNA binding;translation factor activity, nucleic acid binding;translation initiation factor activity	cell part;cytoplasmic part;cytosol;eukaryotic 43S preinitiation complex;eukaryotic 48S preinitiation complex;eukaryotic translation initiation factor 3 complex;intracellular part;macromolecular complex;protein complex;ribonucleoprotein complex;translation preinitiation complex	biological regulation;biosynthetic process;cellular component assembly;cellular component organization;cellular macromolecular complex assembly;cellular metabolic process;cellular process;macromolecular complex assembly;macromolecule metabolic process;metabolic process;primary metabolic process;protein metabolic process;regulation of translation;ribonucleoprotein complex assembly;translation;tran…	cell part;cytosol;macromolecular complex;protein complex;ribonucleoprotein complex	RNA transport	eIF-3c_N;PCI	ACEVEDO_LIVER_CANCER_WITH_H3K27ME3_DN;APRELIKOVA_BRCA1_TARGETS;BILANGES_SERUM_SENSITIVE_VIA_TSC2;BIOSYNTHETIC_PROCESS;CELLULAR_BIOSYNTHETIC_PROCESS;CELLULAR_COMPONENT_ASSEMBLY;CELLULAR_MACROMOLECULE_METABOLIC_PROCESS;CELLULAR_PROTEIN_METABOLIC_PROCESS;chr16p11;CYTOPLASM;CYTOPLASMIC_PART;DANG_BOUND_BY_MYC;DANG_MYC_TARGETS_UP;E2F3_UP.V1_DN;EUKARYOTIC_TRANSLATION_INITIATION_FACTOR_3_COMPLEX;FOSTER_K…	3D-structure;Acetylation;Alternativesplicing;Completeproteome;Cytoplasm;Initiationfactor;Phosphoprotein;Proteinbiosynthesis;Proteomicsidentification;Referenceproteome	EIF3 complex (EIF3A, EIF3B, EIF3G, EIF3I, EIF3C);eIF3 complex (EIF3S6, EIF3S5, EIF3S4, EIF3S3, EIF3S6IP, EIF3S2, EIF3S9, EIF3S12, EIF3S10, EIF3S8, EIF3S1, EIF3S7);eIF3 complex (EIF3S6, EIF3S5, EIF3S4, EIF3S3, EIF3S6IP, EIF3S2, EIF3S9, EIF3S12, EIF3S10, EIF3S8, EIF3S1, EIF3S7, PCID1)	GO:0001731;GO:0006412;GO:0006413;GO:0006417;GO:0006446;GO:0008152;GO:0009058;GO:0009059;GO:0009889;GO:0009987;GO:0010467;GO:0010468;GO:0010556;GO:0010608;GO:0016043;GO:0019222;GO:0019538;GO:0022607;GO:0022618;GO:0031323;GO:0031326;GO:0032268;GO:0034621;GO:0034622;GO:0034645;GO:0043170;GO:0043933;GO:0044237;GO:0044238;GO:0044249;GO:0044260;GO:0044267;GO:0050789;GO:0050794;GO:0051246;GO:0060255;GO:…	GO:0003676;GO:0003723;GO:0003743;GO:0005488;GO:0008135	GO:0005829;GO:0005852;GO:0016282;GO:0030529;GO:0032991;GO:0033290;GO:0043234;GO:0044424;GO:0044444;GO:0044464;GO:0070993	GO:0006412;GO:0006413;GO:0006417;GO:0008152;GO:0009058;GO:0009987;GO:0016043;GO:0019538;GO:0022607;GO:0022618;GO:0034622;GO:0043170;GO:0044237;GO:0044238;GO:0065003;GO:0065007	GO:0005829;GO:0030529;GO:0032991;GO:0043234;GO:0044464	ko03013			67	67	67	52.7	52.7	52.7	103.64	0	225960000000	1260	0.378471	0.800642	-0.0596642	-0.351117
32.6981	32.7962	32.7467	32.6012	32.6564	32.3481	32.5265	32.5243	32.6189	32.5772	32.6722	32.1629	32.8228	32.7537	32.6828				biological regulation;biosynthetic process;cellular biosynthetic process;cellular macromolecule biosynthetic process;cellular macromolecule metabolic process;cellular metabolic process;cellular nitrogen compound metabolic process;cellular process;cellular protein metabolic process;cellular response to chemical stimulus;cellular response to dsRNA;cellular response to organic substance;cellular res…	binding;nucleic acid binding;nucleotide binding;ribonucleoprotein binding;ribosomal large subunit binding;RNA binding	cell part;cell projection;cytoplasm;dendrite;intracellular membrane-bounded organelle;intracellular organelle;intracellular part;membrane-bounded organelle;neuron projection;nucleus;organelle	biological regulation;biosynthetic process;cellular metabolic process;cellular nitrogen compound metabolic process;cellular process;macromolecule metabolic process;metabolic process;nitrogen compound metabolic process;nucleobase-containing compound metabolic process;primary metabolic process;protein metabolic process;regulation of translation;response to abiotic stimulus;response to chemical stim…	cell part;cell projection;cytoplasm;intracellular membrane-bounded organelle;intracellular organelle;neuron projection;nucleus;organelle		RRM_1	AAGWWRNYGGC_UNKNOWN;ACAWNRNSRCGG_UNKNOWN;AGGAGTG,MIR-483;ALCALAY_AML_BY_NPM1_LOCALIZATION_DN;BENPORATH_MYC_TARGETS_WITH_EBOX;BHATI_G2M_ARREST_BY_2METHOXYESTRADIOL_DN;BIOPOLYMER_METABOLIC_PROCESS;BLALOCK_ALZHEIMERS_DISEASE_UP;BORLAK_LIVER_CANCER_EGF_UP;BOYAULT_LIVER_CANCER_SUBCLASS_G123_UP;BRUINS_UVC_RESPONSE_LATE;CACGTG_V$MYC_Q2;CAGGTG_V$E12_Q6;CCTGAGT,MIR-510;CHAUHAN_RESPONSE_TO_METHOXYESTRADIOL…	Cellprojection;Completeproteome;Cytoplasm;Directproteinsequencing;Methylation;Nucleus;Phosphoprotein;Referenceproteome;RNA-binding;Stressresponse		GO:0006139;GO:0006396;GO:0006412;GO:0006417;GO:0006807;GO:0006950;GO:0008152;GO:0009058;GO:0009059;GO:0009266;GO:0009409;GO:0009628;GO:0009889;GO:0009891;GO:0009893;GO:0009987;GO:0010033;GO:0010468;GO:0010556;GO:0010557;GO:0010604;GO:0010608;GO:0016070;GO:0019222;GO:0019538;GO:0031050;GO:0031323;GO:0031325;GO:0031326;GO:0031328;GO:0032268;GO:0032270;GO:0034641;GO:0034645;GO:0035196;GO:0042221;GO:…	GO:0000166;GO:0003676;GO:0003723;GO:0005488;GO:0043021;GO:0043023	GO:0005634;GO:0005737;GO:0030425;GO:0042995;GO:0043005;GO:0043226;GO:0043227;GO:0043229;GO:0043231;GO:0044424;GO:0044464	GO:0006139;GO:0006396;GO:0006412;GO:0006417;GO:0006807;GO:0006950;GO:0008152;GO:0009058;GO:0009628;GO:0009987;GO:0016070;GO:0019538;GO:0034641;GO:0042221;GO:0043170;GO:0044237;GO:0044238;GO:0050896;GO:0065007	GO:0005634;GO:0005737;GO:0042995;GO:0043005;GO:0043226;GO:0043229;GO:0043231;GO:0044464				14	14	14	74.5	74.5	74.5	17.17	0	133400000000	418	1.86826	0.403212	-0.18074	-1.1488
26.6458	26.5431	24.4307	26.5477	27.0751	24.3764	27.0146	26.5573	25.9924	26.7196	25.6521	25.6429	27.3872	26.6705	26.322				biosynthetic process;cellular biosynthetic process;cellular macromolecule biosynthetic process;cellular macromolecule metabolic process;cellular metabolic process;cellular nitrogen compound metabolic process;cellular process;cellular protein metabolic process;cytoplasmic translation;macromolecule biosynthetic process;macromolecule metabolic process;macromolecule methylation;macromolecule modifica…	catalytic activity;methyltransferase activity;RNA methyltransferase activity;transferase activity;transferase activity, transferring one-carbon groups;tRNA methyltransferase activity	cell part;cytoplasm;intracellular part	biosynthetic process;cellular metabolic process;cellular nitrogen compound metabolic process;cellular process;cytoplasmic translation;macromolecule metabolic process;macromolecule modification;metabolic process;nitrogen compound metabolic process;nucleobase-containing compound metabolic process;one-carbon metabolic process;primary metabolic process;protein metabolic process;RNA metabolic process;…	cell part;cytoplasm		FtsJ	ACTAYRNNNCCCR_UNKNOWN;BENPORATH_MYC_MAX_TARGETS;BORCZUK_MALIGNANT_MESOTHELIOMA_UP;chrxp11;DANG_BOUND_BY_MYC;DEBIASI_APOPTOSIS_BY_REOVIRUS_INFECTION_DN;DOUGLAS_BMI1_TARGETS_UP;GSE12366_GC_BCELL_VS_PLASMA_CELL_DN;GSE12845_IGD_NEG_BLOOD_VS_DARKZONE_GC_TONSIL_BCELL_UP;GSE17721_0.5H_VS_4H_PAM3CSK4_BMDM_UP;GSE17721_0.5H_VS_8H_POLYIC_BMDM_UP;GSE17721_12H_VS_24H_LPS_BMDM_DN;GSE17721_CTRL_VS_GARDIQUIMOD_1…	Alternativesplicing;Completeproteome;Cytoplasm;Mentalretardation;Methyltransferase;Proteomicsidentification;Referenceproteome;S-adenosyl-L-methionine;Transferase;tRNAprocessing		GO:0001510;GO:0002128;GO:0002181;GO:0006139;GO:0006396;GO:0006399;GO:0006400;GO:0006412;GO:0006730;GO:0006807;GO:0008033;GO:0008152;GO:0009058;GO:0009059;GO:0009451;GO:0009987;GO:0016070;GO:0019538;GO:0030488;GO:0032259;GO:0034470;GO:0034641;GO:0034645;GO:0034660;GO:0043170;GO:0043412;GO:0043414;GO:0044237;GO:0044238;GO:0044249;GO:0044260;GO:0044267;GO:0044281;GO:0090304	GO:0003824;GO:0008168;GO:0008173;GO:0008175;GO:0016740;GO:0016741	GO:0005737;GO:0044424;GO:0044464	GO:0002181;GO:0006139;GO:0006396;GO:0006399;GO:0006412;GO:0006730;GO:0006807;GO:0008033;GO:0008152;GO:0009058;GO:0009451;GO:0009987;GO:0016070;GO:0019538;GO:0034641;GO:0043170;GO:0043412;GO:0044237;GO:0044238;GO:0044281	GO:0005737;GO:0044464				4	4	4	16.1	16.1	16.1	36.079	0	1917900000	26	0.0632513	0.921016	-0.116445	-0.15309
30.5413	30.5067	30.6035	30.4445	30.6197	30.6867	30.8221	30.9033	31.0081	30.921	30.7537	30.5712	30.5859	30.6153	30.3789				anatomical structure development;biological regulation;biosynthetic process;bone development;cellular biosynthetic process;cellular metabolic process;cellular nitrogen compound biosynthetic process;cellular nitrogen compound metabolic process;cellular process;developmental process;metabolic process;negative regulation of catalytic activity;negative regulation of molecular function;nitrogen compou…	binding;catalytic activity;cation binding;diphosphotransferase activity;enzyme inhibitor activity;enzyme regulator activity;ion binding;magnesium ion binding;metal ion binding;ribose phosphate diphosphokinase activity;transferase activity;transferase activity, transferring phosphorus-containing groups	macromolecular complex;protein complex;ribose phosphate diphosphokinase complex	anatomical structure development;biological regulation;biosynthetic process;cellular metabolic process;cellular nitrogen compound metabolic process;cellular process;developmental process;metabolic process;nitrogen compound metabolic process;nucleobase-containing compound metabolic process;nucleobase-containing small molecule metabolic process;nucleotide metabolic process;primary metabolic process…	macromolecular complex;protein complex		Pribosyl_synth;Pribosyltran_N	BORCZUK_MALIGNANT_MESOTHELIOMA_UP;CHEMNITZ_RESPONSE_TO_PROSTAGLANDIN_E2_DN;chr17p11;DIAZ_CHRONIC_MEYLOGENOUS_LEUKEMIA_UP;ENZYME_INHIBITOR_ACTIVITY;ENZYME_REGULATOR_ACTIVITY;FLECHNER_BIOPSY_KIDNEY_TRANSPLANT_REJECTED_VS_OK_DN;GCCATNTTG_V$YY1_Q6;GGGCGGR_V$SP1_Q6;GSE11924_TH2_VS_TH17_CD4_TCELL_UP;GSE12366_GC_VS_NAIVE_BCELL_UP;GSE14000_UNSTIM_VS_4H_LPS_DC_TRANSLATED_RNA_UP;GSE14308_TH17_VS_NAIVE_CD4_…	3D-structure;Acetylation;Alternativesplicing;Completeproteome;Directproteinsequencing;Nucleotidebiosynthesis;Phosphoprotein;Proteomicsidentification;Referenceproteome		GO:0006139;GO:0006753;GO:0006807;GO:0008152;GO:0009058;GO:0009117;GO:0009165;GO:0009987;GO:0019222;GO:0032502;GO:0034641;GO:0034654;GO:0043086;GO:0044092;GO:0044237;GO:0044238;GO:0044249;GO:0044271;GO:0044281;GO:0048856;GO:0050789;GO:0050790;GO:0055086;GO:0060348;GO:0065007;GO:0065009	GO:0000287;GO:0003824;GO:0004749;GO:0004857;GO:0005488;GO:0016740;GO:0016772;GO:0016778;GO:0030234;GO:0043167;GO:0043169;GO:0046872	GO:0002189;GO:0032991;GO:0043234	GO:0006139;GO:0006807;GO:0008152;GO:0009058;GO:0009117;GO:0009987;GO:0032502;GO:0034641;GO:0044237;GO:0044238;GO:0044281;GO:0048856;GO:0055086;GO:0065007	GO:0032991;GO:0043234		+		21	21	19	56.9	56.9	53.1	40.925	0	30343000000	286	3.06638	0.187071	0.325103	1.99521
28.8425	29.007	29.0158	28.0029	28.9746	28.6992	29.0681	28.9155	29.1135	29.3298	29.1201	28.6369	28.1936	28.8775	28.3189				antigen processing and presentation;antigen processing and presentation of exogenous antigen;antigen processing and presentation of exogenous peptide antigen;antigen processing and presentation of exogenous peptide antigen via MHC class I;antigen processing and presentation of exogenous peptide antigen via MHC class I, TAP-dependent;antigen processing and presentation of peptide antigen;antigen p…	active transmembrane transporter activity;macromolecule transmembrane transporter activity;P-P-bond-hydrolysis-driven protein transmembrane transporter activity;P-P-bond-hydrolysis-driven transmembrane transporter activity;primary active transmembrane transporter activity;protein transmembrane transporter activity;protein transporter activity;substrate-specific transmembrane transporter activity;…	cell part;cytoplasmic part;cytosol;endoplasmic reticulum membrane;endoplasmic reticulum part;integral to membrane;intracellular organelle part;intracellular part;intrinsic to membrane;membrane;membrane part;organelle membrane;organelle part	biological regulation;biosynthetic process;cellular metabolic process;cellular process;establishment of localization;immune system process;macromolecule metabolic process;metabolic process;primary metabolic process;protein metabolic process;protein targeting;protein transport;response to chemical stimulus;response to stimulus;response to stress;signal transduction;translation;transport	cell part;cytosol;membrane	Phagosome;Protein export;Protein processing in endoplasmic reticulum;Vibrio cholerae infection	SecE	ACEVEDO_LIVER_TUMOR_VS_NORMAL_ADJACENT_TISSUE_UP;BAELDE_DIABETIC_NEPHROPATHY_DN;BORCZUK_MALIGNANT_MESOTHELIOMA_UP;BOYAULT_LIVER_CANCER_SUBCLASS_G3_UP;BUCKANOVICH_T_LYMPHOCYTE_HOMING_ON_TUMOR_DN;CAIRO_HEPATOBLASTOMA_CLASSES_UP;CHAUHAN_RESPONSE_TO_METHOXYESTRADIOL_DN;chr7p11;DAZARD_RESPONSE_TO_UV_NHEK_UP;DAZARD_UV_RESPONSE_CLUSTER_G1;GGAANCGGAANY_UNKNOWN;GGGCGGR_V$SP1_Q6;GSE10239_NAIVE_VS_MEMORY_CD…	Acetylation;Completeproteome;Endoplasmicreticulum;Membrane;Proteintransport;Referenceproteome;Translocation;Transmembrane;Transmembranehelix;Transport		GO:0002376;GO:0002474;GO:0002478;GO:0002479;GO:0006412;GO:0006605;GO:0006612;GO:0006613;GO:0006614;GO:0006810;GO:0006886;GO:0006950;GO:0006984;GO:0006986;GO:0007165;GO:0008152;GO:0009058;GO:0009059;GO:0009987;GO:0010033;GO:0010467;GO:0015031;GO:0019538;GO:0019882;GO:0019884;GO:0030968;GO:0033554;GO:0034620;GO:0034645;GO:0034976;GO:0035966;GO:0035967;GO:0042221;GO:0042590;GO:0043170;GO:0044237;GO:…	GO:0005215;GO:0008320;GO:0008565;GO:0015399;GO:0015405;GO:0015450;GO:0022804;GO:0022857;GO:0022884;GO:0022891;GO:0022892	GO:0005789;GO:0005829;GO:0016020;GO:0016021;GO:0031090;GO:0031224;GO:0044422;GO:0044424;GO:0044425;GO:0044432;GO:0044444;GO:0044446;GO:0044464	GO:0002376;GO:0006412;GO:0006605;GO:0006810;GO:0006950;GO:0007165;GO:0008152;GO:0009058;GO:0009987;GO:0015031;GO:0019538;GO:0042221;GO:0043170;GO:0044237;GO:0044238;GO:0050896;GO:0051234;GO:0065007	GO:0005829;GO:0016020;GO:0044464	ko03060;ko04141;ko04145;ko05110			5	5	5	48.5	48.5	48.5	7.7412	0	8680000000	89	0.555815	0.545608	0.256657	0.800654
26.6245	24.3811	24.8741	26.1997	26.7764	24.8209	24.5285	25.7099	25.8264	25.8465	26.7627	25.471	25.6315	25.5538	25.6148				cellular component organization;cellular component organization at cellular level;cellular component organization or biogenesis;cellular component organization or biogenesis at cellular level;cellular localization;cellular macromolecule localization;cellular macromolecule metabolic process;cellular metabolic process;cellular process;cellular protein complex localization;cellular protein localizat…	binding;protein binding;SNARE binding	cell cortex part;cell part;cytoplasmic part;cytoplasmic vesicle membrane;cytoplasmic vesicle part;cytosol;exocyst;intracellular organelle part;intracellular part;macromolecular complex;membrane;organelle membrane;organelle part;protein complex;secretory granule membrane;vesicle membrane	cellular component organization;cellular localization;cellular metabolic process;cellular process;establishment of localization;exocytosis;localization;macromolecule metabolic process;membrane organization;metabolic process;organelle organization;primary metabolic process;protein metabolic process;protein transport;secretion;transport;vesicle-mediated transport	cell part;cytosol;macromolecular complex;membrane;protein complex	Tight junction	Sec6	AGUIRRE_PANCREATIC_CANCER_COPY_NUMBER_UP;BCAT.100_UP.V1_DN;CASORELLI_ACUTE_PROMYELOCYTIC_LEUKEMIA_DN;chr5p15;GINESTIER_BREAST_CANCER_20Q13_AMPLIFICATION_DN;GSE12845_IGD_POS_BLOOD_VS_NAIVE_TONSIL_BCELL_UP;GSE13484_UNSTIM_VS_YF17D_VACCINE_STIM_PBMC_UP;GSE1460_DP_THYMOCYTE_VS_THYMIC_STROMAL_CELL_UP;GSE16522_ANTI_CD3CD28_STIM_VS_UNSTIM_MEMORY_CD8_TCELL_DN;GSE17974_0.5H_VS_72H_IL4_AND_ANTI_IL12_ACT_CD…	Acetylation;Alternativesplicing;Coiledcoil;Completeproteome;Exocytosis;Proteintransport;Proteomicsidentification;Referenceproteome;Transport	Sec6/8 exocyst complex	GO:0006810;GO:0006887;GO:0006996;GO:0008104;GO:0008152;GO:0009987;GO:0015031;GO:0016043;GO:0016192;GO:0019538;GO:0031503;GO:0032940;GO:0033036;GO:0034613;GO:0034629;GO:0043170;GO:0044237;GO:0044238;GO:0044260;GO:0044267;GO:0045184;GO:0046903;GO:0051179;GO:0051234;GO:0051601;GO:0051641;GO:0051649;GO:0061024;GO:0070727;GO:0071840;GO:0071841;GO:0071842	GO:0000149;GO:0005488;GO:0005515	GO:0000145;GO:0005829;GO:0012506;GO:0016020;GO:0030659;GO:0030667;GO:0031090;GO:0032991;GO:0043234;GO:0044422;GO:0044424;GO:0044433;GO:0044444;GO:0044446;GO:0044448;GO:0044464	GO:0006810;GO:0006887;GO:0006996;GO:0008152;GO:0009987;GO:0015031;GO:0016043;GO:0016192;GO:0019538;GO:0043170;GO:0044237;GO:0044238;GO:0046903;GO:0051179;GO:0051234;GO:0051641;GO:0061024	GO:0005829;GO:0016020;GO:0032991;GO:0043234;GO:0044464	ko04530			4	4	4	11.7	11.7	11.7	53.241	0	1299500000	9	0.329684	0.620449	-0.424707	-0.645893
26.5419	26.7763	26.8446	26.6986	26.7608	26.3243	26.7201	26.5542	26.8261	26.7914	26.6531	26.3637	26.8769	27.0828	26.7869				anatomical structure development;biological regulation;bone remodeling;camera-type eye development;canonical Wnt receptor signaling pathway;canonical Wnt receptor signaling pathway involved in negative regulation of apoptosis;cell differentiation;cell fate commitment;cell surface receptor linked signaling pathway;cellular component assembly;cellular component organization;cellular component organ…	binding;carboxylic acid binding;chromatin binding;core promoter binding;core promoter proximal region DNA binding;core promoter proximal region sequence-specific DNA binding;core promoter sequence-specific DNA binding;DNA binding;fatty acid binding;G-protein coupled receptor activity;lipid binding;molecular transducer activity;monocarboxylic acid binding;nucleic acid binding;nucleic acid binding …	cell part;cytoplasm;cytoplasmic membrane-bounded vesicle;cytoplasmic part;cytoplasmic vesicle;endocytic vesicle;integral to membrane;integral to plasma membrane;intracellular membrane-bounded organelle;intracellular organelle;intracellular organelle part;intracellular part;intrinsic to membrane;intrinsic to plasma membrane;macromolecular complex;membrane;membrane part;membrane-bounded organelle;m…	anatomical structure development;biological regulation;cell differentiation;cellular component assembly;cellular component organization;cellular process;detection of stimulus;developmental process;establishment of localization;hormone transport;immune system process;macromolecular complex assembly;multicellular organismal process;protein complex assembly;regulation of transport;response to abioti…	cell part;cytoplasm;cytoplasmic membrane-bounded vesicle;intracellular membrane-bounded organelle;intracellular organelle;macromolecular complex;membrane;nucleoplasm;nucleus;organelle;plasma membrane;protein complex;vesicle	Melanogenesis;Melanoma;Osteoclast differentiation;Pathways in cancer	7tm_1;DUF3371;HLH	AAAYWAACM_V$HFH4_01;AACATTC,MIR-409-3P;AACTTT_UNKNOWN;AAGCAAT,MIR-137;AAGCACA,MIR-218;ACATTCC,MIR-1,MIR-206;ACEVEDO_LIVER_CANCER_WITH_H3K9ME3_UP;ACTAYRNNNCCCR_UNKNOWN;ACTGCCT,MIR-34B;ALK_DN.V1_UP;ALONSO_METASTASIS_NEURAL_UP;ALTEMEIER_RESPONSE_TO_LPS_WITH_MECHANICAL_VENTILATION;AMUNDSON_RESPONSE_TO_ARSENITE;ATM_DN.V1_DN;ATTCTTT,MIR-186;BENPORATH_CYCLING_GENES;BLALOCK_ALZHEIMERS_DISEASE_UP;BLUM_RES…	3D-structure;Activator;Adaptiveimmunity;Albinism;Alternativesplicing;Cellmembrane;Chromosomalrearrangement;Completeproteome;Deafness;Developmentalprotein;Diseasemutation;DNA-binding;Glycoprotein;G-proteincoupledreceptor;Immunity;Isopeptidebond;Lipid-binding;Membrane;Nucleus;Phosphoprotein;Polymorphism;Proteomicsidentification;Proto-oncogene;Receptor;Referenceproteome;Repressor;Transcription;Trans…		GO:0000122;GO:0001654;GO:0001817;GO:0002376;GO:0002521;GO:0002573;GO:0002682;GO:0002761;GO:0006355;GO:0006357;GO:0006461;GO:0006810;GO:0006950;GO:0006955;GO:0006959;GO:0007165;GO:0007166;GO:0007186;GO:0007423;GO:0009266;GO:0009408;GO:0009593;GO:0009628;GO:0009889;GO:0009890;GO:0009891;GO:0009892;GO:0009893;GO:0009914;GO:0009966;GO:0009967;GO:0009987;GO:0010468;GO:0010556;GO:0010557;GO:0010558;GO:…	GO:0000975;GO:0000976;GO:0000977;GO:0000978;GO:0000979;GO:0000981;GO:0000982;GO:0000987;GO:0000988;GO:0000989;GO:0001012;GO:0001046;GO:0001047;GO:0001067;GO:0001071;GO:0001077;GO:0001159;GO:0003676;GO:0003677;GO:0003682;GO:0003700;GO:0003705;GO:0003712;GO:0003713;GO:0003714;GO:0004871;GO:0004872;GO:0004888;GO:0004930;GO:0005488;GO:0005504;GO:0008289;GO:0008527;GO:0031406;GO:0033293;GO:0038023;GO:…	GO:0005634;GO:0005654;GO:0005737;GO:0005886;GO:0005887;GO:0016020;GO:0016021;GO:0016023;GO:0030139;GO:0031224;GO:0031226;GO:0031410;GO:0031982;GO:0031988;GO:0032991;GO:0043226;GO:0043227;GO:0043229;GO:0043231;GO:0043234;GO:0044422;GO:0044424;GO:0044425;GO:0044428;GO:0044444;GO:0044446;GO:0044459;GO:0044464	GO:0002376;GO:0006461;GO:0006810;GO:0006950;GO:0007165;GO:0009408;GO:0009628;GO:0009914;GO:0009987;GO:0016043;GO:0022607;GO:0030154;GO:0032501;GO:0032502;GO:0042221;GO:0046903;GO:0048771;GO:0048856;GO:0050896;GO:0051049;GO:0051234;GO:0051606;GO:0065003;GO:0065007	GO:0005634;GO:0005654;GO:0005737;GO:0005886;GO:0016020;GO:0016023;GO:0031982;GO:0032991;GO:0043226;GO:0043229;GO:0043231;GO:0043234;GO:0044464	ko04380;ko04916;ko05200;ko05218			6	6	6	11.1	11.1	11.1	61.52	0	2065400000	26	0.33298	0.77714	-0.0811691	-0.394627
31.369	31.4322	31.2396	31.5721	31.4416	31.3887	31.43	31.331	31.2013	31.5292	31.4695	31.2506	31.411	31.3526	31.2615				acetyl-CoA catabolic process;acetyl-CoA metabolic process;anatomical structure development;carboxylic acid metabolic process;catabolic process;cellular catabolic process;cellular ketone metabolic process;cellular metabolic process;cellular process;coenzyme catabolic process;coenzyme metabolic process;cofactor catabolic process;cofactor metabolic process;developmental process;dicarboxylic acid met…	binding;catalytic activity;coenzyme binding;cofactor binding;flavin adenine dinucleotide binding;oxidoreductase activity;oxidoreductase activity, acting on the CH-CH group of donors;oxidoreductase activity, acting on the CH-CH group of donors, quinone or related compound as acceptor;succinate dehydrogenase (ubiquinone) activity;succinate dehydrogenase activity	cell part;cytoplasmic part;fumarate reductase complex;intracellular membrane-bounded organelle;intracellular organelle;intracellular organelle part;intracellular part;macromolecular complex;membrane;membrane part;membrane-bounded organelle;mitochondrial inner membrane;mitochondrial membrane;mitochondrial membrane part;mitochondrial part;mitochondrial respiratory chain complex II;mitochondrion;org…	anatomical structure development;catabolic process;cellular ketone metabolic process;cellular metabolic process;cellular process;cofactor metabolic process;developmental process;generation of precursor metabolites and energy;metabolic process;organic acid metabolic process;small molecule metabolic process	cell part;intracellular membrane-bounded organelle;intracellular organelle;macromolecular complex;membrane;mitochondrion;organelle;protein complex	Alzheimer's disease;Citrate cycle (TCA cycle);Huntington's disease;Oxidative phosphorylation;Parkinson's disease	FAD_binding_2;Succ_DH_flav_C	AEROBIC_RESPIRATION;AGUIRRE_PANCREATIC_CANCER_COPY_NUMBER_UP;BIOCARTA_ETC_PATHWAY;BIOCARTA_KREB_PATHWAY;BLALOCK_ALZHEIMERS_DISEASE_DN;BLALOCK_ALZHEIMERS_DISEASE_INCIPIENT_DN;BRUECKNER_TARGETS_OF_MIRLET7A3_UP;BURTON_ADIPOGENESIS_6;CARBOHYDRATE_METABOLIC_PROCESS;CASORELLI_ACUTE_PROMYELOCYTIC_LEUKEMIA_DN;CATABOLIC_PROCESS;CELLULAR_CARBOHYDRATE_METABOLIC_PROCESS;CELLULAR_CATABOLIC_PROCESS;CELLULAR_RE…	Acetylation;Alternativesplicing;Cardiomyopathy;Completeproteome;Directproteinsequencing;Diseasemutation;Electrontransport;FAD;Flavoprotein;Leighsyndrome;Membrane;Mitochondrion;Mitochondrioninnermembrane;Oxidoreductase;Phosphoprotein;Polymorphism;Proteomicsidentification;Referenceproteome;Transitpeptide;Transport;Tricarboxylicacidcycle;Tumorsuppressor;Ubiquinone	Frataxin complex	GO:0006082;GO:0006084;GO:0006091;GO:0006099;GO:0006105;GO:0006732;GO:0007399;GO:0008152;GO:0009056;GO:0009109;GO:0009987;GO:0019752;GO:0022900;GO:0022904;GO:0032502;GO:0042180;GO:0043436;GO:0043648;GO:0044237;GO:0044248;GO:0044281;GO:0046356;GO:0048731;GO:0048856;GO:0051186;GO:0051187;GO:0055114	GO:0000104;GO:0003824;GO:0005488;GO:0008177;GO:0016491;GO:0016627;GO:0016635;GO:0048037;GO:0050660;GO:0050662	GO:0005739;GO:0005743;GO:0005749;GO:0016020;GO:0019866;GO:0031090;GO:0031966;GO:0032991;GO:0043226;GO:0043227;GO:0043229;GO:0043231;GO:0043234;GO:0044422;GO:0044424;GO:0044425;GO:0044429;GO:0044444;GO:0044446;GO:0044455;GO:0044464;GO:0045257;GO:0045281;GO:0045283	GO:0006082;GO:0006091;GO:0008152;GO:0009056;GO:0009987;GO:0032502;GO:0042180;GO:0044237;GO:0044281;GO:0048856;GO:0051186	GO:0005739;GO:0016020;GO:0032991;GO:0043226;GO:0043229;GO:0043231;GO:0043234;GO:0044464	ko00020;ko00190;ko05010;ko05012;ko05016			28	28	9	50.9	50.9	12.7	72.691	0	53768000000	404	0.179596	0.886908	-0.0348705	-0.197383
27.2126	27.0637	27.0017	26.4544	26.7735	26.3525	26.4107	26.3569	26.5597	25.6801	26.6386	26.6109	25.4603	26.3502	25.4409				biological regulation;cellular macromolecule metabolic process;cellular metabolic process;cellular nitrogen compound metabolic process;cellular process;developmental process;establishment of localization;establishment of localization in cell;intracellular transport;macromolecule metabolic process;metabolic process;mRNA metabolic process;mRNA processing;nitrogen compound metabolic process;nuclear …	binding;mRNA binding;nucleic acid binding;RNA binding	cell part;intracellular membrane-bounded organelle;intracellular organelle;intracellular organelle part;intracellular part;macromolecular complex;membrane-bounded organelle;nuclear body;nuclear part;nuclear speck;nucleoplasm part;nucleus;organelle;organelle part;ribonucleoprotein complex	biological regulation;cellular metabolic process;cellular nitrogen compound metabolic process;cellular process;developmental process;establishment of localization;macromolecule metabolic process;metabolic process;mRNA metabolic process;mRNA processing;nitrogen compound metabolic process;nuclear transport;nucleobase-containing compound metabolic process;nucleocytoplasmic transport;primary metaboli…	cell part;intracellular membrane-bounded organelle;intracellular organelle;macromolecular complex;nucleus;organelle;ribonucleoprotein complex		DUF2040	ACAACTT,MIR-382;CAGCTTT,MIR-320;CGTSACG_V$PAX3_B;chr17q11;CTTTAAR_UNKNOWN;DOUGLAS_BMI1_TARGETS_DN;FORTSCHEGGER_PHF8_TARGETS_UP;GCATTTG,MIR-105;GGGCGGR_V$SP1_Q6;GSE14769_UNSTIM_VS_40MIN_LPS_BMDM_UP;GSE14769_UNSTIM_VS_60MIN_LPS_BMDM_UP;GSE15324_NAIVE_VS_ACTIVATED_ELF4_KO_CD8_TCELL_UP;GSE15750_WT_VS_TRAF6KO_DAY10_EFF_CD8_TCELL_UP;GSE16522_ANTI_CD3CD28_STIM_VS_UNSTIM_MEMORY_CD8_TCELL_UP;HAMAI_APOPTOS…	Coiledcoil;Completeproteome;mRNAprocessing;mRNAsplicing;Nucleus;Phosphoprotein;Polymorphism;Proteomicsidentification;Referenceproteome;RNA-binding		GO:0000381;GO:0006139;GO:0006396;GO:0006397;GO:0006807;GO:0006810;GO:0006913;GO:0008152;GO:0008380;GO:0009987;GO:0010468;GO:0016070;GO:0016071;GO:0019219;GO:0019222;GO:0031323;GO:0032502;GO:0034641;GO:0043170;GO:0043484;GO:0044237;GO:0044238;GO:0044260;GO:0046907;GO:0048024;GO:0050684;GO:0050789;GO:0050794;GO:0051169;GO:0051171;GO:0051234;GO:0051252;GO:0051649;GO:0060255;GO:0065007;GO:0080090;GO:…	GO:0003676;GO:0003723;GO:0003729;GO:0005488	GO:0005634;GO:0016604;GO:0016607;GO:0030529;GO:0032991;GO:0043226;GO:0043227;GO:0043229;GO:0043231;GO:0044422;GO:0044424;GO:0044428;GO:0044446;GO:0044451;GO:0044464	GO:0006139;GO:0006396;GO:0006397;GO:0006807;GO:0006810;GO:0006913;GO:0008152;GO:0008380;GO:0009987;GO:0016070;GO:0016071;GO:0032502;GO:0034641;GO:0043170;GO:0044237;GO:0044238;GO:0051169;GO:0051234;GO:0065007	GO:0005634;GO:0030529;GO:0032991;GO:0043226;GO:0043229;GO:0043231;GO:0044464		+	+	8	8	8	16.7	16.7	16.7	58.838	0	1775800000	26	1.84431	0.170769	-0.62924	-2.08407
28.5676	28.5454	28.1745	28.3325	28.3997	27.9216	28.6915	29.4096	29.0415	28.7236	28.7623	28.359	28.2718	28.7306	28.3125				cellular macromolecule metabolic process;cellular metabolic process;cellular nitrogen compound metabolic process;cellular process;macromolecule metabolic process;metabolic process;ncRNA metabolic process;ncRNA processing;nitrogen compound metabolic process;nucleic acid metabolic process;nucleobase-containing compound metabolic process;primary metabolic process;RNA metabolic process;RNA processing…		cell part;integral to membrane;integrator complex;intracellular;intracellular organelle part;intracellular part;intrinsic to membrane;macromolecular complex;membrane;membrane part;nuclear membrane;nuclear part;nucleoplasm part;organelle membrane;organelle part;protein complex	cellular metabolic process;cellular nitrogen compound metabolic process;cellular process;macromolecule metabolic process;metabolic process;nitrogen compound metabolic process;nucleobase-containing compound metabolic process;primary metabolic process;RNA metabolic process;RNA processing	cell part;intracellular;macromolecular complex;membrane;protein complex		INTS2	AACATTC,MIR-409-3P;ATCATGA,MIR-433;ATGTTAA,MIR-302C;ATTCTTT,MIR-186;BIOPOLYMER_METABOLIC_PROCESS;chr17q23;CTACCTC,LET-7A,LET-7B,LET-7C,LET-7D,LET-7E,LET-7F,MIR-98,LET-7G,LET-7I;DNA_DIRECTED_RNA_POLYMERASEII_HOLOENZYME;GARY_CD5_TARGETS_DN;GSE11924_TH1_VS_TH2_CD4_TCELL_UP;GSE13493_DP_VS_CD4INTCD8POS_THYMOCYTE_DN;GSE17974_0H_VS_12H_IN_VITRO_ACT_CD4_TCELL_DN;GSE17974_0H_VS_48H_IN_VITRO_ACT_CD4_TCELL_…	Completeproteome;Membrane;Nucleus;Polymorphism;Proteomicsidentification;Referenceproteome;Transmembrane;Transmembranehelix	DSS1 complex;Integrator complex;Integrator-RNAPII complex	GO:0006139;GO:0006396;GO:0006807;GO:0008152;GO:0009987;GO:0016070;GO:0016073;GO:0016180;GO:0034470;GO:0034641;GO:0034660;GO:0043170;GO:0044237;GO:0044238;GO:0044260;GO:0090304		GO:0005622;GO:0016020;GO:0016021;GO:0031090;GO:0031224;GO:0031965;GO:0032039;GO:0032991;GO:0043234;GO:0044422;GO:0044424;GO:0044425;GO:0044428;GO:0044446;GO:0044451;GO:0044464	GO:0006139;GO:0006396;GO:0006807;GO:0008152;GO:0009987;GO:0016070;GO:0034641;GO:0043170;GO:0044237;GO:0044238	GO:0005622;GO:0016020;GO:0032991;GO:0043234;GO:0044464				11	11	11	15.7	15.7	15.7	133.38	0	6583900000	39	0.687941	0.462754	0.353629	0.992248
29.7604	29.7535	30.0798	29.5016	29.6231	29.8768	29.7967	29.6919	30.2447	30.2431	29.7343	29.5182	29.5859	29.8674	29.8345				anatomical structure development;biological adhesion;biological regulation;cell adhesion;cellular component assembly;cellular component assembly at cellular level;cellular component organization;cellular component organization at cellular level;cellular component organization or biogenesis;cellular component organization or biogenesis at cellular level;cellular membrane organization;cellular proc…		acrosomal membrane;adherens junction;anchoring junction;caveola;cell junction;cell part;cell-substrate adherens junction;cell-substrate junction;cytoplasmic membrane-bounded vesicle;cytoplasmic part;cytoplasmic vesicle;cytoplasmic vesicle membrane;cytoplasmic vesicle part;endocytic vesicle;endosome;extracellular membrane-bounded organelle;extracellular organelle;extracellular region part;extracel…	anatomical structure development;biological adhesion;biological regulation;cell adhesion;cellular component assembly;cellular component organization;cellular membrane organization;cellular process;developmental process;establishment of localization;membrane organization;regulation of protein stability	cell part;cytoplasmic membrane-bounded vesicle;endosome;extracellular organelle;intracellular membrane-bounded organelle;intracellular organelle;macromolecular complex;membrane;organelle;plasma membrane;protein complex;vesicle	Insulin signaling pathway	Band_7	ACTGCCT,MIR-34B;ANATOMICAL_STRUCTURE_DEVELOPMENT;ATGCTGC,MIR-103,MIR-107;BENPORATH_MYC_MAX_TARGETS;BOYLAN_MULTIPLE_MYELOMA_D_DN;BOYLAN_MULTIPLE_MYELOMA_PCA3_DN;CELL_SURFACE;chr17q11;CTCAGGG,MIR-125B,MIR-125A;CYCLIN_D1_UP.V1_DN;DANG_BOUND_BY_MYC;DIAZ_CHRONIC_MEYLOGENOUS_LEUKEMIA_UP;ECTODERM_DEVELOPMENT;EPIDERMIS_DEVELOPMENT;GGGACCA,MIR-133A,MIR-133B;GGGCGGR_V$SP1_Q6;GRUETZMANN_PANCREATIC_CANCER_UP…	Celladhesion;Cellmembrane;Completeproteome;Endosome;Lipoprotein;Membrane;Palmitate;Phosphoprotein;Polymorphism;Proteomicsidentification;Referenceproteome	Polycystin-1-E-cadherin-beta-catenin-Flotillin-2 complex	GO:0001765;GO:0007155;GO:0008544;GO:0009888;GO:0009892;GO:0009987;GO:0010468;GO:0010605;GO:0010608;GO:0010629;GO:0016043;GO:0016044;GO:0016202;GO:0019222;GO:0022607;GO:0022610;GO:0031579;GO:0031647;GO:0032502;GO:0045184;GO:0045595;GO:0045661;GO:0048519;GO:0048634;GO:0048641;GO:0048742;GO:0048856;GO:0050789;GO:0050793;GO:0050794;GO:0050821;GO:0051147;GO:0051153;GO:0051234;GO:0051239;GO:0060255;GO:…		GO:0002080;GO:0005768;GO:0005886;GO:0005901;GO:0005912;GO:0005924;GO:0005925;GO:0012506;GO:0016020;GO:0016023;GO:0016600;GO:0030054;GO:0030055;GO:0030139;GO:0030659;GO:0030667;GO:0031090;GO:0031410;GO:0031982;GO:0031988;GO:0032991;GO:0043226;GO:0043227;GO:0043229;GO:0043230;GO:0043231;GO:0043234;GO:0044421;GO:0044422;GO:0044424;GO:0044425;GO:0044433;GO:0044444;GO:0044446;GO:0044459;GO:0044464;GO:…	GO:0007155;GO:0009987;GO:0016043;GO:0016044;GO:0022607;GO:0022610;GO:0031647;GO:0032502;GO:0048856;GO:0051234;GO:0061024;GO:0065007	GO:0005768;GO:0005886;GO:0016020;GO:0016023;GO:0031982;GO:0032991;GO:0043226;GO:0043229;GO:0043230;GO:0043231;GO:0043234;GO:0044464	ko04910			23	23	23	61.5	61.5	61.5	41.685	0	16443000000	196	0.770122	0.502033	0.226959	0.906313
27.9785	28.5497	27.679	28.371	28.4663	28.1671	28.2553	28.0063	28.3637	28.5316	28.4548	28.1382	28.3129	28.2199	28.1921				actin cytoskeleton organization;actin filament-based process;actomyosin structure organization;asymmetric Golgi ribbon formation;biological regulation;cell migration;cell motility;cellular component movement;cellular component organization;cellular component organization at cellular level;cellular component organization or biogenesis;cellular component organization or biogenesis at cellular level…	actin binding;actin filament binding;adenyl nucleotide binding;adenyl ribonucleotide binding;ADP binding;ATP binding;ATPase activity;ATPase activity, coupled;binding;catalytic activity;cytoskeletal protein binding;DNA binding;DNA-dependent ATPase activity;hydrolase activity;hydrolase activity, acting on acid anhydrides;hydrolase activity, acting on acid anhydrides, in phosphorus-containing anhydr…	actomyosin;cell part;cytoplasmic part;cytoskeletal part;endoplasmic reticulum-Golgi intermediate compartment;Golgi apparatus part;Golgi membrane;intracellular membrane-bounded organelle;intracellular organelle;intracellular organelle part;intracellular part;macromolecular complex;membrane;membrane-bounded organelle;myosin complex;organelle;organelle membrane;organelle part;protein complex;trans-G…	biological regulation;cell motility;cellular component movement;cellular component organization;cellular membrane organization;cellular metabolic process;cellular nitrogen compound metabolic process;cellular process;cytoskeleton organization;DNA metabolic process;Golgi organization;locomotion;macromolecule metabolic process;membrane organization;metabolic process;nitrogen compound metabolic proce…	cell part;intracellular membrane-bounded organelle;intracellular organelle;macromolecular complex;membrane;organelle;protein complex		Myosin_head;Myosin_tail_1;PDZ	AAAYRNCTG_UNKNOWN;AACTTT_UNKNOWN;ACEVEDO_NORMAL_TISSUE_ADJACENT_TO_LIVER_TUMOR_UP;ANTI_APOPTOSIS;APOPTOSIS_GO;CAGCTG_V$AP4_Q5;CAGGTG_V$E12_Q6;CAGNYGKNAAA_UNKNOWN;CATTGTYY_V$SOX9_B1;CCTGCTG,MIR-214;CELL_DEVELOPMENT;chr17q11;CTCAGGG,MIR-125B,MIR-125A;CTGCAGY_UNKNOWN;CUI_TCF21_TARGETS_2_DN;FEVR_CTNNB1_TARGETS_UP;FORTSCHEGGER_PHF8_TARGETS_DN;GATAAGR_V$GATA_C;GCANCTGNY_V$MYOD_Q6;GGGCGGR_V$SP1_Q6;GGGTG…	Alternativesplicing;ATP-binding;Coiledcoil;Completeproteome;Cytoplasm;Cytoskeleton;Golgiapparatus;Motorprotein;Myosin;Nucleotide-binding;Phosphoprotein;Polymorphism;Referenceproteome		GO:0006139;GO:0006259;GO:0006807;GO:0006900;GO:0006928;GO:0006996;GO:0007010;GO:0007030;GO:0008152;GO:0009987;GO:0010941;GO:0016043;GO:0016044;GO:0016050;GO:0016477;GO:0030029;GO:0030036;GO:0031032;GO:0032879;GO:0032880;GO:0034641;GO:0040011;GO:0042981;GO:0043066;GO:0043067;GO:0043069;GO:0043170;GO:0044237;GO:0044238;GO:0044260;GO:0048194;GO:0048518;GO:0048519;GO:0048522;GO:0048523;GO:0048870;GO:…	GO:0000166;GO:0003676;GO:0003677;GO:0003774;GO:0003779;GO:0003824;GO:0005488;GO:0005515;GO:0005524;GO:0008092;GO:0008094;GO:0016462;GO:0016787;GO:0016817;GO:0016818;GO:0016887;GO:0017076;GO:0017111;GO:0030554;GO:0032553;GO:0032555;GO:0032559;GO:0035639;GO:0042623;GO:0043531;GO:0051015	GO:0000139;GO:0005793;GO:0005802;GO:0016020;GO:0016459;GO:0031090;GO:0032991;GO:0042641;GO:0043226;GO:0043227;GO:0043229;GO:0043231;GO:0043234;GO:0044422;GO:0044424;GO:0044430;GO:0044431;GO:0044444;GO:0044446;GO:0044464	GO:0006139;GO:0006259;GO:0006807;GO:0006928;GO:0006996;GO:0007010;GO:0007030;GO:0008152;GO:0009987;GO:0016043;GO:0016044;GO:0016050;GO:0034641;GO:0040011;GO:0043170;GO:0044237;GO:0044238;GO:0048870;GO:0051049;GO:0061024;GO:0065007	GO:0016020;GO:0032991;GO:0043226;GO:0043229;GO:0043231;GO:0043234;GO:0044464				27	27	5	16.7	16.7	2.9	231.24	0	5897100000	76	0.111952	0.889315	0.0558823	0.194663
31.7938	31.9352	31.9332	31.6934	32.1374	32.3482	32.055	32.1346	32.2852	32.3412	31.9767	31.832	31.8421	31.8303	32.1757				aging;alcohol biosynthetic process;alcohol catabolic process;alcohol metabolic process;anatomical structure morphogenesis;apoptosis;biosynthetic process;carbohydrate biosynthetic process;carbohydrate catabolic process;carbohydrate metabolic process;catabolic process;cell death;cell differentiation;cellular biosynthetic process;cellular carbohydrate biosynthetic process;cellular carbohydrate catab…	aldehyde-lyase activity;binding;carbon-carbon lyase activity;catalytic activity;cytoskeletal protein binding;fructose-bisphosphate aldolase activity;lyase activity;protein binding	axon;cell part;cell projection;cytoplasmic part;cytoskeleton;cytosol;extracellular membrane-bounded organelle;extracellular organelle;extracellular region part;extracellular vesicular exosome;intracellular membrane-bounded organelle;intracellular non-membrane-bounded organelle;intracellular organelle;intracellular part;membrane-bounded organelle;membrane-bounded vesicle;mitochondrion;neuron proje…	aging;alcohol metabolic process;anatomical structure morphogenesis;biosynthetic process;carbohydrate metabolic process;catabolic process;cell death;cell differentiation;cellular component assembly;cellular component organization;cellular metabolic process;cellular process;death;developmental process;generation of precursor metabolites and energy;macromolecular complex assembly;metabolic process;p…	cell part;cell projection;cytoskeleton;cytosol;extracellular organelle;intracellular membrane-bounded organelle;intracellular non-membrane-bounded organelle;intracellular organelle;mitochondrion;neuron projection;organelle;vesicle	Carbon fixation in photosynthetic organisms;Fructose and mannose metabolism;Glycolysis / Gluconeogenesis;Pentose phosphate pathway	Glycolytic	ABBUD_LIF_SIGNALING_1_UP;AKL_HTLV1_INFECTION_UP;AKT_UP.V1_UP;AKT_UP_MTOR_DN.V1_UP;ALCOHOL_METABOLIC_PROCESS;BASAKI_YBX1_TARGETS_DN;BLALOCK_ALZHEIMERS_DISEASE_DN;BOYAULT_LIVER_CANCER_SUBCLASS_G2;CARBOHYDRATE_METABOLIC_PROCESS;CARBON_CARBON_LYASE_ACTIVITY;CASORELLI_ACUTE_PROMYELOCYTIC_LEUKEMIA_DN;CATRRAGC_UNKNOWN;CELLULAR_CARBOHYDRATE_METABOLIC_PROCESS;CERVERA_SDHB_TARGETS_1_DN;COATES_MACROPHAGE_M1…	3D-structure;Acetylation;Completeproteome;Glycolysis;Lyase;Phosphoprotein;Proteomicsidentification;Referenceproteome;Schiffbase		GO:0001666;GO:0005975;GO:0005996;GO:0006000;GO:0006006;GO:0006007;GO:0006066;GO:0006091;GO:0006094;GO:0006096;GO:0006461;GO:0006915;GO:0006950;GO:0007568;GO:0008152;GO:0008219;GO:0009056;GO:0009058;GO:0009653;GO:0009719;GO:0009887;GO:0009987;GO:0010033;GO:0010243;GO:0012501;GO:0014070;GO:0016043;GO:0016051;GO:0016052;GO:0016265;GO:0019318;GO:0019319;GO:0019320;GO:0022607;GO:0030154;GO:0030388;GO:…	GO:0003824;GO:0004332;GO:0005488;GO:0005515;GO:0008092;GO:0016829;GO:0016830;GO:0016832	GO:0005739;GO:0005829;GO:0005856;GO:0030424;GO:0031982;GO:0031988;GO:0042995;GO:0043005;GO:0043226;GO:0043227;GO:0043228;GO:0043229;GO:0043230;GO:0043231;GO:0043232;GO:0044421;GO:0044424;GO:0044444;GO:0044464;GO:0065010;GO:0070062	GO:0005975;GO:0006066;GO:0006091;GO:0006461;GO:0006950;GO:0007568;GO:0008152;GO:0008219;GO:0009056;GO:0009058;GO:0009653;GO:0009719;GO:0009987;GO:0016043;GO:0016265;GO:0022607;GO:0030154;GO:0032502;GO:0042221;GO:0044237;GO:0044238;GO:0044281;GO:0050896;GO:0065003	GO:0005739;GO:0005829;GO:0005856;GO:0031982;GO:0042995;GO:0043005;GO:0043226;GO:0043229;GO:0043230;GO:0043231;GO:0043232;GO:0044464	ko00010;ko00030;ko00051;ko00710			38	26	26	76.6	61	61	39.455	0	84728000000	531	2.09708	0.211558	0.334252	1.71139
28.4618	27.4696	27.8781	28.2124	27.2345	27.3157	27.3298	27.6551	25.8103	27.6638	28.2009	27.4159	28.1435	27.5968	25.424				antigen processing and presentation;biological regulation;cellular component organization;cellular component organization at cellular level;cellular component organization or biogenesis;cellular component organization or biogenesis at cellular level;cellular localization;cellular macromolecule localization;cellular membrane organization;cellular process;cellular protein localization;cellular resp…	binding;catalytic activity;enzyme binding;GTP binding;GTPase activity;GTPase binding;guanyl nucleotide binding;guanyl ribonucleotide binding;hydrolase activity;hydrolase activity, acting on acid anhydrides;hydrolase activity, acting on acid anhydrides, in phosphorus-containing anhydrides;nucleoside-triphosphatase activity;nucleotide binding;protein binding;purine nucleotide binding;purine ribonuc…	cell part;cell projection;cytoplasmic membrane-bounded vesicle;cytoplasmic part;cytoplasmic vesicle;cytoplasmic vesicle membrane;cytoplasmic vesicle part;early endosome;endocytic vesicle;endocytic vesicle membrane;endosome;extracellular membrane-bounded organelle;extracellular organelle;extracellular region part;extracellular vesicular exosome;Golgi apparatus;Golgi apparatus part;Golgi cisterna;G…	biological regulation;cellular component organization;cellular localization;cellular membrane organization;cellular process;endocytosis;establishment of localization;Golgi vesicle transport;immune system process;localization;membrane invagination;membrane organization;metabolic process;nuclear transport;nucleocytoplasmic transport;organelle fusion;organelle localization;organelle organization;pla…	cell part;cell projection;cytoplasmic membrane-bounded vesicle;endosome;extracellular organelle;Golgi apparatus;intracellular;intracellular membrane-bounded organelle;intracellular organelle;membrane;organelle;vesicle		Ras	ACCAAAG,MIR-9;BRUECKNER_TARGETS_OF_MIRLET7A3_DN;CHANDRAN_METASTASIS_DN;CHANDRAN_METASTASIS_TOP50_DN;CHARAFE_BREAST_CANCER_LUMINAL_VS_MESENCHYMAL_DN;CHEN_METABOLIC_SYNDROM_NETWORK;chr17q11;FERREIRA_EWINGS_SARCOMA_UNSTABLE_VS_STABLE_DN;GCNP_SHH_UP_LATE.V1_DN;GGGCGGR_V$SP1_Q6;GSE10239_NAIVE_VS_DAY4.5_EFF_CD8_TCELL_DN;GSE10239_NAIVE_VS_KLRG1HIGH_EFF_CD8_TCELL_DN;GSE10239_NAIVE_VS_KLRG1INT_EFF_CD8_TCE…	Acetylation;Alternativesplicing;Completeproteome;Cytoplasm;Cytoplasmicvesicle;Golgiapparatus;GTP-binding;Lipoprotein;Membrane;Nucleotide-binding;Phosphoprotein;Polymorphism;Prenylation;Proteintransport;Proteomicsidentification;Referenceproteome;Transport		GO:0002376;GO:0006810;GO:0006886;GO:0006892;GO:0006893;GO:0006897;GO:0006913;GO:0006996;GO:0007009;GO:0007165;GO:0007264;GO:0007265;GO:0008104;GO:0008152;GO:0009987;GO:0010324;GO:0015031;GO:0016043;GO:0016044;GO:0016192;GO:0019882;GO:0032418;GO:0032482;GO:0033036;GO:0034613;GO:0035556;GO:0043001;GO:0045184;GO:0046907;GO:0048193;GO:0048284;GO:0050789;GO:0050794;GO:0050896;GO:0051169;GO:0051179;GO:…	GO:0000166;GO:0003824;GO:0003924;GO:0005488;GO:0005515;GO:0005525;GO:0016462;GO:0016787;GO:0016817;GO:0016818;GO:0017016;GO:0017076;GO:0017111;GO:0017160;GO:0019001;GO:0019899;GO:0031267;GO:0032553;GO:0032555;GO:0032561;GO:0035639;GO:0051020	GO:0001726;GO:0005622;GO:0005768;GO:0005769;GO:0005794;GO:0005795;GO:0012506;GO:0016020;GO:0016023;GO:0030139;GO:0030659;GO:0030666;GO:0030670;GO:0031090;GO:0031410;GO:0031982;GO:0031984;GO:0031985;GO:0031988;GO:0042995;GO:0043226;GO:0043227;GO:0043229;GO:0043230;GO:0043231;GO:0044421;GO:0044422;GO:0044424;GO:0044431;GO:0044433;GO:0044444;GO:0044446;GO:0044464;GO:0045335;GO:0048471;GO:0065010;GO:…	GO:0002376;GO:0006810;GO:0006897;GO:0006913;GO:0006996;GO:0007009;GO:0007165;GO:0008152;GO:0009987;GO:0010324;GO:0015031;GO:0016043;GO:0016044;GO:0016192;GO:0048193;GO:0048284;GO:0050896;GO:0051169;GO:0051179;GO:0051234;GO:0051640;GO:0051641;GO:0061024;GO:0065007	GO:0005622;GO:0005768;GO:0005794;GO:0016020;GO:0016023;GO:0031982;GO:0042995;GO:0043226;GO:0043229;GO:0043230;GO:0043231;GO:0044464				10	10	10	39.8	39.8	39.8	29.044	0	4155500000	36	0.886423	0.319995	-0.696326	-1.35864
26.4417	27.4511	27.4271	27.0432	27.418	27.6656	27.4869	27.4402	27.5771	27.5046	27.6699	27.9268	27.1382	27.6836	27.734				actin cytoskeleton organization;actin filament-based process;activation of MAPKK activity;activation of protein kinase activity;anatomical structure development;apoptosis;biological regulation;cell cycle;cell cycle checkpoint;cell cycle process;cell death;cell junction assembly;cell junction organization;cell migration;cell motility;cell-substrate junction assembly;cellular component assembly;cel…	adenyl nucleotide binding;adenyl ribonucleotide binding;ATP binding;binding;catalytic activity;enzyme binding;enzyme inhibitor activity;enzyme regulator activity;kinase activity;kinase binding;kinase inhibitor activity;kinase regulator activity;MAP kinase kinase kinase activity;mitogen-activated protein kinase kinase binding;molecular transducer activity;nucleotide binding;phosphotransferase acti…	cell part;cell projection;cytoplasm;cytoplasmic membrane-bounded vesicle;cytoplasmic part;cytoplasmic vesicle;cytoplasmic vesicle membrane;cytoplasmic vesicle part;cytoskeleton;cytosol;dendrite;extracellular membrane-bounded organelle;extracellular organelle;extracellular region part;extracellular vesicular exosome;integral to membrane;intracellular membrane-bounded organelle;intracellular non-me…	anatomical structure development;biological regulation;cell cycle;cell death;cell junction organization;cell motility;cellular component assembly;cellular component movement;cellular component organization;cellular metabolic process;cellular nitrogen compound metabolic process;cellular process;cytoskeleton organization;death;developmental process;DNA metabolic process;DNA repair;establishment of …	cell part;cell projection;cytoplasm;cytoplasmic membrane-bounded vesicle;cytoskeleton;cytosol;extracellular organelle;intracellular membrane-bounded organelle;intracellular non-membrane-bounded organelle;intracellular organelle;macromolecular complex;membrane;neuron projection;nucleolus;nucleus;organelle;plasma membrane;protein complex;receptor complex;vesicle	MAPK signaling pathway	Pkinase	AACTTT_UNKNOWN;ACACTAC,MIR-142-3P;ACTGCCT,MIR-34B;ACTGTAG,MIR-139;ACTIN_CYTOSKELETON_ORGANIZATION_AND_BIOGENESIS;ACTIN_FILAMENT_BASED_PROCESS;ACTIVATION_OF_PROTEIN_KINASE_ACTIVITY;ACTTTAT,MIR-142-5P;AGCACTT,MIR-93,MIR-302A,MIR-302B,MIR-302C,MIR-302D,MIR-372,MIR-373,MIR-520E,MIR-520A,MIR-526B,MIR-520B,MIR-520C,MIR-520D;AMUNDSON_RESPONSE_TO_ARSENITE;ANATOMICAL_STRUCTURE_DEVELOPMENT;ANATOMICAL_STRUC…	Acetylation;Alternativesplicing;Apoptosis;ATP-binding;Cellmembrane;Cellprojection;Coiledcoil;Completeproteome;Cytoplasm;Cytoplasmicvesicle;Cytoskeleton;DNAdamage;DNArepair;Kinase;Magnesium;Membrane;Nucleotide-binding;Nucleus;Phosphoprotein;Polymorphism;Proteomicsidentification;Referenceproteome;Serine/threonine-proteinkinase;Transferase;Transmembrane;Transmembranehelix		GO:0000075;GO:0000077;GO:0000086;GO:0000165;GO:0000186;GO:0000278;GO:0001558;GO:0001932;GO:0006139;GO:0006259;GO:0006281;GO:0006464;GO:0006468;GO:0006469;GO:0006605;GO:0006612;GO:0006793;GO:0006796;GO:0006807;GO:0006810;GO:0006886;GO:0006915;GO:0006928;GO:0006950;GO:0006974;GO:0006996;GO:0007010;GO:0007044;GO:0007049;GO:0007093;GO:0007095;GO:0007165;GO:0007243;GO:0007264;GO:0007346;GO:0007399;GO:…	GO:0000166;GO:0003824;GO:0004672;GO:0004674;GO:0004702;GO:0004709;GO:0004857;GO:0004860;GO:0004871;GO:0005057;GO:0005488;GO:0005515;GO:0005524;GO:0016301;GO:0016740;GO:0016772;GO:0016773;GO:0017076;GO:0019207;GO:0019210;GO:0019887;GO:0019899;GO:0019900;GO:0019901;GO:0030234;GO:0030554;GO:0031434;GO:0032553;GO:0032555;GO:0032559;GO:0035639;GO:0060089	GO:0005634;GO:0005730;GO:0005737;GO:0005829;GO:0005856;GO:0005886;GO:0012506;GO:0016020;GO:0016021;GO:0016023;GO:0030425;GO:0030659;GO:0031090;GO:0031224;GO:0031410;GO:0031982;GO:0031988;GO:0032991;GO:0042995;GO:0043005;GO:0043226;GO:0043227;GO:0043228;GO:0043229;GO:0043230;GO:0043231;GO:0043232;GO:0043234;GO:0043235;GO:0044421;GO:0044422;GO:0044424;GO:0044425;GO:0044428;GO:0044433;GO:0044444;GO:…	GO:0000278;GO:0006139;GO:0006259;GO:0006281;GO:0006464;GO:0006468;GO:0006605;GO:0006793;GO:0006807;GO:0006810;GO:0006928;GO:0006950;GO:0006974;GO:0006996;GO:0007010;GO:0007049;GO:0007165;GO:0007346;GO:0008152;GO:0008219;GO:0009987;GO:0015031;GO:0016043;GO:0016265;GO:0019538;GO:0022607;GO:0031399;GO:0032502;GO:0033043;GO:0034330;GO:0034641;GO:0040011;GO:0043170;GO:0043412;GO:0044237;GO:0044238;GO:…	GO:0005634;GO:0005730;GO:0005737;GO:0005829;GO:0005856;GO:0005886;GO:0016020;GO:0016023;GO:0031982;GO:0032991;GO:0042995;GO:0043005;GO:0043226;GO:0043229;GO:0043230;GO:0043231;GO:0043232;GO:0043234;GO:0043235;GO:0044464	ko04010		+	9	9	9	11.8	11.8	11.8	116.07	0	3473800000	29	1.03611	0.351515	0.378683	1.27121
29.0382	29.0955	29.0503	29.1513	29.1405	29.1901	29.0819	29.0296	28.8983	29.1097	29.2001	28.6741	28.9939	29.0803	29.1063					binding;calcium ion binding;cation binding;ion binding;metal ion binding	cell part;membrane part;membrane raft		cell part		EF-hand_7	ACEVEDO_FGFR1_TARGETS_IN_PROSTATE_CANCER_MODEL_UP;ACEVEDO_NORMAL_TISSUE_ADJACENT_TO_LIVER_TUMOR_DN;AMIT_EGF_RESPONSE_480_HELA;BHAT_ESR1_TARGETS_VIA_AKT1_UP;BUYTAERT_PHOTODYNAMIC_THERAPY_STRESS_DN;CAHOY_OLIGODENDROCUTIC;CHANDRAN_METASTASIS_TOP50_DN;chr1p36;COATES_MACROPHAGE_M1_VS_M2_DN;CTACCTC,LET-7A,LET-7B,LET-7C,LET-7D,LET-7E,LET-7F,MIR-98,LET-7G,LET-7I;DAVICIONI_MOLECULAR_ARMS_VS_ERMS_UP;DODD_N…	Acetylation;Calcium;Completeproteome;Directproteinsequencing;Membrane;Metal-binding;Phosphoprotein;Proteomicsidentification;Referenceproteome;Repeat			GO:0005488;GO:0005509;GO:0043167;GO:0043169;GO:0046872	GO:0044425;GO:0044464;GO:0045121		GO:0044464				16	16	15	55.8	55.8	51.2	26.697	0	10807000000	155	0.257928	0.878254	-0.0332359	-0.216436
26.4564	26.0263	25.1285	26.1977	24.3178	25.9486	24.967	26.1486	25.7186	26.1713	25.4818	26.1817	26.1886	25.3817	26.4077				agmatine biosynthetic process;amine biosynthetic process;amine metabolic process;biosynthetic process;cellular amine metabolic process;cellular biogenic amine biosynthetic process;cellular biogenic amine metabolic process;cellular biosynthetic process;cellular metabolic process;cellular nitrogen compound biosynthetic process;cellular nitrogen compound metabolic process;cellular process;metabolic …	agmatinase activity;binding;catalytic activity;cation binding;hydrolase activity;hydrolase activity, acting on carbon-nitrogen (but not peptide) bonds;hydrolase activity, acting on carbon-nitrogen (but not peptide) bonds, in linear amidines;ion binding;metal ion binding	cell part;cytoplasmic part;extracellular membrane-bounded organelle;extracellular organelle;extracellular region part;extracellular vesicular exosome;intracellular membrane-bounded organelle;intracellular organelle;intracellular part;membrane-bounded organelle;membrane-bounded vesicle;mitochondrion;organelle;vesicle	amine metabolic process;biosynthetic process;cellular metabolic process;cellular nitrogen compound metabolic process;cellular process;metabolic process;nitrogen compound metabolic process;small molecule metabolic process	cell part;extracellular organelle;intracellular membrane-bounded organelle;intracellular organelle;mitochondrion;organelle;vesicle	Arginine and proline metabolism	Arginase	ACEVEDO_LIVER_CANCER_DN;ACEVEDO_LIVER_TUMOR_VS_NORMAL_ADJACENT_TISSUE_DN;ACEVEDO_NORMAL_TISSUE_ADJACENT_TO_LIVER_TUMOR_DN;BLALOCK_ALZHEIMERS_DISEASE_UP;BRUINS_UVC_RESPONSE_LATE;CACGTG_V$MYC_Q2;CHEN_METABOLIC_SYNDROM_NETWORK;chr1p36;FOSTER_KDM1A_TARGETS_UP;GSE11057_EFF_MEM_VS_CENT_MEM_CD4_TCELL_DN;GSE11057_NAIVE_CD4_VS_PBMC_CD4_TCELL_UP;GSE11057_NAIVE_VS_EFF_MEMORY_CD4_TCELL_UP;GSE13411_IGM_VS_SWI…	Acetylation;Completeproteome;Hydrolase;Manganese;Metal-binding;Mitochondrion;Polymorphism;Putrescinebiosynthesis;Referenceproteome;Spermidinebiosynthesis;Transitpeptide		GO:0006576;GO:0006595;GO:0006596;GO:0006807;GO:0008152;GO:0008216;GO:0008295;GO:0009058;GO:0009308;GO:0009309;GO:0009445;GO:0009446;GO:0009987;GO:0033388;GO:0034641;GO:0042401;GO:0044106;GO:0044237;GO:0044249;GO:0044271;GO:0044281;GO:0097055	GO:0003824;GO:0005488;GO:0008783;GO:0016787;GO:0016810;GO:0016813;GO:0043167;GO:0043169;GO:0046872	GO:0005739;GO:0031982;GO:0031988;GO:0043226;GO:0043227;GO:0043229;GO:0043230;GO:0043231;GO:0044421;GO:0044424;GO:0044444;GO:0044464;GO:0065010;GO:0070062	GO:0006807;GO:0008152;GO:0009058;GO:0009308;GO:0009987;GO:0034641;GO:0044237;GO:0044281	GO:0005739;GO:0031982;GO:0043226;GO:0043229;GO:0043230;GO:0043231;GO:0044464	ko00330			4	4	4	19.6	19.6	19.6	37.66	0	1194600000	16	0.139789	0.834762	0.165465	0.298834
27.235	27.8622	27.7694	27.6518	27.4128	27.6227	27.7502	27.7594	27.845	27.6149	27.3252	27.3886	27.7197	27.3149	27.8068				cellular component organization;cellular component organization or biogenesis;cellular membrane organization;cellular process;endocytosis;establishment of localization;establishment of protein localization;membrane invagination;membrane organization;protein transport;transport;vesicle-mediated transport		cell part;clathrin coat;clathrin vesicle coat;coated pit;cytoplasmic part;cytoplasmic vesicle part;intracellular;intracellular organelle part;intracellular part;macromolecular complex;membrane;membrane coat;membrane part;organelle part;plasma membrane;protein complex;vesicle coat	cellular component organization;cellular membrane organization;cellular process;endocytosis;establishment of localization;membrane invagination;membrane organization;protein transport;transport;vesicle-mediated transport	cell part;intracellular;macromolecular complex;membrane;plasma membrane;protein complex		DUF1681	BYSTRYKH_HEMATOPOIESIS_STEM_CELL_AND_BRAIN_QTL_CIS;BYSTRYKH_HEMATOPOIESIS_STEM_CELL_QTL_CIS;CHANDRAN_METASTASIS_UP;CHNG_MULTIPLE_MYELOMA_HYPERPLOID_DN;chr1p36;CLATHRIN_COATED_VESICLE;COATED_MEMBRANE;COATED_VESICLE;COATED_VESICLE_MEMBRANE;CYTOPLASM;CYTOPLASMIC_MEMBRANE_BOUND_VESICLE;CYTOPLASMIC_PART;CYTOPLASMIC_VESICLE;CYTOPLASMIC_VESICLE_MEMBRANE;CYTOPLASMIC_VESICLE_PART;ENDOMEMBRANE_SYSTEM;ESTAB…	Alternativesplicing;Cellmembrane;Completeproteome;Cytoplasmicvesicle;Endocytosis;Membrane;Polymorphism;Proteintransport;Proteomicsidentification;Referenceproteome;Repeat;Transport		GO:0006810;GO:0006897;GO:0009987;GO:0010324;GO:0015031;GO:0016043;GO:0016044;GO:0016192;GO:0045184;GO:0051234;GO:0061024;GO:0071840		GO:0005622;GO:0005886;GO:0005905;GO:0016020;GO:0030117;GO:0030118;GO:0030120;GO:0030125;GO:0032991;GO:0043234;GO:0044422;GO:0044424;GO:0044425;GO:0044433;GO:0044444;GO:0044446;GO:0044464	GO:0006810;GO:0006897;GO:0009987;GO:0010324;GO:0015031;GO:0016043;GO:0016044;GO:0016192;GO:0051234;GO:0061024	GO:0005622;GO:0005886;GO:0016020;GO:0032991;GO:0043234;GO:0044464				6	6	5	34.2	34.2	29.7	28.338	0	3712500000	61	0.499673	0.65178	0.132187	0.590884
27.867	28.2718	28.3585	27.179	28.0458	27.9999	27.5346	25.5402	27.634	27.4406	27.7636	27.755	27.8538	25.3651	27.7198				cellular component assembly;cellular component assembly at cellular level;cellular component organization;cellular component organization at cellular level;cellular component organization or biogenesis;cellular component organization or biogenesis at cellular level;cellular macromolecular complex assembly;cellular macromolecular complex subunit organization;cellular process;cellular protein compl…		cell part;cytoplasmic part;Golgi apparatus part;Golgi membrane;Golgi transport complex;intracellular organelle part;intracellular part;macromolecular complex;membrane;organelle membrane;organelle part;protein complex	cellular component assembly;cellular component organization;cellular macromolecular complex assembly;cellular process;establishment of localization;Golgi organization;Golgi vesicle transport;macromolecular complex assembly;organelle organization;protein complex assembly;protein transport;transport;vesicle-mediated transport	cell part;macromolecular complex;membrane;protein complex		COG4	ATGGYGGA_UNKNOWN;BLALOCK_ALZHEIMERS_DISEASE_INCIPIENT_UP;BLALOCK_ALZHEIMERS_DISEASE_UP;BROWNE_HCMV_INFECTION_16HR_DN;chr16q22;CYTOPLASM;CYTOPLASMIC_PART;GOLGI_APPARATUS;GOLGI_APPARATUS_PART;GSE11924_TFH_VS_TH17_CD4_TCELL_UP;GSE11924_TFH_VS_TH2_CD4_TCELL_UP;GSE13411_IGM_MEMORY_BCELL_VS_PLASMA_CELL_DN;GSE13484_UNSTIM_VS_3H_YF17D_VACCINE_STIM_PBMC_UP;GSE17721_0.5H_VS_12H_GARDIQUIMOD_BMDM_DN;GSE17721…	3D-structure;Acetylation;Alternativesplicing;Completeproteome;Congenitaldisorderofglycosylation;Diseasemutation;Golgiapparatus;Membrane;Polymorphism;Proteintransport;Proteomicsidentification;Referenceproteome;Transport	COG complex;COG1-COG8-COG2-COG3-COG4 subcomplex;COG2-COG3-COG4 subcomplex;Conserved oligomeric Golgi (COG) complex	GO:0006461;GO:0006810;GO:0006890;GO:0006996;GO:0007030;GO:0009987;GO:0015031;GO:0016043;GO:0016192;GO:0022607;GO:0034621;GO:0034622;GO:0043623;GO:0043933;GO:0045184;GO:0046907;GO:0048193;GO:0048213;GO:0051234;GO:0051649;GO:0065003;GO:0071822;GO:0071840;GO:0071841;GO:0071842;GO:0071844		GO:0000139;GO:0016020;GO:0017119;GO:0031090;GO:0032991;GO:0043234;GO:0044422;GO:0044424;GO:0044431;GO:0044444;GO:0044446;GO:0044464	GO:0006461;GO:0006810;GO:0006996;GO:0007030;GO:0009987;GO:0015031;GO:0016043;GO:0016192;GO:0022607;GO:0034622;GO:0048193;GO:0051234;GO:0065003	GO:0016020;GO:0032991;GO:0043234;GO:0044464				11	11	11	20.4	20.4	20.4	78.968	0	4313200000	22	0.755053	0.369599	-0.714582	-1.22969
25.2934	25.666	26.089	24.1226	24.7656	26.3326	26.2858	25.9179	26.3064	26.2172	25.7852	25.4544	25.4437	25.8483	25.3278				anatomical structure development;anatomical structure formation involved in morphogenesis;anatomical structure morphogenesis;angiogenesis;axial mesoderm formation;axon guidance;biological adhesion;biological regulation;bone remodeling;branching involved in mammary gland duct morphogenesis;branching morphogenesis of a tube;cell adhesion;cell chemotaxis;cell development;cell differentiation;cell mi…	adenyl nucleotide binding;adenyl ribonucleotide binding;ATP binding;binding;catalytic activity;ephrin receptor activity;kinase activity;molecular transducer activity;nucleotide binding;phosphotransferase activity, alcohol group as acceptor;protein kinase activity;protein tyrosine kinase activity;purine nucleotide binding;purine ribonucleoside triphosphate binding;purine ribonucleotide binding;rec…	adherens junction;anchoring junction;cell junction;cell part;cell projection membrane;cell projection part;cell surface;cell-substrate adherens junction;cell-substrate junction;focal adhesion;integral to membrane;integral to plasma membrane;intrinsic to membrane;intrinsic to plasma membrane;lamellipodium membrane;leading edge membrane;membrane;membrane part;plasma membrane;plasma membrane part;ru…	anatomical structure development;anatomical structure formation involved in morphogenesis;anatomical structure morphogenesis;biological adhesion;biological regulation;cell adhesion;cell development;cell differentiation;cell morphogenesis;cell motility;cell proliferation;cellular component morphogenesis;cellular component movement;cellular component organization;cellular metabolic process;cellular…	cell part;cell surface;membrane;plasma membrane	Axon guidance	EphA2_TM;Ephrin_lbd;fn3;Pkinase_Tyr;SAM_1	ACEVEDO_LIVER_CANCER_DN;ACEVEDO_LIVER_TUMOR_VS_NORMAL_ADJACENT_TISSUE_DN;AFFAR_YY1_TARGETS_UP;AGCACTT,MIR-93,MIR-302A,MIR-302B,MIR-302C,MIR-302D,MIR-372,MIR-373,MIR-520E,MIR-520A,MIR-526B,MIR-520B,MIR-520C,MIR-520D;AMIT_EGF_RESPONSE_120_HELA;AMIT_EGF_RESPONSE_120_MCF10A;BASAKI_YBX1_TARGETS_UP;BEGUM_TARGETS_OF_PAX3_FOXO1_FUSION_DN;BERENJENO_TRANSFORMED_BY_RHOA_FOREVER_DN;BERENJENO_TRANSFORMED_BY_R…	3D-structure;Alternativesplicing;Angiogenesis;Apoptosis;ATP-binding;Cataract;Celladhesion;Celljunction;Cellmembrane;Cellprojection;Completeproteome;Differentiation;Diseasemutation;Disulfidebond;Glycoprotein;Host-virusinteraction;Kinase;Membrane;Nucleotide-binding;Phosphoprotein;Polymorphism;Receptor;Referenceproteome;Repeat;Signal;Transferase;Transmembrane;Transmembranehelix;Tyrosine-proteinkinas…	TIAM1-EFNB1-EPHA2 complex	GO:0000902;GO:0000904;GO:0001501;GO:0001525;GO:0001570;GO:0001649;GO:0001704;GO:0001707;GO:0001763;GO:0002009;GO:0002521;GO:0002573;GO:0006464;GO:0006468;GO:0006793;GO:0006796;GO:0006917;GO:0006928;GO:0006935;GO:0006950;GO:0006974;GO:0007155;GO:0007165;GO:0007166;GO:0007167;GO:0007169;GO:0007243;GO:0007275;GO:0007411;GO:0008152;GO:0008283;GO:0008629;GO:0008630;GO:0009605;GO:0009653;GO:0009913;GO:…	GO:0000166;GO:0003824;GO:0004672;GO:0004713;GO:0004714;GO:0004871;GO:0004872;GO:0004888;GO:0005003;GO:0005488;GO:0005524;GO:0016301;GO:0016740;GO:0016772;GO:0016773;GO:0017076;GO:0019199;GO:0030554;GO:0032553;GO:0032555;GO:0032559;GO:0035639;GO:0038023;GO:0060089	GO:0005886;GO:0005887;GO:0005912;GO:0005924;GO:0005925;GO:0009986;GO:0016020;GO:0016021;GO:0030054;GO:0030055;GO:0031224;GO:0031226;GO:0031253;GO:0031256;GO:0031258;GO:0032587;GO:0044425;GO:0044459;GO:0044463;GO:0044464;GO:0070161	GO:0000902;GO:0006464;GO:0006468;GO:0006793;GO:0006928;GO:0006950;GO:0006974;GO:0007155;GO:0007165;GO:0007275;GO:0008152;GO:0008283;GO:0009605;GO:0009653;GO:0009987;GO:0016032;GO:0016043;GO:0018193;GO:0019538;GO:0022610;GO:0030154;GO:0032501;GO:0032502;GO:0032989;GO:0040011;GO:0042221;GO:0043170;GO:0043412;GO:0044237;GO:0044238;GO:0048468;GO:0048646;GO:0048771;GO:0048856;GO:0048870;GO:0050896;GO:…	GO:0005886;GO:0009986;GO:0016020;GO:0044464	ko04360	+		6	4	4	8.2	6.2	6.2	108.27	0	1029300000	22	1.70784	0.152105	1.02468	2.26623
25.6432	28.0039	28.0206	28.5791	28.4552	28.5863	28.681	27.7268	26.9789	29.1579	29.3239	25.3594	29.1458	27.9229	26.7384				amine catabolic process;amine metabolic process;branched chain family amino acid catabolic process;branched chain family amino acid metabolic process;carboxylic acid catabolic process;carboxylic acid metabolic process;catabolic process;cellular amine metabolic process;cellular amino acid catabolic process;cellular amino acid metabolic process;cellular catabolic process;cellular ketone metabolic p…	[3-methyl-2-oxobutanoate dehydrogenase (acetyl-transferring)] kinase activity;adenyl nucleotide binding;adenyl ribonucleotide binding;ATP binding;binding;catalytic activity;kinase activity;nucleotide binding;phosphotransferase activity, alcohol group as acceptor;protein kinase activity;protein serine/threonine kinase activity;purine nucleotide binding;purine ribonucleoside triphosphate binding;pu…	cell part;cytoplasmic part;dihydrolipoyl dehydrogenase complex;intracellular membrane-bounded organelle;intracellular organelle;intracellular organelle part;intracellular part;macromolecular complex;membrane-bounded organelle;mitochondrial alpha-ketoglutarate dehydrogenase complex;mitochondrial part;mitochondrial tricarboxylic acid cycle enzyme complex;mitochondrion;organelle;organelle part;prote…	amine metabolic process;catabolic process;cellular amino acid metabolic process;cellular ketone metabolic process;cellular metabolic process;cellular nitrogen compound metabolic process;cellular process;macromolecule metabolic process;macromolecule modification;metabolic process;nitrogen compound metabolic process;organic acid metabolic process;phosphorus metabolic process;primary metabolic proce…	cell part;intracellular membrane-bounded organelle;intracellular organelle;macromolecular complex;mitochondrion;organelle;protein complex;tricarboxylic acid cycle enzyme complex		BCDHK_Adom3;HATPase_c	AACWWCAANK_UNKNOWN;ACEVEDO_LIVER_CANCER_DN;ACTAYRNNNCCCR_UNKNOWN;ACTWSNACTNY_UNKNOWN;ADENYL_NUCLEOTIDE_BINDING;ADENYL_RIBONUCLEOTIDE_BINDING;AGGGCAG,MIR-18A;AMINE_CATABOLIC_PROCESS;AMINE_METABOLIC_PROCESS;AMINO_ACID_AND_DERIVATIVE_METABOLIC_PROCESS;AMINO_ACID_CATABOLIC_PROCESS;AMINO_ACID_METABOLIC_PROCESS;ATP_BINDING;BROWNE_HCMV_INFECTION_1HR_DN;BROWNE_HCMV_INFECTION_48HR_DN;CARBOXYLIC_ACID_METAB…	Acetylation;Alternativesplicing;ATP-binding;Completeproteome;Diseasemutation;Kinase;Mitochondrion;Nucleotide-binding;Phosphoprotein;Proteomicsidentification;Referenceproteome;Transferase;Transitpeptide		GO:0006082;GO:0006464;GO:0006468;GO:0006520;GO:0006793;GO:0006796;GO:0006807;GO:0008152;GO:0009056;GO:0009063;GO:0009081;GO:0009083;GO:0009308;GO:0009310;GO:0009987;GO:0016054;GO:0016310;GO:0019538;GO:0019752;GO:0034641;GO:0042180;GO:0043170;GO:0043412;GO:0043436;GO:0044106;GO:0044237;GO:0044238;GO:0044248;GO:0044260;GO:0044267;GO:0044281;GO:0044282;GO:0046395	GO:0000166;GO:0003824;GO:0004672;GO:0004674;GO:0005488;GO:0005524;GO:0016301;GO:0016740;GO:0016772;GO:0016773;GO:0017076;GO:0030554;GO:0032553;GO:0032555;GO:0032559;GO:0035639;GO:0047323	GO:0005739;GO:0005947;GO:0030062;GO:0032991;GO:0043226;GO:0043227;GO:0043229;GO:0043231;GO:0043234;GO:0044422;GO:0044424;GO:0044429;GO:0044444;GO:0044446;GO:0044464;GO:0045239;GO:0045240	GO:0006082;GO:0006464;GO:0006468;GO:0006520;GO:0006793;GO:0006807;GO:0008152;GO:0009056;GO:0009308;GO:0009987;GO:0019538;GO:0034641;GO:0042180;GO:0043170;GO:0043412;GO:0044237;GO:0044238;GO:0044281	GO:0005739;GO:0032991;GO:0043226;GO:0043229;GO:0043231;GO:0043234;GO:0044464;GO:0045239				7	7	7	23.1	23.1	23.1	46.36	0	7205100000	26	0.315017	0.626113	0.485768	0.637323
29.3935	29.4523	29.5311	29.1975	29.638	29.0162	29.5099	29.3886	29.6817	29.2708	29.238	29.2872	29.2905	29.2981	29.0697				assembly of spliceosomal tri-snRNP;biological regulation;cellular component assembly;cellular component assembly at cellular level;cellular component organization;cellular component organization at cellular level;cellular component organization or biogenesis;cellular component organization or biogenesis at cellular level;cellular macromolecular complex assembly;cellular macromolecular complex sub…	binding;ribonucleoprotein binding	cell part;cytoplasm;intracellular membrane-bounded organelle;intracellular organelle;intracellular organelle part;intracellular part;macromolecular complex;membrane-bounded organelle;nuclear part;nucleoplasm;nucleus;organelle;organelle part;ribonucleoprotein complex;small nuclear ribonucleoprotein complex;U5 snRNP	biological regulation;cellular component assembly;cellular component organization;cellular macromolecular complex assembly;cellular metabolic process;cellular nitrogen compound metabolic process;cellular process;macromolecular complex assembly;macromolecule metabolic process;metabolic process;mRNA metabolic process;mRNA processing;nitrogen compound metabolic process;nucleobase-containing compound…	cell part;cytoplasm;intracellular membrane-bounded organelle;intracellular organelle;macromolecular complex;nucleoplasm;nucleus;organelle;ribonucleoprotein complex;small nuclear ribonucleoprotein complex		GYF	BCAT_BILD_ET_AL_UP;BLALOCK_ALZHEIMERS_DISEASE_UP;BRUINS_UVC_RESPONSE_LATE;CASORELLI_ACUTE_PROMYELOCYTIC_LEUKEMIA_DN;chr16p11;CTTTGA_V$LEF1_Q2;CYTOPLASM;GCNP_SHH_UP_EARLY.V1_UP;GGGCGGR_V$SP1_Q6;GGGTGGRR_V$PAX4_03;GSE11864_UNTREATED_VS_CSF1_IFNG_PAM3CYS_IN_MAC_DN;GSE13306_TREG_VS_TCONV_SPLEEN_DN;GSE15750_DAY6_VS_DAY10_EFF_CD8_TCELL_UP;GSE17721_12H_VS_24H_GARDIQUIMOD_BMDM_DN;GSE17721_4_VS_24H_GARDIQ…	3D-structure;Acetylation;Completeproteome;Cytoplasm;mRNAprocessing;mRNAsplicing;Nucleus;Phosphoprotein;Polymorphism;Referenceproteome	Spliceosome	GO:0000244;GO:0000375;GO:0000377;GO:0000398;GO:0006139;GO:0006396;GO:0006397;GO:0006807;GO:0008152;GO:0008380;GO:0009987;GO:0010467;GO:0010921;GO:0010923;GO:0016043;GO:0016070;GO:0016071;GO:0019220;GO:0019222;GO:0022607;GO:0022618;GO:0031323;GO:0034621;GO:0034622;GO:0034641;GO:0035303;GO:0043086;GO:0043170;GO:0043933;GO:0044092;GO:0044237;GO:0044238;GO:0044260;GO:0050789;GO:0050790;GO:0050794;GO:…	GO:0005488;GO:0043021	GO:0005634;GO:0005654;GO:0005682;GO:0005737;GO:0030529;GO:0030532;GO:0032991;GO:0043226;GO:0043227;GO:0043229;GO:0043231;GO:0044422;GO:0044424;GO:0044428;GO:0044446;GO:0044464	GO:0006139;GO:0006396;GO:0006397;GO:0006807;GO:0008152;GO:0008380;GO:0009987;GO:0016043;GO:0016070;GO:0016071;GO:0022607;GO:0022618;GO:0034622;GO:0034641;GO:0043170;GO:0044237;GO:0044238;GO:0065003;GO:0065007	GO:0005634;GO:0005654;GO:0005737;GO:0030529;GO:0030532;GO:0032991;GO:0043226;GO:0043229;GO:0043231;GO:0044464				10	10	10	36.7	36.7	36.7	37.646	0	12353000000	125	0.206902	0.836752	-0.0690502	-0.294727
34.0163	34.1023	34.1568	34.0939	34.0325	34.1409	34.0627	33.7904	33.3796	33.5178	33.9101	33.7875	34.0287	33.7836	34.2831				biosynthetic process;catabolic process;cellular biosynthetic process;cellular catabolic process;cellular component disassembly;cellular component disassembly at cellular level;cellular component organization;cellular component organization at cellular level;cellular component organization or biogenesis;cellular component organization or biogenesis at cellular level;cellular macromolecular complex…	binding;nucleic acid binding;RNA binding;structural constituent of ribosome;structural molecule activity	adherens junction;anchoring junction;cell junction;cell part;cell-substrate adherens junction;cell-substrate junction;cytoplasm;cytoplasmic part;cytosol;cytosolic large ribosomal subunit;focal adhesion;intracellular membrane-bounded organelle;intracellular non-membrane-bounded organelle;intracellular organelle;intracellular organelle part;intracellular part;large ribosomal subunit;macromolecular …	biosynthetic process;catabolic process;cellular component disassembly;cellular component organization;cellular metabolic process;cellular nitrogen compound metabolic process;cellular process;establishment of localization;macromolecule metabolic process;metabolic process;mRNA metabolic process;nitrogen compound metabolic process;nucleobase-containing compound metabolic process;primary metabolic pr…	cell part;cytoplasm;cytosol;intracellular membrane-bounded organelle;intracellular non-membrane-bounded organelle;intracellular organelle;macromolecular complex;membrane;nucleolus;nucleus;organelle;ribonucleoprotein complex;ribosome	Ribosome	Ribosomal_L18e	ACEVEDO_FGFR1_TARGETS_IN_PROSTATE_CANCER_MODEL_DN;AGUIRRE_PANCREATIC_CANCER_COPY_NUMBER_UP;AMIT_SERUM_RESPONSE_20_MCF10A;BENPORATH_MYC_MAX_TARGETS;BILANGES_SERUM_AND_RAPAMYCIN_SENSITIVE_GENES;BIOSYNTHETIC_PROCESS;BLALOCK_ALZHEIMERS_DISEASE_UP;CAIRO_HEPATOBLASTOMA_CLASSES_UP;CELLULAR_BIOSYNTHETIC_PROCESS;CELLULAR_MACROMOLECULE_METABOLIC_PROCESS;CELLULAR_PROTEIN_METABOLIC_PROCESS;CHNG_MULTIPLE_MYEL…	3D-structure;Alternativesplicing;Completeproteome;Cytoplasm;Directproteinsequencing;Phosphoprotein;Proteomicsidentification;Referenceproteome;Ribonucleoprotein;Ribosomalprotein	60S ribosomal subunit, cytoplasmic;Nop56p-associated pre-rRNA complex;Ribosome, cytoplasmic	GO:0000184;GO:0000956;GO:0006139;GO:0006401;GO:0006402;GO:0006412;GO:0006413;GO:0006414;GO:0006415;GO:0006605;GO:0006612;GO:0006613;GO:0006614;GO:0006807;GO:0006810;GO:0006886;GO:0008152;GO:0009056;GO:0009057;GO:0009058;GO:0009059;GO:0009987;GO:0010467;GO:0015031;GO:0016032;GO:0016043;GO:0016070;GO:0016071;GO:0019058;GO:0019083;GO:0019538;GO:0022411;GO:0022414;GO:0022415;GO:0032774;GO:0032984;GO:…	GO:0003676;GO:0003723;GO:0003735;GO:0005198;GO:0005488	GO:0005634;GO:0005730;GO:0005737;GO:0005829;GO:0005840;GO:0005912;GO:0005924;GO:0005925;GO:0015934;GO:0016020;GO:0022625;GO:0030054;GO:0030055;GO:0030529;GO:0032991;GO:0043226;GO:0043227;GO:0043228;GO:0043229;GO:0043231;GO:0043232;GO:0044422;GO:0044424;GO:0044428;GO:0044444;GO:0044446;GO:0044464;GO:0070161	GO:0006139;GO:0006401;GO:0006412;GO:0006413;GO:0006414;GO:0006605;GO:0006807;GO:0006810;GO:0008152;GO:0009056;GO:0009058;GO:0009987;GO:0015031;GO:0016032;GO:0016043;GO:0016070;GO:0016071;GO:0019538;GO:0022411;GO:0034641;GO:0043170;GO:0044237;GO:0044238;GO:0051234	GO:0005634;GO:0005730;GO:0005737;GO:0005829;GO:0005840;GO:0016020;GO:0030529;GO:0032991;GO:0043226;GO:0043229;GO:0043231;GO:0043232;GO:0044464	ko03010			26	26	26	69.1	69.1	69.1	21.634	0	313070000000	737	1.10003	0.3788	-0.302066	-1.20647
32.4894	32.4765	32.5128	32.58	32.3681	32.4085	32.3963	32.3331	32.1918	32.3319	32.2718	32.1349	32.42	32.1735	32.597				biological regulation;cellular macromolecule metabolic process;cellular metabolic process;cellular nitrogen compound metabolic process;cellular process;gene expression;macromolecule metabolic process;metabolic process;mRNA metabolic process;mRNA processing;nitrogen compound metabolic process;nuclear mRNA splicing, via spliceosome;nucleic acid metabolic process;nucleobase-containing compound metab…	binding;nucleic acid binding;nucleotide binding;RNA binding	cell part;intracellular membrane-bounded organelle;intracellular organelle;intracellular organelle part;intracellular part;macromolecular complex;membrane-bounded organelle;nuclear body;nuclear part;nuclear speck;nucleoplasm;nucleoplasm part;nucleus;organelle;organelle part;ribonucleoprotein complex;small nuclear ribonucleoprotein complex;spliceosomal complex;U1 snRNP;viral nucleocapsid;virion pa…	biological regulation;cellular metabolic process;cellular nitrogen compound metabolic process;cellular process;macromolecule metabolic process;metabolic process;mRNA metabolic process;mRNA processing;nitrogen compound metabolic process;nucleobase-containing compound metabolic process;primary metabolic process;RNA metabolic process;RNA processing;RNA splicing	cell part;intracellular membrane-bounded organelle;intracellular organelle;macromolecular complex;nucleoplasm;nucleus;organelle;ribonucleoprotein complex;small nuclear ribonucleoprotein complex;spliceosomal complex	Spliceosome	RRM_1;U1snRNP70_N	AGCGCAG,MIR-191;AGUIRRE_PANCREATIC_CANCER_COPY_NUMBER_UP;ATCMNTCCGY_UNKNOWN;ATGTACA,MIR-493;BENPORATH_NANOG_TARGETS;BIOPOLYMER_METABOLIC_PROCESS;BLALOCK_ALZHEIMERS_DISEASE_UP;BURTON_ADIPOGENESIS_PEAK_AT_24HR;CASORELLI_ACUTE_PROMYELOCYTIC_LEUKEMIA_DN;CHANG_CORE_SERUM_RESPONSE_DN;CHNG_MULTIPLE_MYELOMA_HYPERPLOID_UP;chr19q13;CUI_TCF21_TARGETS_2_UP;DAIRKEE_TERT_TARGETS_UP;DANG_REGULATED_BY_MYC_UP;FEV…	3D-structure;Acetylation;Alternativesplicing;Completeproteome;Directproteinsequencing;mRNAprocessing;Nucleus;Phosphoprotein;Proteomicsidentification;Referenceproteome;Ribonucleoprotein;RNA-binding;Viralnucleoprotein;Virion	Spliceosome;SRm160/300 complex	GO:0000375;GO:0000377;GO:0000398;GO:0006139;GO:0006396;GO:0006397;GO:0006807;GO:0008152;GO:0008380;GO:0009893;GO:0009987;GO:0010467;GO:0010468;GO:0010604;GO:0016070;GO:0016071;GO:0019219;GO:0019222;GO:0031323;GO:0031325;GO:0033120;GO:0034641;GO:0043170;GO:0043484;GO:0044237;GO:0044238;GO:0044260;GO:0045935;GO:0048024;GO:0048026;GO:0048518;GO:0048522;GO:0050684;GO:0050685;GO:0050789;GO:0050794;GO:…	GO:0000166;GO:0003676;GO:0003723;GO:0005488	GO:0005634;GO:0005654;GO:0005681;GO:0005685;GO:0016604;GO:0016607;GO:0019013;GO:0030529;GO:0030532;GO:0032991;GO:0043226;GO:0043227;GO:0043229;GO:0043231;GO:0044422;GO:0044423;GO:0044424;GO:0044428;GO:0044446;GO:0044451;GO:0044464	GO:0006139;GO:0006396;GO:0006397;GO:0006807;GO:0008152;GO:0008380;GO:0009987;GO:0016070;GO:0016071;GO:0034641;GO:0043170;GO:0044237;GO:0044238;GO:0065007	GO:0005634;GO:0005654;GO:0005681;GO:0030529;GO:0030532;GO:0032991;GO:0043226;GO:0043229;GO:0043231;GO:0044464	ko03040			32	32	32	53.8	53.8	53.8	51.556	0	105760000000	489	1.74648	0.454634	-0.153043	-1.00975
26.5303	26.4085	27.176	26.6118	26.6874	25.076	25.2187	25.5237	25.8053	25.664	25.4653	26.7897	26.4466	25.2699	26.8212				anatomical structure development;anatomical structure formation involved in morphogenesis;anatomical structure morphogenesis;biological regulation;biosynthetic process;cell differentiation;cell fate commitment;cell fate specification;cellular biosynthetic process;cellular developmental process;cellular macromolecule biosynthetic process;cellular macromolecule metabolic process;cellular metabolic …	binding;DNA binding;nucleic acid binding;nucleic acid binding transcription factor activity;protein binding;RNA polymerase II transcription factor binding;sequence-specific distal enhancer binding RNA polymerase II transcription factor activity;sequence-specific DNA binding;sequence-specific DNA binding RNA polymerase II transcription factor activity;sequence-specific DNA binding transcription fa…	cell part;cytoplasm;cytoplasmic part;Golgi apparatus;intracellular membrane-bounded organelle;intracellular organelle;intracellular organelle part;intracellular part;macromolecular complex;membrane-bounded organelle;nuclear part;nucleoplasm;nucleoplasm part;nucleus;organelle;organelle part;protein complex;protein-DNA complex;transcription factor complex	anatomical structure development;anatomical structure formation involved in morphogenesis;anatomical structure morphogenesis;biological regulation;biosynthetic process;cell differentiation;cellular metabolic process;cellular nitrogen compound metabolic process;cellular process;developmental process;macromolecule metabolic process;metabolic process;multi-organism process;nitrogen compound metaboli…	cell part;cytoplasm;Golgi apparatus;intracellular membrane-bounded organelle;intracellular organelle;macromolecular complex;nucleoplasm;nucleus;organelle;protein complex;transcription factor complex		TEA	AACTTT_UNKNOWN;AATGTGA,MIR-23A,MIR-23B;ACEVEDO_FGFR1_TARGETS_IN_PROSTATE_CANCER_MODEL_DN;ACEVEDO_LIVER_CANCER_UP;ACEVEDO_LIVER_TUMOR_VS_NORMAL_ADJACENT_TISSUE_UP;ANATOMICAL_STRUCTURE_DEVELOPMENT;ATGAAGG,MIR-205;ATGTTAA,MIR-302C;BAELDE_DIABETIC_NEPHROPATHY_DN;BENPORATH_ES_1;BENPORATH_ES_CORE_NINE;BENPORATH_ES_CORE_NINE_CORRELATED;BENPORATH_SOX2_TARGETS;BERTUCCI_MEDULLARY_VS_DUCTAL_BREAST_CANCER_UP…	3D-structure;Acetylation;Activator;Alternativesplicing;Completeproteome;Directproteinsequencing;Diseasemutation;DNA-binding;Nucleus;Polymorphism;Proteomicsidentification;Referenceproteome;Transcription;Transcriptionregulation		GO:0001501;GO:0001570;GO:0001708;GO:0001830;GO:0001843;GO:0002009;GO:0002230;GO:0002682;GO:0002697;GO:0002831;GO:0003143;GO:0006139;GO:0006351;GO:0006352;GO:0006355;GO:0006357;GO:0006367;GO:0006807;GO:0007165;GO:0007498;GO:0007517;GO:0007565;GO:0007566;GO:0008152;GO:0009058;GO:0009059;GO:0009653;GO:0009888;GO:0009889;GO:0009891;GO:0009893;GO:0009987;GO:0010467;GO:0010468;GO:0010556;GO:0010557;GO:…	GO:0000981;GO:0001071;GO:0001085;GO:0003676;GO:0003677;GO:0003700;GO:0003705;GO:0005488;GO:0005515;GO:0008134;GO:0043565	GO:0005634;GO:0005654;GO:0005667;GO:0005737;GO:0005794;GO:0032991;GO:0032993;GO:0043226;GO:0043227;GO:0043229;GO:0043231;GO:0043234;GO:0044422;GO:0044424;GO:0044428;GO:0044444;GO:0044446;GO:0044451;GO:0044464	GO:0006139;GO:0006352;GO:0006807;GO:0007165;GO:0008152;GO:0009058;GO:0009653;GO:0009987;GO:0016070;GO:0030154;GO:0032502;GO:0034641;GO:0043170;GO:0044237;GO:0044238;GO:0048646;GO:0048856;GO:0050896;GO:0051704;GO:0065007	GO:0005634;GO:0005654;GO:0005667;GO:0005737;GO:0005794;GO:0032991;GO:0043226;GO:0043229;GO:0043231;GO:0043234;GO:0044464		+		5	5	5	9.6	9.6	9.6	49.242	0	1497400000	14	3.71153	0.0535	-1.22523	-4.23382
25.0209	24.8259	26.9651	26.9473	26.8769	27.1289	27.1706	25.4299	25.1866	25.5719	25.3712	26.2552	25.3491	26.6732	25.4188				cellular component organization;cellular component organization at cellular level;cellular component organization or biogenesis;cellular component organization or biogenesis at cellular level;cellular process;chromatin modification;chromatin organization;chromosome organization;organelle organization	binding;chromatin binding;histone binding;methylated histone residue binding;protein binding;protein binding transcription factor activity;transcription coactivator activity;transcription cofactor activity;transcription factor binding transcription factor activity	cell part;cytoplasm;intracellular membrane-bounded organelle;intracellular organelle;intracellular part;membrane-bounded organelle;nucleus;organelle	cellular component organization;cellular process;chromatin modification;chromatin organization;chromosome organization;organelle organization	cell part;cytoplasm;intracellular membrane-bounded organelle;intracellular organelle;nucleus;organelle		TUDOR;UBA	AACTTT_UNKNOWN;BROWNE_HCMV_INFECTION_48HR_DN;BROWNE_HCMV_INFECTION_6HR_DN;chr13q14;DACOSTA_UV_RESPONSE_VIA_ERCC3_DN;DE_YY1_TARGETS_DN;GAUSSMANN_MLL_AF4_FUSION_TARGETS_F_UP;GSE11924_TFH_VS_TH1_CD4_TCELL_UP;GSE13411_IGM_VS_SWITCHED_MEMORY_BCELL_DN;GSE14308_INDUCED_VS_NATURAL_TREG_DN;GSE14308_TH1_VS_INDUCED_TREG_UP;GSE1460_INTRATHYMIC_T_PROGENITOR_VS_NAIVE_CD4_TCELL_CORD_BLOOD_DN;GSE1460_NAIVE_CD4_T…	3D-structure;Alternativesplicing;Chromatinregulator;Completeproteome;Cytoplasm;Nucleus;Phosphoprotein;Proteomicsidentification;Referenceproteome		GO:0006325;GO:0006996;GO:0009987;GO:0016043;GO:0016568;GO:0051276;GO:0071840;GO:0071841;GO:0071842	GO:0000988;GO:0000989;GO:0003682;GO:0003712;GO:0003713;GO:0005488;GO:0005515;GO:0035064;GO:0042393	GO:0005634;GO:0005737;GO:0043226;GO:0043227;GO:0043229;GO:0043231;GO:0044424;GO:0044464	GO:0006325;GO:0006996;GO:0009987;GO:0016043;GO:0016568;GO:0051276	GO:0005634;GO:0005737;GO:0043226;GO:0043229;GO:0043231;GO:0044464				7	7	7	15.1	15.1	15.1	73.184	0	1647300000	8	0.0154259	0.97944	-0.0296349	-0.0391713
29.6308	29.6134	29.5678	30.1028	30.1815	29.8032	30.0746	29.6113	30.446	30.0819	29.9468	29.5749	30.1873	30.0058	29.809				aging;biological regulation;biosynthetic process;carbohydrate metabolic process;carbohydrate transport;cell aging;cell cycle;cell cycle process;cell death;cell surface receptor linked signaling pathway;cellular biosynthetic process;cellular component disassembly;cellular component disassembly at cellular level;cellular component organization;cellular component organization at cellular level;cellu…	binding;chromatin binding;hormone receptor binding;nuclear hormone receptor binding;protein binding;protein complex scaffold;protein domain specific binding;receptor binding;receptor signaling complex scaffold activity;SH2 domain binding;small conjugating protein binding;structural constituent of nuclear pore;structural molecule activity;thyroid hormone receptor binding;transcription factor bindi…	cell part;cytoplasm;cytoskeletal part;envelope;intracellular membrane-bounded organelle;intracellular organelle;intracellular organelle part;intracellular part;macromolecular complex;membrane;membrane part;membrane-bounded organelle;nuclear envelope;nuclear membrane;nuclear part;nuclear pore;nucleocytoplasmic shuttling complex;organelle;organelle envelope;organelle membrane;organelle part;pore co…	aging;biological regulation;biosynthetic process;carbohydrate metabolic process;carbohydrate transport;cell cycle;cell death;cellular component disassembly;cellular component organization;cellular membrane organization;cellular metabolic process;cellular nitrogen compound metabolic process;cellular process;death;developmental process;establishment of localization;macromolecule metabolic process;m…	cell part;cytoplasm;intracellular membrane-bounded organelle;intracellular organelle;macromolecular complex;membrane;nuclear envelope;nuclear pore;nucleocytoplasmic shuttling complex;organelle;protein complex;ribonucleoprotein complex	RNA transport	Nsp1_C	AACYNNNNTTCCS_UNKNOWN;ACEVEDO_LIVER_TUMOR_VS_NORMAL_ADJACENT_TISSUE_UP;ACEVEDO_NORMAL_TISSUE_ADJACENT_TO_LIVER_TUMOR_DN;AGUIRRE_PANCREATIC_CANCER_COPY_NUMBER_UP;APOPTOSIS_GO;ATCMNTCCGY_UNKNOWN;BENPORATH_MYC_MAX_TARGETS;BRUINS_UVC_RESPONSE_VIA_TP53_GROUP_A;CADWELL_ATG16L1_TARGETS_DN;CAGGTG_V$E12_Q6;CCCNNGGGAR_V$OLF1_01;CELL_DEVELOPMENT;CELL_PROLIFERATION_GO_0008283;CELL_SURFACE_RECEPTOR_LINKED_SIG…	3D-structure;Acetylation;Coiledcoil;Completeproteome;Cytoplasm;Cytoskeleton;Diseasemutation;Disulfidebond;Glycoprotein;mRNAtransport;Nuclearporecomplex;Nucleus;Phosphoprotein;Polymorphism;Proteintransport;Proteomicsidentification;Referenceproteome;Repeat;Translocation;Transport		GO:0000278;GO:0001932;GO:0005975;GO:0006139;GO:0006351;GO:0006355;GO:0006464;GO:0006469;GO:0006807;GO:0006810;GO:0006913;GO:0006950;GO:0006998;GO:0007049;GO:0007077;GO:0007165;GO:0007166;GO:0007568;GO:0007569;GO:0008152;GO:0008219;GO:0008285;GO:0008643;GO:0008645;GO:0009058;GO:0009059;GO:0009266;GO:0009408;GO:0009628;GO:0009719;GO:0009725;GO:0009755;GO:0009889;GO:0009891;GO:0009893;GO:0009966;GO:…	GO:0003682;GO:0005102;GO:0005198;GO:0005488;GO:0005515;GO:0008134;GO:0017056;GO:0019904;GO:0030159;GO:0032182;GO:0032947;GO:0035257;GO:0042169;GO:0043130;GO:0046966;GO:0051427	GO:0000922;GO:0005635;GO:0005643;GO:0005737;GO:0016020;GO:0030529;GO:0031074;GO:0031090;GO:0031965;GO:0031967;GO:0031975;GO:0032991;GO:0043226;GO:0043227;GO:0043229;GO:0043231;GO:0043234;GO:0044422;GO:0044424;GO:0044425;GO:0044428;GO:0044430;GO:0044446;GO:0044464;GO:0046930	GO:0000278;GO:0005975;GO:0006139;GO:0006464;GO:0006807;GO:0006810;GO:0006913;GO:0006950;GO:0007049;GO:0007165;GO:0007568;GO:0008152;GO:0008219;GO:0008643;GO:0009058;GO:0009408;GO:0009628;GO:0009719;GO:0009987;GO:0015031;GO:0015931;GO:0016032;GO:0016043;GO:0016044;GO:0016070;GO:0016265;GO:0019538;GO:0022411;GO:0031399;GO:0032502;GO:0034641;GO:0042221;GO:0043170;GO:0043412;GO:0044237;GO:0044238;GO:…	GO:0005635;GO:0005643;GO:0005737;GO:0016020;GO:0030529;GO:0031074;GO:0032991;GO:0043226;GO:0043229;GO:0043231;GO:0043234;GO:0044464	ko03013			11	11	11	28.9	28.9	28.9	45.615	0	19085000000	154	0.431109	0.63265	0.184154	0.626099
28.0014	27.9452	27.965	27.3175	27.8997	27.7284	27.8308	28.1373	28.5593	27.291	28.2847	28.1747	27.7286	28.3045	27.506				biological regulation;cell surface receptor linked signaling pathway;cellular component organization;cellular component organization or biogenesis;cellular process;cellular response to chemical stimulus;cellular response to fibroblast growth factor stimulus;cellular response to growth factor stimulus;cellular response to heat;cellular response to organic substance;cellular response to stimulus;ce…		cell part;cytoplasm;cytoplasmic part;cytosol;intracellular organelle part;intracellular part;macromolecular complex;nuclear part;nucleoplasm;organelle part;protein complex	biological regulation;cellular component organization;cellular process;immune system process;regulation of protein modification process;response to abiotic stimulus;response to chemical stimulus;response to endogenous stimulus;response to heat;response to stimulus;response to stress;signal transduction	cell part;cytoplasm;cytosol;macromolecular complex;nucleoplasm;protein complex			ACACTAC,MIR-142-3P;ALONSO_METASTASIS_NEURAL_UP;ALONSO_METASTASIS_UP;ANTI_APOPTOSIS;APOPTOSIS_GO;BENPORATH_SOX2_TARGETS;BRUINS_UVC_RESPONSE_VIA_TP53_GROUP_B;CELL_DEVELOPMENT;chr19q13;CYTOPLASM;CYTOPLASMIC_PART;CYTOSOL;CYTOSOLIC_PART;DOUGLAS_BMI1_TARGETS_UP;GCGNNANTTCC_UNKNOWN;GGAMTNNNNNTCCY_UNKNOWN;GGCNRNWCTTYS_UNKNOWN;GGGCGGR_V$SP1_Q6;GSE10239_MEMORY_VS_KLRG1INT_EFF_CD8_TCELL_UP;GSE10239_NAIVE_VS…	Alternativesplicing;Completeproteome;Cytoplasm;Phosphoprotein;Polymorphism;Proteomicsidentification;Referenceproteome		GO:0001932;GO:0002376;GO:0006469;GO:0006950;GO:0006952;GO:0006955;GO:0007165;GO:0007166;GO:0007167;GO:0007169;GO:0007173;GO:0008361;GO:0008543;GO:0009266;GO:0009408;GO:0009628;GO:0009719;GO:0009966;GO:0009968;GO:0009987;GO:0010033;GO:0010646;GO:0010648;GO:0010941;GO:0016043;GO:0019220;GO:0019222;GO:0023051;GO:0023057;GO:0031323;GO:0031399;GO:0032006;GO:0032007;GO:0032268;GO:0032535;GO:0033554;GO:…		GO:0005654;GO:0005737;GO:0005829;GO:0032991;GO:0043234;GO:0044422;GO:0044424;GO:0044428;GO:0044444;GO:0044446;GO:0044464	GO:0002376;GO:0006950;GO:0007165;GO:0009408;GO:0009628;GO:0009719;GO:0009987;GO:0016043;GO:0031399;GO:0042221;GO:0050896;GO:0065007	GO:0005654;GO:0005737;GO:0005829;GO:0032991;GO:0043234;GO:0044464				7	7	7	39.1	39.1	39.1	27.383	0	5144500000	81	0.128389	0.867425	0.0836113	0.240696
29.5572	29.6947	29.5594	29.6678	29.8783	29.4744	29.6124	29.4479	29.6177	29.713	29.8409	29.3127	29.7429	29.6411	29.5745				catabolic process;cellular catabolic process;cellular component organization;cellular component organization at cellular level;cellular component organization or biogenesis;cellular component organization or biogenesis at cellular level;cellular macromolecule catabolic process;cellular macromolecule metabolic process;cellular metabolic process;cellular process;cellular protein metabolic process;c…	acid-amino acid ligase activity;binding;catalytic activity;cation binding;enzyme binding;identical protein binding;ion binding;ligase activity;ligase activity, forming carbon-nitrogen bonds;metal ion binding;mRNA 3'-UTR binding;mRNA binding;nucleic acid binding;protein binding;protein dimerization activity;protein homodimerization activity;RNA binding;small conjugating protein ligase activity;tra…	cell part;cell projection;chromosomal part;HULC complex;intracellular membrane-bounded organelle;intracellular organelle;intracellular organelle part;intracellular part;macromolecular complex;membrane;membrane-bounded organelle;neuron projection;nuclear part;nucleoplasm;nucleus;organelle;organelle part;protein complex;ubiquitin conjugating enzyme complex;ubiquitin ligase complex	catabolic process;cellular component organization;cellular metabolic process;cellular process;chromatin modification;chromatin organization;chromosome organization;histone modification;macromolecule metabolic process;macromolecule modification;metabolic process;organelle organization;primary metabolic process;protein metabolic process;protein modification by small protein conjugation or removal;p…	cell part;cell projection;intracellular membrane-bounded organelle;intracellular organelle;macromolecular complex;membrane;neuron projection;nucleoplasm;nucleus;organelle;protein complex;ubiquitin conjugating enzyme complex;ubiquitin ligase complex		zf-C3HC4	AGGGCAG,MIR-18A;AGGTGCA,MIR-500;BROWNE_HCMV_INFECTION_12HR_UP;BROWNE_HCMV_INFECTION_16HR_UP;BROWNE_HCMV_INFECTION_20HR_UP;CCTGCTG,MIR-214;chr16p11;CTCAAGA,MIR-526B;CTCAGGG,MIR-125B,MIR-125A;DACOSTA_UV_RESPONSE_VIA_ERCC3_UP;GATTGGY_V$NFY_Q6_01;GAZDA_DIAMOND_BLACKFAN_ANEMIA_ERYTHROID_DN;GGGCGGR_V$SP1_Q6;GSE14308_TH17_VS_INDUCED_TREG_DN;GSE29618_PRE_VS_DAY7_FLU_VACCINE_PDC_DN;GSE360_CTRL_VS_B_MALAYI…	Acetylation;Alternativesplicing;Chromatinregulator;Coiledcoil;Completeproteome;Ligase;Metal-binding;Nucleus;Polymorphism;Proteomicsidentification;Referenceproteome;Ublconjugationpathway;Zinc;Zinc-finger	RNF20-RNF40-UbE2E1 complex	GO:0006325;GO:0006464;GO:0006508;GO:0006511;GO:0006513;GO:0006996;GO:0008152;GO:0009056;GO:0009057;GO:0009987;GO:0010390;GO:0016043;GO:0016567;GO:0016568;GO:0016569;GO:0016570;GO:0016574;GO:0019538;GO:0019941;GO:0032446;GO:0033523;GO:0043170;GO:0043412;GO:0043632;GO:0044237;GO:0044238;GO:0044248;GO:0044260;GO:0044265;GO:0044267;GO:0051276;GO:0051603;GO:0070647;GO:0071840;GO:0071841;GO:0071842	GO:0003676;GO:0003723;GO:0003729;GO:0003730;GO:0003824;GO:0004842;GO:0005488;GO:0005515;GO:0008270;GO:0016874;GO:0016879;GO:0016881;GO:0019787;GO:0019899;GO:0031625;GO:0042802;GO:0042803;GO:0043167;GO:0043169;GO:0046872;GO:0046914;GO:0046983	GO:0000151;GO:0005634;GO:0005654;GO:0016020;GO:0031371;GO:0032991;GO:0033503;GO:0042995;GO:0043005;GO:0043226;GO:0043227;GO:0043229;GO:0043231;GO:0043234;GO:0044422;GO:0044424;GO:0044427;GO:0044428;GO:0044446;GO:0044464	GO:0006325;GO:0006464;GO:0006508;GO:0006996;GO:0008152;GO:0009056;GO:0009987;GO:0016043;GO:0016568;GO:0016570;GO:0019538;GO:0043170;GO:0043412;GO:0044237;GO:0044238;GO:0051276;GO:0051603;GO:0070647	GO:0000151;GO:0005634;GO:0005654;GO:0016020;GO:0031371;GO:0032991;GO:0042995;GO:0043005;GO:0043226;GO:0043229;GO:0043231;GO:0043234;GO:0044464				37	34	24	43.7	41.4	28.8	113.65	0	15498000000	163	0.629097	0.673016	-0.0984474	-0.557326
27.9303	27.7544	27.7767	27.3669	27.5001	27.8866	28.0649	27.883	28.836	28.51	27.7079	27.8671	27.2091	27.7294	28.0302				biosynthetic process;cellular biosynthetic process;cellular macromolecule biosynthetic process;cellular macromolecule metabolic process;cellular metabolic process;cellular nitrogen compound metabolic process;cellular process;macromolecule biosynthetic process;macromolecule metabolic process;metabolic process;mRNA metabolic process;mRNA processing;nitrogen compound metabolic process;nucleic acid m…	binding;nucleic acid binding;RNA binding	cell part;intracellular membrane-bounded organelle;intracellular organelle;intracellular part;membrane-bounded organelle;nucleus;organelle	biosynthetic process;cellular metabolic process;cellular nitrogen compound metabolic process;cellular process;macromolecule metabolic process;metabolic process;mRNA metabolic process;mRNA processing;nitrogen compound metabolic process;nucleobase-containing compound metabolic process;primary metabolic process;RNA metabolic process;RNA processing;RNA splicing;transcription from RNA polymerase II pr…	cell part;intracellular membrane-bounded organelle;intracellular organelle;nucleus;organelle			BENPORATH_NANOG_TARGETS;BENPORATH_SOX2_TARGETS;DELACROIX_RARG_BOUND_MEF;GINESTIER_BREAST_CANCER_ZNF217_AMPLIFIED_DN;GSE14308_NAIVE_CD4_TCELL_VS_NATURAL_TREG_DN;GSE14308_TH17_VS_NATURAL_TREG_DN;GSE27786_BCELL_VS_NKTCELL_DN;GSE27786_NKCELL_VS_NKTCELL_DN;GSE39820_IL1B_IL6_VS_IL1B_IL6_IL23A_TREATED_CD4_TCELL_DN;WAKABAYASHI_ADIPOGENESIS_PPARG_RXRA_BOUND_8D;WAKABAYASHI_ADIPOGENESIS_PPARG_RXRA_BOUND_WIT…	Completeproteome;mRNAprocessing;mRNAsplicing;Nucleus;Phosphoprotein;Polymorphism;Referenceproteome;Repeat;RNA-binding		GO:0006139;GO:0006351;GO:0006366;GO:0006396;GO:0006397;GO:0006807;GO:0008152;GO:0008380;GO:0009058;GO:0009059;GO:0009987;GO:0016070;GO:0016071;GO:0032774;GO:0034641;GO:0034645;GO:0043170;GO:0044237;GO:0044238;GO:0044249;GO:0044260;GO:0090304	GO:0003676;GO:0003723;GO:0005488	GO:0005634;GO:0043226;GO:0043227;GO:0043229;GO:0043231;GO:0044424;GO:0044464	GO:0006139;GO:0006366;GO:0006396;GO:0006397;GO:0006807;GO:0008152;GO:0008380;GO:0009058;GO:0009987;GO:0016070;GO:0016071;GO:0034641;GO:0043170;GO:0044237;GO:0044238	GO:0005634;GO:0043226;GO:0043229;GO:0043231;GO:0044464		+		11	11	11	10.2	10.2	10.2	139.26	0	4668400000	53	1.54219	0.195847	0.570384	1.81518
24.8155	25.5698	25.3072	25.3605	25.5546	25.5822	25.9711	25.617	25.7725	25.9416	25.9167	25.1973	25.4385	25.5608	25.2861				biological regulation;cell surface receptor linked signaling pathway;cellular component organization;cellular component organization or biogenesis;cellular macromolecule metabolic process;cellular membrane organization;cellular metabolic process;cellular process;cellular protein metabolic process;cellular response to stimulus;endocytosis;establishment of localization;macromolecule metabolic proce…	adenyl nucleotide binding;adenyl ribonucleotide binding;ATP binding;binding;catalytic activity;enzyme binding;kinase activity;nucleotide binding;phosphatase binding;phosphotransferase activity, alcohol group as acceptor;protein binding;protein kinase activity;protein phosphatase binding;protein serine/threonine kinase activity;purine nucleotide binding;purine ribonucleoside triphosphate binding;p…	cell part;cytoplasm;intracellular membrane-bounded organelle;intracellular organelle;intracellular part;membrane-bounded organelle;nucleus;organelle	biological regulation;cellular component organization;cellular membrane organization;cellular metabolic process;cellular process;endocytosis;establishment of localization;macromolecule metabolic process;macromolecule modification;membrane invagination;membrane organization;metabolic process;peptidyl-amino acid modification;phosphorus metabolic process;primary metabolic process;protein metabolic p…	cell part;cytoplasm;intracellular membrane-bounded organelle;intracellular organelle;nucleus;organelle		Pkinase;zinc_ribbon_2	AMUNDSON_POOR_SURVIVAL_AFTER_GAMMA_RADIATION_2G;AMUNDSON_POOR_SURVIVAL_AFTER_GAMMA_RADIATION_8G;BENPORATH_NANOG_TARGETS;BLALOCK_ALZHEIMERS_DISEASE_INCIPIENT_UP;BLALOCK_ALZHEIMERS_DISEASE_UP;BRUINS_UVC_RESPONSE_LATE;BRUINS_UVC_RESPONSE_VIA_TP53_GROUP_A;CHARAFE_BREAST_CANCER_LUMINAL_VS_MESENCHYMAL_UP;chr19q13;FIRESTEIN_PROLIFERATION;GCM_CASP2;GCM_ING1;GCM_NF2;GRAESSMANN_APOPTOSIS_BY_DOXORUBICIN_DN;…	3D-structure;Alternativesplicing;Completeproteome;Kinase;Nucleotide-binding;Nucleus;Phosphoprotein;Polymorphism;Proteomicsidentification;Referenceproteome;Transferase		GO:0006464;GO:0006468;GO:0006793;GO:0006796;GO:0006810;GO:0006897;GO:0007165;GO:0007166;GO:0008152;GO:0008360;GO:0009966;GO:0009968;GO:0009987;GO:0010324;GO:0010627;GO:0010646;GO:0010648;GO:0010741;GO:0010921;GO:0010922;GO:0016043;GO:0016044;GO:0016055;GO:0016192;GO:0016310;GO:0018105;GO:0018193;GO:0018209;GO:0019220;GO:0019222;GO:0019538;GO:0022603;GO:0022604;GO:0023051;GO:0023057;GO:0031323;GO:…	GO:0000166;GO:0003824;GO:0004672;GO:0004674;GO:0005488;GO:0005515;GO:0005524;GO:0016301;GO:0016740;GO:0016772;GO:0016773;GO:0017076;GO:0019899;GO:0019902;GO:0019903;GO:0030554;GO:0032553;GO:0032555;GO:0032559;GO:0035639	GO:0005634;GO:0005737;GO:0043226;GO:0043227;GO:0043229;GO:0043231;GO:0044424;GO:0044464	GO:0006464;GO:0006468;GO:0006793;GO:0006810;GO:0006897;GO:0007165;GO:0008152;GO:0009987;GO:0010324;GO:0016043;GO:0016044;GO:0016192;GO:0018193;GO:0019538;GO:0043170;GO:0043412;GO:0044237;GO:0044238;GO:0050896;GO:0051234;GO:0061024;GO:0065007	GO:0005634;GO:0005737;GO:0043226;GO:0043229;GO:0043231;GO:0044464				4	4	4	8.6	8.6	8.6	52.881	0	819310000	17	1.68386	0.204322	0.455335	1.76183
26.198	25.0811	24.9759	24.7803	25.092	25.3694	27.2439	24.8108	26.0219	25.1953	25.4602	25.4492	24.8002	25.7895	25.1468				anatomical structure development;androgen receptor signaling pathway;biological regulation;biosynthetic process;cellular biosynthetic process;cellular macromolecule biosynthetic process;cellular macromolecule metabolic process;cellular metabolic process;cellular nitrogen compound metabolic process;cellular process;cellular response to stimulus;developmental process;developmental process involved …	androgen receptor binding;binding;hormone receptor binding;nuclear hormone receptor binding;protein binding;protein binding transcription factor activity;receptor binding;steroid hormone receptor binding;transcription coactivator activity;transcription cofactor activity;transcription factor binding transcription factor activity	cell part;intracellular membrane-bounded organelle;intracellular organelle;intracellular part;membrane-bounded organelle;nucleus;organelle	anatomical structure development;biological regulation;biosynthetic process;cellular metabolic process;cellular nitrogen compound metabolic process;cellular process;developmental process;macromolecule metabolic process;metabolic process;nitrogen compound metabolic process;nucleobase-containing compound metabolic process;primary metabolic process;response to chemical stimulus;response to endogenou…	cell part;intracellular membrane-bounded organelle;intracellular organelle;nucleus;organelle	Pathways in cancer;Thyroid cancer	ARA70	ACEVEDO_LIVER_CANCER_DN;ACEVEDO_METHYLATED_IN_LIVER_CANCER_DN;ACEVEDO_NORMAL_TISSUE_ADJACENT_TO_LIVER_TUMOR_DN;ALONSO_METASTASIS_UP;ANATOMICAL_STRUCTURE_DEVELOPMENT;CAFFAREL_RESPONSE_TO_THC_24HR_5_UP;chr10q11;DAVICIONI_TARGETS_OF_PAX_FOXO1_FUSIONS_UP;DEVELOPMENT_OF_PRIMARY_SEXUAL_CHARACTERISTICS;FEVR_CTNNB1_TARGETS_DN;GNATENKO_PLATELET_SIGNATURE;GNF2_MAP2K3;GRAESSMANN_APOPTOSIS_BY_DOXORUBICIN_UP;…	3D-structure;Activator;Alternativesplicing;Chromosomalrearrangement;Completeproteome;Polymorphism;Proteomicsidentification;Proto-oncogene;Receptor;Referenceproteome;Transcription;Transcriptionregulation		GO:0003006;GO:0006139;GO:0006351;GO:0006355;GO:0006807;GO:0007165;GO:0008152;GO:0008406;GO:0008584;GO:0009058;GO:0009059;GO:0009719;GO:0009725;GO:0009889;GO:0009891;GO:0009893;GO:0009987;GO:0010033;GO:0010468;GO:0010556;GO:0010557;GO:0010604;GO:0010628;GO:0016070;GO:0019219;GO:0019222;GO:0022414;GO:0030518;GO:0030521;GO:0030522;GO:0031323;GO:0031325;GO:0031326;GO:0031328;GO:0032502;GO:0032774;GO:…	GO:0000988;GO:0000989;GO:0003712;GO:0003713;GO:0005102;GO:0005488;GO:0005515;GO:0035257;GO:0035258;GO:0050681;GO:0051427	GO:0005634;GO:0043226;GO:0043227;GO:0043229;GO:0043231;GO:0044424;GO:0044464	GO:0006139;GO:0006807;GO:0007165;GO:0008152;GO:0009058;GO:0009719;GO:0009987;GO:0016070;GO:0032502;GO:0034641;GO:0042221;GO:0043170;GO:0044237;GO:0044238;GO:0048856;GO:0050896;GO:0065007	GO:0005634;GO:0043226;GO:0043229;GO:0043231;GO:0044464	ko05200;ko05216			2	2	2	5.6	5.6	5.6	50.712	0.00018119	434010000	4	0.470203	0.5204	0.50277	0.846256
26.4988	27.135	26.5958	26.6497	25.0226	25.5148	25.5081	25.5186	26.0537	25.6589	24.8253	24.8084	25.662	25.3599	26.818				cellular macromolecule metabolic process;cellular metabolic process;cellular process;cellular protein metabolic process;macromolecule metabolic process;macromolecule modification;metabolic process;peptidyl-amino acid modification;peptidyl-tyrosine modification;peptidyl-tyrosine phosphorylation;phosphate-containing compound metabolic process;phosphorus metabolic process;phosphorylation;primary met…	adenyl nucleotide binding;adenyl ribonucleotide binding;ATP binding;binding;catalytic activity;kinase activity;nucleotide binding;phosphotransferase activity, alcohol group as acceptor;protein kinase activity;protein tyrosine kinase activity;purine nucleotide binding;purine ribonucleoside triphosphate binding;purine ribonucleotide binding;ribonucleotide binding;structural constituent of cytoskele…	cell part;cytoplasm;cytoskeleton;intracellular non-membrane-bounded organelle;intracellular organelle;intracellular part;non-membrane-bounded organelle;organelle	cellular metabolic process;cellular process;macromolecule metabolic process;macromolecule modification;metabolic process;peptidyl-amino acid modification;phosphorus metabolic process;primary metabolic process;protein metabolic process;protein modification process;protein phosphorylation	cell part;cytoplasm;cytoskeleton;intracellular non-membrane-bounded organelle;intracellular organelle;organelle	Pathways in cancer;Thyroid cancer	DUF2046;Pkinase_Tyr	AACYNNNNTTCCS_UNKNOWN;AAGCACA,MIR-218;AATGTGA,MIR-23A,MIR-23B;ACACTCC,MIR-122A;ACCAAAG,MIR-9;ACTGAAA,MIR-30A-3P,MIR-30E-3P;AGGTGCA,MIR-500;BAELDE_DIABETIC_NEPHROPATHY_DN;BENPORATH_MYC_MAX_TARGETS;BLALOCK_ALZHEIMERS_DISEASE_DN;BRUINS_UVC_RESPONSE_EARLY_LATE;BYSTRYKH_HEMATOPOIESIS_STEM_CELL_AND_BRAIN_QTL_TRANS;BYSTRYKH_HEMATOPOIESIS_STEM_CELL_QTL_TRANS;CACGTG_V$MYC_Q2;CACTGTG,MIR-128A,MIR-128B;CAGC…	Acetylation;ATP-binding;Chromosomalrearrangement;Coiledcoil;Completeproteome;Cytoplasm;Cytoskeleton;Kinase;Nucleotide-binding;Phosphoprotein;Polymorphism;Proto-oncogene;Referenceproteome;Repeat;SH3-binding;Transferase;Tyrosine-proteinkinase		GO:0006464;GO:0006468;GO:0006793;GO:0006796;GO:0008152;GO:0009987;GO:0016310;GO:0018108;GO:0018193;GO:0018212;GO:0019538;GO:0043170;GO:0043412;GO:0044237;GO:0044238;GO:0044260;GO:0044267	GO:0000166;GO:0003824;GO:0004672;GO:0004713;GO:0005198;GO:0005200;GO:0005488;GO:0005524;GO:0016301;GO:0016740;GO:0016772;GO:0016773;GO:0017076;GO:0030554;GO:0032553;GO:0032555;GO:0032559;GO:0035639	GO:0005737;GO:0005856;GO:0043226;GO:0043228;GO:0043229;GO:0043232;GO:0044424;GO:0044464	GO:0006464;GO:0006468;GO:0006793;GO:0008152;GO:0009987;GO:0018193;GO:0019538;GO:0043170;GO:0043412;GO:0044237;GO:0044238	GO:0005737;GO:0005856;GO:0043226;GO:0043229;GO:0043232;GO:0044464	ko05200;ko05216		+	28	2	2	54.9	14.1	14.1	53.29	0	1411800000	14	1.06865	0.259516	-0.729522	-1.54623
32.5474	32.6806	32.6116	32.7334	32.7713	32.4735	32.5033	32.5416	32.6745	32.3794	32.4214	32.4069	32.4443	32.6662	32.4866				cell differentiation;cellular developmental process;cellular macromolecule metabolic process;cellular metabolic process;cellular nitrogen compound metabolic process;cellular process;developmental process;epithelial cell differentiation;macromolecule metabolic process;metabolic process;mRNA metabolic process;mRNA processing;nitrogen compound metabolic process;nuclear mRNA splicing, via spliceosome…	binding;nucleic acid binding;nucleotide binding;RNA binding	cell part;intracellular membrane-bounded organelle;intracellular organelle;intracellular organelle part;intracellular part;macromolecular complex;membrane-bounded organelle;nuclear part;nucleoplasm;nucleus;organelle;organelle part;ribonucleoprotein complex;spliceosomal complex;viral nucleocapsid;virion part	cell differentiation;cellular metabolic process;cellular nitrogen compound metabolic process;cellular process;developmental process;macromolecule metabolic process;metabolic process;mRNA metabolic process;mRNA processing;nitrogen compound metabolic process;nucleobase-containing compound metabolic process;primary metabolic process;RNA metabolic process;RNA processing;RNA splicing	cell part;intracellular membrane-bounded organelle;intracellular organelle;macromolecular complex;nucleoplasm;nucleus;organelle;ribonucleoprotein complex;spliceosomal complex			AAACCAC,MIR-140;ACEVEDO_LIVER_CANCER_UP;ACEVEDO_NORMAL_TISSUE_ADJACENT_TO_LIVER_TUMOR_UP;ACTTTAT,MIR-142-5P;AGCACTT,MIR-93,MIR-302A,MIR-302B,MIR-302C,MIR-302D,MIR-372,MIR-373,MIR-520E,MIR-520A,MIR-526B,MIR-520B,MIR-520C,MIR-520D;BIDUS_METASTASIS_UP;BIOPOLYMER_METABOLIC_PROCESS;BLALOCK_ALZHEIMERS_DISEASE_UP;BROWNE_HCMV_INFECTION_12HR_DN;CACGTG_V$MYC_Q2;CASORELLI_ACUTE_PROMYELOCYTIC_LEUKEMIA_DN;chr…	Acetylation;Alternativesplicing;Completeproteome;Directproteinsequencing;Methylation;mRNAprocessing;Nucleus;Phosphoprotein;Polymorphism;Referenceproteome;Repeat;Ribonucleoprotein;RNA-binding;Viralnucleoprotein;Virion		GO:0000375;GO:0000377;GO:0000398;GO:0006139;GO:0006396;GO:0006397;GO:0006807;GO:0008152;GO:0008380;GO:0009987;GO:0016070;GO:0016071;GO:0030154;GO:0030855;GO:0032502;GO:0034641;GO:0043170;GO:0044237;GO:0044238;GO:0044260;GO:0048869;GO:0090304	GO:0000166;GO:0003676;GO:0003723;GO:0005488	GO:0005634;GO:0005654;GO:0005681;GO:0019013;GO:0030529;GO:0032991;GO:0043226;GO:0043227;GO:0043229;GO:0043231;GO:0044422;GO:0044423;GO:0044424;GO:0044428;GO:0044446;GO:0044464	GO:0006139;GO:0006396;GO:0006397;GO:0006807;GO:0008152;GO:0008380;GO:0009987;GO:0016070;GO:0016071;GO:0030154;GO:0032502;GO:0034641;GO:0043170;GO:0044237;GO:0044238	GO:0005634;GO:0005654;GO:0005681;GO:0030529;GO:0032991;GO:0043226;GO:0043229;GO:0043231;GO:0044464				23	21	21	70.2	67.3	67.3	36.926	0	118180000000	602	1.40089	0.482212	-0.154405	-0.947638
27.8159	27.5727	28.165	27.7741	27.609	27.8379	27.8216	27.6648	27.943	25.0383	27.6538	27.3471	27.7297	27.5688	27.8773				biological regulation;biosynthetic process;cellular biosynthetic process;cellular macromolecule biosynthetic process;cellular macromolecule metabolic process;cellular metabolic process;cellular nitrogen compound metabolic process;cellular process;cellular response to stimulus;cellular response to stress;DNA dealkylation;DNA dealkylation involved in DNA repair;DNA metabolic process;DNA modificatio…	binding;nucleic acid binding;RNA binding	cell part;cytoplasm;intracellular organelle part;intracellular part;macromolecular complex;nuclear part;nucleoplasm;nucleoplasm part;organelle part;protein complex;transcription factor complex	biological regulation;biosynthetic process;cellular metabolic process;cellular nitrogen compound metabolic process;cellular process;DNA metabolic process;DNA modification;DNA repair;macromolecule metabolic process;macromolecule modification;metabolic process;nitrogen compound metabolic process;nucleobase-containing compound metabolic process;primary metabolic process;response to DNA damage stimul…	cell part;cytoplasm;macromolecular complex;nucleoplasm;protein complex;transcription factor complex		AKAP7_NLS;KH_1;KH_3	BERENJENO_TRANSFORMED_BY_RHOA_DN;EBAUER_TARGETS_OF_PAX3_FOXO1_FUSION_UP;GARY_CD5_TARGETS_UP;GAUSSMANN_MLL_AF4_FUSION_TARGETS_G_UP;GCM_CHUK;GCM_MLL;GCM_NF2;GCM_RAN;GSE10325_BCELL_VS_LUPUS_BCELL_DN;GSE13306_TREG_RA_VS_TCONV_RA_UP;GSE13738_TCR_VS_BYSTANDER_ACTIVATED_CD4_TCELL_UP;GSE14308_TH2_VS_NAIVE_CD4_TCELL_UP;GSE17721_0.5H_VS_8H_LPS_BMDM_UP;GSE17721_CTRL_VS_CPG_6H_BMDM_UP;GSE17721_CTRL_VS_GARDIQ…	Alternativesplicing;Completeproteome;Cytoplasm;Directproteinsequencing;Polymorphism;Proteomicsidentification;Referenceproteome;Transcription;Transcriptionregulation	hASC-1 complex	GO:0006139;GO:0006259;GO:0006281;GO:0006304;GO:0006307;GO:0006351;GO:0006355;GO:0006807;GO:0006950;GO:0006974;GO:0008152;GO:0009058;GO:0009059;GO:0009889;GO:0009987;GO:0010468;GO:0010556;GO:0016070;GO:0019219;GO:0019222;GO:0031323;GO:0031326;GO:0032774;GO:0033554;GO:0034641;GO:0034645;GO:0035510;GO:0043170;GO:0043412;GO:0044237;GO:0044238;GO:0044249;GO:0044260;GO:0050789;GO:0050794;GO:0050896;GO:…	GO:0003676;GO:0003723;GO:0005488	GO:0005654;GO:0005667;GO:0005737;GO:0032991;GO:0043234;GO:0044422;GO:0044424;GO:0044428;GO:0044446;GO:0044451;GO:0044464	GO:0006139;GO:0006259;GO:0006281;GO:0006304;GO:0006807;GO:0006950;GO:0006974;GO:0008152;GO:0009058;GO:0009987;GO:0016070;GO:0034641;GO:0043170;GO:0043412;GO:0044237;GO:0044238;GO:0050896;GO:0065007	GO:0005654;GO:0005667;GO:0005737;GO:0032991;GO:0043234;GO:0044464				7	7	7	18.2	18.2	18.2	41.227	0	3984500000	34	0.419362	0.551123	-0.526248	-0.788598
27.8692	28.2511	28.1151	27.9841	27.9229	27.6809	28.0232	28.3777	28.7831	28.272	27.9083	28.5249	28.3945	28.0183	27.5165				behavior;behavioral interaction between organisms;biological regulation;biosynthetic process;cAMP-mediated signaling;cell surface receptor linked signaling pathway;cellular biosynthetic process;cellular macromolecule biosynthetic process;cellular macromolecule metabolic process;cellular metabolic process;cellular process;cellular protein metabolic process;cellular response to chemical stimulus;ce…	binding;eukaryotic initiation factor 4E binding;nucleic acid binding;protein binding;RNA binding;translation factor activity, nucleic acid binding;translation initiation factor activity;translation initiation factor binding;translation regulator activity;translation repressor activity	cell part;cytoplasm;intracellular part	behavior;behavioral interaction between organisms;biological regulation;biosynthetic process;cellular metabolic process;cellular process;macromolecule metabolic process;metabolic process;multicellular organismal process;multi-organism process;neurological system process;primary metabolic process;protein metabolic process;regulation of translation;response to chemical stimulus;response to endogeno…	cell part;cytoplasm		eIF_4EBP	AAANWWTGC_UNKNOWN;AACTGGA,MIR-145;AACTTT_UNKNOWN;ACEVEDO_FGFR1_TARGETS_IN_PROSTATE_CANCER_MODEL_DN;BALDWIN_PRKCI_TARGETS_UP;CATTGTYY_V$SOX9_B1;CHNG_MULTIPLE_MYELOMA_HYPERPLOID_DN;chr10q21;CHYLA_CBFA2T3_TARGETS_UP;CREIGHTON_ENDOCRINE_THERAPY_RESISTANCE_3;CTTTGA_V$LEF1_Q2;DANG_BOUND_BY_MYC;ENK_UV_RESPONSE_KERATINOCYTE_UP;FUJII_YBX1_TARGETS_DN;GABRIELY_MIR21_TARGETS;GATTGGY_V$NFY_Q6_01;GCM_CHUK;GCM_…	3D-structure;Completeproteome;Initiationfactor;Phosphoprotein;Proteinbiosynthesis;Proteinsynthesisinhibitor;Referenceproteome;Translationregulation		GO:0003008;GO:0006412;GO:0006417;GO:0006446;GO:0007165;GO:0007166;GO:0007167;GO:0007169;GO:0007610;GO:0007611;GO:0007613;GO:0008152;GO:0008286;GO:0009058;GO:0009059;GO:0009719;GO:0009725;GO:0009889;GO:0009890;GO:0009892;GO:0009987;GO:0010033;GO:0010468;GO:0010556;GO:0010558;GO:0010605;GO:0010608;GO:0010646;GO:0017148;GO:0019222;GO:0019538;GO:0019932;GO:0019933;GO:0019935;GO:0023051;GO:0031323;GO:…	GO:0003676;GO:0003723;GO:0003743;GO:0005488;GO:0005515;GO:0008135;GO:0008190;GO:0030371;GO:0031369;GO:0045182	GO:0005737;GO:0044424;GO:0044464	GO:0006412;GO:0006417;GO:0007165;GO:0007610;GO:0008152;GO:0009058;GO:0009719;GO:0009987;GO:0019538;GO:0032501;GO:0042221;GO:0043170;GO:0044237;GO:0044238;GO:0050877;GO:0050896;GO:0051704;GO:0051705;GO:0065007	GO:0005737;GO:0044464				3	3	3	48.3	48.3	48.3	12.939	0	5262000000	60	0.468275	0.608649	0.198906	0.671688
27.4351	27.5238	27.3674	26.7703	27.6031	27.3086	27.4768	28.0122	27.5818	27.6202	27.2953	27.8139	26.9878	27.1076	26.6772						cell part;cytoplasmic part;cytosol;intracellular part		cell part;cytosol			chr10q22;CTACCTC,LET-7A,LET-7B,LET-7C,LET-7D,LET-7E,LET-7F,MIR-98,LET-7G,LET-7I;GGCAGCT,MIR-22;GGGACCA,MIR-133A,MIR-133B;GOLDRATH_IMMUNE_MEMORY;GOLDRATH_NAIVE_VS_MEMORY_CD8_TCELL_DN;GROSS_HYPOXIA_VIA_ELK3_ONLY_DN;GROSS_HYPOXIA_VIA_ELK3_UP;GSE13229_IMM_VS_MATURE_NKCELL_DN;GSE14000_TRANSLATED_RNA_VS_MRNA_16H_LPS_DC_UP;GSE14769_40MIN_VS_360MIN_LPS_BMDM_UP;GSE17721_0.5H_VS_12H_PAM3CSK4_BMDM_UP;GSE177…	Completeproteome;Cytoplasm;Lipoprotein;Myristate;Polymorphism;Referenceproteome				GO:0005829;GO:0044424;GO:0044444;GO:0044464		GO:0005829;GO:0044464				10	10	10	17.6	17.6	17.6	96.753	0	3029200000	67	0.689506	0.503344	0.259992	0.902243
30.2265	30.1055	30.2261	29.8169	29.8302	30.1444	30.1565	29.8739	30.2239	30.0743	29.902	29.8279	29.9378	29.9161	30.1858				antigen processing and presentation;antigen processing and presentation of exogenous antigen;antigen processing and presentation of exogenous peptide antigen;antigen processing and presentation of exogenous peptide antigen via MHC class II;antigen processing and presentation of peptide antigen;antigen processing and presentation of peptide antigen via MHC class I;antigen processing and presentati…	binding;cation binding;ion binding;metal ion binding;transition metal ion binding;zinc ion binding	cell part;coated vesicle membrane;COPII vesicle coat;cytoplasmic part;cytoplasmic vesicle membrane;cytoplasmic vesicle part;cytosol;endoplasmic reticulum membrane;endoplasmic reticulum part;ER to Golgi transport vesicle membrane;Golgi apparatus part;Golgi membrane;intracellular organelle part;intracellular part;macromolecular complex;membrane;membrane coat;membrane part;organelle membrane;organel…	carbohydrate metabolic process;cellular component organization;cellular metabolic process;cellular process;establishment of localization;Golgi vesicle transport;immune system process;macromolecule metabolic process;macromolecule modification;membrane organization;metabolic process;organelle organization;peptidyl-amino acid modification;primary metabolic process;protein glycosylation;protein metab…	cell part;cytosol;macromolecular complex;membrane;protein complex	Protein processing in endoplasmic reticulum	Gelsolin;Sec23_BS;Sec23_helical;Sec23_trunk;zf-Sec23_Sec24	ACAACTT,MIR-382;AGGTGCA,MIR-500;ATACCTC,MIR-202;BLALOCK_ALZHEIMERS_DISEASE_UP;CAATGCA,MIR-33;CASORELLI_ACUTE_PROMYELOCYTIC_LEUKEMIA_DN;CCTGCTG,MIR-214;chr10q22;DIRMEIER_LMP1_RESPONSE_EARLY;GAGCCAG,MIR-149;GAGCTGG,MIR-337;GGAANCGGAANY_UNKNOWN;GGGAGGRR_V$MAZ_Q6;GGGCGGR_V$SP1_Q6;GSE10094_LCMV_VS_LISTERIA_IND_EFF_CD4_TCELL_UP;GSE13484_UNSTIM_VS_12H_YF17D_VACCINE_STIM_PBMC_UP;GSE1460_NAIVE_CD4_TCELL_A…	3D-structure;Alternativesplicing;Completeproteome;Cytoplasm;Endoplasmicreticulum;ER-Golgitransport;Golgiapparatus;Membrane;Phosphoprotein;Polymorphism;Proteintransport;Proteomicsidentification;Referenceproteome;Transport		GO:0002376;GO:0002474;GO:0002478;GO:0002495;GO:0002504;GO:0005975;GO:0006464;GO:0006486;GO:0006487;GO:0006810;GO:0006886;GO:0006888;GO:0006901;GO:0006996;GO:0008152;GO:0009987;GO:0015031;GO:0016043;GO:0016050;GO:0016192;GO:0018193;GO:0018196;GO:0018279;GO:0019538;GO:0019882;GO:0019884;GO:0019886;GO:0043170;GO:0043412;GO:0043413;GO:0043687;GO:0044237;GO:0044238;GO:0044260;GO:0044262;GO:0044267;GO:…	GO:0005488;GO:0008270;GO:0043167;GO:0043169;GO:0046872;GO:0046914	GO:0000139;GO:0005789;GO:0005829;GO:0012506;GO:0012507;GO:0016020;GO:0030117;GO:0030120;GO:0030127;GO:0030658;GO:0030659;GO:0030662;GO:0031090;GO:0032991;GO:0043234;GO:0044422;GO:0044424;GO:0044425;GO:0044431;GO:0044432;GO:0044433;GO:0044444;GO:0044446;GO:0044464;GO:0048471	GO:0002376;GO:0005975;GO:0006464;GO:0006486;GO:0006810;GO:0006996;GO:0008152;GO:0009987;GO:0015031;GO:0016043;GO:0016050;GO:0016192;GO:0018193;GO:0019538;GO:0043170;GO:0043412;GO:0044237;GO:0044238;GO:0044281;GO:0048193;GO:0051234;GO:0061024	GO:0005829;GO:0016020;GO:0032991;GO:0043234;GO:0044464	ko04141			28	28	24	34.1	34.1	31.6	106.62	0	20754000000	345	0.195316	0.860727	0.0535538	0.255673
30.0515	30.1125	30.0487	29.9501	30.5419	30.3273	30.299	30.0558	30.5662	30.6	30.3941	30.7887	30.296	30.5732	30.2061				behavior;behavioral interaction between organisms;multi-organism process;response to stimulus;social behavior		cell part;intracellular membrane-bounded organelle;intracellular organelle;intracellular part;membrane-bounded organelle;nucleus;organelle	behavior;behavioral interaction between organisms;multi-organism process;response to stimulus	cell part;intracellular membrane-bounded organelle;intracellular organelle;nucleus;organelle		DnaJ	ACEVEDO_LIVER_TUMOR_VS_NORMAL_ADJACENT_TISSUE_UP;BASAKI_YBX1_TARGETS_UP;BENPORATH_NANOG_TARGETS;BENPORATH_OCT4_TARGETS;BERENJENO_TRANSFORMED_BY_RHOA_UP;BERTUCCI_MEDULLARY_VS_DUCTAL_BREAST_CANCER_UP;BILD_E2F3_ONCOGENIC_SIGNATURE;BOYAULT_LIVER_CANCER_SUBCLASS_G1_UP;CAIRO_HEPATOBLASTOMA_CLASSES_UP;CASORELLI_ACUTE_PROMYELOCYTIC_LEUKEMIA_DN;CHICAS_RB1_TARGETS_GROWING;chr10q22;CRX_NRL_DN.V1_DN;CUI_TCF2…	Chaperone;Completeproteome;Phosphoprotein;Referenceproteome		GO:0007610;GO:0035176;GO:0050896;GO:0051704;GO:0051705		GO:0005634;GO:0043226;GO:0043227;GO:0043229;GO:0043231;GO:0044424;GO:0044464	GO:0007610;GO:0050896;GO:0051704;GO:0051705	GO:0005634;GO:0043226;GO:0043229;GO:0043231;GO:0044464				16	16	16	58.8	58.8	58.8	29.909	0	25998000000	295	0.825565	0.48576	0.228742	0.939654
34.7565	34.8291	34.9386	34.9905	34.908	34.6345	34.9062	34.8214	34.7848	34.7475	34.6697	34.5975	34.8246	34.704	34.6766				adherens junction assembly;adherens junction organization;anatomical structure morphogenesis;apical junction assembly;axon extension;biological adhesion;biological regulation;blood coagulation;cell activation;cell adhesion;cell growth;cell junction assembly;cell junction organization;cell projection assembly;cell projection organization;cell-cell adhesion;cell-cell junction assembly;cell-cell jun…	actin binding;alpha-catenin binding;beta-catenin binding;binding;cadherin binding;cell adhesion molecule binding;cytoskeletal protein binding;dystroglycan binding;enzyme binding;glycoprotein binding;protein binding;structural molecule activity;ubiquitin protein ligase binding	actin cytoskeleton;adherens junction;anchoring junction;cell junction;cell part;cell-cell adherens junction;cell-cell junction;cell-substrate adherens junction;cell-substrate junction;contractile fiber part;costamere;cytoplasmic part;cytoskeleton;cytosol;extracellular membrane-bounded organelle;extracellular organelle;extracellular region;extracellular region part;extracellular vesicular exosome;…	anatomical structure morphogenesis;biological adhesion;biological regulation;cell activation;cell adhesion;cell growth;cell junction organization;cellular component assembly;cellular component movement;cellular component organization;cellular localization;cellular process;coagulation;developmental process;establishment of localization;exocytosis;growth;localization;multicellular organismal proces…	cell part;cytoskeleton;cytosol;extracellular organelle;extracellular region;intracellular non-membrane-bounded organelle;intracellular organelle;macromolecular complex;membrane;organelle;plasma membrane;protein complex;vesicle	Adherens junction;Amoebiasis;Bacterial invasion of epithelial cells;Focal adhesion;Leukocyte transendothelial migration;Regulation of actin cytoskeleton;Shigellosis	Vinculin	AACTTT_UNKNOWN;ACTIN_BINDING;ADHERENS_JUNCTION;ALFANO_MYC_TARGETS;ANATOMICAL_STRUCTURE_DEVELOPMENT;ANATOMICAL_STRUCTURE_MORPHOGENESIS;BAKKER_FOXO3_TARGETS_UP;BARIS_THYROID_CANCER_DN;BASOLATERAL_PLASMA_MEMBRANE;BENPORATH_CYCLING_GENES;BERENJENO_ROCK_SIGNALING_NOT_VIA_RHOA_DN;BIOCARTA_CELL2CELL_PATHWAY;BIOCARTA_INTEGRIN_PATHWAY;BIOCARTA_RHO_PATHWAY;BOHN_PRIMARY_IMMUNODEFICIENCY_SYNDROM_DN;BROWNE_HC…	3D-structure;Acetylation;Actin-binding;Alternativesplicing;Cardiomyopathy;Celladhesion;Celljunction;Cellmembrane;Completeproteome;Cytoplasm;Cytoskeleton;Directproteinsequencing;Diseasemutation;Lipoprotein;Membrane;Palmitate;Phosphoprotein;Polymorphism;Proteomicsidentification;Referenceproteome;Repeat	Polycystin-1 multiprotein complex (ACTN1, CDH1, SRC, JUP, VCL, CTNNB1, PXN, BCAR1, PKD1, PTK2, TLN1)	GO:0001775;GO:0002009;GO:0002576;GO:0003008;GO:0003012;GO:0006810;GO:0006887;GO:0006928;GO:0006936;GO:0007043;GO:0007155;GO:0007160;GO:0007596;GO:0007599;GO:0008104;GO:0009653;GO:0009987;GO:0016043;GO:0016049;GO:0016192;GO:0016337;GO:0022607;GO:0022610;GO:0030030;GO:0030031;GO:0030032;GO:0030168;GO:0030334;GO:0030336;GO:0031589;GO:0032501;GO:0032502;GO:0032879;GO:0032940;GO:0033036;GO:0034109;GO:…	GO:0001948;GO:0002162;GO:0003779;GO:0005198;GO:0005488;GO:0005515;GO:0008013;GO:0008092;GO:0019899;GO:0031625;GO:0045294;GO:0045296;GO:0050839	GO:0005576;GO:0005829;GO:0005856;GO:0005886;GO:0005911;GO:0005912;GO:0005913;GO:0005916;GO:0005924;GO:0005925;GO:0015629;GO:0016020;GO:0030054;GO:0030055;GO:0031982;GO:0031988;GO:0032991;GO:0043034;GO:0043226;GO:0043227;GO:0043228;GO:0043229;GO:0043230;GO:0043232;GO:0043234;GO:0044421;GO:0044422;GO:0044424;GO:0044425;GO:0044444;GO:0044449;GO:0044464;GO:0045121;GO:0065010;GO:0070062;GO:0070161	GO:0001775;GO:0006810;GO:0006887;GO:0006928;GO:0006936;GO:0007155;GO:0009653;GO:0009987;GO:0016043;GO:0016049;GO:0016192;GO:0022607;GO:0022610;GO:0032501;GO:0032502;GO:0034330;GO:0040007;GO:0046903;GO:0050817;GO:0050878;GO:0051179;GO:0051234;GO:0051641;GO:0065007	GO:0005576;GO:0005829;GO:0005856;GO:0005886;GO:0016020;GO:0031982;GO:0032991;GO:0043226;GO:0043229;GO:0043230;GO:0043232;GO:0043234;GO:0044464	ko04510;ko04520;ko04670;ko04810;ko05100;ko05131;ko05146			104	104	104	77.1	77.1	77.1	116.72	0	550760000000	2537	0.918281	0.615819	-0.105669	-0.656918
27.516	27.0114	27.5629	27.0406	27.3039	26.5648	27.4792	26.9918	26.263	27.2738	27.3043	26.4412	27.2452	26.865	26.4649				biological regulation;cell cycle;cell cycle checkpoint;cell cycle process;cell division;cellular component organization;cellular component organization at cellular level;cellular component organization or biogenesis;cellular component organization or biogenesis at cellular level;cellular process;cellular response to stimulus;chromosome organization;chromosome segregation;establishment of localiza…	binding;protein binding;protein N-terminus binding	cell part;cell projection;chromosomal part;condensed chromosome kinetochore;cytoplasm;cytoplasmic part;cytosol;dendrite;intracellular membrane-bounded organelle;intracellular non-membrane-bounded organelle;intracellular organelle;intracellular organelle part;intracellular part;kinetochore;macromolecular complex;membrane-bounded organelle;neuron projection;non-membrane-bounded organelle;nucleus;or…	biological regulation;cell cycle;cell division;cellular component organization;cellular process;chromosome organization;chromosome segregation;establishment of localization;mitotic cell cycle;organelle organization;regulation of cell cycle;regulation of mitotic cell cycle;response to stimulus;signal transduction	cell part;cell projection;cytoplasm;cytosol;intracellular membrane-bounded organelle;intracellular non-membrane-bounded organelle;intracellular organelle;kinetochore;macromolecular complex;neuron projection;nucleus;organelle;protein complex		Zwint	AMUNDSON_GENOTOXIC_SIGNATURE;BASAKI_YBX1_TARGETS_UP;BENPORATH_CYCLING_GENES;BILD_E2F3_ONCOGENIC_SIGNATURE;BLUM_RESPONSE_TO_SALIRASIB_DN;BORCZUK_MALIGNANT_MESOTHELIOMA_UP;BROWNE_HCMV_INFECTION_18HR_UP;BRUINS_UVC_RESPONSE_VIA_TP53_GROUP_B;CAFFAREL_RESPONSE_TO_THC_DN;CASORELLI_ACUTE_PROMYELOCYTIC_LEUKEMIA_DN;CELL_CYCLE_CHECKPOINT_GO_0000075;CELL_CYCLE_GO_0007049;CELL_CYCLE_PHASE;CELL_CYCLE_PROCESS;C…	Alternativesplicing;Cellcycle;Celldivision;Centromere;Chromosome;Coiledcoil;Completeproteome;Kinetochore;Mitosis;Nucleus;Polymorphism;Proteomicsidentification;Referenceproteome	Mis12 centromere complex	GO:0000070;GO:0000075;GO:0000278;GO:0000819;GO:0006996;GO:0007049;GO:0007059;GO:0007093;GO:0007165;GO:0007264;GO:0007346;GO:0009987;GO:0010564;GO:0016043;GO:0022402;GO:0035556;GO:0050789;GO:0050794;GO:0050896;GO:0051234;GO:0051276;GO:0051301;GO:0051649;GO:0051716;GO:0051726;GO:0065007;GO:0071156;GO:0071840;GO:0071841;GO:0071842	GO:0005488;GO:0005515;GO:0047485	GO:0000776;GO:0000777;GO:0005634;GO:0005737;GO:0005829;GO:0030425;GO:0032991;GO:0042995;GO:0043005;GO:0043226;GO:0043227;GO:0043228;GO:0043229;GO:0043231;GO:0043232;GO:0043234;GO:0044422;GO:0044424;GO:0044427;GO:0044444;GO:0044446;GO:0044464	GO:0000278;GO:0006996;GO:0007049;GO:0007059;GO:0007165;GO:0007346;GO:0009987;GO:0016043;GO:0050896;GO:0051234;GO:0051276;GO:0051301;GO:0051726;GO:0065007	GO:0000776;GO:0005634;GO:0005737;GO:0005829;GO:0032991;GO:0042995;GO:0043005;GO:0043226;GO:0043229;GO:0043231;GO:0043232;GO:0043234;GO:0044464				7	7	7	40	40	40	25.59	0	2627900000	29	0.751792	0.43353	-0.372421	-1.0592
25.8858	26.9828	26.7008	26.5589	27.0903	27.0382	25.6516	26.9122	25.6496	25.8761	27.11	25.6734	25.6948	27.0416	24.7701				aging;anatomical structure morphogenesis;artery morphogenesis;biological regulation;biosynthetic process;blood vessel morphogenesis;cell aging;cell differentiation;cellular biosynthetic process;cellular component organization;cellular component organization at cellular level;cellular component organization or biogenesis;cellular component organization or biogenesis at cellular level;cellular deve…	binding;cation binding;ion binding;ligand-dependent nuclear receptor transcription coactivator activity;metal ion binding;protein binding transcription factor activity;transcription coactivator activity;transcription cofactor activity;transcription factor binding transcription factor activity;transition metal ion binding;zinc ion binding	cell part;chromosomal part;cytoplasm;cytoplasmic part;intracellular membrane-bounded organelle;intracellular organelle;intracellular organelle part;intracellular part;membrane-bounded organelle;mitochondrion;nuclear body;nuclear chromosome part;nuclear part;nuclear replication fork;nuclear speck;nucleoplasm;nucleoplasm part;nucleus;organelle;organelle part;replication fork	aging;anatomical structure morphogenesis;biological regulation;biosynthetic process;cell differentiation;cellular component organization;cellular metabolic process;cellular nitrogen compound metabolic process;cellular process;cytoplasm organization;developmental process;embryo development;growth;macromolecule metabolic process;metabolic process;nitrogen compound metabolic process;nucleobase-conta…	cell part;cytoplasm;intracellular membrane-bounded organelle;intracellular organelle;mitochondrion;nucleoplasm;nucleus;organelle		zf-MIZ	AAGCACA,MIR-218;ATCATGA,MIR-433;ATGTACA,MIR-493;ATGTTAA,MIR-302C;BERNARD_PPAPDC1B_TARGETS_DN;BERTUCCI_MEDULLARY_VS_DUCTAL_BREAST_CANCER_UP;BIOPOLYMER_METABOLIC_PROCESS;BLALOCK_ALZHEIMERS_DISEASE_UP;BONOME_OVARIAN_CANCER_SURVIVAL_OPTIMAL_DEBULKING;BROWNE_HCMV_INFECTION_12HR_DN;BUYTAERT_PHOTODYNAMIC_THERAPY_STRESS_UP;CACCAGC,MIR-138;CAGCCTC,MIR-485-5P;CAGCTG_V$AP4_Q5;CAMP_UP.V1_DN;CATTTCA,MIR-203;C…	Alternativesplicing;Completeproteome;Cytoplasm;Metal-binding;Nucleus;Polymorphism;Proteomicsidentification;Referenceproteome;Transcription;Transcriptionregulation;Zinc;Zinc-finger		GO:0001570;GO:0001701;GO:0003007;GO:0006139;GO:0006351;GO:0006355;GO:0006357;GO:0006807;GO:0007028;GO:0007296;GO:0007568;GO:0007569;GO:0008152;GO:0008284;GO:0009058;GO:0009059;GO:0009653;GO:0009790;GO:0009792;GO:0009887;GO:0009889;GO:0009891;GO:0009893;GO:0009987;GO:0010468;GO:0010556;GO:0010557;GO:0010604;GO:0010628;GO:0016043;GO:0016070;GO:0019219;GO:0019222;GO:0022414;GO:0030154;GO:0031323;GO:…	GO:0000988;GO:0000989;GO:0003712;GO:0003713;GO:0005488;GO:0008270;GO:0030374;GO:0043167;GO:0043169;GO:0046872;GO:0046914	GO:0005634;GO:0005654;GO:0005657;GO:0005737;GO:0005739;GO:0016604;GO:0016607;GO:0043226;GO:0043227;GO:0043229;GO:0043231;GO:0043596;GO:0044422;GO:0044424;GO:0044427;GO:0044428;GO:0044444;GO:0044446;GO:0044451;GO:0044454;GO:0044464	GO:0006139;GO:0006807;GO:0007028;GO:0007568;GO:0008152;GO:0009058;GO:0009653;GO:0009790;GO:0009987;GO:0016043;GO:0016070;GO:0030154;GO:0032502;GO:0034641;GO:0040007;GO:0043170;GO:0044237;GO:0044238;GO:0065007	GO:0005634;GO:0005654;GO:0005737;GO:0005739;GO:0043226;GO:0043229;GO:0043231;GO:0044464				5	5	5	6.1	6.1	6.1	115.48	0	2441300000	12	0.526773	0.509502	-0.418177	-0.880133
28.8957	28.1025	28.846	28.4108	28.0575	28.5485	28.2723	28.3825	28.2994	28.5227	28.5234	28.1899	28.1539	28.3548	28.6068				biological regulation;regulation of biological process;regulation of cellular metabolic process;regulation of cellular process;regulation of cellular respiration;regulation of generation of precursor metabolites and energy;regulation of metabolic process	2 iron, 2 sulfur cluster binding;binding;cation binding;ion binding;iron-sulfur cluster binding;metal cluster binding;metal ion binding	cell part;cytoplasmic part;extracellular membrane-bounded organelle;extracellular organelle;extracellular region part;extracellular vesicular exosome;integral to membrane;intracellular membrane-bounded organelle;intracellular organelle;intracellular organelle part;intracellular part;intrinsic to membrane;membrane;membrane part;membrane-bounded organelle;membrane-bounded vesicle;mitochondrial memb…	biological regulation	cell part;extracellular organelle;intracellular membrane-bounded organelle;intracellular organelle;membrane;mitochondrion;organelle;vesicle		MitoNEET_N;zf-CDGSH	ACEVEDO_LIVER_CANCER_UP;ACEVEDO_NORMAL_TISSUE_ADJACENT_TO_LIVER_TUMOR_UP;BENPORATH_NANOG_TARGETS;BENPORATH_SOX2_TARGETS;BERENJENO_TRANSFORMED_BY_RHOA_UP;BLALOCK_ALZHEIMERS_DISEASE_DN;BOUDOUKHA_BOUND_BY_IGF2BP2;BRUINS_UVC_RESPONSE_LATE;BURTON_ADIPOGENESIS_5;BUYTAERT_PHOTODYNAMIC_THERAPY_STRESS_DN;chr10q21;CYTOPLASM;CYTOPLASMIC_PART;GOLDRATH_ANTIGEN_RESPONSE;GOLDRATH_EFF_VS_MEMORY_CD8_TCELL_UP;GOLD…	2Fe-2S;3D-structure;Acetylation;Completeproteome;Iron;Iron-sulfur;Isopeptidebond;Membrane;Metal-binding;Mitochondrion;Mitochondrionoutermembrane;Referenceproteome;Signal-anchor;Transmembrane;Transmembranehelix;Ublconjugation		GO:0019222;GO:0031323;GO:0043457;GO:0043467;GO:0050789;GO:0050794;GO:0065007	GO:0005488;GO:0043167;GO:0043169;GO:0046872;GO:0051536;GO:0051537;GO:0051540	GO:0005739;GO:0005741;GO:0016020;GO:0016021;GO:0019867;GO:0031090;GO:0031224;GO:0031966;GO:0031968;GO:0031982;GO:0031988;GO:0043226;GO:0043227;GO:0043229;GO:0043230;GO:0043231;GO:0044421;GO:0044422;GO:0044424;GO:0044425;GO:0044429;GO:0044444;GO:0044446;GO:0044464;GO:0065010;GO:0070062	GO:0065007	GO:0005739;GO:0016020;GO:0031982;GO:0043226;GO:0043229;GO:0043230;GO:0043231;GO:0044464				5	5	5	49.1	49.1	49.1	12.199	0	6634000000	51	0.115869	0.885942	-0.0574364	-0.200559
27.3586	27.2808	27.5562	27.4502	27.4196	27.524	27.5342	27.7761	27.6751	27.4583	27.2608	27.1441	27.5501	27.3069	27.0116				cell differentiation;cellular developmental process;cellular macromolecule metabolic process;cellular metabolic process;cellular process;cellular protein metabolic process;developmental process;gamete generation;macromolecule metabolic process;macromolecule modification;male gamete generation;metabolic process;multicellular organismal process;multicellular organismal reproductive process;primary …	acid-amino acid ligase activity;catalytic activity;ligase activity;ligase activity, forming carbon-nitrogen bonds;small conjugating protein ligase activity;ubiquitin-protein ligase activity	cell part;cytoplasm;cytoplasmic part;cytosol;intracellular membrane-bounded organelle;intracellular organelle;intracellular part;membrane-bounded organelle;nucleus;organelle	cell differentiation;cellular metabolic process;cellular process;developmental process;macromolecule metabolic process;macromolecule modification;metabolic process;multicellular organismal process;primary metabolic process;protein metabolic process;protein modification by small protein conjugation or removal;protein modification process	cell part;cytoplasm;cytosol;intracellular membrane-bounded organelle;intracellular organelle;nucleus;organelle	Ubiquitin mediated proteolysis	HECT;RCC1	AACTGAC,MIR-223;AACTGGA,MIR-145;ACATATC,MIR-190;ACCTGTTG_UNKNOWN;ACTGAAA,MIR-30A-3P,MIR-30E-3P;ATCATGA,MIR-433;ATGAAGG,MIR-205;ATTACAT,MIR-380-3P;BOCHKIS_FOXA2_TARGETS;BUYTAERT_PHOTODYNAMIC_THERAPY_STRESS_UP;CAGCAGG,MIR-370;CAGGTA_V$AREB6_01;CATTGTYY_V$SOX9_B1;CHICAS_RB1_TARGETS_GROWING;chr10q21;CSR_LATE_UP.V1_UP;CTCAAGA,MIR-526B;DACOSTA_UV_RESPONSE_VIA_ERCC3_DN;DACOSTA_UV_RESPONSE_VIA_ERCC3_TTD_…	Alternativesplicing;Completeproteome;Cytoplasm;Differentiation;Ligase;Proteomicsidentification;Referenceproteome;Repeat;Spermatogenesis;Ublconjugationpathway		GO:0006464;GO:0007276;GO:0007283;GO:0008152;GO:0009987;GO:0016567;GO:0019538;GO:0022414;GO:0030154;GO:0032446;GO:0032501;GO:0032502;GO:0042787;GO:0043170;GO:0043412;GO:0044237;GO:0044238;GO:0044260;GO:0044267;GO:0048232;GO:0048609;GO:0048869;GO:0070647	GO:0003824;GO:0004842;GO:0016874;GO:0016879;GO:0016881;GO:0019787	GO:0005634;GO:0005737;GO:0005829;GO:0043226;GO:0043227;GO:0043229;GO:0043231;GO:0044424;GO:0044444;GO:0044464	GO:0006464;GO:0008152;GO:0009987;GO:0019538;GO:0030154;GO:0032501;GO:0032502;GO:0043170;GO:0043412;GO:0044237;GO:0044238;GO:0070647	GO:0005634;GO:0005737;GO:0005829;GO:0043226;GO:0043229;GO:0043231;GO:0044464	ko04120			10	10	10	12.5	12.5	12.5	117.7	0	3233100000	56	1.39508	0.441814	0.18047	1.03827
24.2238	26.7901	27.3362	26.8694	26.8765	27.7398	27.6323	27.4556	26.937	27.3439	26.959	26.8467	27.0307	24.7182	26.8288				anatomical structure development;biological regulation;brain development;cellular component assembly;cellular component assembly at cellular level;cellular component organization;cellular component organization at cellular level;cellular component organization or biogenesis;cellular component organization or biogenesis at cellular level;cellular macromolecular complex assembly;cellular macromolec…	binding;chromatin binding;chromatin DNA binding;DNA binding;nucleic acid binding;regulatory region DNA binding;regulatory region nucleic acid binding;RNA polymerase II regulatory region DNA binding;RNA polymerase II regulatory region sequence-specific DNA binding;sequence-specific DNA binding;structure-specific DNA binding;transcription regulatory region DNA binding;transcription regulatory regio…	Barr body;cell part;chromatin;chromosomal part;chromosome;extracellular membrane-bounded organelle;extracellular organelle;extracellular region part;extracellular vesicular exosome;intracellular membrane-bounded organelle;intracellular non-membrane-bounded organelle;intracellular organelle;intracellular organelle part;intracellular part;macromolecular complex;membrane-bounded organelle;membrane-b…	anatomical structure development;biological regulation;cellular component assembly;cellular component organization;cellular macromolecular complex assembly;cellular process;chromatin modification;chromatin organization;chromosome organization;developmental process;establishment of localization;macromolecular complex assembly;organelle organization;regulation of gene expression, epigenetic	cell part;chromosome;extracellular organelle;intracellular membrane-bounded organelle;intracellular non-membrane-bounded organelle;intracellular organelle;macromolecular complex;nuclear chromosome;nucleoplasm;nucleosome;nucleus;organelle;vesicle	Systemic lupus erythematosus	Histone;Macro	ACEVEDO_LIVER_CANCER_WITH_H3K27ME3_UP;CAGGTCC,MIR-492;chr10q22;CHROMATIN;CHROMOSOMAL_PART;CHROMOSOME;CTTTAAR_UNKNOWN;CTTTGT_V$LEF1_Q2;EBAUER_TARGETS_OF_PAX3_FOXO1_FUSION_DN;EHLERS_ANEUPLOIDY_UP;GAUSSMANN_MLL_AF4_FUSION_TARGETS_C_UP;GSE13484_12H_UNSTIM_VS_YF17D_VACCINE_STIM_PBMC_UP;GSE13485_DAY7_VS_DAY21_YF17D_VACCINE_PBMC_DN;GSE15733_BM_VS_SPLEEN_MEMORY_CD4_TCELL_UP;GSE17974_IL4_AND_ANTI_IL12_VS_…	3D-structure;Chromatinregulator;Chromosome;Completeproteome;DNA-binding;Nucleosomecore;Nucleus;Proteomicsidentification;Referenceproteome		GO:0000122;GO:0006325;GO:0006334;GO:0006355;GO:0006357;GO:0006996;GO:0007420;GO:0007549;GO:0009889;GO:0009890;GO:0009892;GO:0009987;GO:0010468;GO:0010556;GO:0010558;GO:0010605;GO:0010629;GO:0016043;GO:0016568;GO:0019219;GO:0019222;GO:0022607;GO:0030856;GO:0030858;GO:0031323;GO:0031324;GO:0031326;GO:0031327;GO:0032502;GO:0034621;GO:0034622;GO:0034728;GO:0040029;GO:0043933;GO:0045184;GO:0045595;GO:…	GO:0000975;GO:0000976;GO:0000977;GO:0001012;GO:0001067;GO:0003676;GO:0003677;GO:0003682;GO:0005488;GO:0031490;GO:0043565;GO:0043566;GO:0044212	GO:0000228;GO:0000785;GO:0000786;GO:0000790;GO:0000803;GO:0000805;GO:0001740;GO:0005634;GO:0005654;GO:0005694;GO:0031982;GO:0031988;GO:0032991;GO:0032993;GO:0043226;GO:0043227;GO:0043228;GO:0043229;GO:0043230;GO:0043231;GO:0043232;GO:0044421;GO:0044422;GO:0044424;GO:0044427;GO:0044428;GO:0044446;GO:0044454;GO:0044464;GO:0065010;GO:0070062	GO:0006325;GO:0006996;GO:0009987;GO:0016043;GO:0016568;GO:0022607;GO:0032502;GO:0034622;GO:0040029;GO:0048856;GO:0051234;GO:0051276;GO:0065003;GO:0065007	GO:0000228;GO:0000786;GO:0005634;GO:0005654;GO:0005694;GO:0031982;GO:0032991;GO:0043226;GO:0043229;GO:0043230;GO:0043231;GO:0043232;GO:0044464	ko05322			8	6	6	25.3	18.3	18.3	40.058	0	3140700000	25	0.924286	0.277132	1.00254	1.48666
27.9072	28.528	28.7461	28.441	28.6267	28.6635	28.7482	28.4725	28.8136	28.2514	28.7448	28.4931	28.6642	28.7553	27.9588				acylglycerol metabolic process;aging;anatomical structure development;anatomical structure formation involved in morphogenesis;angiogenesis;behavioral response to starvation;biological regulation;biosynthetic process;carbohydrate homeostasis;catabolic process;cell aging;cell communication;cell differentiation;cellular biosynthetic process;cellular catabolic process;cellular chemical homeostasis;c…	bHLH transcription factor binding;binding;catalytic activity;cation binding;coenzyme binding;cofactor binding;core promoter binding;core promoter sequence-specific DNA binding;deacetylase activity;DNA binding;enzyme binding;histone binding;histone deacetylase activity;histone deacetylase activity (H3-K9 specific);HLH domain binding;hydrolase activity;hydrolase activity, acting on carbon-nitrogen …	cell part;chromatin;chromatin remodeling complex;chromatin silencing complex;chromosomal part;cytoplasm;cytoplasmic part;envelope;euchromatin;heterochromatin;intracellular membrane-bounded organelle;intracellular non-membrane-bounded organelle;intracellular organelle;intracellular organelle part;intracellular part;macromolecular complex;membrane;membrane-bounded organelle;mitochondrion;non-membra…	aging;anatomical structure development;anatomical structure formation involved in morphogenesis;biological regulation;biosynthetic process;catabolic process;cell communication;cell differentiation;cellular component organization;cellular homeostasis;cellular lipid metabolic process;cellular metabolic process;cellular nitrogen compound metabolic process;cellular process;chromatin modification;chro…	cell part;chromatin remodeling complex;cytoplasm;intracellular membrane-bounded organelle;intracellular non-membrane-bounded organelle;intracellular organelle;macromolecular complex;membrane;mitochondrion;nuclear envelope;nucleolus;nucleoplasm;nucleus;organelle;protein complex		SIR2	AAAGGGA,MIR-204,MIR-211;AAGCCAT,MIR-135A,MIR-135B;ACACTGG,MIR-199A,MIR-199B;ACCAAAG,MIR-9;ACEVEDO_LIVER_CANCER_WITH_H3K9ME3_UP;AGCYRWTTC_UNKNOWN;ATATGCA,MIR-448;ATGCAGT,MIR-217;ATGTTAA,MIR-302C;BENPORATH_ES_1;BENPORATH_MYC_TARGETS_WITH_EBOX;BIOCARTA_PML_PATHWAY;BIOPOLYMER_METABOLIC_PROCESS;BIOPOLYMER_MODIFICATION;BONOME_OVARIAN_CANCER_POOR_SURVIVAL_UP;BONOME_OVARIAN_CANCER_SURVIVAL_SUBOPTIMAL_DEB…	3D-structure;Acetylation;Alternativesplicing;Apoptosis;Biologicalrhythms;Completeproteome;Cytoplasm;Developmentalprotein;Differentiation;Host-virusinteraction;Hydrolase;Metal-binding;Methylation;Mitochondrion;Myogenesis;NAD;Nucleus;Phosphoprotein;Polymorphism;Proteomicsidentification;Referenceproteome;rRNAprocessing;S-nitrosylation;Transcription;Transcriptionregulation;Zinc	FOXO1-FHL2-SIRT1 complex;FOXO3-SIRT1 complex, oxidative stress stimulated;hSIR2-p53 complex;Polycomb repressive complex 4 (PRC4);SIRT1 homotrimer complex	GO:0000012;GO:0000122;GO:0000183;GO:0000302;GO:0000720;GO:0000731;GO:0001525;GO:0001542;GO:0001558;GO:0001666;GO:0001678;GO:0001932;GO:0001934;GO:0002682;GO:0002684;GO:0002819;GO:0002821;GO:0006109;GO:0006139;GO:0006259;GO:0006260;GO:0006281;GO:0006282;GO:0006289;GO:0006290;GO:0006325;GO:0006338;GO:0006342;GO:0006343;GO:0006344;GO:0006346;GO:0006351;GO:0006355;GO:0006357;GO:0006364;GO:0006396;GO:…	GO:0000166;GO:0000975;GO:0000976;GO:0000988;GO:0000989;GO:0001046;GO:0001047;GO:0001067;GO:0002039;GO:0003676;GO:0003677;GO:0003712;GO:0003714;GO:0003824;GO:0004407;GO:0005488;GO:0005515;GO:0008022;GO:0008134;GO:0016787;GO:0016810;GO:0016811;GO:0017136;GO:0019213;GO:0019899;GO:0019900;GO:0019901;GO:0019904;GO:0032129;GO:0033558;GO:0034979;GO:0042393;GO:0042802;GO:0043167;GO:0043169;GO:0043398;GO:…	GO:0000785;GO:0000790;GO:0000791;GO:0000792;GO:0005634;GO:0005635;GO:0005637;GO:0005654;GO:0005677;GO:0005719;GO:0005720;GO:0005730;GO:0005737;GO:0005739;GO:0016020;GO:0016585;GO:0016604;GO:0016605;GO:0019866;GO:0031090;GO:0031965;GO:0031967;GO:0031975;GO:0032991;GO:0033553;GO:0043226;GO:0043227;GO:0043228;GO:0043229;GO:0043231;GO:0043232;GO:0043234;GO:0044422;GO:0044424;GO:0044427;GO:0044428;GO:…	GO:0006139;GO:0006259;GO:0006260;GO:0006281;GO:0006325;GO:0006364;GO:0006396;GO:0006464;GO:0006508;GO:0006629;GO:0006662;GO:0006807;GO:0006950;GO:0006974;GO:0006979;GO:0006996;GO:0007154;GO:0007165;GO:0007346;GO:0007568;GO:0008152;GO:0009056;GO:0009058;GO:0009408;GO:0009605;GO:0009628;GO:0009719;GO:0009987;GO:0009991;GO:0016032;GO:0016043;GO:0016070;GO:0016458;GO:0016568;GO:0016570;GO:0018193;GO:…	GO:0005634;GO:0005635;GO:0005654;GO:0005730;GO:0005737;GO:0005739;GO:0016020;GO:0016585;GO:0032991;GO:0043226;GO:0043229;GO:0043231;GO:0043232;GO:0043234;GO:0044464				15	15	15	25	25	25	81.68	0	7455200000	78	0.344585	0.707393	0.140058	0.505112
31.9801	32.2041	32.0456	31.9644	31.752	32.0901	31.7292	31.9599	31.3853	31.5871	31.8333	31.6372	31.4717	31.2573	31.8756				biological regulation;blood coagulation;cell activation;cell differentiation;cellular developmental process;cellular lipid metabolic process;cellular metabolic process;cellular process;cellular process involved in reproduction;cellular response to chemical stimulus;cellular response to organic substance;cellular response to stimulus;coagulation;developmental growth;developmental process;developme…	binding;enzyme activator activity;enzyme regulator activity;lipid binding	cell part;cytoplasmic part;extracellular membrane-bounded organelle;extracellular organelle;extracellular region;extracellular region part;extracellular space;extracellular vesicular exosome;Golgi apparatus;integral to membrane;intracellular membrane-bounded organelle;intracellular non-membrane-bounded organelle;intracellular organelle;intracellular organelle lumen;intracellular organelle part;in…	biological regulation;cell activation;cell differentiation;cellular lipid metabolic process;cellular metabolic process;cellular process;coagulation;developmental process;establishment of localization;exocytosis;growth;lipid metabolic process;lipid transport;metabolic process;multicellular organismal process;primary metabolic process;regulation of body fluid levels;response to chemical stimulus;re…	cell part;extracellular organelle;extracellular region;extracellular space;Golgi apparatus;intracellular membrane-bounded organelle;intracellular non-membrane-bounded organelle;intracellular organelle;lysosome;membrane;mitochondrion;nucleolus;nucleoplasm;organelle;vacuole;vesicle	Lysosome	SapA;SapB_1;SapB_2	BERENJENO_TRANSFORMED_BY_RHOA_DN;BERTUCCI_MEDULLARY_VS_DUCTAL_BREAST_CANCER_UP;BURTON_ADIPOGENESIS_8;BYSTRYKH_HEMATOPOIESIS_STEM_CELL_QTL_TRANS;CAIRO_LIVER_DEVELOPMENT_DN;CELLULAR_LIPID_METABOLIC_PROCESS;CHEN_METABOLIC_SYNDROM_NETWORK;chr10q21;CTGAGCC,MIR-24;DANG_BOUND_BY_MYC;DIRMEIER_LMP1_RESPONSE_LATE_DN;ENZYME_ACTIVATOR_ACTIVITY;ENZYME_REGULATOR_ACTIVITY;ESTABLISHMENT_OF_LOCALIZATION;EXTRACELL…	3D-structure;Alternativesplicing;Completeproteome;Directproteinsequencing;Diseasemutation;Disulfidebond;Gangliosidosis;Gaucherdisease;Glycoprotein;Leukodystrophy;Lipidmetabolism;Lysosome;Metachromaticleukodystrophy;Proteomicsidentification;Referenceproteome;Repeat;Secreted;Signal;Sphingolipidmetabolism		GO:0001775;GO:0002576;GO:0003006;GO:0006629;GO:0006643;GO:0006664;GO:0006665;GO:0006687;GO:0006810;GO:0006869;GO:0006887;GO:0007596;GO:0007599;GO:0008152;GO:0009966;GO:0009987;GO:0010033;GO:0010627;GO:0016192;GO:0019216;GO:0019222;GO:0022414;GO:0023051;GO:0030154;GO:0030168;GO:0030855;GO:0032501;GO:0032502;GO:0032940;GO:0040007;GO:0042221;GO:0043085;GO:0043408;GO:0044093;GO:0044237;GO:0044238;GO:…	GO:0005488;GO:0008047;GO:0008289;GO:0030234	GO:0000323;GO:0005576;GO:0005615;GO:0005654;GO:0005730;GO:0005739;GO:0005764;GO:0005765;GO:0005773;GO:0005774;GO:0005775;GO:0005794;GO:0016020;GO:0016021;GO:0031090;GO:0031224;GO:0031974;GO:0031982;GO:0031988;GO:0043202;GO:0043226;GO:0043227;GO:0043228;GO:0043229;GO:0043230;GO:0043231;GO:0043232;GO:0043233;GO:0044421;GO:0044422;GO:0044424;GO:0044425;GO:0044428;GO:0044437;GO:0044444;GO:0044446;GO:…	GO:0001775;GO:0006629;GO:0006810;GO:0006869;GO:0006887;GO:0008152;GO:0009987;GO:0016192;GO:0030154;GO:0032501;GO:0032502;GO:0040007;GO:0042221;GO:0044237;GO:0044238;GO:0044255;GO:0044281;GO:0046903;GO:0050817;GO:0050878;GO:0050896;GO:0051234;GO:0065007	GO:0005576;GO:0005615;GO:0005654;GO:0005730;GO:0005739;GO:0005764;GO:0005773;GO:0005794;GO:0016020;GO:0031982;GO:0043226;GO:0043229;GO:0043230;GO:0043231;GO:0043232;GO:0044464	ko04142		+	18	18	18	36.8	36.8	36.8	58.14	0	66451000000	273	0.852893	0.47507	-0.238882	-0.971272
30.0692	30.1212	30.2426	30.0213	30.0696	29.867	29.9762	30.0695	29.5136	29.6096	29.9821	29.4311	29.7255	29.9235	29.5354				catabolic process;cell cycle;cell division;cell proliferation;cellular catabolic process;cellular component organization;cellular component organization at cellular level;cellular component organization or biogenesis;cellular component organization or biogenesis at cellular level;cellular macromolecule catabolic process;cellular macromolecule metabolic process;cellular metabolic process;cellular …	binding;catalytic activity;cation binding;endonuclease activity;hydrolase activity;hydrolase activity, acting on ester bonds;ion binding;metal ion binding;nuclease activity	cell part;cytoplasm;intracellular membrane-bounded organelle;intracellular organelle;intracellular part;membrane-bounded organelle;nucleus;organelle	catabolic process;cell cycle;cell division;cell proliferation;cellular component organization;cellular metabolic process;cellular nitrogen compound metabolic process;cellular process;chromosome organization;macromolecule metabolic process;metabolic process;mRNA metabolic process;nitrogen compound metabolic process;nucleobase-containing compound metabolic process;organelle organization;primary met…	cell part;cytoplasm;intracellular membrane-bounded organelle;intracellular organelle;nucleus;organelle	mRNA surveillance pathway	eRF1_1;eRF1_2;eRF1_3	AACTTT_UNKNOWN;BONOME_OVARIAN_CANCER_SURVIVAL_OPTIMAL_DEBULKING;BUYTAERT_PHOTODYNAMIC_THERAPY_STRESS_UP;CHARAFE_BREAST_CANCER_LUMINAL_VS_BASAL_DN;CHARAFE_BREAST_CANCER_LUMINAL_VS_MESENCHYMAL_DN;chr5q11;CTTTAAR_UNKNOWN;CTTTGA_V$LEF1_Q2;DODD_NASOPHARYNGEAL_CARCINOMA_DN;GGARNTKYCCA_UNKNOWN;GOLDRATH_HOMEOSTATIC_PROLIFERATION;GSE12845_IGD_POS_BLOOD_VS_NAIVE_TONSIL_BCELL_DN;GSE12845_IGD_POS_VS_NEG_BLOO…	3D-structure;Cellcycle;Celldivision;Completeproteome;Cytoplasm;Endonuclease;Hydrolase;Metal-binding;Nuclease;Nucleus;Phosphoprotein;Polymorphism;Referenceproteome		GO:0000956;GO:0006139;GO:0006401;GO:0006402;GO:0006807;GO:0006996;GO:0007049;GO:0008152;GO:0008283;GO:0009056;GO:0009057;GO:0009987;GO:0016043;GO:0016070;GO:0016071;GO:0034641;GO:0043170;GO:0044237;GO:0044238;GO:0044248;GO:0044260;GO:0044265;GO:0051276;GO:0051301;GO:0070481;GO:0070966;GO:0071025;GO:0071840;GO:0071841;GO:0071842;GO:0090304	GO:0003824;GO:0004518;GO:0004519;GO:0005488;GO:0016787;GO:0016788;GO:0043167;GO:0043169;GO:0046872	GO:0005634;GO:0005737;GO:0043226;GO:0043227;GO:0043229;GO:0043231;GO:0044424;GO:0044464	GO:0006139;GO:0006401;GO:0006807;GO:0006996;GO:0007049;GO:0008152;GO:0008283;GO:0009056;GO:0009987;GO:0016043;GO:0016070;GO:0016071;GO:0034641;GO:0043170;GO:0044237;GO:0044238;GO:0051276;GO:0051301	GO:0005634;GO:0005737;GO:0043226;GO:0043229;GO:0043231;GO:0044464	ko03015		+	23	23	23	62.1	62.1	62.1	43.377	0	18836000000	237	1.5243	0.311832	-0.297591	-1.39781
29.6559	29.4516	29.2717	29.5825	29.38	29.6543	29.4532	29.3905	29.1929	29.2382	29.449	29.8532	29.66	29.5572	29.5112				anterograde axon cargo transport;anterograde synaptic vesicle transport;axon cargo transport;cellular component movement;cellular process;cytoskeleton-dependent intracellular transport;establishment of localization;establishment of localization in cell;establishment of protein localization;establishment of protein localization to organelle;establishment of protein localization to vacuole;intracel…	binding;enzyme binding;GTPase binding;protein binding;Rab GTPase binding;Ras GTPase binding;small GTPase binding	AP-type membrane coat adaptor complex;cell part;clathrin adaptor complex;cytoplasmic part;cytoplasmic vesicle membrane;cytoplasmic vesicle part;Golgi apparatus;intracellular membrane-bounded organelle;intracellular organelle;intracellular organelle part;intracellular part;lysosomal membrane;lysosome;lytic vacuole;macromolecular complex;membrane;membrane part;membrane-bounded organelle;organelle;o…	cellular component movement;cellular process;cytoskeleton-dependent intracellular transport;establishment of localization;protein targeting;protein transport;transport;vacuolar transport;vesicle-mediated transport	AP-type membrane coat adaptor complex;cell part;Golgi apparatus;intracellular membrane-bounded organelle;intracellular organelle;lysosome;macromolecular complex;membrane;organelle;protein complex;vacuole	Lysosome	Adap_comp_sub;Clat_adaptor_s	AAAGGGA,MIR-204,MIR-211;AAGCACT,MIR-520F;ACTGCCT,MIR-34B;ACTGTAG,MIR-139;BENPORATH_CYCLING_GENES;BERNARD_PPAPDC1B_TARGETS_DN;BOCHKIS_FOXA2_TARGETS;BOUDOUKHA_BOUND_BY_IGF2BP2;BROWNE_HCMV_INFECTION_4HR_DN;BUYTAERT_PHOTODYNAMIC_THERAPY_STRESS_DN;CACGTG_V$MYC_Q2;CAGCTTT,MIR-320;CAGGTG_V$E12_Q6;CELLULAR_LOCALIZATION;chr10q22;chr8p11;CYTOPLASM;CYTOPLASMIC_PART;DACOSTA_UV_RESPONSE_VIA_ERCC3_UP;DER_IFN_B…	Completeproteome;Cytoplasmicvesicle;Golgiapparatus;Membrane;Proteintransport;Referenceproteome;Transport	AP3 adapter complex;AP3-BLOC1 complex	GO:0006605;GO:0006622;GO:0006623;GO:0006810;GO:0006886;GO:0006928;GO:0007017;GO:0007018;GO:0007034;GO:0007041;GO:0008088;GO:0008089;GO:0009987;GO:0010970;GO:0015031;GO:0016192;GO:0030705;GO:0045184;GO:0046907;GO:0048489;GO:0048490;GO:0051234;GO:0051649;GO:0072594;GO:0072666	GO:0005488;GO:0005515;GO:0017016;GO:0017137;GO:0019899;GO:0031267;GO:0051020	GO:0000323;GO:0005764;GO:0005765;GO:0005773;GO:0005774;GO:0005794;GO:0012506;GO:0016020;GO:0030119;GO:0030131;GO:0030659;GO:0031090;GO:0032991;GO:0043226;GO:0043227;GO:0043229;GO:0043231;GO:0043234;GO:0044422;GO:0044424;GO:0044425;GO:0044433;GO:0044437;GO:0044444;GO:0044446;GO:0044464	GO:0006605;GO:0006810;GO:0006928;GO:0007034;GO:0009987;GO:0015031;GO:0016192;GO:0030705;GO:0051234	GO:0005764;GO:0005773;GO:0005794;GO:0016020;GO:0030119;GO:0032991;GO:0043226;GO:0043229;GO:0043231;GO:0043234;GO:0044464	ko04142			17	17	14	49.3	49.3	42.1	46.939	0	13997000000	140	0.333313	0.775639	-0.0825352	-0.397999
30.6259	30.9414	30.9109	31.1264	31.0961	31.0581	30.7702	31.0133	30.3147	30.3156	30.8842	30.7547	30.7605	30.8666	30.6706				anion transport;biological regulation;establishment of localization;ion transport;negative regulation of biological process;negative regulation of cellular component organization;negative regulation of cellular process;negative regulation of protein complex assembly;negative regulation of protein polymerization;regulation of biological process;regulation of cellular component biogenesis;regulatio…	anion channel activity;anion transmembrane transporter activity;binding;channel activity;gated channel activity;ion channel activity;ion transmembrane transporter activity;nucleotide binding;passive transmembrane transporter activity;porin activity;substrate-specific channel activity;substrate-specific transmembrane transporter activity;substrate-specific transporter activity;transmembrane transp…	cell part;cytoplasmic part;extracellular membrane-bounded organelle;extracellular organelle;extracellular region part;extracellular vesicular exosome;integral to membrane;intracellular membrane-bounded organelle;intracellular non-membrane-bounded organelle;intracellular organelle;intracellular organelle part;intracellular part;intrinsic to membrane;macromolecular complex;membrane;membrane part;me…	biological regulation;establishment of localization;ion transport;transport	cell part;extracellular organelle;intracellular membrane-bounded organelle;intracellular non-membrane-bounded organelle;intracellular organelle;macromolecular complex;membrane;mitochondrion;nucleus;organelle;protein complex;vesicle	Calcium signaling pathway;Huntington's disease;Parkinson's disease	Porin_3	AAAGGAT,MIR-501;ANION_TRANSPORT;BENPORATH_MYC_MAX_TARGETS;BRUECKNER_TARGETS_OF_MIRLET7A3_UP;BYSTRYKH_HEMATOPOIESIS_STEM_CELL_AND_BRAIN_QTL_TRANS;CAGCAGG,MIR-370;CAIRO_HEPATOBLASTOMA_CLASSES_UP;chr10q22;CYTOPLASM;CYTOPLASMIC_PART;DANG_BOUND_BY_MYC;DITTMER_PTHLH_TARGETS_UP;ENVELOPE;ESTABLISHMENT_OF_LOCALIZATION;FLECHNER_BIOPSY_KIDNEY_TRANSPLANT_REJECTED_VS_OK_DN;GALLUZZI_PERMEABILIZE_MITOCHONDRIA;G…	Acetylation;Alternativesplicing;Completeproteome;Directproteinsequencing;Iontransport;Isopeptidebond;Membrane;Mitochondrion;Mitochondrionoutermembrane;NAD;Nucleotide-binding;Polymorphism;Porin;Proteomicsidentification;Referenceproteome;Transmembrane;Transmembranebetastrand;Transport;Ublconjugation		GO:0006810;GO:0006811;GO:0006820;GO:0031333;GO:0032271;GO:0032272;GO:0043254;GO:0044087;GO:0048519;GO:0048523;GO:0050789;GO:0050794;GO:0051128;GO:0051129;GO:0051234;GO:0065007	GO:0000166;GO:0005215;GO:0005216;GO:0005244;GO:0005253;GO:0005488;GO:0008308;GO:0008509;GO:0015075;GO:0015267;GO:0015288;GO:0022803;GO:0022829;GO:0022832;GO:0022836;GO:0022838;GO:0022857;GO:0022891;GO:0022892	GO:0005634;GO:0005739;GO:0005741;GO:0005743;GO:0009295;GO:0016020;GO:0016021;GO:0019866;GO:0019867;GO:0031090;GO:0031224;GO:0031966;GO:0031968;GO:0031982;GO:0031988;GO:0032991;GO:0042645;GO:0043226;GO:0043227;GO:0043228;GO:0043229;GO:0043230;GO:0043231;GO:0043232;GO:0043234;GO:0044421;GO:0044422;GO:0044424;GO:0044425;GO:0044429;GO:0044444;GO:0044446;GO:0044464;GO:0045121;GO:0046930;GO:0065010;GO:…	GO:0006810;GO:0006811;GO:0051234;GO:0065007	GO:0005634;GO:0005739;GO:0016020;GO:0031982;GO:0032991;GO:0043226;GO:0043229;GO:0043230;GO:0043231;GO:0043232;GO:0043234;GO:0044464	ko04020;ko05012;ko05016			17	17	17	59.5	59.5	59.5	31.566	0	35862000000	282	0.655279	0.514302	-0.245743	-0.861644
27.2971	27.0379	27.2946	27.47	27.4865	27.5738	27.7163	28.197	27.4528	27.8479	27.7322	28.5893	27.9706	27.8196	27.9043				cellular component organization;cellular component organization at cellular level;cellular component organization or biogenesis;cellular component organization or biogenesis at cellular level;cellular macromolecule metabolic process;cellular metabolic process;cellular process;cellular protein metabolic process;establishment of localization;establishment of localization in cell;establishment of pr…	binding;enzyme binding;GTPase binding;kinase binding;protein binding;protein kinase binding;Ral GTPase binding;Ras GTPase binding;small GTPase binding	cell cortex part;cell part;cytoplasmic part;cytosol;exocyst;intracellular membrane-bounded organelle;intracellular organelle;intracellular part;macromolecular complex;membrane;membrane-bounded organelle;organelle;plasma membrane;protein complex	cellular component organization;cellular metabolic process;cellular process;establishment of localization;exocytosis;Golgi vesicle transport;macromolecule metabolic process;membrane organization;metabolic process;organelle organization;primary metabolic process;protein metabolic process;protein transport;secretion;transport;vesicle-mediated transport	cell part;cytosol;intracellular membrane-bounded organelle;intracellular organelle;macromolecular complex;membrane;organelle;plasma membrane;protein complex		Sec5;TIG	ALONSO_METASTASIS_UP;BCAT_GDS748_DN;BOYAULT_LIVER_CANCER_SUBCLASS_G1_UP;CAFFAREL_RESPONSE_TO_THC_24HR_5_DN;CAFFAREL_RESPONSE_TO_THC_UP;chr6p25;COLINA_TARGETS_OF_4EBP1_AND_4EBP2;GRADE_COLON_AND_RECTAL_CANCER_UP;GSE13484_12H_UNSTIM_VS_YF17D_VACCINE_STIM_PBMC_DN;GSE13493_DP_VS_CD4INTCD8POS_THYMOCYTE_UP;GSE1460_INTRATHYMIC_T_PROGENITOR_VS_DP_THYMOCYTE_DN;GSE15659_CD45RA_NEG_CD4_TCELL_VS_ACTIVATED_TRE…	Acetylation;Coiledcoil;Completeproteome;Exocytosis;Polymorphism;Proteintransport;Proteomicsidentification;Referenceproteome;Transport	Sec6/8 exocyst complex	GO:0006810;GO:0006887;GO:0006892;GO:0006893;GO:0006996;GO:0008152;GO:0009987;GO:0015031;GO:0016043;GO:0016192;GO:0019538;GO:0032940;GO:0043170;GO:0044237;GO:0044238;GO:0044260;GO:0044267;GO:0045184;GO:0046903;GO:0046907;GO:0048193;GO:0051234;GO:0051649;GO:0061024;GO:0071840;GO:0071841;GO:0071842	GO:0005488;GO:0005515;GO:0017016;GO:0017160;GO:0019899;GO:0019900;GO:0019901;GO:0031267;GO:0051020	GO:0000145;GO:0005829;GO:0005886;GO:0016020;GO:0032991;GO:0043226;GO:0043227;GO:0043229;GO:0043231;GO:0043234;GO:0044424;GO:0044444;GO:0044448;GO:0044464	GO:0006810;GO:0006887;GO:0006996;GO:0008152;GO:0009987;GO:0015031;GO:0016043;GO:0016192;GO:0019538;GO:0043170;GO:0044237;GO:0044238;GO:0046903;GO:0048193;GO:0051234;GO:0061024	GO:0005829;GO:0005886;GO:0016020;GO:0032991;GO:0043226;GO:0043229;GO:0043231;GO:0043234;GO:0044464			+	12	12	12	13.3	13.3	13.3	104.07	0	3787900000	61	1.70244	0.205983	0.440313	1.74904
31.6203	31.6686	31.6173	31.8495	31.9441	30.8821	30.967	31.0386	30.6646	30.6526	31.3025	31.4094	31.3936	31.479	31.355				biological regulation;cellular component movement;cellular process;cellular response to chemical stimulus;cellular response to endogenous stimulus;cellular response to estrogen stimulus;cellular response to hormone stimulus;cellular response to organic substance;cellular response to steroid hormone stimulus;cellular response to stimulus;immune effector process;immune response;immune system proces…	binding;caspase inhibitor activity;caspase regulator activity;cysteine-type endopeptidase inhibitor activity;endopeptidase inhibitor activity;endopeptidase regulator activity;enzyme binding;enzyme inhibitor activity;enzyme regulator activity;peptidase inhibitor activity;peptidase regulator activity;protease binding;protein binding;serine-type endopeptidase inhibitor activity	cell part;cytoplasm;cytoplasmic part;cytosol;extracellular membrane-bounded organelle;extracellular organelle;extracellular region part;extracellular space;extracellular vesicular exosome;intracellular;intracellular membrane-bounded organelle;intracellular organelle;intracellular part;membrane;membrane-bounded organelle;membrane-bounded vesicle;nucleus;organelle;vesicle	biological regulation;cellular component movement;cellular process;immune system process;interspecies interaction between organisms;multi-organism process;response to biotic stimulus;response to chemical stimulus;response to endogenous stimulus;response to stimulus	cell part;cytoplasm;cytosol;extracellular organelle;extracellular space;intracellular;intracellular membrane-bounded organelle;intracellular organelle;membrane;nucleus;organelle;vesicle	Amoebiasis	Serpin	ALK_DN.V1_DN;ANTI_APOPTOSIS;APOPTOSIS_GO;ATF2_UP.V1_DN;BERENJENO_TRANSFORMED_BY_RHOA_DN;BLALOCK_ALZHEIMERS_DISEASE_UP;BLUM_RESPONSE_TO_SALIRASIB_UP;BROWNE_HCMV_INFECTION_18HR_UP;BROWNE_HCMV_INFECTION_4HR_DN;BRUINS_UVC_RESPONSE_LATE;BURTON_ADIPOGENESIS_PEAK_AT_0HR;CAGGTG_V$E12_Q6;CAIRO_HEPATOBLASTOMA_DN;CELL_DEVELOPMENT;CHIANG_LIVER_CANCER_SUBCLASS_CTNNB1_DN;CHIANG_LIVER_CANCER_SUBCLASS_UNANNOTATE…	Acetylation;Alternativesplicing;Completeproteome;Cytoplasm;Glycoprotein;Polymorphism;Proteaseinhibitor;Proteomicsidentification;Referenceproteome;Secreted;Serineproteaseinhibitor;Signal		GO:0001910;GO:0001911;GO:0002252;GO:0002376;GO:0002443;GO:0002444;GO:0002448;GO:0002682;GO:0002683;GO:0002697;GO:0002698;GO:0002703;GO:0002704;GO:0002706;GO:0002707;GO:0002715;GO:0002716;GO:0006928;GO:0006955;GO:0009607;GO:0009617;GO:0009719;GO:0009725;GO:0009893;GO:0009987;GO:0010033;GO:0010466;GO:0010468;GO:0010604;GO:0010628;GO:0010941;GO:0010951;GO:0019222;GO:0030155;GO:0031341;GO:0031342;GO:…	GO:0002020;GO:0004857;GO:0004866;GO:0004867;GO:0004869;GO:0005488;GO:0005515;GO:0019899;GO:0030234;GO:0030414;GO:0043027;GO:0043028;GO:0061134;GO:0061135	GO:0005615;GO:0005622;GO:0005634;GO:0005737;GO:0005829;GO:0016020;GO:0031982;GO:0031988;GO:0043226;GO:0043227;GO:0043229;GO:0043230;GO:0043231;GO:0044421;GO:0044424;GO:0044444;GO:0044464;GO:0065010;GO:0070062	GO:0002376;GO:0006928;GO:0009607;GO:0009719;GO:0009987;GO:0042221;GO:0044419;GO:0050896;GO:0051704;GO:0065007	GO:0005615;GO:0005622;GO:0005634;GO:0005737;GO:0005829;GO:0016020;GO:0031982;GO:0043226;GO:0043229;GO:0043230;GO:0043231;GO:0044464	ko05146	+	+	34	34	33	78.5	78.5	75.8	42.403	0	50972000000	449	4.64029	0.0506667	-0.898964	-4.43264
26.6636	26.9811	26.7579	24.5795	26.6109	26.5831	26.8	24.8855	25.592	25.9081	25.6823	25.7064	25.2779	25.5844	25.6458				behavior;cognition;learning or memory;memory;multicellular organismal process;neurological system process;response to stimulus;system process	binding;catalytic activity;cation binding;dihydronicotinamide riboside quinone reductase activity;electron carrier activity;ion binding;metal ion binding;NADPH dehydrogenase (quinone) activity;NADPH dehydrogenase activity;oxidoreductase activity;oxidoreductase activity, acting on NADH or NADPH	cell part;cytoplasm;extracellular membrane-bounded organelle;extracellular organelle;extracellular region part;extracellular vesicular exosome;intracellular organelle part;intracellular part;membrane-bounded organelle;membrane-bounded vesicle;nuclear part;nucleoplasm;organelle;organelle part;vesicle	behavior;multicellular organismal process;neurological system process;response to stimulus	cell part;cytoplasm;extracellular organelle;nucleoplasm;organelle;vesicle		Flavodoxin_2	ACEVEDO_LIVER_CANCER_UP;ATF2_S_UP.V1_UP;BAKKER_FOXO3_TARGETS_UP;BOCHKIS_FOXA2_TARGETS;BRUINS_UVC_RESPONSE_LATE;CAIRO_HEPATOBLASTOMA_DN;CAMP_UP.V1_UP;CHICAS_RB1_TARGETS_SENESCENT;chr6p25;COLINA_TARGETS_OF_4EBP1_AND_4EBP2;CONCANNON_APOPTOSIS_BY_EPOXOMICIN_UP;DAIRKEE_TERT_TARGETS_UP;DIAZ_CHRONIC_MEYLOGENOUS_LEUKEMIA_UP;ELECTRON_CARRIER_ACTIVITY;FLECHNER_BIOPSY_KIDNEY_TRANSPLANT_REJECTED_VS_OK_DN;FOR…	3D-structure;Completeproteome;Cytoplasm;FAD;Flavoprotein;Metal-binding;Oxidoreductase;Phosphoprotein;Polymorphism;Proteomicsidentification;Referenceproteome;Zinc		GO:0003008;GO:0007610;GO:0007611;GO:0007613;GO:0032501;GO:0050877;GO:0050890;GO:0050896	GO:0001512;GO:0003824;GO:0003959;GO:0005488;GO:0008753;GO:0009055;GO:0016491;GO:0016651;GO:0043167;GO:0043169;GO:0046872	GO:0005654;GO:0005737;GO:0031982;GO:0031988;GO:0043226;GO:0043227;GO:0043230;GO:0044421;GO:0044422;GO:0044424;GO:0044428;GO:0044446;GO:0044464;GO:0065010;GO:0070062	GO:0007610;GO:0032501;GO:0050877;GO:0050896	GO:0005654;GO:0005737;GO:0031982;GO:0043226;GO:0043230;GO:0044464				4	4	4	26.9	26.9	26.9	21.537	0	1863900000	11	0.273964	0.674458	-0.36487	-0.553777
30.0337	30.8136	30.2983	30.1377	30.2194	30.1464	30.1355	30.1483	30.1714	30.4317	29.8321	29.8207	29.8272	29.7935	30.0213				activation of caspase activity;activation of immune response;activation of innate immune response;activation of JUN kinase activity;activation of MAPK activity;apoptosis;biological regulation;catabolic process;cell death;cell surface receptor linked signaling pathway;cellular catabolic process;cellular component assembly;cellular component organization;cellular component organization or biogenesi…	adenyl nucleotide binding;adenyl ribonucleotide binding;ATP binding;binding;catalytic activity;cytokine receptor binding;death domain binding;death receptor binding;enzyme binding;identical protein binding;kinase activity;nucleotide binding;phosphotransferase activity, alcohol group as acceptor;protein binding;protein complex binding;protein domain specific binding;protein kinase activity;protein…	cell part;cytoplasm;cytoplasmic part;cytosol;death-inducing signaling complex;intracellular membrane-bounded organelle;intracellular organelle;intracellular part;macromolecular complex;membrane part;membrane raft;membrane-bounded organelle;mitochondrion;organelle;plasma membrane part;protein complex;receptor complex	biological regulation;catabolic process;cell death;cellular component assembly;cellular component organization;cellular metabolic process;cellular process;death;immune system process;macromolecular complex assembly;macromolecule metabolic process;macromolecule modification;metabolic process;phosphorus metabolic process;primary metabolic process;protein catabolic process;protein complex assembly;p…	cell part;cytoplasm;cytosol;death-inducing signaling complex;intracellular membrane-bounded organelle;intracellular organelle;macromolecular complex;mitochondrion;organelle;protein complex;receptor complex	Apoptosis;Cytosolic DNA-sensing pathway;Hepatitis C;RIG-I-like receptor signaling pathway;Toll-like receptor signaling pathway	Death;Pkinase;RHIM	APOPTOSIS_GO;BENPORATH_NANOG_TARGETS;BENPORATH_SOX2_TARGETS;BIOCARTA_CERAMIDE_PATHWAY;BIOCARTA_DEATH_PATHWAY;BIOCARTA_HIVNEF_PATHWAY;BIOCARTA_KERATINOCYTE_PATHWAY;BIOCARTA_MAPK_PATHWAY;BIOCARTA_NFKB_PATHWAY;BIOCARTA_P38MAPK_PATHWAY;BIOCARTA_RELA_PATHWAY;BIOCARTA_SODD_PATHWAY;BIOCARTA_STRESS_PATHWAY;BIOCARTA_TNFR1_PATHWAY;BIOCARTA_TNFR2_PATHWAY;BROWNE_HCMV_INFECTION_4HR_UP;BROWNE_HCMV_INFECTION_6H…	3D-structure;Alternativesplicing;ATP-binding;Cellmembrane;Completeproteome;Cytoplasm;Isopeptidebond;Kinase;Membrane;Necrosis;Nucleotide-binding;Phosphoprotein;Polymorphism;Receptor;Referenceproteome;Serine/threonine-proteinkinase;Transferase;Ublconjugation		GO:0000187;GO:0001817;GO:0001819;GO:0001932;GO:0001934;GO:0002218;GO:0002221;GO:0002224;GO:0002253;GO:0002376;GO:0002682;GO:0002684;GO:0002756;GO:0002757;GO:0002758;GO:0002761;GO:0002763;GO:0002764;GO:0006355;GO:0006357;GO:0006461;GO:0006464;GO:0006468;GO:0006793;GO:0006796;GO:0006915;GO:0006919;GO:0006950;GO:0006952;GO:0006955;GO:0007165;GO:0007166;GO:0007257;GO:0008152;GO:0008219;GO:0009056;GO:…	GO:0000166;GO:0003824;GO:0004672;GO:0004674;GO:0005102;GO:0005123;GO:0005126;GO:0005488;GO:0005515;GO:0005524;GO:0016301;GO:0016740;GO:0016772;GO:0016773;GO:0017076;GO:0019899;GO:0019904;GO:0030554;GO:0031625;GO:0032403;GO:0032553;GO:0032555;GO:0032559;GO:0032813;GO:0035639;GO:0042802;GO:0070513	GO:0005737;GO:0005739;GO:0005829;GO:0031264;GO:0032991;GO:0043226;GO:0043227;GO:0043229;GO:0043231;GO:0043234;GO:0043235;GO:0044424;GO:0044425;GO:0044444;GO:0044459;GO:0044464;GO:0045121	GO:0002376;GO:0006461;GO:0006464;GO:0006468;GO:0006793;GO:0006950;GO:0007165;GO:0008152;GO:0008219;GO:0009056;GO:0009987;GO:0016043;GO:0016265;GO:0019538;GO:0022607;GO:0030163;GO:0031399;GO:0042221;GO:0043170;GO:0043412;GO:0044237;GO:0044238;GO:0050896;GO:0051049;GO:0065003;GO:0065007	GO:0005737;GO:0005739;GO:0005829;GO:0031264;GO:0032991;GO:0043226;GO:0043229;GO:0043231;GO:0043234;GO:0043235;GO:0044464	ko04210;ko04620;ko04622;ko04623;ko05160		+	14	14	14	26.4	26.4	26.4	75.93	0	22807000000	47	0.267112	0.785018	-0.0938789	-0.380246
25.2998	25.3747	25.4211	26.005	25.8929	25.7589	26.1163	25.7401	24.567	26.0033	25.9083	25.2879	25.158	25.7247	25.7124				carboxylic acid catabolic process;carboxylic acid metabolic process;catabolic process;cellular catabolic process;cellular ketone metabolic process;cellular lipid catabolic process;cellular lipid metabolic process;cellular metabolic process;cellular process;fatty acid catabolic process;fatty acid metabolic process;lipid catabolic process;lipid metabolic process;metabolic process;monocarboxylic aci…	binding;carboxylic acid binding;catalytic activity;coenzyme binding;cofactor binding;dodecenoyl-CoA delta-isomerase activity;fatty acid binding;fatty-acyl-CoA binding;intramolecular oxidoreductase activity;intramolecular oxidoreductase activity, transposing C=C bonds;isomerase activity;lipid binding;monocarboxylic acid binding;protein binding;receptor binding	cell part;cytoplasmic part;intracellular membrane-bounded organelle;intracellular organelle;intracellular organelle lumen;intracellular organelle part;intracellular part;membrane;membrane-bounded organelle;membrane-enclosed lumen;microbody lumen;microbody part;mitochondrion;nuclear part;nucleoplasm;organelle;organelle lumen;organelle part;peroxisomal matrix;peroxisomal part	catabolic process;cellular ketone metabolic process;cellular lipid metabolic process;cellular metabolic process;cellular process;lipid metabolic process;metabolic process;organic acid metabolic process;primary metabolic process;small molecule metabolic process	cell part;intracellular membrane-bounded organelle;intracellular organelle;membrane;mitochondrion;nucleoplasm;organelle	Fatty acid metabolism;Peroxisome	ACBP;ECH	AKL_HTLV1_INFECTION_UP;BOYLAN_MULTIPLE_MYELOMA_PCA3_DN;CARBOXYLIC_ACID_METABOLIC_PROCESS;CASORELLI_ACUTE_PROMYELOCYTIC_LEUKEMIA_DN;CELLULAR_LIPID_METABOLIC_PROCESS;chr6p24;CREIGHTON_ENDOCRINE_THERAPY_RESISTANCE_1;CYTOPLASM;CYTOPLASMIC_PART;DAIRKEE_TERT_TARGETS_UP;DIAZ_CHRONIC_MEYLOGENOUS_LEUKEMIA_UP;FARMER_BREAST_CANCER_BASAL_VS_LULMINAL;FARMER_BREAST_CANCER_CLUSTER_7;FATTY_ACID_METABOLIC_PROCESS…	3D-structure;Acetylation;Alternativesplicing;Completeproteome;Isomerase;Mitochondrion;Peroxisome;Phosphoprotein;Polymorphism;Proteomicsidentification;Referenceproteome;Transitpeptide		GO:0006082;GO:0006629;GO:0006631;GO:0008152;GO:0009056;GO:0009062;GO:0009987;GO:0016042;GO:0016054;GO:0019752;GO:0032787;GO:0042180;GO:0043436;GO:0044237;GO:0044238;GO:0044242;GO:0044248;GO:0044255;GO:0044281;GO:0044282;GO:0046395;GO:0072329	GO:0000062;GO:0003824;GO:0004165;GO:0005102;GO:0005488;GO:0005504;GO:0005515;GO:0008289;GO:0016853;GO:0016860;GO:0016863;GO:0031406;GO:0033293;GO:0048037;GO:0050662	GO:0005654;GO:0005739;GO:0005782;GO:0016020;GO:0031907;GO:0031974;GO:0043226;GO:0043227;GO:0043229;GO:0043231;GO:0043233;GO:0044422;GO:0044424;GO:0044428;GO:0044438;GO:0044439;GO:0044444;GO:0044446;GO:0044464;GO:0070013	GO:0006082;GO:0006629;GO:0008152;GO:0009056;GO:0009987;GO:0042180;GO:0044237;GO:0044238;GO:0044255;GO:0044281	GO:0005654;GO:0005739;GO:0016020;GO:0043226;GO:0043229;GO:0043231;GO:0044464	ko00071;ko04146			20	1	1	62.4	3.8	3.8	40.111	0	1191000000	23	0.043254	0.954252	0.0384491	0.0931422
27.7586	27.2478	28.2763	27.7851	27.7758	27.901	28.2587	27.013	25.7684	27.0123	27.3483	27.0958	27.1712	27.2759	28.2861				cellular metabolic process;cellular nitrogen compound metabolic process;cellular process;metabolic process;methylation;nitrogen compound metabolic process;nucleobase-containing compound metabolic process;one-carbon metabolic process;primary metabolic process;small molecule metabolic process;xenobiotic metabolic process	catalytic activity;methyltransferase activity;S-adenosylmethionine-dependent methyltransferase activity;S-methyltransferase activity;thiopurine S-methyltransferase activity;transferase activity;transferase activity, transferring one-carbon groups	cell part;cytoplasmic part;cytosol;extracellular membrane-bounded organelle;extracellular organelle;extracellular region part;extracellular vesicular exosome;intracellular part;membrane-bounded organelle;membrane-bounded vesicle;organelle;vesicle	cellular metabolic process;cellular nitrogen compound metabolic process;cellular process;metabolic process;nitrogen compound metabolic process;nucleobase-containing compound metabolic process;one-carbon metabolic process;primary metabolic process;small molecule metabolic process;xenobiotic metabolic process	cell part;cytosol;extracellular organelle;organelle;vesicle	Drug metabolism - other enzymes	TPMT	BLALOCK_ALZHEIMERS_DISEASE_UP;BRUINS_UVC_RESPONSE_LATE;CAGCTG_V$AP4_Q5;CCTNTMAGA_UNKNOWN;CHEMNITZ_RESPONSE_TO_PROSTAGLANDIN_E2_DN;chr6p22;FEVR_CTNNB1_TARGETS_DN;FULCHER_INFLAMMATORY_RESPONSE_LECTIN_VS_LPS_UP;GCANCTGNY_V$MYOD_Q6;GSE13306_RA_VS_UNTREATED_TREG_DN;GSE13306_TREG_RA_VS_TCONV_RA_DN;GSE14000_4H_VS_16H_LPS_DC_TRANSLATED_RNA_UP;GSE14000_4H_VS_16H_LPS_DC_UP;GSE1460_DP_THYMOCYTE_VS_THYMIC_ST…	3D-structure;Acetylation;Completeproteome;Cytoplasm;Directproteinsequencing;Methyltransferase;Phosphoprotein;Polymorphism;Referenceproteome;S-adenosyl-L-methionine;Transferase		GO:0006139;GO:0006730;GO:0006805;GO:0006807;GO:0008152;GO:0009987;GO:0032259;GO:0034641;GO:0044237;GO:0044238;GO:0044281	GO:0003824;GO:0008119;GO:0008168;GO:0008172;GO:0008757;GO:0016740;GO:0016741	GO:0005829;GO:0031982;GO:0031988;GO:0043226;GO:0043227;GO:0043230;GO:0044421;GO:0044424;GO:0044444;GO:0044464;GO:0065010;GO:0070062	GO:0006139;GO:0006730;GO:0006805;GO:0006807;GO:0008152;GO:0009987;GO:0034641;GO:0044237;GO:0044238;GO:0044281	GO:0005829;GO:0031982;GO:0043226;GO:0043230;GO:0044464	ko00983			13	13	11	50.6	50.6	45.7	28.18	0	3982800000	38	0.609358	0.447059	-0.578018	-1.02929
28.8912	28.8964	28.9938	28.8465	29.1312	29.0394	29.0437	28.7893	28.8355	28.355	28.7689	28.7236	28.7699	28.5998	28.5211						cell part;cytoplasmic part;intracellular membrane-bounded organelle;intracellular non-membrane-bounded organelle;intracellular organelle;intracellular organelle part;intracellular part;membrane-bounded organelle;mitochondrion;non-membrane-bounded organelle;nuclear part;nucleolus;nucleus;organelle;organelle part		cell part;intracellular membrane-bounded organelle;intracellular non-membrane-bounded organelle;intracellular organelle;mitochondrion;nucleolus;nucleus;organelle		NUC129	ACEVEDO_LIVER_CANCER_UP;ACEVEDO_LIVER_TUMOR_VS_NORMAL_ADJACENT_TISSUE_UP;BENPORATH_MYC_MAX_TARGETS;BUCKANOVICH_T_LYMPHOCYTE_HOMING_ON_TUMOR_UP;BURTON_ADIPOGENESIS_10;CAIRO_HEPATOBLASTOMA_CLASSES_UP;CHARAFE_BREAST_CANCER_LUMINAL_VS_MESENCHYMAL_DN;chr6p23;DANG_BOUND_BY_MYC;DAZARD_RESPONSE_TO_UV_NHEK_UP;DAZARD_UV_RESPONSE_CLUSTER_G1;ENK_UV_RESPONSE_KERATINOCYTE_DN;GNF2_FBL;GNF2_NPM1;GNF2_ST13;GRADE_…	Alternativesplicing;Coiledcoil;Completeproteome;Nucleus;Phosphoprotein;Proteomicsidentification;Referenceproteome				GO:0005634;GO:0005730;GO:0005739;GO:0043226;GO:0043227;GO:0043228;GO:0043229;GO:0043231;GO:0043232;GO:0044422;GO:0044424;GO:0044428;GO:0044444;GO:0044446;GO:0044464		GO:0005634;GO:0005730;GO:0005739;GO:0043226;GO:0043229;GO:0043231;GO:0043232;GO:0044464			+	13	13	13	35	35	35	29.426	0	8572700000	87	0.476018	0.652275	-0.139227	-0.591245
28.3331	28.5238	28.1093	27.8795	28.7813	28.5822	28.5715	28.3857	27.9774	28.4273	28.4942	28.1458	28.2454	28.9287	28.3188				axon guidance;biological regulation;cellular component assembly;cellular component organization;cellular component organization at cellular level;cellular component organization or biogenesis;cellular component organization or biogenesis at cellular level;cellular process;chemotaxis;cytoskeleton organization;locomotion;macromolecular complex assembly;macromolecular complex subunit organization;mi…	binding;enzyme binding;GTPase binding;protein binding;Ran GTPase binding;Ras GTPase binding;small GTPase binding	cell part;cytoplasmic part;cytoskeletal part;cytosol;intracellular membrane-bounded organelle;intracellular organelle;intracellular organelle part;intracellular part;macromolecular complex;membrane-bounded organelle;microtubule associated complex;nucleus;organelle;organelle part;protein complex	biological regulation;cellular component assembly;cellular component organization;cellular process;cytoskeleton organization;locomotion;macromolecular complex assembly;organelle organization;protein complex assembly;response to chemical stimulus;response to external stimulus;response to stimulus	cell part;cytosol;intracellular membrane-bounded organelle;intracellular organelle;macromolecular complex;nucleus;organelle;protein complex		CLTH;LisH;SPRY	ABRAMSON_INTERACT_WITH_AIRE;ATTACAT,MIR-380-3P;BLALOCK_ALZHEIMERS_DISEASE_DN;BROWNE_HCMV_INFECTION_4HR_UP;BYSTRYKH_HEMATOPOIESIS_STEM_CELL_AND_BRAIN_QTL_TRANS;CAGGTG_V$E12_Q6;CAGTATT,MIR-200B,MIR-200C,MIR-429;CATTGTYY_V$SOX9_B1;CELLULAR_COMPONENT_ASSEMBLY;chr6p23;CREIGHTON_ENDOCRINE_THERAPY_RESISTANCE_2;CTGRYYYNATT_UNKNOWN;CTTTGT_V$LEF1_Q2;CTTTGTA,MIR-524;CUI_TCF21_TARGETS_2_DN;CYTOSKELETAL_PART;…	Acetylation;Alternativesplicing;Completeproteome;Cytoplasm;Nucleus;Phosphoprotein;Referenceproteome;Ublconjugation	CTLH complex;PLXNA1-RANBPM complex;PLXNA2-RANBPM complex;PLXNA3-RANBPM complex;PLXNA4-RANBPM complex;RANBPM-Muskelin-TWA1-HSMpp8 complex;RANBPM-SMP1 complex	GO:0000226;GO:0006461;GO:0006935;GO:0006996;GO:0007010;GO:0007017;GO:0007020;GO:0007411;GO:0009605;GO:0009966;GO:0009968;GO:0009987;GO:0010627;GO:0010646;GO:0010648;GO:0010741;GO:0016043;GO:0022607;GO:0023051;GO:0023057;GO:0040011;GO:0042221;GO:0042330;GO:0043408;GO:0043409;GO:0043933;GO:0048519;GO:0048523;GO:0048583;GO:0048585;GO:0050789;GO:0050794;GO:0050896;GO:0065003;GO:0065007;GO:0070372;GO:…	GO:0005488;GO:0005515;GO:0008536;GO:0017016;GO:0019899;GO:0031267;GO:0051020	GO:0005634;GO:0005829;GO:0005875;GO:0032991;GO:0043226;GO:0043227;GO:0043229;GO:0043231;GO:0043234;GO:0044422;GO:0044424;GO:0044430;GO:0044444;GO:0044446;GO:0044464	GO:0006461;GO:0006996;GO:0007010;GO:0009605;GO:0009987;GO:0016043;GO:0022607;GO:0040011;GO:0042221;GO:0050896;GO:0065003;GO:0065007	GO:0005634;GO:0005829;GO:0032991;GO:0043226;GO:0043229;GO:0043231;GO:0043234;GO:0044464				12	12	11	19.5	19.5	17.1	77.846	0	6605200000	78	0.125419	0.877881	0.0634212	0.217476
30.9072	30.9631	30.8681	30.6177	30.6915	30.862	30.9998	30.6511	30.955	30.8183	30.923	30.4986	30.6879	30.589	30.9196				biological regulation;biosynthetic process;carbohydrate metabolic process;carbohydrate transport;cell cycle;cell cycle process;cell surface receptor linked signaling pathway;cellular biosynthetic process;cellular component assembly;cellular component assembly at cellular level;cellular component disassembly;cellular component disassembly at cellular level;cellular component organization;cellular …	binding;cation binding;DNA binding;identical protein binding;ion binding;metal ion binding;nucleic acid binding;nucleocytoplasmic transporter activity;protein anchor;protein binding;structural constituent of nuclear pore;structural molecule activity;transition metal ion binding;transporter activity;zinc ion binding	cell part;cytoplasm;inclusion body;intracellular non-membrane-bounded organelle;intracellular organelle;intracellular organelle part;intracellular part;macromolecular complex;membrane;membrane part;non-membrane-bounded organelle;nuclear inclusion body;nuclear membrane;nuclear part;nuclear periphery;nuclear pore;nucleolus;nucleoplasm;organelle;organelle membrane;organelle part;pore complex;protein…	biological regulation;biosynthetic process;carbohydrate metabolic process;carbohydrate transport;cell cycle;cellular component assembly;cellular component disassembly;cellular component organization;cellular macromolecular complex assembly;cellular membrane organization;cellular metabolic process;cellular nitrogen compound metabolic process;cellular process;establishment of localization;interspec…	cell part;cytoplasm;intracellular non-membrane-bounded organelle;intracellular organelle;macromolecular complex;membrane;nuclear pore;nucleolus;nucleoplasm;organelle;protein complex	RNA transport	Nup_retrotrp_bd;Nup153;zf-RanBP	AACYNNNNTTCCS_UNKNOWN;AAGCCAT,MIR-135A,MIR-135B;ACEVEDO_LIVER_CANCER_UP;ACEVEDO_LIVER_TUMOR_VS_NORMAL_ADJACENT_TISSUE_UP;ACTAYRNNNCCCR_UNKNOWN;ATGTTAA,MIR-302C;BENPORATH_MYC_MAX_TARGETS;BIDUS_METASTASIS_UP;BLALOCK_ALZHEIMERS_DISEASE_DN;BROWNE_HCMV_INFECTION_16HR_UP;BROWNE_HCMV_INFECTION_48HR_UP;CACGTG_V$MYC_Q2;CAGTATT,MIR-200B,MIR-200C,MIR-429;CAIRO_HEPATOBLASTOMA_CLASSES_UP;chr6p22;DACOSTA_UV_RE…	3D-structure;Acetylation;Alternativesplicing;Completeproteome;Directproteinsequencing;DNA-binding;Glycoprotein;Host-virusinteraction;Membrane;Metal-binding;mRNAtransport;Nuclearporecomplex;Nucleus;Phosphoprotein;Polymorphism;Proteintransport;Referenceproteome;Repeat;Translocation;Transport;Viralpenetrationintohostnucleus;Virusentryintohostcell;Zinc;Zinc-finger		GO:0000278;GO:0005975;GO:0006139;GO:0006461;GO:0006464;GO:0006807;GO:0006810;GO:0006950;GO:0006996;GO:0006997;GO:0006998;GO:0006999;GO:0007049;GO:0007077;GO:0007165;GO:0007166;GO:0008152;GO:0008643;GO:0008645;GO:0009058;GO:0009266;GO:0009408;GO:0009628;GO:0009987;GO:0010033;GO:0010467;GO:0010827;GO:0015031;GO:0015749;GO:0015758;GO:0015931;GO:0016032;GO:0016043;GO:0016044;GO:0016070;GO:0016925;GO:…	GO:0003676;GO:0003677;GO:0005198;GO:0005215;GO:0005487;GO:0005488;GO:0005515;GO:0008270;GO:0017056;GO:0042802;GO:0043167;GO:0043169;GO:0043495;GO:0046872;GO:0046914	GO:0005643;GO:0005654;GO:0005730;GO:0005737;GO:0016020;GO:0016234;GO:0031090;GO:0031965;GO:0032991;GO:0034399;GO:0042405;GO:0043226;GO:0043228;GO:0043229;GO:0043232;GO:0043234;GO:0044422;GO:0044424;GO:0044425;GO:0044428;GO:0044446;GO:0044464;GO:0046930	GO:0000278;GO:0005975;GO:0006139;GO:0006461;GO:0006464;GO:0006807;GO:0006810;GO:0006950;GO:0006996;GO:0006997;GO:0007049;GO:0007165;GO:0008152;GO:0008643;GO:0009058;GO:0009408;GO:0009628;GO:0009987;GO:0015031;GO:0015931;GO:0016032;GO:0016043;GO:0016044;GO:0016070;GO:0019538;GO:0022411;GO:0022607;GO:0034622;GO:0034641;GO:0040011;GO:0042221;GO:0043170;GO:0043412;GO:0044237;GO:0044238;GO:0044281;GO:…	GO:0005643;GO:0005654;GO:0005730;GO:0005737;GO:0016020;GO:0032991;GO:0043226;GO:0043229;GO:0043232;GO:0043234;GO:0044464	ko03013			55	55	55	46	46	46	153.94	0	35532000000	435	0.215073	0.861939	0.0477203	0.25147
25.5065	25.5672	25.5662	25.216	25.5961	25.6579	26.0077	25.3586	25.7323	25.8903	25.6284	25.2355	25.2185	25.1807	25.1759				biological regulation;negative regulation of biological process;negative regulation of cell communication;negative regulation of cellular process;negative regulation of response to stimulus;negative regulation of signal transduction;negative regulation of signaling;negative regulation of TOR signaling cascade;positive regulation of biological process;positive regulation of cellular metabolic proc…	binding;enzyme activator activity;enzyme binding;enzyme regulator activity;GTPase activator activity;GTPase binding;GTPase regulator activity;nucleoside-triphosphatase regulator activity;protein binding;Rab GTPase binding;Ras GTPase binding;small GTPase binding	cell part;cytoplasmic membrane-bounded vesicle;cytoplasmic part;cytoplasmic vesicle;intracellular membrane-bounded organelle;intracellular organelle;intracellular part;membrane-bounded organelle;membrane-bounded vesicle;organelle;vesicle	biological regulation;regulation of protein modification process;response to chemical stimulus;response to stimulus	cell part;cytoplasmic membrane-bounded vesicle;intracellular membrane-bounded organelle;intracellular organelle;organelle;vesicle		RabGAP-TBC	BRUINS_UVC_RESPONSE_LATE;CHANGOLKAR_H2AFY_TARGETS_UP;chr6p23;DOUGLAS_BMI1_TARGETS_DN;GSE11864_CSF1_IFNG_VS_CSF1_IFNG_PAM3CYS_IN_MAC_DN;GSE13306_TREG_VS_TCONV_SPLEEN_UP;GSE14769_40MIN_VS_360MIN_LPS_BMDM_UP;GSE17974_0H_VS_24H_IN_VITRO_ACT_CD4_TCELL_DN;GSE37416_0H_VS_12H_F_TULARENSIS_LVS_NEUTROPHIL_DN;GSE7764_IL15_NK_CELL_24H_VS_SPLENOCYTE_UP;GSE7764_IL15_TREATED_VS_CTRL_NK_CELL_24H_UP;GSE9988_ANTI_…	3D-structure;Alternativesplicing;Completeproteome;Cytoplasmicvesicle;GTPaseactivation;Polymorphism;Proteomicsidentification;Referenceproteome		GO:0009893;GO:0009966;GO:0009968;GO:0010033;GO:0010604;GO:0010646;GO:0010648;GO:0019222;GO:0023051;GO:0023057;GO:0031323;GO:0031325;GO:0031396;GO:0031398;GO:0031399;GO:0031401;GO:0032006;GO:0032007;GO:0032268;GO:0032270;GO:0042221;GO:0048518;GO:0048519;GO:0048522;GO:0048523;GO:0048583;GO:0048585;GO:0050789;GO:0050794;GO:0050896;GO:0051246;GO:0051247;GO:0060255;GO:0065007;GO:0070848;GO:0080090	GO:0005096;GO:0005488;GO:0005515;GO:0008047;GO:0017016;GO:0017137;GO:0019899;GO:0030234;GO:0030695;GO:0031267;GO:0051020;GO:0060589	GO:0016023;GO:0031410;GO:0031982;GO:0031988;GO:0043226;GO:0043227;GO:0043229;GO:0043231;GO:0044424;GO:0044444;GO:0044464	GO:0031399;GO:0042221;GO:0050896;GO:0065007	GO:0016023;GO:0031982;GO:0043226;GO:0043229;GO:0043231;GO:0044464				4	4	4	20.7	20.7	20.7	30.746	0	789020000	29	0.974509	0.443284	0.238964	1.03355
27.4386	28.3763	28.4303	28.2354	28.528	28.2981	28.4815	28.1986	27.3037	27.4931	28.0916	27.9565	27.7915	28.068	27.9548				biological regulation;cellular process;cellular response to abiotic stimulus;cellular response to osmotic stress;cellular response to stimulus;cellular response to stress;multicellular organismal process;negative regulation of catalytic activity;negative regulation of endopeptidase activity;negative regulation of hydrolase activity;negative regulation of molecular function;negative regulation of …	binding;endopeptidase inhibitor activity;endopeptidase regulator activity;enzyme binding;enzyme inhibitor activity;enzyme regulator activity;peptidase inhibitor activity;peptidase regulator activity;protease binding;protein binding;serine-type endopeptidase inhibitor activity	cell part;cytoplasm;cytoplasmic part;cytosol;extracellular membrane-bounded organelle;extracellular organelle;extracellular region part;extracellular space;extracellular vesicular exosome;intracellular part;macromolecular complex;membrane-bounded organelle;membrane-bounded vesicle;organelle;protein complex;vesicle	biological regulation;cellular process;multicellular organismal process;neurological system process;response to abiotic stimulus;response to osmotic stress;response to stimulus;response to stress	cell part;cytoplasm;cytosol;extracellular organelle;extracellular space;macromolecular complex;organelle;protein complex;vesicle	Amoebiasis	Serpin	ACEVEDO_FGFR1_TARGETS_IN_PROSTATE_CANCER_MODEL_UP;ALCALAY_AML_BY_NPM1_LOCALIZATION_DN;BILANGES_RAPAMYCIN_SENSITIVE_VIA_TSC1_AND_TSC2;BORLAK_LIVER_CANCER_EGF_UP;BOSCO_ALLERGEN_INDUCED_TH2_ASSOCIATED_MODULE;BROWNE_HCMV_INFECTION_16HR_DN;BUCKANOVICH_T_LYMPHOCYTE_HOMING_ON_TUMOR_UP;BURTON_ADIPOGENESIS_8;CASORELLI_ACUTE_PROMYELOCYTIC_LEUKEMIA_DN;CHEN_METABOLIC_SYNDROM_NETWORK;CHIARADONNA_NEOPLASTIC_TR…	Acetylation;Completeproteome;Cytoplasm;Deafness;Directproteinsequencing;Non-syndromicdeafness;Polymorphism;Proteaseinhibitor;Proteomicsidentification;Referenceproteome;Serineproteaseinhibitor		GO:0003008;GO:0006950;GO:0006970;GO:0007600;GO:0007605;GO:0009628;GO:0009987;GO:0010466;GO:0010951;GO:0019222;GO:0032501;GO:0033554;GO:0043086;GO:0044092;GO:0050789;GO:0050790;GO:0050877;GO:0050896;GO:0050954;GO:0051336;GO:0051346;GO:0051716;GO:0052547;GO:0052548;GO:0065007;GO:0065009;GO:0071214;GO:0071470	GO:0002020;GO:0004857;GO:0004866;GO:0004867;GO:0005488;GO:0005515;GO:0019899;GO:0030234;GO:0030414;GO:0061134;GO:0061135	GO:0005615;GO:0005737;GO:0005829;GO:0031982;GO:0031988;GO:0032991;GO:0043226;GO:0043227;GO:0043230;GO:0043234;GO:0044421;GO:0044424;GO:0044444;GO:0044464;GO:0065010;GO:0070062	GO:0006950;GO:0006970;GO:0009628;GO:0009987;GO:0032501;GO:0050877;GO:0050896;GO:0065007	GO:0005615;GO:0005737;GO:0005829;GO:0031982;GO:0032991;GO:0043226;GO:0043230;GO:0043234;GO:0044464	ko05146			12	12	12	43.4	43.4	43.4	42.621	0	5592600000	83	0.354163	0.642696	-0.246729	-0.6087
25.2879	26.3772	25.9792	26.0662	26.1439	26.2445	25.0986	25.7727	25.2106	25.5027	25.715	25.2283	24.161	26.2737	25.6792				arachidonic acid metabolic process;biological regulation;biosynthetic process;blood coagulation;carboxylic acid metabolic process;catabolic process;cell activation;cell proliferation;cellular biosynthetic process;cellular ketone metabolic process;cellular lipid metabolic process;cellular metabolic process;cellular process;coagulation;fatty acid metabolic process;hemostasis;icosanoid metabolic pro…	binding;catalytic activity;cation binding;hydrolase activity;hydrolase activity, acting on ester bonds;ion binding;lipase activity;metal ion binding	cell part;cytoplasmic part;integral to membrane;intracellular organelle part;intracellular part;intrinsic to membrane;lysosomal membrane;membrane;membrane part;organelle membrane;organelle part;plasma membrane;vacuolar membrane;vacuolar part	biological regulation;biosynthetic process;catabolic process;cell activation;cell proliferation;cellular ketone metabolic process;cellular lipid metabolic process;cellular metabolic process;cellular process;coagulation;lipid metabolic process;metabolic process;multicellular organismal process;neurotransmitter metabolic process;organic acid metabolic process;primary metabolic process;regulation of…	cell part;membrane;plasma membrane		Lipase_3	AKT_UP_MTOR_DN.V1_UP;chr7p22;GINESTIER_BREAST_CANCER_ZNF217_AMPLIFIED_DN;GRAESSMANN_APOPTOSIS_BY_DOXORUBICIN_DN;GSE13306_RA_VS_UNTREATED_TREG_UP;GSE13306_TREG_VS_TCONV_DN;GSE13493_DP_VS_CD4INTCD8POS_THYMOCYTE_DN;GSE17721_0.5H_VS_24H_CPG_BMDM_UP;GSE17721_0.5H_VS_8H_CPG_BMDM_UP;GSE17721_4_VS_24H_CPG_BMDM_UP;GSE17721_LPS_VS_CPG_2H_BMDM_UP;GSE17721_LPS_VS_PAM3CSK4_4H_BMDM_UP;GSE17721_POLYIC_VS_PAM3CS…	Alternativesplicing;Calcium;Cellmembrane;Completeproteome;Hydrolase;Lipiddegradation;Lipidmetabolism;Membrane;Metal-binding;Phosphoprotein;Polymorphism;Proteomicsidentification;Referenceproteome;Transmembrane;Transmembranehelix		GO:0000038;GO:0001505;GO:0001775;GO:0006082;GO:0006629;GO:0006631;GO:0006690;GO:0007405;GO:0007596;GO:0007599;GO:0008152;GO:0008283;GO:0009056;GO:0009058;GO:0009987;GO:0016042;GO:0019369;GO:0019752;GO:0030168;GO:0032501;GO:0032787;GO:0033559;GO:0042133;GO:0042136;GO:0042180;GO:0043436;GO:0044237;GO:0044238;GO:0044249;GO:0044255;GO:0044281;GO:0050817;GO:0050878;GO:0061351;GO:0065007;GO:0065008	GO:0003824;GO:0005488;GO:0016298;GO:0016787;GO:0016788;GO:0043167;GO:0043169;GO:0046872	GO:0005765;GO:0005774;GO:0005886;GO:0016020;GO:0016021;GO:0031090;GO:0031224;GO:0044422;GO:0044424;GO:0044425;GO:0044437;GO:0044444;GO:0044446;GO:0044464	GO:0001775;GO:0006082;GO:0006629;GO:0008152;GO:0008283;GO:0009056;GO:0009058;GO:0009987;GO:0032501;GO:0042133;GO:0042180;GO:0044237;GO:0044238;GO:0044255;GO:0044281;GO:0050817;GO:0050878;GO:0065007	GO:0005886;GO:0016020;GO:0044464				5	5	5	20.9	20.9	20.9	40.533	0	827570000	17	0.744063	0.429716	-0.405037	-1.07751
31.2774	31.3705	31.4622	31.0253	31.451	30.9575	31.4227	31.0066	31.3108	30.9401	31.1424	31.0379	31.0353	31.0716	31.2158				amine metabolic process;amino acid activation;apoptosis;biological regulation;carboxylic acid metabolic process;cell death;cell differentiation;cellular amine metabolic process;cellular amino acid metabolic process;cellular developmental process;cellular ketone metabolic process;cellular macromolecule metabolic process;cellular metabolic process;cellular nitrogen compound metabolic process;cellul…		cell part;cytoplasmic part;cytosol;intracellular membrane-bounded organelle;intracellular organelle;intracellular part;membrane;membrane-bounded organelle;nucleus;organelle	amine metabolic process;biological regulation;cell death;cell differentiation;cellular amino acid metabolic process;cellular ketone metabolic process;cellular metabolic process;cellular nitrogen compound metabolic process;cellular process;death;developmental process;macromolecule metabolic process;metabolic process;nitrogen compound metabolic process;nucleobase-containing compound metabolic proce…	cell part;cytosol;intracellular membrane-bounded organelle;intracellular organelle;membrane;nucleus;organelle		GST_C_3	AMUNDSON_GAMMA_RADIATION_RESPONSE;BASSO_B_LYMPHOCYTE_NETWORK;BENPORATH_MYC_MAX_TARGETS;BERENJENO_TRANSFORMED_BY_RHOA_UP;BILD_MYC_ONCOGENIC_SIGNATURE;BLALOCK_ALZHEIMERS_DISEASE_UP;BOQUEST_STEM_CELL_CULTURED_VS_FRESH_UP;BROWNE_HCMV_INFECTION_10HR_DN;CAFFAREL_RESPONSE_TO_THC_8HR_3_UP;CAFFAREL_RESPONSE_TO_THC_8HR_5_UP;CHANG_CORE_SERUM_RESPONSE_UP;chr7p22;DANG_BOUND_BY_MYC;DANG_MYC_TARGETS_UP;DIAZ_CHR…	3D-structure;Apoptosis;Completeproteome;Cytoplasm;Developmentalprotein;Differentiation;Nucleus;Phosphoprotein;Polymorphism;Proteinbiosynthesis;Proteomicsidentification;Referenceproteome;Ublconjugation	Multisynthetase complex	GO:0006082;GO:0006139;GO:0006399;GO:0006418;GO:0006520;GO:0006807;GO:0006915;GO:0008152;GO:0008219;GO:0008285;GO:0009308;GO:0009893;GO:0009987;GO:0010467;GO:0010604;GO:0012501;GO:0016070;GO:0016265;GO:0019222;GO:0019752;GO:0030154;GO:0030855;GO:0031323;GO:0031325;GO:0031396;GO:0031398;GO:0031399;GO:0031401;GO:0032268;GO:0032270;GO:0032502;GO:0034641;GO:0034660;GO:0042127;GO:0042180;GO:0043038;GO:…		GO:0005634;GO:0005829;GO:0016020;GO:0043226;GO:0043227;GO:0043229;GO:0043231;GO:0044424;GO:0044444;GO:0044464	GO:0006082;GO:0006139;GO:0006399;GO:0006418;GO:0006520;GO:0006807;GO:0008152;GO:0008219;GO:0009308;GO:0009987;GO:0016070;GO:0016265;GO:0030154;GO:0031399;GO:0032502;GO:0034641;GO:0042180;GO:0043170;GO:0044237;GO:0044238;GO:0044281;GO:0065007	GO:0005634;GO:0005829;GO:0016020;GO:0043226;GO:0043229;GO:0043231;GO:0044464				15	15	15	67.5	67.5	67.5	35.348	0	44549000000	277	0.752769	0.527925	-0.189737	-0.831985
29.6257	29.6839	30.0097	29.3929	29.6049	29.8166	30.1897	29.639	30.2438	29.764	30.0496	30.1577	30.0289	29.8665	29.8761				cellular macromolecule metabolic process;cellular metabolic process;cellular nitrogen compound metabolic process;cellular process;cellular protein metabolic process;macromolecule metabolic process;macromolecule modification;metabolic process;mRNA metabolic process;mRNA processing;nitrogen compound metabolic process;nuclear mRNA splicing, via spliceosome;nucleic acid metabolic process;nucleobase-c…	adenyl nucleotide binding;adenyl ribonucleotide binding;ATP binding;binding;catalytic activity;kinase activity;nucleotide binding;phosphotransferase activity, alcohol group as acceptor;protein kinase activity;protein serine/threonine kinase activity;purine nucleotide binding;purine ribonucleoside triphosphate binding;purine ribonucleotide binding;ribonucleotide binding;transferase activity;transf…	catalytic step 2 spliceosome;cell part;chromosome;intracellular non-membrane-bounded organelle;intracellular organelle;intracellular organelle part;intracellular part;macromolecular complex;non-membrane-bounded organelle;nuclear part;nucleoplasm;organelle;organelle part;ribonucleoprotein complex;spliceosomal complex	cellular metabolic process;cellular nitrogen compound metabolic process;cellular process;macromolecule metabolic process;macromolecule modification;metabolic process;mRNA metabolic process;mRNA processing;nitrogen compound metabolic process;nucleobase-containing compound metabolic process;phosphorus metabolic process;primary metabolic process;protein metabolic process;protein modification process…	cell part;chromosome;intracellular non-membrane-bounded organelle;intracellular organelle;macromolecular complex;nucleoplasm;organelle;ribonucleoprotein complex;spliceosomal complex		Pkinase	AAAGACA,MIR-511;AAANWWTGC_UNKNOWN;AACTTT_UNKNOWN;AATGTGA,MIR-23A,MIR-23B;ACTGTAG,MIR-139;ACTTTAT,MIR-142-5P;AGGAAGC,MIR-516-3P;ATGTTTC,MIR-494;BIOPOLYMER_METABOLIC_PROCESS;BIOPOLYMER_MODIFICATION;BLALOCK_ALZHEIMERS_DISEASE_INCIPIENT_UP;BLALOCK_ALZHEIMERS_DISEASE_UP;BOYAULT_LIVER_CANCER_SUBCLASS_G1_UP;BROWNE_HCMV_INFECTION_14HR_UP;BROWNE_HCMV_INFECTION_20HR_UP;CACCAGC,MIR-138;CACGTTT,MIR-302A;CELL…	3D-structure;Acetylation;ATP-binding;Completeproteome;Kinase;mRNAprocessing;mRNAsplicing;Nucleotide-binding;Nucleus;Phosphoprotein;Polymorphism;Proteomicsidentification;Referenceproteome;Serine/threonine-proteinkinase;Spliceosome;Transferase	C complex spliceosome;Spliceosome	GO:0000375;GO:0000377;GO:0000398;GO:0006139;GO:0006396;GO:0006397;GO:0006464;GO:0006468;GO:0006793;GO:0006796;GO:0006807;GO:0008152;GO:0008380;GO:0009987;GO:0016070;GO:0016071;GO:0016310;GO:0019538;GO:0034641;GO:0043170;GO:0043412;GO:0044237;GO:0044238;GO:0044260;GO:0044267;GO:0090304	GO:0000166;GO:0003824;GO:0004672;GO:0004674;GO:0005488;GO:0005524;GO:0016301;GO:0016740;GO:0016772;GO:0016773;GO:0017076;GO:0030554;GO:0032553;GO:0032555;GO:0032559;GO:0035639	GO:0005654;GO:0005681;GO:0005694;GO:0030529;GO:0032991;GO:0043226;GO:0043228;GO:0043229;GO:0043232;GO:0044422;GO:0044424;GO:0044428;GO:0044446;GO:0044464;GO:0071013	GO:0006139;GO:0006396;GO:0006397;GO:0006464;GO:0006468;GO:0006793;GO:0006807;GO:0008152;GO:0008380;GO:0009987;GO:0016070;GO:0016071;GO:0019538;GO:0034641;GO:0043170;GO:0043412;GO:0044237;GO:0044238	GO:0005654;GO:0005681;GO:0005694;GO:0030529;GO:0032991;GO:0043226;GO:0043229;GO:0043232;GO:0044464			+	23	23	1	24.2	24.2	0.9	116.99	0	18304000000	206	0.899635	0.439805	0.267178	1.04196
29.6828	30.4682	30.3084	30.4384	30.3898	28.6034	30.4568	29.582	29.2307	31.0829	30.5647	29.4294	30.3847	31.0199	25.2555				cellular component assembly;cellular component assembly at cellular level;cellular component organization;cellular component organization at cellular level;cellular component organization or biogenesis;cellular component organization or biogenesis at cellular level;cellular macromolecular complex assembly;cellular macromolecular complex subunit organization;cellular process;chromatin organization…	binding;DNA binding;nucleic acid binding	cell part;chromosomal part;extracellular membrane-bounded organelle;extracellular organelle;extracellular region part;extracellular vesicular exosome;intracellular membrane-bounded organelle;intracellular organelle;intracellular organelle part;intracellular part;macromolecular complex;membrane-bounded organelle;membrane-bounded vesicle;nuclear chromosome part;nuclear nucleosome;nuclear part;nucle…	cellular component assembly;cellular component organization;cellular macromolecular complex assembly;cellular process;chromatin organization;chromosome organization;macromolecular complex assembly;organelle organization	cell part;extracellular organelle;intracellular membrane-bounded organelle;intracellular organelle;macromolecular complex;nucleoplasm;nucleosome;nucleus;organelle;vesicle	Systemic lupus erythematosus	Histone	ACEVEDO_LIVER_CANCER_WITH_H3K27ME3_DN;AKT_UP.V1_UP;AMUNDSON_RESPONSE_TO_ARSENITE;BAE_BRCA1_TARGETS_UP;BENPORATH_NANOG_TARGETS;BLALOCK_ALZHEIMERS_DISEASE_UP;BROWNE_HCMV_INFECTION_48HR_UP;BUYTAERT_PHOTODYNAMIC_THERAPY_STRESS_UP;BYSTRYKH_HEMATOPOIESIS_STEM_CELL_QTL_TRANS;chr6p22;CHYLA_CBFA2T3_TARGETS_UP;DEURIG_T_CELL_PROLYMPHOCYTIC_LEUKEMIA_UP;DOANE_RESPONSE_TO_ANDROGEN_UP;EGFR_UP.V1_DN;ENK_UV_RESPO…	Acetylation;Chromosome;Completeproteome;Directproteinsequencing;DNA-binding;Glycoprotein;Isopeptidebond;Methylation;Nucleosomecore;Nucleus;Phosphoprotein;Referenceproteome;Ublconjugation		GO:0006325;GO:0006334;GO:0006996;GO:0009987;GO:0016043;GO:0022607;GO:0034621;GO:0034622;GO:0034728;GO:0043933;GO:0051276;GO:0065003;GO:0065004;GO:0071824;GO:0071840;GO:0071841;GO:0071842;GO:0071844	GO:0003676;GO:0003677;GO:0005488	GO:0000786;GO:0000788;GO:0005634;GO:0005654;GO:0031982;GO:0031988;GO:0032991;GO:0032993;GO:0043226;GO:0043227;GO:0043229;GO:0043230;GO:0043231;GO:0044421;GO:0044422;GO:0044424;GO:0044427;GO:0044428;GO:0044446;GO:0044454;GO:0044464;GO:0065010;GO:0070062	GO:0006325;GO:0006996;GO:0009987;GO:0016043;GO:0022607;GO:0034622;GO:0051276;GO:0065003	GO:0000786;GO:0005634;GO:0005654;GO:0031982;GO:0032991;GO:0043226;GO:0043229;GO:0043230;GO:0043231;GO:0044464	ko05322			23	1	1	83.3	8.7	8.7	13.936	0	22921000000	36	0.462948	0.529969	-0.466353	-0.826717
23.957	26.9866	27.0044	27.1186	26.9871	27.202	27.2673	26.9084	27.7653	27.7494	26.9226	26.8629	27.0208	27.1995	26.7566				biological regulation;cellular macromolecule metabolic process;cellular metabolic process;cellular process;cellular protein metabolic process;chromatin silencing;gene silencing;macromolecule metabolic process;macromolecule modification;metabolic process;negative regulation of biological process;negative regulation of biosynthetic process;negative regulation of cellular biosynthetic process;negati…	binding;catalytic activity;cation binding;coenzyme binding;cofactor binding;deacetylase activity;hydrolase activity;ion binding;metal ion binding;NAD binding;NAD+ ADP-ribosyltransferase activity;NAD+ binding;NAD-dependent protein deacetylase activity;nucleotide binding;protein deacetylase activity;transferase activity;transferase activity, transferring glycosyl groups;transferase activity, transf…	cell part;cytoplasmic part;cytosol;intracellular membrane-bounded organelle;intracellular organelle;intracellular organelle lumen;intracellular organelle part;intracellular part;membrane-bounded organelle;membrane-enclosed lumen;mitochondrial intermembrane space;mitochondrial matrix;mitochondrial part;mitochondrion;nucleus;organelle;organelle envelope lumen;organelle lumen;organelle part	biological regulation;cellular metabolic process;cellular process;gene silencing;macromolecule metabolic process;macromolecule modification;metabolic process;primary metabolic process;protein metabolic process;protein modification process;regulation of gene expression, epigenetic	cell part;cytosol;intracellular membrane-bounded organelle;intracellular organelle;mitochondrion;nucleus;organelle		SIR2	BIOPOLYMER_METABOLIC_PROCESS;BIOPOLYMER_MODIFICATION;BONOME_OVARIAN_CANCER_SURVIVAL_OPTIMAL_DEBULKING;CELLULAR_COMPONENT_ASSEMBLY;CELLULAR_MACROMOLECULE_METABOLIC_PROCESS;CELLULAR_PROTEIN_METABOLIC_PROCESS;CHEMNITZ_RESPONSE_TO_PROSTAGLANDIN_E2_DN;chr6p23;CHROMATIN_ASSEMBLY;CHROMATIN_ASSEMBLY_OR_DISASSEMBLY;CHROMATIN_MODIFICATION;CHROMATIN_REMODELING;CHROMOSOME_ORGANIZATION_AND_BIOGENESIS;DNA_PACK…	3D-structure;Alternativesplicing;Completeproteome;Cytoplasm;Hydrolase;Metal-binding;Mitochondrion;NAD;Nucleus;Polymorphism;Referenceproteome;Transitpeptide;Zinc		GO:0006342;GO:0006355;GO:0006464;GO:0006471;GO:0006476;GO:0008152;GO:0009889;GO:0009890;GO:0009892;GO:0009987;GO:0010468;GO:0010556;GO:0010558;GO:0010605;GO:0010629;GO:0016458;GO:0019219;GO:0019222;GO:0019538;GO:0031323;GO:0031324;GO:0031326;GO:0031327;GO:0035601;GO:0040029;GO:0043170;GO:0043412;GO:0044237;GO:0044238;GO:0044260;GO:0044267;GO:0045814;GO:0045892;GO:0045934;GO:0048519;GO:0048523;GO:…	GO:0000166;GO:0003824;GO:0003950;GO:0005488;GO:0008270;GO:0016740;GO:0016757;GO:0016763;GO:0016787;GO:0019213;GO:0033558;GO:0034979;GO:0043167;GO:0043169;GO:0046872;GO:0046914;GO:0048037;GO:0050662;GO:0051287;GO:0070403	GO:0005634;GO:0005739;GO:0005758;GO:0005759;GO:0005829;GO:0031970;GO:0031974;GO:0043226;GO:0043227;GO:0043229;GO:0043231;GO:0043233;GO:0044422;GO:0044424;GO:0044429;GO:0044444;GO:0044446;GO:0044464;GO:0070013	GO:0006464;GO:0008152;GO:0009987;GO:0016458;GO:0019538;GO:0040029;GO:0043170;GO:0043412;GO:0044237;GO:0044238;GO:0065007	GO:0005634;GO:0005739;GO:0005829;GO:0043226;GO:0043229;GO:0043231;GO:0044464				8	8	8	31.3	31.3	31.3	33.881	0	2483500000	35	0.778304	0.338763	0.967726	1.31485
32.6698	32.7091	32.7642	33.0026	32.945	33.2951	32.8815	34.3412	32.3549	33.5543	32.9143	33.6207	33.4103	32.6223	32.7902				biological regulation;negative regulation of biological process;negative regulation of cell proliferation;negative regulation of cellular process;regulation of biological process;regulation of cell proliferation;regulation of cellular process	binding;DNA binding;nucleic acid binding	cell part;chromosomal part;extracellular membrane-bounded organelle;extracellular organelle;extracellular region part;extracellular vesicular exosome;intracellular membrane-bounded organelle;intracellular organelle;intracellular organelle part;intracellular part;macromolecular complex;membrane-bounded organelle;membrane-bounded vesicle;nucleosome;nucleus;organelle;organelle part;protein-DNA compl…	biological regulation	cell part;extracellular organelle;intracellular membrane-bounded organelle;intracellular organelle;macromolecular complex;nucleosome;nucleus;organelle;vesicle	Systemic lupus erythematosus	Histone	ABRAMSON_INTERACT_WITH_AIRE;ACEVEDO_LIVER_CANCER_UP;ACEVEDO_LIVER_TUMOR_VS_NORMAL_ADJACENT_TISSUE_UP;BENPORATH_CYCLING_GENES;BENPORATH_MYC_MAX_TARGETS;BERTUCCI_MEDULLARY_VS_DUCTAL_BREAST_CANCER_DN;BILD_HRAS_ONCOGENIC_SIGNATURE;BILD_MYC_ONCOGENIC_SIGNATURE;BUYTAERT_PHOTODYNAMIC_THERAPY_STRESS_UP;CAFFAREL_RESPONSE_TO_THC_UP;CHANG_CYCLING_GENES;CHIARETTI_T_ALL_REFRACTORY_TO_THERAPY;chr6p22;CHUNG_BLI…	Acetylation;Chromosome;Citrullination;Completeproteome;DNA-binding;Isopeptidebond;Methylation;Nucleosomecore;Nucleus;Phosphoprotein;Referenceproteome;Ublconjugation		GO:0008285;GO:0042127;GO:0048519;GO:0048523;GO:0050789;GO:0050794;GO:0065007	GO:0003676;GO:0003677;GO:0005488	GO:0000786;GO:0005634;GO:0031982;GO:0031988;GO:0032991;GO:0032993;GO:0043226;GO:0043227;GO:0043229;GO:0043230;GO:0043231;GO:0044421;GO:0044422;GO:0044424;GO:0044427;GO:0044446;GO:0044464;GO:0065010;GO:0070062	GO:0065007	GO:0000786;GO:0005634;GO:0031982;GO:0032991;GO:0043226;GO:0043229;GO:0043230;GO:0043231;GO:0044464	ko05322			13	2	0	69.2	13.8	0	14.105	0	181850000000	202	0.686531	0.433325	0.467276	1.06358
25.6703	27.4577	25.0071	27.4937	27.7751	27.7645	27.5736	27.8167	27.743	28.0949	27.3818	27.174	27.3391	27.3828	27.4697				biological regulation;biosynthetic process;cell differentiation;cell differentiation in spinal cord;cellular biosynthetic process;cellular component assembly;cellular component assembly at cellular level;cellular component organization;cellular component organization at cellular level;cellular component organization or biogenesis;cellular component organization or biogenesis at cellular level;cel…	binding;DNA binding;nucleic acid binding;nucleotide binding;protein binding transcription factor activity;transcription coactivator activity;transcription cofactor activity;transcription factor binding transcription factor activity	cell part;intracellular membrane-bounded organelle;intracellular non-membrane-bounded organelle;intracellular organelle;intracellular organelle part;intracellular part;macromolecular complex;membrane-bounded organelle;non-membrane-bounded organelle;nuclear part;nucleolus;nucleoplasm part;nucleus;organelle;organelle part;protein complex;transcription factor complex	biological regulation;biosynthetic process;cell differentiation;cellular component assembly;cellular component organization;cellular macromolecular complex assembly;cellular metabolic process;cellular nitrogen compound metabolic process;cellular process;developmental process;macromolecular complex assembly;macromolecule metabolic process;metabolic process;nitrogen compound metabolic process;nucle…	cell part;intracellular membrane-bounded organelle;intracellular non-membrane-bounded organelle;intracellular organelle;macromolecular complex;nucleolus;nucleus;organelle;protein complex;transcription factor complex			AAAYRNCTG_UNKNOWN;AMUNDSON_POOR_SURVIVAL_AFTER_GAMMA_RADIATION_2G;BENPORATH_MYC_MAX_TARGETS;BIOPOLYMER_METABOLIC_PROCESS;chr6p21;DANG_BOUND_BY_MYC;GARY_CD5_TARGETS_DN;GCM_MAX;GENERAL_RNA_POLYMERASE_II_TRANSCRIPTION_FACTOR_ACTIVITY;GNF2_HDAC1;GSE11864_CSF1_VS_CSF1_IFNG_IN_MAC_DN;GSE12845_PRE_GC_VS_DARKZONE_GC_TONSIL_BCELL_DN;GSE14308_TH1_VS_NATURAL_TREG_UP;GSE14308_TH17_VS_NAIVE_CD4_TCELL_UP;GSE15…	Acetylation;Coiledcoil;Completeproteome;DNA-binding;Nucleus;Referenceproteome;RNA-binding;Transcription;Transcriptionregulation		GO:0000447;GO:0000469;GO:0000472;GO:0000478;GO:0000479;GO:0000480;GO:0000966;GO:0000967;GO:0006139;GO:0006351;GO:0006355;GO:0006357;GO:0006366;GO:0006396;GO:0006807;GO:0008152;GO:0009058;GO:0009059;GO:0009889;GO:0009987;GO:0010468;GO:0010556;GO:0016043;GO:0016070;GO:0019219;GO:0019222;GO:0021515;GO:0021522;GO:0021953;GO:0022607;GO:0022618;GO:0030154;GO:0030182;GO:0031323;GO:0031326;GO:0032502;GO:…	GO:0000166;GO:0000988;GO:0000989;GO:0003676;GO:0003677;GO:0003712;GO:0003713;GO:0005488	GO:0005634;GO:0005667;GO:0005730;GO:0032991;GO:0043226;GO:0043227;GO:0043228;GO:0043229;GO:0043231;GO:0043232;GO:0043234;GO:0044422;GO:0044424;GO:0044428;GO:0044446;GO:0044451;GO:0044464	GO:0006139;GO:0006366;GO:0006396;GO:0006807;GO:0008152;GO:0009058;GO:0009987;GO:0016043;GO:0016070;GO:0022607;GO:0022618;GO:0030154;GO:0032502;GO:0034622;GO:0034641;GO:0043170;GO:0044237;GO:0044238;GO:0065003;GO:0065007	GO:0005634;GO:0005667;GO:0005730;GO:0032991;GO:0043226;GO:0043229;GO:0043231;GO:0043232;GO:0043234;GO:0044464				8	8	8	32	32	32	31.079	0	3300000000	33	1.07511	0.220528	1.11774	1.67607
30.5697	30.8702	30.9202	30.8183	30.988	31.0113	31.0154	30.8014	30.9694	30.694	30.8441	30.5986	30.7481	30.855	30.5297				adipose tissue development;anatomical structure development;biological regulation;brain development;catabolic process;cellular catabolic process;cellular ketone body metabolic process;cellular ketone metabolic process;cellular lipid metabolic process;cellular metabolic process;cellular process;developmental process;heart development;ketone body catabolic process;ketone catabolic process;lipid met…	3-oxoacid CoA-transferase activity;binding;catalytic activity;CoA-transferase activity;identical protein binding;protein binding;protein dimerization activity;protein homodimerization activity;transferase activity;transferase activity, transferring sulfur-containing groups	cell part;cell projection;cilium;cytoplasmic part;intracellular membrane-bounded organelle;intracellular organelle;intracellular organelle lumen;intracellular organelle part;intracellular part;membrane-bounded organelle;membrane-enclosed lumen;mitochondrial matrix;mitochondrial part;mitochondrion;motile cilium;organelle;organelle lumen;organelle part	anatomical structure development;biological regulation;catabolic process;cellular ketone body metabolic process;cellular ketone metabolic process;cellular lipid metabolic process;cellular metabolic process;cellular process;developmental process;lipid metabolic process;metabolic process;primary metabolic process;regulation of transport;response to chemical stimulus;response to drug;response to end…	cell part;cell projection;cilium;intracellular membrane-bounded organelle;intracellular organelle;mitochondrion;organelle	Butanoate metabolism;Synthesis and degradation of ketone bodies;Valine, leucine and isoleucine degradation	CoA_trans	AACTTT_UNKNOWN;ACEVEDO_FGFR1_TARGETS_IN_PROSTATE_CANCER_MODEL_UP;ACOSTA_PROLIFERATION_INDEPENDENT_MYC_TARGETS_UP;ALFANO_MYC_TARGETS;BENPORATH_EED_TARGETS;BENPORATH_ES_WITH_H3K27ME3;BENPORATH_PRC2_TARGETS;BENPORATH_SUZ12_TARGETS;BERENJENO_TRANSFORMED_BY_RHOA_DN;BLALOCK_ALZHEIMERS_DISEASE_DN;BRUINS_UVC_RESPONSE_LATE;CELL_PROJECTION;CHEN_METABOLIC_SYNDROM_NETWORK;CHICAS_RB1_TARGETS_SENESCENT;chr1p34…	3D-structure;Alternativesplicing;Completeproteome;Directproteinsequencing;Diseasemutation;Mitochondrion;Phosphoprotein;Polymorphism;Proteomicsidentification;Referenceproteome;Transferase;Transitpeptide		GO:0002791;GO:0002793;GO:0006629;GO:0006950;GO:0007420;GO:0007507;GO:0007584;GO:0008152;GO:0009056;GO:0009605;GO:0009719;GO:0009725;GO:0009888;GO:0009987;GO:0009991;GO:0010033;GO:0010646;GO:0014823;GO:0023051;GO:0031667;GO:0032024;GO:0032502;GO:0032844;GO:0032879;GO:0035774;GO:0042180;GO:0042182;GO:0042221;GO:0042493;GO:0042594;GO:0044237;GO:0044238;GO:0044248;GO:0044255;GO:0044281;GO:0044282;GO:…	GO:0003824;GO:0005488;GO:0005515;GO:0008260;GO:0008410;GO:0016740;GO:0016782;GO:0042802;GO:0042803;GO:0046983	GO:0005739;GO:0005759;GO:0005929;GO:0031514;GO:0031974;GO:0042995;GO:0043226;GO:0043227;GO:0043229;GO:0043231;GO:0043233;GO:0044422;GO:0044424;GO:0044429;GO:0044444;GO:0044446;GO:0044464;GO:0070013	GO:0006629;GO:0006950;GO:0008152;GO:0009056;GO:0009605;GO:0009719;GO:0009987;GO:0009991;GO:0032502;GO:0042180;GO:0042221;GO:0042493;GO:0042594;GO:0044237;GO:0044238;GO:0044255;GO:0044281;GO:0046950;GO:0048856;GO:0050896;GO:0051049;GO:0065007	GO:0005739;GO:0005929;GO:0042995;GO:0043226;GO:0043229;GO:0043231;GO:0044464	ko00072;ko00280;ko00650			23	23	16	51.5	51.5	33.8	56.191	0	35512000000	314	0.285206	0.812205	0.0649841	0.331151
27.4292	26.9601	27.2412	27.6856	28.1282	27.3005	27.0387	26.4823	26.379	27.5466	27.1597	26.7111	27.567	26.8338	27.2581					binding;DNA binding;nucleic acid binding	cell part;chromatin;chromosomal part;intracellular membrane-bounded organelle;intracellular organelle;intracellular organelle part;intracellular part;membrane-bounded organelle;nucleus;organelle;organelle part		cell part;intracellular membrane-bounded organelle;intracellular organelle;nucleus;organelle		HMG14_17	ACEVEDO_LIVER_CANCER_UP;ACEVEDO_LIVER_CANCER_WITH_H3K9ME3_DN;ACEVEDO_LIVER_TUMOR_VS_NORMAL_ADJACENT_TISSUE_UP;ACEVEDO_NORMAL_TISSUE_ADJACENT_TO_LIVER_TUMOR_UP;BENPORATH_NANOG_TARGETS;BLALOCK_ALZHEIMERS_DISEASE_DN;CAIRO_HEPATOBLASTOMA_UP;chr6p21;CREIGHTON_ENDOCRINE_THERAPY_RESISTANCE_1;DAVICIONI_MOLECULAR_ARMS_VS_ERMS_UP;DIAZ_CHRONIC_MEYLOGENOUS_LEUKEMIA_UP;FAELT_B_CLL_WITH_VH3_21_DN;FARMER_BREAST…	Acetylation;Completeproteome;DNA-binding;Nucleus;Phosphoprotein;Referenceproteome			GO:0003676;GO:0003677;GO:0005488	GO:0000785;GO:0005634;GO:0043226;GO:0043227;GO:0043229;GO:0043231;GO:0044422;GO:0044424;GO:0044427;GO:0044446;GO:0044464		GO:0005634;GO:0043226;GO:0043229;GO:0043231;GO:0044464				4	3	3	44.4	35.6	35.6	9.5388	0	2751800000	48	0.951407	0.327718	-0.539422	-1.34202
32.5779	32.7724	32.9361	33.1275	33.0876	33.3785	33.0749	32.9922	32.5266	32.7038	32.8359	32.9721	33.1413	33.0096	32.6906				activation of adenylate cyclase activity;activation of adenylate cyclase activity by dopamine receptor signaling pathway;activation of adenylate cyclase activity by G-protein signaling pathway;activation of phospholipase C activity;activation of phospholipase C activity by G-protein coupled receptor protein signaling pathway coupled to IP3 second messenger;anatomical structure development;apoptos…	binding;catalytic activity;enzyme binding;GTPase activity;GTPase binding;hydrolase activity;hydrolase activity, acting on acid anhydrides;hydrolase activity, acting on acid anhydrides, in phosphorus-containing anhydrides;molecular transducer activity;nucleoside-triphosphatase activity;protein binding;protein complex binding;pyrophosphatase activity;signal transducer activity	cell body;cell part;cell projection;cell projection part;cilium part;cytoplasmic part;dendrite;extracellular membrane-bounded organelle;extracellular organelle;extracellular region part;extracellular vesicular exosome;extrinsic to internal side of plasma membrane;extrinsic to membrane;extrinsic to plasma membrane;heterotrimeric G-protein complex;intracellular;intracellular organelle part;intracel…	anatomical structure development;biological regulation;cell activation;cell communication;cell death;cell proliferation;cell-cell signaling;cellular homeostasis;cellular ion homeostasis;cellular metabolic process;cellular process;coagulation;death;detection of stimulus;developmental process;energy reserve metabolic process;generation of precursor metabolites and energy;homeostatic process;metabol…	cell body;cell part;cell projection;extracellular organelle;intracellular;macromolecular complex;membrane;neuron projection;organelle;photoreceptor inner segment;plasma membrane;protein complex;vesicle	Chemokine signaling pathway;Phototransduction;Taste transduction	WD40	AACTTT_UNKNOWN;AAGCACA,MIR-218;ATAACCT,MIR-154;ATGTACA,MIR-493;BAUS_TFF2_TARGETS_UP;BENPORATH_CYCLING_GENES;BIOCARTA_AGPCR_PATHWAY;BIOCARTA_BARR_MAPK_PATHWAY;BIOCARTA_BARRESTIN_PATHWAY;BIOCARTA_BARRESTIN_SRC_PATHWAY;BIOCARTA_BIOPEPTIDES_PATHWAY;BIOCARTA_CCR3_PATHWAY;BIOCARTA_CSK_PATHWAY;BIOCARTA_CXCR4_PATHWAY;BIOCARTA_EDG1_PATHWAY;BIOCARTA_ERK_PATHWAY;BIOCARTA_FMLP_PATHWAY;BIOCARTA_GCR_PATHWAY;BI…	3D-structure;Acetylation;Alternativesplicing;Completeproteome;Directproteinsequencing;Phosphoprotein;Proteomicsidentification;Referenceproteome;Repeat;Transducer;WDrepeat	G protein complex (BTK, GNG1, GNG2);G protein complex (CACNA1A, GNB1, GNG2);G protein complex (HDAC4, GNB1, GNG2);G protein complex (HDAC5, GNB1, GNG2);G protein complex (MCF2, GNB1, GNG2);G protein complex (PTHR1, GNB1, GNG2);Heterotrimeric G protein complex (GNG2, GNB1, GNAS)	GO:0001666;GO:0001775;GO:0003008;GO:0006091;GO:0006112;GO:0006140;GO:0006873;GO:0006874;GO:0006875;GO:0006915;GO:0006950;GO:0007154;GO:0007165;GO:0007166;GO:0007186;GO:0007187;GO:0007188;GO:0007189;GO:0007190;GO:0007191;GO:0007200;GO:0007202;GO:0007204;GO:0007212;GO:0007213;GO:0007264;GO:0007265;GO:0007267;GO:0007268;GO:0007596;GO:0007599;GO:0007600;GO:0007602;GO:0007603;GO:0007606;GO:0008152;GO:…	GO:0003824;GO:0003924;GO:0004871;GO:0005488;GO:0005515;GO:0016462;GO:0016787;GO:0016817;GO:0016818;GO:0017111;GO:0019899;GO:0032403;GO:0051020;GO:0060089	GO:0001917;GO:0005622;GO:0005765;GO:0005774;GO:0005834;GO:0005886;GO:0016020;GO:0019897;GO:0019898;GO:0030425;GO:0031090;GO:0031234;GO:0031982;GO:0031988;GO:0032991;GO:0042622;GO:0042995;GO:0043005;GO:0043226;GO:0043227;GO:0043230;GO:0043234;GO:0044297;GO:0044421;GO:0044422;GO:0044424;GO:0044425;GO:0044437;GO:0044441;GO:0044444;GO:0044446;GO:0044459;GO:0044463;GO:0044464;GO:0065010;GO:0070062	GO:0001775;GO:0006091;GO:0006112;GO:0006873;GO:0006950;GO:0007154;GO:0007165;GO:0007267;GO:0008152;GO:0008219;GO:0008283;GO:0009605;GO:0009628;GO:0009719;GO:0009987;GO:0016265;GO:0019725;GO:0023052;GO:0032501;GO:0032502;GO:0042221;GO:0042592;GO:0044237;GO:0044281;GO:0048856;GO:0050817;GO:0050877;GO:0050878;GO:0050896;GO:0051606;GO:0065007	GO:0001917;GO:0005622;GO:0005886;GO:0016020;GO:0031982;GO:0032991;GO:0042995;GO:0043005;GO:0043226;GO:0043230;GO:0043234;GO:0044297;GO:0044464	ko04062;ko04742;ko04744			21	21	12	76.8	76.8	44.1	37.377	0	150680000000	591	0.0700476	0.936866	0.0349113	0.124685
26.7773	26.4792	25.264	26.2627	26.7091	26.3158	26.3115	25.3593	25.3388	25.4449	26.3901	24.1668	26.1938	26.4377	26.4706				ATP metabolic process;biosynthetic process;cellular biosynthetic process;cellular metabolic process;cellular nitrogen compound biosynthetic process;cellular nitrogen compound metabolic process;cellular process;coenzyme biosynthetic process;coenzyme metabolic process;cofactor biosynthetic process;cofactor metabolic process;heterocycle biosynthetic process;heterocycle metabolic process;metabolic pr…	adenyl nucleotide binding;adenyl ribonucleotide binding;ATP binding;binding;catalytic activity;cation binding;ion binding;kinase activity;metal ion binding;NAD+ kinase activity;nucleotide binding;phosphotransferase activity, alcohol group as acceptor;purine nucleotide binding;purine ribonucleoside triphosphate binding;purine ribonucleotide binding;ribonucleotide binding;transferase activity;trans…	cell part;cytoplasmic part;cytosol;intracellular part	biosynthetic process;cellular metabolic process;cellular nitrogen compound metabolic process;cellular process;cofactor metabolic process;heterocycle metabolic process;metabolic process;nitrogen compound metabolic process;nucleobase-containing compound metabolic process;nucleobase-containing small molecule metabolic process;nucleotide metabolic process;phosphorus metabolic process;primary metaboli…	cell part;cytosol	Nicotinate and nicotinamide metabolism	NAD_kinase	ACATTCC,MIR-1,MIR-206;ACEVEDO_LIVER_CANCER_DN;ATGTACA,MIR-493;ATGTTTC,MIR-494;BLALOCK_ALZHEIMERS_DISEASE_UP;BONOME_OVARIAN_CANCER_SURVIVAL_SUBOPTIMAL_DEBULKING;chr1p36;CYTOPLASM;CYTOPLASMIC_PART;CYTOSOL;DODD_NASOPHARYNGEAL_CARCINOMA_UP;FOSTER_KDM1A_TARGETS_DN;GARY_CD5_TARGETS_UP;GGGYGTGNY_UNKNOWN;GNF2_SPI1;GSE11057_CD4_CENT_MEM_VS_PBMC_DN;GSE11057_CD4_EFF_MEM_VS_PBMC_DN;GSE13411_NAIVE_VS_IGM_MEMO…	3D-structure;Alternativesplicing;ATP-binding;Completeproteome;Kinase;Metal-binding;NAD;NADP;Nucleotide-binding;Phosphoprotein;Polymorphism;Proteomicsidentification;Referenceproteome;Transferase		GO:0006139;GO:0006163;GO:0006732;GO:0006733;GO:0006739;GO:0006741;GO:0006753;GO:0006766;GO:0006767;GO:0006793;GO:0006796;GO:0006807;GO:0008152;GO:0009058;GO:0009108;GO:0009117;GO:0009141;GO:0009144;GO:0009150;GO:0009165;GO:0009199;GO:0009205;GO:0009259;GO:0009987;GO:0016310;GO:0018130;GO:0019359;GO:0019362;GO:0019363;GO:0019674;GO:0034641;GO:0034654;GO:0044237;GO:0044238;GO:0044249;GO:0044271;GO:…	GO:0000166;GO:0003824;GO:0003951;GO:0005488;GO:0005524;GO:0016301;GO:0016740;GO:0016772;GO:0016773;GO:0017076;GO:0030554;GO:0032553;GO:0032555;GO:0032559;GO:0035639;GO:0043167;GO:0043169;GO:0046872	GO:0005829;GO:0044424;GO:0044444;GO:0044464	GO:0006139;GO:0006766;GO:0006793;GO:0006807;GO:0008152;GO:0009058;GO:0009117;GO:0009987;GO:0034641;GO:0044237;GO:0044238;GO:0044281;GO:0046483;GO:0051186;GO:0055086	GO:0005829;GO:0044464	ko00760			6	6	6	16.6	16.6	16.6	49.228	0	1481600000	28	0.779929	0.384731	-0.544427	-1.19076
33.1798	33.0203	33.0951	33.5042	33.1812	33.8933	33.3505	33.4956	33.5308	32.9667	33.0704	33.4872	33.2879	33.316	33.5621				alcohol metabolic process;anatomical structure development;biosynthetic process;brain development;cellular biosynthetic process;cellular ketone body metabolic process;cellular lipid metabolic process;cellular metabolic process;cellular process;cellular response to chemical stimulus;cellular response to cholesterol;cellular response to endogenous stimulus;cellular response to follicle-stimulating …	binding;catalytic activity;drug binding;hydroxymethylglutaryl-CoA synthase activity;isomerase activity;organic acid binding;transferase activity;transferase activity, transferring acyl groups;transferase activity, transferring acyl groups, acyl groups converted into alkyl on transfer	cell part;cytoplasm;cytoplasmic part;cytosol;intracellular membrane-bounded organelle;intracellular organelle;intracellular organelle lumen;intracellular organelle part;intracellular part;membrane;membrane-bounded organelle;membrane-enclosed lumen;mitochondrial inner membrane;mitochondrial matrix;mitochondrial membrane;mitochondrial part;mitochondrion;nuclear part;nucleoplasm;nucleus;organelle;or…	alcohol metabolic process;anatomical structure development;biosynthetic process;cellular ketone body metabolic process;cellular lipid metabolic process;cellular metabolic process;cellular process;developmental process;lipid metabolic process;metabolic process;primary metabolic process;response to abiotic stimulus;response to chemical stimulus;response to drug;response to endogenous stimulus;respo…	cell part;cytoplasm;cytosol;intracellular membrane-bounded organelle;intracellular organelle;membrane;mitochondrion;nucleoplasm;nucleus;organelle;plasma membrane	Butanoate metabolism;Synthesis and degradation of ketone bodies;Terpenoid backbone biosynthesis;Valine, leucine and isoleucine degradation	HMG_CoA_synt_C;HMG_CoA_synt_N	ACEVEDO_LIVER_CANCER_DN;ACEVEDO_NORMAL_TISSUE_ADJACENT_TO_LIVER_TUMOR_DN;AKT_UP.V1_DN;ALCALAY_AML_BY_NPM1_LOCALIZATION_UP;ATACCTC,MIR-202;ATGTACA,MIR-493;ATGTTTC,MIR-494;AZARE_NEOPLASTIC_TRANSFORMATION_BY_STAT3_DN;BERENJENO_TRANSFORMED_BY_RHOA_DN;BRACHAT_RESPONSE_TO_CAMPTOTHECIN_DN;BRACHAT_RESPONSE_TO_METHOTREXATE_DN;BURTON_ADIPOGENESIS_10;CAGGTG_V$E12_Q6;CAIRO_HEPATOBLASTOMA_UP;CAIRO_LIVER_DEVEL…	3D-structure;Acetylation;Alternativesplicing;Cholesterolbiosynthesis;Cholesterolmetabolism;Completeproteome;Cytoplasm;Diseasemutation;Lipidbiosynthesis;Lipidmetabolism;Mitochondrion;Phosphoprotein;Proteomicsidentification;Referenceproteome;Steroidbiosynthesis;Steroidmetabolism;Sterolbiosynthesis;Sterolmetabolism;Transferase;Transitpeptide		GO:0001889;GO:0003006;GO:0006066;GO:0006629;GO:0006694;GO:0006695;GO:0006720;GO:0007420;GO:0007584;GO:0008152;GO:0008202;GO:0008203;GO:0008299;GO:0008406;GO:0008584;GO:0008610;GO:0009058;GO:0009314;GO:0009416;GO:0009605;GO:0009628;GO:0009642;GO:0009645;GO:0009719;GO:0009725;GO:0009987;GO:0009991;GO:0010033;GO:0010035;GO:0010038;GO:0014070;GO:0014074;GO:0016125;GO:0016126;GO:0022414;GO:0031667;GO:…	GO:0003824;GO:0004421;GO:0005488;GO:0008144;GO:0016740;GO:0016746;GO:0016853;GO:0043177;GO:0046912	GO:0005634;GO:0005654;GO:0005737;GO:0005739;GO:0005743;GO:0005759;GO:0005829;GO:0005886;GO:0016020;GO:0019866;GO:0031090;GO:0031966;GO:0031974;GO:0043226;GO:0043227;GO:0043229;GO:0043231;GO:0043233;GO:0044422;GO:0044424;GO:0044428;GO:0044429;GO:0044444;GO:0044446;GO:0044464;GO:0070013	GO:0006066;GO:0006629;GO:0008152;GO:0009058;GO:0009605;GO:0009628;GO:0009719;GO:0009987;GO:0009991;GO:0032502;GO:0042221;GO:0042493;GO:0044237;GO:0044238;GO:0044255;GO:0044281;GO:0046950;GO:0048856;GO:0050896	GO:0005634;GO:0005654;GO:0005737;GO:0005739;GO:0005829;GO:0005886;GO:0016020;GO:0043226;GO:0043229;GO:0043231;GO:0044464	ko00072;ko00280;ko00650;ko00900			40	40	40	82.5	82.5	82.5	56.238	0	224740000000	1010	0.744722	0.491995	0.251255	0.927045
27.9958	27.3044	27.5881	26.9843	27.3819	27.4837	27.3137	27.8723	27.8186	27.135	27.48	27.0173	26.9752	27.3354	27.3566				anaphase-promoting complex-dependent proteasomal ubiquitin-dependent protein catabolic process;biological regulation;catabolic process;cell communication;cell cycle;cell cycle process;cell proliferation;cellular catabolic process;cellular macromolecule catabolic process;cellular macromolecule metabolic process;cellular metabolic process;cellular process;cellular protein metabolic process;cellular…	acid-amino acid ligase activity;binding;catalytic activity;identical protein binding;kinase activity;ligase activity;ligase activity, forming carbon-nitrogen bonds;protein binding;small conjugating protein ligase activity;transferase activity;transferase activity, transferring phosphorus-containing groups;ubiquitin-protein ligase activity	aggresome;cell part;cullin-RING ubiquitin ligase complex;cytoplasm;cytoplasmic part;cytosol;inclusion body;intracellular membrane-bounded organelle;intracellular non-membrane-bounded organelle;intracellular organelle;intracellular organelle part;intracellular part;macromolecular complex;membrane-bounded organelle;non-membrane-bounded organelle;nuclear part;nucleolus;nucleoplasm;nucleus;organelle;…	biological regulation;catabolic process;cell communication;cell cycle;cell proliferation;cellular metabolic process;cellular process;macromolecule metabolic process;macromolecule modification;metabolic process;mitotic cell cycle;primary metabolic process;protein metabolic process;protein modification by small protein conjugation or removal;protein modification process;proteolysis;proteolysis invo…	cell part;cytoplasm;cytosol;intracellular membrane-bounded organelle;intracellular non-membrane-bounded organelle;intracellular organelle;macromolecular complex;nucleolus;nucleoplasm;nucleus;organelle;protein complex;ubiquitin ligase complex	Cell cycle;Pathways in cancer;Small cell lung cancer;Ubiquitin mediated proteolysis	F-box-like	AAANWWTGC_UNKNOWN;AACYNNNNTTCCS_UNKNOWN;ACOSTA_PROLIFERATION_INDEPENDENT_MYC_TARGETS_UP;ACTAYRNNNCCCR_UNKNOWN;BCAT_GDS748_DN;BILD_HRAS_ONCOGENIC_SIGNATURE;BIOCARTA_G1_PATHWAY;BIOCARTA_P27_PATHWAY;BIOCARTA_SKP2E2F_PATHWAY;BLUM_RESPONSE_TO_SALIRASIB_DN;BOYLAN_MULTIPLE_MYELOMA_C_CLUSTER_UP;BOYLAN_MULTIPLE_MYELOMA_C_UP;BOYLAN_MULTIPLE_MYELOMA_PCA3_DN;BUYTAERT_PHOTODYNAMIC_THERAPY_STRESS_DN;CAGGTG_V$E…	3D-structure;Acetylation;Alternativesplicing;Completeproteome;Cytoplasm;Directproteinsequencing;Kinase;Leucine-richrepeat;Nucleus;Phosphoprotein;Polymorphism;Proteomicsidentification;Referenceproteome;Repeat;Transferase;Ublconjugation;Ublconjugationpathway	CDH1-SKP2 complex;p27-cyclinE-Cdk2 - Ubiquitin E3 ligase (SKP1A, SKP2, CUL1, CKS1B, RBX1) complex;P-TEFb-SKP2 complex;SCF subcomplex (WEE1, SKP2, BTRC);Ubiquitin E3 ligase (CSN1, CSN8, HRT1, SKP1, SKP2, CUL1, CUL2, CUL3);Ubiquitin E3 ligase (SKP1A, SKP2, CUL1);Ubiquitin E3 ligase (SKP1A, SKP2, CUL1, CKS1B, RBX1);Ubiquitin E3 ligase (Skp1A, Skp2, Cul1, Rbx1);Ubiquitin E3 ligase (SKP1A, SKP2, CUL1,…	GO:0000082;GO:0000086;GO:0000209;GO:0000278;GO:0006464;GO:0006508;GO:0006511;GO:0007049;GO:0007154;GO:0008152;GO:0008283;GO:0008284;GO:0009056;GO:0009057;GO:0009605;GO:0009966;GO:0009967;GO:0009987;GO:0009991;GO:0010498;GO:0010646;GO:0010647;GO:0010941;GO:0016567;GO:0019538;GO:0019941;GO:0022402;GO:0023051;GO:0023056;GO:0031145;GO:0031668;GO:0032446;GO:0033143;GO:0033145;GO:0033146;GO:0033148;GO:…	GO:0003824;GO:0004842;GO:0005488;GO:0005515;GO:0016301;GO:0016740;GO:0016772;GO:0016874;GO:0016879;GO:0016881;GO:0019787;GO:0042802	GO:0000151;GO:0005634;GO:0005654;GO:0005730;GO:0005737;GO:0005829;GO:0016234;GO:0016235;GO:0019005;GO:0031461;GO:0032991;GO:0043226;GO:0043227;GO:0043228;GO:0043229;GO:0043231;GO:0043232;GO:0043234;GO:0044422;GO:0044424;GO:0044428;GO:0044444;GO:0044446;GO:0044464	GO:0000278;GO:0006464;GO:0006508;GO:0007049;GO:0007154;GO:0008152;GO:0008283;GO:0009056;GO:0009605;GO:0009987;GO:0009991;GO:0019538;GO:0043170;GO:0043412;GO:0044237;GO:0044238;GO:0050896;GO:0051603;GO:0051726;GO:0065007;GO:0070647	GO:0000151;GO:0005634;GO:0005654;GO:0005730;GO:0005737;GO:0005829;GO:0032991;GO:0043226;GO:0043229;GO:0043231;GO:0043232;GO:0043234;GO:0044464	ko04110;ko04120;ko05200;ko05222			8	8	8	24.4	24.4	24.4	44.19	0	3580400000	32	0.127416	0.871232	0.0737373	0.230678
31.183	31.0539	31.2361	31.0342	31.0918	31.2997	31.2456	31.0925	31.5102	31.5924	31.1215	31.2114	31.1557	31.2934	31.0481				biological regulation;biosynthetic process;carbohydrate metabolic process;carbohydrate transport;cell cycle;cell cycle process;cell surface receptor linked signaling pathway;cellular biosynthetic process;cellular component disassembly;cellular component disassembly at cellular level;cellular component organization;cellular component organization at cellular level;cellular component organization o…	structural constituent of nuclear pore;structural molecule activity;transporter activity	cell part;envelope;intracellular organelle part;intracellular part;macromolecular complex;membrane;membrane part;nuclear envelope;nuclear membrane;nuclear part;nuclear pore;organelle envelope;organelle membrane;organelle part;pore complex;protein complex	biological regulation;biosynthetic process;carbohydrate metabolic process;carbohydrate transport;cell cycle;cellular component disassembly;cellular component organization;cellular membrane organization;cellular metabolic process;cellular nitrogen compound metabolic process;cellular process;establishment of localization;macromolecule metabolic process;macromolecule modification;membrane organizati…	cell part;macromolecular complex;membrane;nuclear envelope;nuclear pore;protein complex	RNA transport	Nucleoporin_C;Nucleoporin_N	BILD_E2F3_ONCOGENIC_SIGNATURE;BOYAULT_LIVER_CANCER_SUBCLASS_G3_UP;BROWNE_HCMV_INFECTION_12HR_DN;CASORELLI_ACUTE_PROMYELOCYTIC_LEUKEMIA_DN;CHARAFE_BREAST_CANCER_LUMINAL_VS_MESENCHYMAL_DN;chr5p13;DANG_BOUND_BY_MYC;DANG_MYC_TARGETS_UP;DODD_NASOPHARYNGEAL_CARCINOMA_DN;FEVR_CTNNB1_TARGETS_DN;FORTSCHEGGER_PHF8_TARGETS_DN;GKCGCNNNNNNNTGAYG_UNKNOWN;GSE13493_DP_VS_CD8POS_THYMOCYTE_DN;GSE14308_TH2_VS_NATUR…	Alternativesplicing;Atrialfibrillation;Completeproteome;Diseasemutation;Disulfidebond;Glycoprotein;Membrane;mRNAtransport;Nuclearporecomplex;Nucleus;Phosphoprotein;Proteintransport;Proteomicsidentification;Referenceproteome;Translocation;Transport	GLE1-NUPL2-NUP155 complex	GO:0000278;GO:0005975;GO:0006139;GO:0006405;GO:0006406;GO:0006464;GO:0006605;GO:0006606;GO:0006807;GO:0006810;GO:0006886;GO:0006913;GO:0006950;GO:0006998;GO:0007049;GO:0007077;GO:0007165;GO:0007166;GO:0008152;GO:0008643;GO:0008645;GO:0009058;GO:0009266;GO:0009408;GO:0009628;GO:0009987;GO:0010033;GO:0010467;GO:0010827;GO:0015031;GO:0015749;GO:0015758;GO:0015931;GO:0016032;GO:0016043;GO:0016044;GO:…	GO:0005198;GO:0005215;GO:0017056	GO:0005635;GO:0005643;GO:0016020;GO:0031090;GO:0031965;GO:0031967;GO:0031975;GO:0032991;GO:0043234;GO:0044422;GO:0044424;GO:0044425;GO:0044428;GO:0044446;GO:0044464;GO:0046930	GO:0000278;GO:0005975;GO:0006139;GO:0006464;GO:0006605;GO:0006807;GO:0006810;GO:0006913;GO:0006950;GO:0007049;GO:0007165;GO:0008152;GO:0008643;GO:0009058;GO:0009408;GO:0009628;GO:0009987;GO:0015031;GO:0015931;GO:0016032;GO:0016043;GO:0016044;GO:0016070;GO:0019538;GO:0022411;GO:0034641;GO:0042221;GO:0043170;GO:0043412;GO:0044237;GO:0044238;GO:0044281;GO:0050896;GO:0051049;GO:0051169;GO:0051234;GO:…	GO:0005635;GO:0005643;GO:0016020;GO:0032991;GO:0043234;GO:0044464	ko03013			37	37	37	37	37	37	148.09	0	46110000000	469	1.30876	0.402845	0.2283	1.15004
25.5469	25.5311	26.2437	25.8529	25.3181	25.5901	25.9699	25.3003	25.4731	25.8626	25.1674	25.4109	25.5962	26.2047	26.9316				biological regulation;biosynthetic process;cellular biosynthetic process;cellular macromolecule biosynthetic process;cellular macromolecule metabolic process;cellular metabolic process;cellular nitrogen compound metabolic process;cellular process;macromolecule biosynthetic process;macromolecule metabolic process;metabolic process;nitrogen compound metabolic process;nucleic acid metabolic process;…		cell junction;cell part;intracellular membrane-bounded organelle;intracellular non-membrane-bounded organelle;intracellular organelle;intracellular organelle part;intracellular part;membrane-bounded organelle;non-membrane-bounded organelle;nuclear body;nuclear part;nuclear speck;nucleolus;nucleoplasm;nucleoplasm part;nucleus;organelle;organelle part	biological regulation;biosynthetic process;cellular metabolic process;cellular nitrogen compound metabolic process;cellular process;macromolecule metabolic process;metabolic process;nitrogen compound metabolic process;nucleobase-containing compound metabolic process;primary metabolic process;regulation of cell cycle;regulation of protein modification process;RNA metabolic process	cell part;intracellular membrane-bounded organelle;intracellular non-membrane-bounded organelle;intracellular organelle;nucleolus;nucleoplasm;nucleus;organelle		Cyclin_C;Cyclin_N	APPIERTO_RESPONSE_TO_FENRETINIDE_UP;BRUINS_UVC_RESPONSE_LATE;CAGGTG_V$E12_Q6;CHANG_CORE_SERUM_RESPONSE_DN;chr1p36;CTTTGT_V$LEF1_Q2;FORTSCHEGGER_PHF8_TARGETS_DN;GLI1_UP.V1_DN;GOLDRATH_EFF_VS_MEMORY_CD8_TCELL_DN;GOLDRATH_NAIVE_VS_EFF_CD8_TCELL_UP;GOLDRATH_NAIVE_VS_MEMORY_CD8_TCELL_UP;GRADE_COLON_CANCER_UP;GRAESSMANN_APOPTOSIS_BY_DOXORUBICIN_UP;GSE10239_MEMORY_VS_KLRG1HIGH_EFF_CD8_TCELL_UP;GSE13411_…	Acetylation;Alternativesplicing;Completeproteome;Cyclin;Nucleus;Phosphoprotein;Proteomicsidentification;Referenceproteome;Repeat;Transcription;Transcriptionregulation		GO:0000079;GO:0001932;GO:0006139;GO:0006351;GO:0006355;GO:0006807;GO:0008152;GO:0009058;GO:0009059;GO:0009889;GO:0009987;GO:0010468;GO:0010556;GO:0016070;GO:0019219;GO:0019220;GO:0019222;GO:0031323;GO:0031326;GO:0031399;GO:0032268;GO:0032774;GO:0034641;GO:0034645;GO:0042325;GO:0043170;GO:0043549;GO:0044237;GO:0044238;GO:0044249;GO:0044260;GO:0045859;GO:0050789;GO:0050790;GO:0050794;GO:0051171;GO:…		GO:0005634;GO:0005654;GO:0005730;GO:0016604;GO:0016607;GO:0030054;GO:0043226;GO:0043227;GO:0043228;GO:0043229;GO:0043231;GO:0043232;GO:0044422;GO:0044424;GO:0044428;GO:0044446;GO:0044451;GO:0044464	GO:0006139;GO:0006807;GO:0008152;GO:0009058;GO:0009987;GO:0016070;GO:0031399;GO:0034641;GO:0043170;GO:0044237;GO:0044238;GO:0051726;GO:0065007	GO:0005634;GO:0005654;GO:0005730;GO:0043226;GO:0043229;GO:0043231;GO:0043232;GO:0044464				3	3	3	11	11	11	58.147	0	1045600000	21	0.109497	0.888089	-0.0593143	-0.196018
26.87	25.5202	27.1021	26.8278	26.4538	27.4638	26.6105	26.9345	25.0156	24.4169	26.2413	27.4772	27.6057	27.4351	26.4432				cellular macromolecule metabolic process;cellular metabolic process;cellular nitrogen compound metabolic process;cellular process;macromolecule metabolic process;metabolic process;ncRNA metabolic process;ncRNA processing;nitrogen compound metabolic process;nucleic acid metabolic process;nucleobase-containing compound metabolic process;primary metabolic process;RNA metabolic process;RNA processing…	catalytic activity;hydrolase activity	blood microparticle;cell part;cytoplasm;extracellular region part;integrator complex;intracellular organelle part;intracellular part;macromolecular complex;nuclear part;nucleoplasm part;organelle part;protein complex	cellular metabolic process;cellular nitrogen compound metabolic process;cellular process;macromolecule metabolic process;metabolic process;nitrogen compound metabolic process;nucleobase-containing compound metabolic process;primary metabolic process;RNA metabolic process;RNA processing	cell part;cytoplasm;macromolecular complex;protein complex		Beta-Casp;Lactamase_B;RMMBL	AAGCACA,MIR-218;BIOPOLYMER_METABOLIC_PROCESS;CACTGTG,MIR-128A,MIR-128B;CHANDRAN_METASTASIS_DN;CHANDRAN_METASTASIS_TOP50_DN;chr1p36;DEURIG_T_CELL_PROLYMPHOCYTIC_LEUKEMIA_UP;DNA_DIRECTED_RNA_POLYMERASEII_HOLOENZYME;FOSTER_KDM1A_TARGETS_DN;GAGCTGG,MIR-337;GSE15324_NAIVE_VS_ACTIVATED_ELF4_KO_CD8_TCELL_DN;GSE16522_ANTI_CD3CD28_STIM_VS_UNSTIM_MEMORY_CD8_TCELL_DN;GSE16522_MEMORY_VS_NAIVE_ANTI_CD3CD28_ST…	Alternativesplicing;Completeproteome;Cytoplasm;Hydrolase;Nucleus;Proteomicsidentification;Referenceproteome	DSS1 complex;Integrator complex;Integrator-RNAPII complex	GO:0006139;GO:0006396;GO:0006807;GO:0008152;GO:0009987;GO:0016070;GO:0016073;GO:0016180;GO:0034470;GO:0034641;GO:0034660;GO:0043170;GO:0044237;GO:0044238;GO:0044260;GO:0090304	GO:0003824;GO:0016787	GO:0005737;GO:0032039;GO:0032991;GO:0043234;GO:0044421;GO:0044422;GO:0044424;GO:0044428;GO:0044446;GO:0044451;GO:0044464;GO:0072562	GO:0006139;GO:0006396;GO:0006807;GO:0008152;GO:0009987;GO:0016070;GO:0034641;GO:0043170;GO:0044237;GO:0044238	GO:0005737;GO:0032991;GO:0043234;GO:0044464				7	7	7	17.8	17.8	17.8	56.012	0	2346800000	20	0.308405	0.63257	-0.466523	-0.624305
27.4785	27.5283	26.4874	27.2776	25.4646	24.9544	27.3174	27.0734	27.7053	25.6219	25.3004	27.2798	27.5847	25.6175	27.4937				anatomical structure development;calcium ion-dependent exocytosis;cell differentiation;cellular developmental process;cellular process;cerebellum development;developmental process;establishment of localization;establishment of localization in cell;exocytosis;fat cell differentiation;response to abiotic stimulus;response to chemical stimulus;response to ethanol;response to light stimulus;response …	binding;calcium ion binding;cation binding;identical protein binding;ion binding;metal ion binding;protein binding	bleb;cell part;cell projection;cytoplasm;cytoplasmic part;endosome;extracellular membrane-bounded organelle;extracellular organelle;extracellular region part;extracellular vesicular exosome;Golgi apparatus;Golgi apparatus part;Golgi lumen;intracellular membrane-bounded organelle;intracellular organelle;intracellular organelle lumen;intracellular organelle part;intracellular part;late endosome;mem…	anatomical structure development;cell differentiation;cellular process;developmental process;establishment of localization;exocytosis;response to abiotic stimulus;response to chemical stimulus;response to stimulus;secretion;transport;vesicle-mediated transport	bleb;cell part;cell projection;cytoplasm;endosome;extracellular organelle;Golgi apparatus;intracellular membrane-bounded organelle;intracellular organelle;membrane;organelle;plasma membrane;vesicle		EF-hand_5;EF-hand_7	AKL_HTLV1_INFECTION_DN;BRUINS_UVC_RESPONSE_VIA_TP53_GROUP_A;chr1p36;DIAZ_CHRONIC_MEYLOGENOUS_LEUKEMIA_UP;GAUSSMANN_MLL_AF4_FUSION_TARGETS_F_UP;GOBERT_OLIGODENDROCYTE_DIFFERENTIATION_DN;GSE10239_MEMORY_VS_DAY4.5_EFF_CD8_TCELL_UP;GSE10239_NAIVE_VS_KLRG1HIGH_EFF_CD8_TCELL_UP;GSE14308_TH1_VS_INDUCED_TREG_UP;GSE14769_UNSTIM_VS_120MIN_LPS_BMDM_UP;GSE15324_ELF4_KO_VS_WT_ACTIVATED_CD8_TCELL_UP;GSE15930_N…	Alternativesplicing;Calcium;Cellprojection;Completeproteome;Cytoplasm;Exocytosis;Glycoprotein;Golgiapparatus;Metal-binding;Phosphoprotein;Polymorphism;Proteomicsidentification;Referenceproteome;Repeat;Signal		GO:0006810;GO:0006887;GO:0009314;GO:0009411;GO:0009416;GO:0009628;GO:0009650;GO:0009987;GO:0010033;GO:0016192;GO:0017156;GO:0021549;GO:0030154;GO:0032502;GO:0032940;GO:0042221;GO:0045444;GO:0045471;GO:0046903;GO:0048856;GO:0048869;GO:0050896;GO:0051234;GO:0051649;GO:0070625	GO:0005488;GO:0005509;GO:0005515;GO:0042802;GO:0043167;GO:0043169;GO:0046872	GO:0005737;GO:0005768;GO:0005770;GO:0005794;GO:0005796;GO:0005886;GO:0016020;GO:0031974;GO:0031982;GO:0031988;GO:0032059;GO:0042995;GO:0043226;GO:0043227;GO:0043229;GO:0043230;GO:0043231;GO:0043233;GO:0044421;GO:0044422;GO:0044424;GO:0044431;GO:0044444;GO:0044446;GO:0044464;GO:0065010;GO:0070013;GO:0070062	GO:0006810;GO:0006887;GO:0009628;GO:0009987;GO:0016192;GO:0030154;GO:0032502;GO:0042221;GO:0046903;GO:0048856;GO:0050896;GO:0051234	GO:0005737;GO:0005768;GO:0005794;GO:0005886;GO:0016020;GO:0031982;GO:0032059;GO:0042995;GO:0043226;GO:0043229;GO:0043230;GO:0043231;GO:0044464				7	7	7	30.5	30.5	30.5	28.001	0	2683100000	24	0.188542	0.765723	-0.312823	-0.412005
26.212	26.4258	26.1808	26.1591	24.9	26.3572	25.3527	26.4532	26.4873	25.0624	26.4666	26.1783	26.3438	26.6031	26.3459				behavior;behavioral response to pain;cellular component organization;cellular component organization at cellular level;cellular component organization or biogenesis;cellular component organization or biogenesis at cellular level;cellular process;extracellular matrix organization;extracellular structure organization;multicellular organismal process;multicellular organismal response to stress;respo…		basement membrane;extracellular matrix;extracellular matrix part;extracellular membrane-bounded organelle;extracellular organelle;extracellular region part;extracellular space;extracellular vesicular exosome;interstitial matrix;membrane-bounded organelle;membrane-bounded vesicle;organelle;proteinaceous extracellular matrix;vesicle	behavior;cellular component organization;cellular process;extracellular matrix organization;extracellular structure organization;multicellular organismal process;response to stimulus;response to stress	extracellular matrix;extracellular organelle;extracellular space;organelle;proteinaceous extracellular matrix;vesicle		fn3;VWA	CAGGTG_V$E12_Q6;CHEBOTAEV_GR_TARGETS_DN;chr1p36;ERB2_UP.V1_UP;GGGAGGRR_V$MAZ_Q6;GGGTGGRR_V$PAX4_03;GRAESSMANN_APOPTOSIS_BY_DOXORUBICIN_DN;GROSS_HYPOXIA_VIA_ELK3_AND_HIF1A_UP;GROSS_HYPOXIA_VIA_ELK3_DN;GROSS_HYPOXIA_VIA_HIF1A_DN;GSE13485_DAY7_VS_DAY21_YF17D_VACCINE_PBMC_DN;GSE13738_RESTING_VS_BYSTANDER_ACTIVATED_CD4_TCELL_UP;GSE15750_WT_VS_TRAF6KO_DAY10_EFF_CD8_TCELL_DN;GSE17721_0.5H_VS_12H_GARDIQU…	Alternativesplicing;Basementmembrane;Completeproteome;Extracellularmatrix;Glycoprotein;Proteomicsidentification;Referenceproteome;Repeat;Secreted;Signal		GO:0006950;GO:0007610;GO:0009987;GO:0016043;GO:0030198;GO:0032501;GO:0033555;GO:0043062;GO:0048265;GO:0048266;GO:0050896;GO:0071840;GO:0071841;GO:0071842		GO:0005578;GO:0005604;GO:0005614;GO:0005615;GO:0031012;GO:0031982;GO:0031988;GO:0043226;GO:0043227;GO:0043230;GO:0044420;GO:0044421;GO:0065010;GO:0070062	GO:0006950;GO:0007610;GO:0009987;GO:0016043;GO:0030198;GO:0032501;GO:0043062;GO:0050896	GO:0005578;GO:0005615;GO:0031012;GO:0031982;GO:0043226;GO:0043230				7	7	7	21.2	21.2	21.2	43.235	0	1506200000	13	0.027905	0.968371	-0.0329395	-0.0647322
29.4692	29.4148	29.7389	29.1459	29.2457	29.7158	29.117	29.1461	28.9369	28.9728	29.2702	29.0867	29.1571	29.2548	29.6572					binding;nucleic acid binding;RNA binding					MIF4G;PAM2	AACTTT_UNKNOWN;ACTTTAT,MIR-142-5P;ATGTACA,MIR-493;ATGTAGC,MIR-221,MIR-222;BIDUS_METASTASIS_UP;BIOPOLYMER_METABOLIC_PROCESS;BIOSYNTHETIC_PROCESS;BLALOCK_ALZHEIMERS_DISEASE_DN;BOYAULT_LIVER_CANCER_SUBCLASS_G1_UP;BREDEMEYER_RAG_SIGNALING_NOT_VIA_ATM_UP;BROWNE_HCMV_INFECTION_12HR_DN;BRUINS_UVC_RESPONSE_LATE;CATGTAA,MIR-496;CELLULAR_BIOSYNTHETIC_PROCESS;CELLULAR_COMPONENT_ASSEMBLY;CELLULAR_MACROMOLECU…	Completeproteome;Proteomicsidentification;Referenceproteome			GO:0003676;GO:0003723;GO:0005488							8	8	1	33.7	33.7	4.6	35.014	0	12482000000	123	0.637111	0.532319	-0.225191	-0.8232
27.5818	27.4827	27.8718	27.6396	27.9364	27.6252	27.9742	27.8837	28.2386	28.2748	27.6653	27.9049	27.7969	27.7335	27.3811				biological regulation;biosynthetic process;cellular aromatic compound metabolic process;cellular biosynthetic process;cellular metabolic compound salvage;cellular metabolic process;cellular nitrogen compound biosynthetic process;cellular nitrogen compound metabolic process;cellular process;cyclic nucleotide metabolic process;cyclic purine nucleotide metabolic process;energy homeostasis;heterocycl…	AMP deaminase activity;binding;catalytic activity;cation binding;deaminase activity;hydrolase activity;hydrolase activity, acting on carbon-nitrogen (but not peptide) bonds;hydrolase activity, acting on carbon-nitrogen (but not peptide) bonds, in cyclic amidines;ion binding;metal ion binding	cell part;cytoplasmic part;cytosol;intracellular part	biological regulation;biosynthetic process;cellular aromatic compound metabolic process;cellular metabolic compound salvage;cellular metabolic process;cellular nitrogen compound metabolic process;cellular process;heterocycle metabolic process;homeostatic process;metabolic process;multicellular organismal process;nitrogen compound metabolic process;nucleobase-containing compound metabolic process;…	cell part;cytosol	Purine metabolism	A_deaminase	AKT_UP.V1_DN;AKT_UP_MTOR_DN.V1_DN;BAKKER_FOXO3_TARGETS_UP;BENPORATH_MYC_TARGETS_WITH_EBOX;CACGTG_V$MYC_Q2;CAGGTG_V$E12_Q6;CAGTGTT,MIR-141,MIR-200A;chr1p34;DANG_BOUND_BY_MYC;DAVICIONI_MOLECULAR_ARMS_VS_ERMS_DN;DELACROIX_RARG_BOUND_MEF;FONTAINE_FOLLICULAR_THYROID_ADENOMA_UP;GGGAGGRR_V$MAZ_Q6;GINESTIER_BREAST_CANCER_ZNF217_AMPLIFIED_DN;GRADE_COLON_CANCER_UP;GRAESSMANN_APOPTOSIS_BY_DOXORUBICIN_UP;GRA…	3D-structure;Alternativesplicing;Completeproteome;Diseasemutation;Hereditaryspasticparaplegia;Hydrolase;Metal-binding;Neurodegeneration;Nucleotidemetabolism;Phosphoprotein;Polymorphism;Proteomicsidentification;Referenceproteome;Zinc		GO:0006139;GO:0006144;GO:0006163;GO:0006164;GO:0006188;GO:0006725;GO:0006753;GO:0006807;GO:0008152;GO:0009058;GO:0009112;GO:0009117;GO:0009123;GO:0009124;GO:0009126;GO:0009127;GO:0009150;GO:0009152;GO:0009156;GO:0009161;GO:0009165;GO:0009167;GO:0009168;GO:0009187;GO:0009259;GO:0009260;GO:0009987;GO:0018130;GO:0032261;GO:0032264;GO:0032501;GO:0034641;GO:0034654;GO:0042592;GO:0043094;GO:0043101;GO:…	GO:0003824;GO:0003876;GO:0005488;GO:0016787;GO:0016810;GO:0016814;GO:0019239;GO:0043167;GO:0043169;GO:0046872	GO:0005829;GO:0044424;GO:0044444;GO:0044464	GO:0006139;GO:0006725;GO:0006807;GO:0008152;GO:0009058;GO:0009117;GO:0009987;GO:0032501;GO:0034641;GO:0042592;GO:0043094;GO:0043101;GO:0044237;GO:0044238;GO:0044281;GO:0046483;GO:0055086;GO:0065007	GO:0005829;GO:0044464	ko00230			14	14	14	16.8	16.8	16.8	98.401	0	3846700000	49	1.09904	0.380909	0.296834	1.19751
27.6477	27.6211	26.8002	27.0536	27.4049	27.0239	27.2309	27.1219	27.3931	27.6999	25.2413	26.7379	26.7753	27.0052	27.1584				biological regulation;cell cycle process;cell division;cellular component organization;cellular component organization at cellular level;cellular component organization or biogenesis;cellular component organization or biogenesis at cellular level;cellular process;cytoskeleton organization;establishment of chromosome localization;establishment of localization;establishment of localization in cell;…	binding;cytoskeletal protein binding;microtubule binding;protein binding;tubulin binding	cell part;cytoplasm;cytoplasmic part;cytoskeletal part;cytoskeleton;cytosol;intracellular non-membrane-bounded organelle;intracellular organelle;intracellular organelle part;intracellular part;microtubule cytoskeleton;midbody;non-membrane-bounded organelle;nuclear part;nucleoplasm;organelle;organelle part;spindle;spindle pole	biological regulation;cell division;cellular component organization;cellular process;cytoskeleton organization;establishment of localization;organelle organization;regulation of cell cycle;regulation of mitotic cell cycle;regulation of organelle organization;regulation of protein modification process	cell part;cytoplasm;cytoskeleton;cytosol;intracellular non-membrane-bounded organelle;intracellular organelle;midbody;nucleoplasm;organelle			AFFAR_YY1_TARGETS_UP;ATAAGCT,MIR-21;BOUDOUKHA_BOUND_BY_IGF2BP2;BUYTAERT_PHOTODYNAMIC_THERAPY_STRESS_DN;CAHOY_ASTROGLIAL;CCAATNNSNNNGCG_UNKNOWN;CHANG_CYCLING_GENES;CHEN_METABOLIC_SYNDROM_NETWORK;chr1p13;DODD_NASOPHARYNGEAL_CARCINOMA_DN;GARGALOVIC_RESPONSE_TO_OXIDIZED_PHOSPHOLIPIDS_GREEN_DN;GATTGGY_V$NFY_Q6_01;GAZDA_DIAMOND_BLACKFAN_ANEMIA_ERYTHROID_DN;GEORGES_TARGETS_OF_MIR192_AND_MIR215;GOBERT_OL…	Alternativesplicing;Cellcycle;Celldivision;Coiledcoil;Completeproteome;Cytoplasm;Cytoskeleton;Mitosis;Phosphoprotein;Polymorphism;Proteomicsidentification;Referenceproteome;Repeat		GO:0000079;GO:0000226;GO:0001558;GO:0001578;GO:0001932;GO:0006355;GO:0006996;GO:0007010;GO:0007017;GO:0007080;GO:0007346;GO:0009889;GO:0009891;GO:0009893;GO:0009987;GO:0010468;GO:0010556;GO:0010557;GO:0010564;GO:0010604;GO:0010628;GO:0010638;GO:0016043;GO:0019219;GO:0019220;GO:0019222;GO:0022402;GO:0030308;GO:0031110;GO:0031112;GO:0031113;GO:0031116;GO:0031323;GO:0031325;GO:0031326;GO:0031328;GO:…	GO:0005488;GO:0005515;GO:0008017;GO:0008092;GO:0015631	GO:0000922;GO:0005654;GO:0005737;GO:0005819;GO:0005829;GO:0005856;GO:0015630;GO:0030496;GO:0043226;GO:0043228;GO:0043229;GO:0043232;GO:0044422;GO:0044424;GO:0044428;GO:0044430;GO:0044444;GO:0044446;GO:0044464	GO:0006996;GO:0007010;GO:0007346;GO:0009987;GO:0016043;GO:0031399;GO:0033043;GO:0051234;GO:0051301;GO:0051726;GO:0065007	GO:0005654;GO:0005737;GO:0005829;GO:0005856;GO:0030496;GO:0043226;GO:0043229;GO:0043232;GO:0044464			+	5	5	5	19.8	19.8	19.8	35.56	0	2844700000	51	0.0195373	0.979717	-0.0115692	-0.038147
31.0536	31.0608	31.1606	30.9671	31.0686	30.953	31.1167	31.0206	31.0318	31.1944	31.0231	30.7912	30.7846	30.8351	30.7462				amine metabolic process;biological regulation;carboxylic acid metabolic process;cellular amine metabolic process;cellular amino acid metabolic process;cellular ketone metabolic process;cellular macromolecule metabolic process;cellular metabolic process;cellular modified amino acid metabolic process;cellular nitrogen compound metabolic process;cellular process;coenzyme metabolic process;cofactor m…	adenosylhomocysteinase activity;catalytic activity;hydrolase activity;hydrolase activity, acting on ether bonds;trialkylsulfonium hydrolase activity	cell part;cytoplasmic part;cytosol;endoplasmic reticulum;extracellular membrane-bounded organelle;extracellular organelle;extracellular region part;extracellular vesicular exosome;intracellular membrane-bounded organelle;intracellular organelle;intracellular part;membrane-bounded organelle;membrane-bounded vesicle;organelle;vesicle	amine metabolic process;biological regulation;cellular amino acid metabolic process;cellular ketone metabolic process;cellular metabolic process;cellular nitrogen compound metabolic process;cellular process;cofactor metabolic process;establishment of localization;heterocycle metabolic process;macromolecule metabolic process;metabolic process;mRNA metabolic process;mRNA processing;nitrogen compoun…	cell part;cytosol;endoplasmic reticulum;extracellular organelle;intracellular membrane-bounded organelle;intracellular organelle;organelle;vesicle	Cysteine and methionine metabolism	AdoHcyase;AdoHcyase_NAD	ATTCTTT,MIR-186;BENPORATH_MYC_MAX_TARGETS;BRUINS_UVC_RESPONSE_LATE;CAGGTG_V$E12_Q6;CAMP_UP.V1_UP;CCACACA,MIR-147;chr1p13;CTTTGA_V$LEF1_Q2;CTTTGT_V$LEF1_Q2;DANG_BOUND_BY_MYC;DIAZ_CHRONIC_MEYLOGENOUS_LEUKEMIA_UP;DORSAM_HOXA9_TARGETS_UP;FEVR_CTNNB1_TARGETS_DN;FLECHNER_BIOPSY_KIDNEY_TRANSPLANT_OK_VS_DONOR_UP;FLECHNER_BIOPSY_KIDNEY_TRANSPLANT_REJECTED_VS_OK_DN;FULCHER_INFLAMMATORY_RESPONSE_LECTIN_VS_L…	3D-structure;Acetylation;Alternativesplicing;Completeproteome;Endoplasmicreticulum;Hydrolase;NAD;One-carbonmetabolism;Phosphoprotein;Referenceproteome		GO:0002028;GO:0006082;GO:0006139;GO:0006378;GO:0006396;GO:0006397;GO:0006520;GO:0006575;GO:0006605;GO:0006611;GO:0006730;GO:0006732;GO:0006790;GO:0006807;GO:0006810;GO:0006886;GO:0006913;GO:0008152;GO:0009116;GO:0009119;GO:0009308;GO:0009987;GO:0010035;GO:0010038;GO:0010468;GO:0010765;GO:0010959;GO:0015031;GO:0016070;GO:0016071;GO:0019219;GO:0019222;GO:0019752;GO:0022898;GO:0031123;GO:0031124;GO:…	GO:0003824;GO:0004013;GO:0016787;GO:0016801;GO:0016802	GO:0005783;GO:0005829;GO:0031982;GO:0031988;GO:0043226;GO:0043227;GO:0043229;GO:0043230;GO:0043231;GO:0044421;GO:0044424;GO:0044444;GO:0044464;GO:0065010;GO:0070062	GO:0006082;GO:0006139;GO:0006396;GO:0006397;GO:0006520;GO:0006605;GO:0006730;GO:0006790;GO:0006807;GO:0006810;GO:0006913;GO:0008152;GO:0009116;GO:0009308;GO:0009987;GO:0015031;GO:0016070;GO:0016071;GO:0034641;GO:0042180;GO:0042221;GO:0043170;GO:0044237;GO:0044238;GO:0044281;GO:0046483;GO:0050896;GO:0051049;GO:0051169;GO:0051186;GO:0051234;GO:0055086;GO:0065007	GO:0005783;GO:0005829;GO:0031982;GO:0043226;GO:0043229;GO:0043230;GO:0043231;GO:0044464	ko00270		+	25	25	2	50.4	50.4	7	58.951	0	39358000000	336	0.00752198	0.994747	0.00115242	0.00758662
27.8413	27.8221	28.3855	27.9214	28.3055	28.1751	28.3659	28.0917	28.0514	28.4644	28.3156	27.9298	27.6511	28.1332	28.2429				acetyl-CoA catabolic process;acetyl-CoA metabolic process;biological regulation;catabolic process;cation transport;cell redox homeostasis;cellular catabolic process;cellular homeostasis;cellular metabolic process;cellular process;coenzyme catabolic process;coenzyme metabolic process;cofactor catabolic process;cofactor metabolic process;establishment of localization;homeostatic process;hydrogen tr…	binding;catalytic activity;cation transmembrane transporter activity;coenzyme binding;cofactor binding;hydrogen ion transmembrane transporter activity;inorganic cation transmembrane transporter activity;ion transmembrane transporter activity;monovalent inorganic cation transmembrane transporter activity;NAD binding;NAD(P)+ transhydrogenase (AB-specific) activity;NAD(P)+ transhydrogenase (B-specif…	cell part;cytoplasmic part;integral to membrane;intracellular membrane-bounded organelle;intracellular organelle;intracellular organelle part;intracellular part;intrinsic to membrane;membrane;membrane part;membrane-bounded organelle;mitochondrial inner membrane;mitochondrial membrane;mitochondrial membrane part;mitochondrial part;mitochondrial respiratory chain;mitochondrion;organelle;organelle i…	biological regulation;catabolic process;cellular homeostasis;cellular metabolic process;cellular process;cofactor metabolic process;establishment of localization;homeostatic process;hydrogen transport;ion transport;metabolic process;small molecule metabolic process;transport	cell part;intracellular membrane-bounded organelle;intracellular organelle;membrane;mitochondrion;organelle	Nicotinate and nicotinamide metabolism	AlaDh_PNT_C;AlaDh_PNT_N;DUF3814;PNTB	AEROBIC_RESPIRATION;ALCALAY_AML_BY_NPM1_LOCALIZATION_DN;BLALOCK_ALZHEIMERS_DISEASE_DN;BYSTRYKH_HEMATOPOIESIS_STEM_CELL_AND_BRAIN_QTL_TRANS;CAIRO_HEPATOBLASTOMA_DN;CARBOHYDRATE_METABOLIC_PROCESS;CASORELLI_ACUTE_PROMYELOCYTIC_LEUKEMIA_DN;CATABOLIC_PROCESS;CATION_TRANSMEMBRANE_TRANSPORTER_ACTIVITY;CATION_TRANSPORT;CELLULAR_CARBOHYDRATE_METABOLIC_PROCESS;CELLULAR_CATABOLIC_PROCESS;CELLULAR_RESPIRATIO…	3D-structure;Acetylation;Completeproteome;Diseasemutation;Membrane;Mitochondrion;Mitochondrioninnermembrane;NAD;NADP;Oxidoreductase;Proteomicsidentification;Referenceproteome;Transitpeptide;Transmembrane;Transmembranehelix		GO:0006084;GO:0006099;GO:0006732;GO:0006810;GO:0006811;GO:0006812;GO:0006818;GO:0008152;GO:0009056;GO:0009109;GO:0009987;GO:0015672;GO:0015992;GO:0019725;GO:0042592;GO:0044237;GO:0044248;GO:0044281;GO:0045454;GO:0046356;GO:0050789;GO:0050794;GO:0051186;GO:0051187;GO:0051234;GO:0055114;GO:0065007;GO:0065008;GO:0072593	GO:0000166;GO:0003824;GO:0003957;GO:0005215;GO:0005488;GO:0008324;GO:0008746;GO:0008750;GO:0015075;GO:0015077;GO:0015078;GO:0016491;GO:0016651;GO:0016652;GO:0022857;GO:0022890;GO:0022891;GO:0022892;GO:0048037;GO:0050661;GO:0050662;GO:0051287	GO:0005739;GO:0005743;GO:0005746;GO:0016020;GO:0016021;GO:0019866;GO:0031090;GO:0031224;GO:0031966;GO:0043226;GO:0043227;GO:0043229;GO:0043231;GO:0044422;GO:0044424;GO:0044425;GO:0044429;GO:0044444;GO:0044446;GO:0044455;GO:0044464;GO:0070469	GO:0006810;GO:0006811;GO:0006818;GO:0008152;GO:0009056;GO:0009987;GO:0019725;GO:0042592;GO:0044237;GO:0044281;GO:0051186;GO:0051234;GO:0065007	GO:0005739;GO:0016020;GO:0043226;GO:0043229;GO:0043231;GO:0044464	ko00760			16	16	16	19.3	19.3	19.3	113.88	0	5424800000	67	0.582807	0.587441	0.174545	0.714114
28.776	28.6622	28.7544	28.6359	28.8823	28.1715	28.6618	29.1677	29.5113	29.1025	28.4145	28.9624	28.2253	28.3938	28.6495				biological regulation;cellular macromolecule metabolic process;cellular metabolic process;cellular process;cellular protein metabolic process;dephosphorylation;macromolecule metabolic process;macromolecule modification;metabolic process;negative regulation of biological process;negative regulation of cellular process;negative regulation of molecular function;negative regulation of transmembrane t…	binding;enzyme binding;phosphatase binding;protein binding;protein phosphatase 2A binding;protein phosphatase binding	actin cytoskeleton;cell part;cytoplasm;cytoskeleton;intracellular non-membrane-bounded organelle;intracellular organelle;intracellular part;non-membrane-bounded organelle;organelle	biological regulation;cellular metabolic process;cellular process;macromolecule metabolic process;macromolecule modification;metabolic process;phosphorus metabolic process;primary metabolic process;protein dephosphorylation;protein metabolic process;protein modification process;regulation of transport	cell part;cytoplasm;cytoskeleton;intracellular non-membrane-bounded organelle;intracellular organelle;organelle		CortBP2	AAGCAAT,MIR-137;ACATTCC,MIR-1,MIR-206;ACTIN_CYTOSKELETON;AGCYRWTTC_UNKNOWN;CCGNMNNTNACG_UNKNOWN;CHEN_METABOLIC_SYNDROM_NETWORK;chr1p13;CTGCAGY_UNKNOWN;CTTTGT_V$LEF1_Q2;CYTOSKELETON;DAIRKEE_TERT_TARGETS_DN;GCM_RAB10;GGGCGGR_V$SP1_Q6;GGGYGTGNY_UNKNOWN;GSE11864_UNTREATED_VS_CSF1_IFNG_IN_MAC_DN;GSE13738_RESTING_VS_BYSTANDER_ACTIVATED_CD4_TCELL_DN;GSE14769_UNSTIM_VS_40MIN_LPS_BMDM_DN;GSE17721_0.5H_VS_…	Coiledcoil;Completeproteome;Cytoplasm;Cytoskeleton;Phosphoprotein;Polymorphism;Proteomicsidentification;Referenceproteome		GO:0006464;GO:0006470;GO:0006793;GO:0006796;GO:0008152;GO:0009987;GO:0016311;GO:0019538;GO:0032409;GO:0032410;GO:0032879;GO:0034762;GO:0034763;GO:0043170;GO:0043412;GO:0044092;GO:0044237;GO:0044238;GO:0044260;GO:0044267;GO:0048519;GO:0048523;GO:0050789;GO:0050794;GO:0051049;GO:0051051;GO:0065007;GO:0065009	GO:0005488;GO:0005515;GO:0019899;GO:0019902;GO:0019903;GO:0051721	GO:0005737;GO:0005856;GO:0015629;GO:0043226;GO:0043228;GO:0043229;GO:0043232;GO:0044424;GO:0044464	GO:0006464;GO:0006470;GO:0006793;GO:0008152;GO:0009987;GO:0019538;GO:0043170;GO:0043412;GO:0044237;GO:0044238;GO:0051049;GO:0065007	GO:0005737;GO:0005856;GO:0043226;GO:0043229;GO:0043232;GO:0044464				19	19	19	37.4	37.4	37.4	70.157	0	7569900000	66	0.332756	0.685027	0.180816	0.538847
33.5441	33.5269	33.3956	33.1523	33.1867	33.1043	33.1273	32.9666	32.9717	33.0466	33.28	32.8702	33.0498	33.1649	33.4244				anatomical structure development;biological regulation;catabolic process;cellular catabolic process;cellular macromolecule catabolic process;cellular macromolecule metabolic process;cellular metabolic process;cellular nitrogen compound metabolic process;cellular process;developmental process;developmental process involved in reproduction;gonad development;macromolecule catabolic process;macromole…	binding;DNA binding;nucleic acid binding	cell part;CRD-mediated mRNA stability complex;cytoplasm;cytoplasmic part;Golgi apparatus;intracellular membrane-bounded organelle;intracellular organelle;intracellular organelle part;intracellular part;macromolecular complex;membrane;membrane-bounded organelle;mitochondrial inner membrane;mitochondrial membrane;mitochondrial part;organelle;organelle inner membrane;organelle membrane;organelle par…	anatomical structure development;biological regulation;catabolic process;cellular metabolic process;cellular nitrogen compound metabolic process;cellular process;developmental process;macromolecule metabolic process;metabolic process;mRNA metabolic process;nitrogen compound metabolic process;nucleobase-containing compound metabolic process;primary metabolic process;RNA catabolic process;RNA metab…	cell part;cytoplasm;Golgi apparatus;intracellular membrane-bounded organelle;intracellular organelle;macromolecular complex;membrane;organelle;plasma membrane;protein complex		CSD;SUZ-C	AAGCACA,MIR-218;ACCATTT,MIR-522;ACTAYRNNNCCCR_UNKNOWN;ACTGCAG,MIR-17-3P;ANATOMICAL_STRUCTURE_DEVELOPMENT;ATTCTTT,MIR-186;BENPORATH_MYC_MAX_TARGETS;BLALOCK_ALZHEIMERS_DISEASE_INCIPIENT_UP;BLALOCK_ALZHEIMERS_DISEASE_UP;BOYAULT_LIVER_CANCER_SUBCLASS_G3_UP;CACGTG_V$MYC_Q2;CAGCTG_V$AP4_Q5;CAMPS_COLON_CANCER_COPY_NUMBER_UP;CCAWNWWNNNGGC_UNKNOWN;chr1p22;CTAWWWATA_V$RSRFC4_Q2;CTCAGGG,MIR-125B,MIR-125A;CT…	3D-structure;Acetylation;Alternativesplicing;Completeproteome;Cytoplasm;Phosphoprotein;Proteomicsidentification;Referenceproteome;Repeat;RNA-binding	Multiprotein complex (mRNA turnover)	GO:0000956;GO:0003006;GO:0006139;GO:0006355;GO:0006401;GO:0006402;GO:0006807;GO:0008152;GO:0008406;GO:0008584;GO:0009056;GO:0009057;GO:0009889;GO:0009987;GO:0010468;GO:0010556;GO:0016070;GO:0016071;GO:0019219;GO:0019222;GO:0022414;GO:0031323;GO:0031326;GO:0032502;GO:0034641;GO:0043170;GO:0044237;GO:0044238;GO:0044248;GO:0044260;GO:0044265;GO:0048513;GO:0048608;GO:0048856;GO:0050789;GO:0050794;GO:…	GO:0003676;GO:0003677;GO:0005488	GO:0005737;GO:0005743;GO:0005794;GO:0005886;GO:0016020;GO:0019866;GO:0031090;GO:0031966;GO:0032991;GO:0043226;GO:0043227;GO:0043229;GO:0043231;GO:0043234;GO:0044422;GO:0044424;GO:0044429;GO:0044444;GO:0044446;GO:0044464;GO:0070937	GO:0006139;GO:0006401;GO:0006807;GO:0008152;GO:0009056;GO:0009987;GO:0016070;GO:0016071;GO:0032502;GO:0034641;GO:0043170;GO:0044237;GO:0044238;GO:0048856;GO:0065007	GO:0005737;GO:0005794;GO:0005886;GO:0016020;GO:0032991;GO:0043226;GO:0043229;GO:0043231;GO:0043234;GO:0044464				52	52	49	58.1	58.1	52.6	88.884	0	194170000000	1139	2.14071	0.217588	-0.317834	-1.68269
32.7218	32.7085	32.6262	32.7387	32.7532	32.5892	32.6556	32.6094	32.6514	32.5972	32.6913	32.5382	32.8701	32.8886	32.8743				actin filament capping;barbed-end actin filament capping;biological regulation;blood coagulation;cellular component assembly;cellular component movement;cellular component organization;cellular component organization or biogenesis;cellular process;coagulation;defense response;hemostasis;immune response;immune system process;innate immune response;macromolecular complex assembly;macromolecular com…	actin binding;binding;cytoskeletal protein binding;protein binding	actin cytoskeleton;cell part;cytoplasmic part;cytoskeletal part;cytoskeleton;cytosol;extracellular membrane-bounded organelle;extracellular organelle;extracellular region;extracellular region part;extracellular vesicular exosome;F-actin capping protein complex;intracellular non-membrane-bounded organelle;intracellular organelle;intracellular organelle part;intracellular part;macromolecular comple…	biological regulation;cellular component assembly;cellular component movement;cellular component organization;cellular process;coagulation;immune system process;macromolecular complex assembly;multicellular organismal process;protein complex assembly;regulation of body fluid levels;regulation of organelle organization;response to stimulus;response to stress	cell part;cytoskeleton;cytosol;extracellular organelle;extracellular region;F-actin capping protein complex;intracellular non-membrane-bounded organelle;intracellular organelle;macromolecular complex;organelle;protein complex;vesicle		F-actin_cap_A	AAAYRNCTG_UNKNOWN;ACCAAAG,MIR-9;ACTGTGA,MIR-27A,MIR-27B;ACTIN_BINDING;ACTIN_CYTOSKELETON;ATACTGT,MIR-144;ATTCTTT,MIR-186;BENPORATH_MYC_MAX_TARGETS;CAGGTA_V$AREB6_01;CELLULAR_COMPONENT_ASSEMBLY;chr1p13;CYTOSKELETAL_PART;CYTOSKELETAL_PROTEIN_BINDING;CYTOSKELETON;DANG_BOUND_BY_MYC;FLECHNER_BIOPSY_KIDNEY_TRANSPLANT_OK_VS_DONOR_UP;GCM_APEX1;GCM_CBFB;GCM_PPP1CC;GCM_PSME1;GNF2_MSN;GNF2_PAK2;GNF2_STAT6;G…	3D-structure;Acetylation;Actin-binding;Actincapping;Completeproteome;Cytoplasm;Cytoskeleton;Directproteinsequencing;Referenceproteome	Dynactin complex (DCTN1, DCTN2, DCTN3, DCTN4, DCTN6, CAPZA1, CAPZB, ACTR1A)	GO:0002376;GO:0006461;GO:0006928;GO:0006950;GO:0006952;GO:0006955;GO:0007596;GO:0007599;GO:0008064;GO:0009987;GO:0010639;GO:0016043;GO:0022607;GO:0030832;GO:0030833;GO:0030834;GO:0030835;GO:0030837;GO:0031333;GO:0032271;GO:0032272;GO:0032501;GO:0032535;GO:0032956;GO:0032970;GO:0033043;GO:0043242;GO:0043244;GO:0043254;GO:0043933;GO:0044087;GO:0045087;GO:0048519;GO:0048523;GO:0050789;GO:0050794;GO:…	GO:0003779;GO:0005488;GO:0005515;GO:0008092	GO:0005576;GO:0005829;GO:0005856;GO:0008290;GO:0015629;GO:0031982;GO:0031988;GO:0032991;GO:0043226;GO:0043227;GO:0043228;GO:0043229;GO:0043230;GO:0043232;GO:0043234;GO:0044421;GO:0044422;GO:0044424;GO:0044430;GO:0044444;GO:0044446;GO:0044464;GO:0065010;GO:0070062;GO:0071203	GO:0002376;GO:0006461;GO:0006928;GO:0006950;GO:0009987;GO:0016043;GO:0022607;GO:0032501;GO:0033043;GO:0050817;GO:0050878;GO:0050896;GO:0065003;GO:0065007	GO:0005576;GO:0005829;GO:0005856;GO:0008290;GO:0031982;GO:0032991;GO:0043226;GO:0043229;GO:0043230;GO:0043232;GO:0043234;GO:0044464				22	22	17	62.9	62.9	52.4	32.922	0	124160000000	546	2.0326	0.591009	-0.089106	-0.706288
26.9335	26.7958	27.1144	26.6895	26.7286	25.2119	27.0245	26.6009	26.7288	26.8947	24.1896	26.5789	26.7465	26.5667	26.2784				biological regulation;biosynthetic process;cellular biosynthetic process;cellular component disassembly;cellular component disassembly at cellular level;cellular component organization;cellular component organization at cellular level;cellular component organization or biogenesis;cellular component organization or biogenesis at cellular level;cellular macromolecular complex disassembly;cellular m…	catalytic activity;kinase activity;transferase activity;transferase activity, transferring phosphorus-containing groups	cell part;cytoplasmic part;intracellular membrane-bounded organelle;intracellular organelle;intracellular organelle part;intracellular part;membrane;membrane-bounded organelle;mitochondrial inner membrane;mitochondrial membrane;mitochondrial part;mitochondrion;nuclear part;nucleoplasm;nucleus;organelle;organelle inner membrane;organelle membrane;organelle part	biological regulation;biosynthetic process;cellular component disassembly;cellular component organization;cellular metabolic process;cellular process;macromolecule metabolic process;metabolic process;mitochondrial translation;mitochondrion organization;organelle organization;primary metabolic process;protein metabolic process;regulation of cell cycle;regulation of mitotic cell cycle;regulation of…	cell part;intracellular membrane-bounded organelle;intracellular organelle;membrane;mitochondrion;nucleoplasm;nucleus;organelle		DUF1713	CELLULAR_MACROMOLECULE_METABOLIC_PROCESS;CELLULAR_PROTEIN_METABOLIC_PROCESS;chr1p36;DODD_NASOPHARYNGEAL_CARCINOMA_DN;GSE13306_RA_VS_UNTREATED_TREG_DN;GSE1432_CTRL_VS_IFNG_1H_MICROGLIA_UP;GSE17721_0.5H_VS_4H_GARDIQUIMOD_BMDM_UP;GSE17721_0.5H_VS_8H_GARDIQUIMOD_BMDM_UP;GSE17721_12H_VS_24H_LPS_BMDM_DN;GSE17721_LPS_VS_CPG_2H_BMDM_UP;GSE17721_LPS_VS_POLYIC_16H_BMDM_UP;GSE17721_POLYIC_VS_PAM3CSK4_16H_BM…	Completeproteome;Kinase;Mitochondrion;Nucleus;Polymorphism;Referenceproteome;Transferase		GO:0006412;GO:0006413;GO:0006414;GO:0006415;GO:0006996;GO:0007005;GO:0007088;GO:0007346;GO:0008152;GO:0009058;GO:0009059;GO:0009893;GO:0009987;GO:0010564;GO:0010604;GO:0010639;GO:0010948;GO:0016043;GO:0019222;GO:0019538;GO:0022411;GO:0030162;GO:0031323;GO:0031325;GO:0032268;GO:0032270;GO:0032543;GO:0032984;GO:0033043;GO:0034621;GO:0034623;GO:0034645;GO:0043170;GO:0043241;GO:0043624;GO:0043933;GO:…	GO:0003824;GO:0016301;GO:0016740;GO:0016772	GO:0005634;GO:0005654;GO:0005739;GO:0005743;GO:0016020;GO:0019866;GO:0031090;GO:0031966;GO:0043226;GO:0043227;GO:0043229;GO:0043231;GO:0044422;GO:0044424;GO:0044428;GO:0044429;GO:0044444;GO:0044446;GO:0044464	GO:0006412;GO:0006413;GO:0006414;GO:0006996;GO:0007005;GO:0007346;GO:0008152;GO:0009058;GO:0009987;GO:0016043;GO:0019538;GO:0022411;GO:0032543;GO:0033043;GO:0043170;GO:0044237;GO:0044238;GO:0051726;GO:0065007	GO:0005634;GO:0005654;GO:0005739;GO:0016020;GO:0043226;GO:0043229;GO:0043231;GO:0044464				1	1	1	8.6	8.6	8.6	18.661	0	1692600000	30	0.499642	0.531528	-0.360173	-0.824016
28.4321	28.779	28.9388	28.3544	28.4799	28.6318	28.6571	28.816	28.5935	28.646	28.7098	28.5893	28.3532	28.5213	28.3387				biological regulation;biosynthetic process;cellular biosynthetic process;cellular macromolecule metabolic process;cellular metabolic process;cellular nitrogen compound metabolic process;cellular process;macromolecule metabolic process;metabolic process;mRNA metabolic process;mRNA processing;nitrogen compound metabolic process;nucleic acid metabolic process;nucleobase-containing compound metabolic…	adenyl nucleotide binding;adenyl ribonucleotide binding;ATP binding;ATPase activity;ATPase activity, coupled;ATP-dependent helicase activity;binding;catalytic activity;cation binding;DNA binding;DNA-dependent ATPase activity;helicase activity;hydrolase activity;hydrolase activity, acting on acid anhydrides;hydrolase activity, acting on acid anhydrides, in phosphorus-containing anhydrides;ion bind…	cell part;cytoplasm;intracellular organelle part;intracellular part;macromolecular complex;nuclear part;nucleoplasm part;organelle part;protein complex;ribonucleoprotein complex;spliceosomal complex;transcription elongation factor complex	biological regulation;biosynthetic process;cellular metabolic process;cellular nitrogen compound metabolic process;cellular process;macromolecule metabolic process;metabolic process;mRNA metabolic process;mRNA processing;nitrogen compound metabolic process;nucleobase-containing compound metabolic process;primary metabolic process;RNA metabolic process;RNA processing;RNA splicing;transcription ter…	cell part;cytoplasm;macromolecular complex;protein complex;ribonucleoprotein complex;spliceosomal complex;transcription elongation factor complex		Helicase_C;SNF2_N;zf-GRF	AGUIRRE_PANCREATIC_CANCER_COPY_NUMBER_UP;ATPASE_ACTIVITY;ATPASE_ACTIVITY_COUPLED;BENPORATH_CYCLING_GENES;BENPORATH_NANOG_TARGETS;BENPORATH_SOX2_TARGETS;BIDUS_METASTASIS_UP;BIOPOLYMER_METABOLIC_PROCESS;BROWNE_HCMV_INFECTION_14HR_DN;BROWNE_HCMV_INFECTION_1HR_DN;CELLULAR_COMPONENT_DISASSEMBLY;CELLULAR_MACROMOLECULE_METABOLIC_PROCESS;CELLULAR_PROTEIN_COMPLEX_DISASSEMBLY;CELLULAR_PROTEIN_METABOLIC_PRO…	Alternativesplicing;ATP-binding;Completeproteome;Cytoplasm;DNA-binding;Helicase;Hydrolase;mRNAprocessing;mRNAsplicing;Nucleotide-binding;Nucleus;Phosphoprotein;Polymorphism;Proteomicsidentification;Referenceproteome;Spliceosome;Transcription;Transcriptionregulation;Transcriptiontermination		GO:0006139;GO:0006353;GO:0006355;GO:0006369;GO:0006396;GO:0006397;GO:0006807;GO:0008152;GO:0008380;GO:0009058;GO:0009889;GO:0009987;GO:0010468;GO:0010556;GO:0016070;GO:0016071;GO:0019219;GO:0019222;GO:0031323;GO:0031326;GO:0032774;GO:0034641;GO:0043170;GO:0044237;GO:0044238;GO:0044249;GO:0044260;GO:0050789;GO:0050794;GO:0051171;GO:0051252;GO:0060255;GO:0065007;GO:0080090;GO:0090304;GO:2000112	GO:0000166;GO:0003676;GO:0003677;GO:0003824;GO:0004386;GO:0005488;GO:0005524;GO:0008026;GO:0008094;GO:0008270;GO:0016462;GO:0016787;GO:0016817;GO:0016818;GO:0016887;GO:0017076;GO:0017111;GO:0030554;GO:0032553;GO:0032555;GO:0032559;GO:0035639;GO:0042623;GO:0043167;GO:0043169;GO:0046872;GO:0046914;GO:0070035	GO:0005681;GO:0005737;GO:0008023;GO:0030529;GO:0032991;GO:0043234;GO:0044422;GO:0044424;GO:0044428;GO:0044446;GO:0044451;GO:0044464	GO:0006139;GO:0006353;GO:0006396;GO:0006397;GO:0006807;GO:0008152;GO:0008380;GO:0009058;GO:0009987;GO:0016070;GO:0016071;GO:0034641;GO:0043170;GO:0044237;GO:0044238;GO:0065007	GO:0005681;GO:0005737;GO:0008023;GO:0030529;GO:0032991;GO:0043234;GO:0044464				25	25	25	27.1	27.1	27.1	129.59	0	7791100000	110	0.252659	0.81317	0.0720299	0.330231
29.9087	30.0328	30.0102	30.021	30.0808	30.1638	30.5044	30.3162	30.1765	30.2309	30.0924	30.0251	30.1749	30.4074	30.1625				biological regulation;biosynthetic process;cell surface receptor linked signaling pathway;cellular biosynthetic process;cellular macromolecule biosynthetic process;cellular macromolecule metabolic process;cellular metabolic process;cellular nitrogen compound metabolic process;cellular process;cellular protein metabolic process;cellular response to stimulus;enzyme linked receptor protein signaling…	acid-amino acid ligase activity;binding;catalytic activity;cation binding;co-SMAD binding;DNA binding;ion binding;ligase activity;ligase activity, forming carbon-nitrogen bonds;metal ion binding;nucleic acid binding;protein binding;R-SMAD binding;SMAD binding;small conjugating protein ligase activity;transition metal ion binding;ubiquitin-protein ligase activity;zinc ion binding	cell part;intracellular;intracellular membrane-bounded organelle;intracellular organelle;intracellular organelle part;intracellular part;membrane-bounded organelle;nuclear part;nucleoplasm;nucleus;organelle;organelle part	biological regulation;biosynthetic process;cellular metabolic process;cellular nitrogen compound metabolic process;cellular process;macromolecule metabolic process;macromolecule modification;metabolic process;nitrogen compound metabolic process;nucleobase-containing compound metabolic process;primary metabolic process;protein metabolic process;protein modification by small protein conjugation or …	cell part;intracellular;intracellular membrane-bounded organelle;intracellular organelle;nucleoplasm;nucleus;organelle		Bromodomain;PHD;zf-B_box;zf-RING_2	AAGCAAT,MIR-137;ATAGGAA,MIR-202;ATGCTGG,MIR-338;BENPORATH_MYC_MAX_TARGETS;BILD_SRC_ONCOGENIC_SIGNATURE;BROWNE_HCMV_INFECTION_16HR_UP;BROWNE_HCMV_INFECTION_20HR_UP;BUYTAERT_PHOTODYNAMIC_THERAPY_STRESS_UP;CACTTTG,MIR-520G,MIR-520H;CAGCAGG,MIR-370;CAGTATT,MIR-200B,MIR-200C,MIR-429;chr1p13;CTCTGGA,MIR-520A,MIR-525;CTGAGCC,MIR-24;CTTTGA_V$LEF1_Q2;DACOSTA_UV_RESPONSE_VIA_ERCC3_COMMON_DN;DACOSTA_UV_RESP…	3D-structure;Acetylation;Alternativesplicing;Bromodomain;Chromosomalrearrangement;Coiledcoil;Completeproteome;DNA-binding;Ligase;Metal-binding;Nucleus;Phosphoprotein;Polymorphism;Proteomicsidentification;Referenceproteome;Repeat;Repressor;Transcription;Transcriptionregulation;Ublconjugation;Ublconjugationpathway;Zinc;Zinc-finger	Ectodermin-SMAD4 complex;Kaiso-NCOR complex;RSmad complex;TIF1gamma-SMAD2-SMAD3 complex	GO:0000122;GO:0006139;GO:0006351;GO:0006352;GO:0006355;GO:0006357;GO:0006367;GO:0006464;GO:0006807;GO:0007165;GO:0007166;GO:0007167;GO:0007178;GO:0007179;GO:0008152;GO:0009058;GO:0009059;GO:0009889;GO:0009890;GO:0009892;GO:0009966;GO:0009968;GO:0009987;GO:0010467;GO:0010468;GO:0010556;GO:0010558;GO:0010605;GO:0010629;GO:0010646;GO:0010648;GO:0016070;GO:0016567;GO:0017015;GO:0019219;GO:0019222;GO:…	GO:0003676;GO:0003677;GO:0003824;GO:0004842;GO:0005488;GO:0005515;GO:0008270;GO:0016874;GO:0016879;GO:0016881;GO:0019787;GO:0043167;GO:0043169;GO:0046332;GO:0046872;GO:0046914;GO:0070410;GO:0070412	GO:0005622;GO:0005634;GO:0005654;GO:0043226;GO:0043227;GO:0043229;GO:0043231;GO:0044422;GO:0044424;GO:0044428;GO:0044446;GO:0044464	GO:0006139;GO:0006352;GO:0006464;GO:0006807;GO:0007165;GO:0008152;GO:0009058;GO:0009987;GO:0016070;GO:0019538;GO:0034641;GO:0043170;GO:0043412;GO:0044237;GO:0044238;GO:0050896;GO:0065007;GO:0070647	GO:0005622;GO:0005634;GO:0005654;GO:0043226;GO:0043229;GO:0043231;GO:0044464				26	24	17	24.7	23.7	14.6	122.53	0	23981000000	251	2.34264	0.250087	0.267647	1.58725
25.3198	26.8918	27.1375	26.9229	26.8733	26.7362	26.4633	26.9267	24.5708	25.191	26.9255	27.1163	27.0889	26.4728	27.4247				biosynthetic process;cellular biosynthetic process;cellular component disassembly;cellular component disassembly at cellular level;cellular component organization;cellular component organization at cellular level;cellular component organization or biogenesis;cellular component organization or biogenesis at cellular level;cellular macromolecular complex disassembly;cellular macromolecular complex …	structural constituent of ribosome;structural molecule activity	cell part;cytoplasmic part;intracellular membrane-bounded organelle;intracellular non-membrane-bounded organelle;intracellular organelle;intracellular organelle part;intracellular part;macromolecular complex;membrane;membrane-bounded organelle;mitochondrial inner membrane;mitochondrial membrane;mitochondrial part;mitochondrial ribosome;mitochondrion;non-membrane-bounded organelle;organellar ribos…	biosynthetic process;cellular component disassembly;cellular component organization;cellular metabolic process;cellular process;macromolecule metabolic process;metabolic process;mitochondrial translation;mitochondrion organization;organelle organization;primary metabolic process;protein metabolic process;translation;translational elongation;translational initiation	cell part;intracellular membrane-bounded organelle;intracellular non-membrane-bounded organelle;intracellular organelle;macromolecular complex;membrane;mitochondrion;organelle;ribonucleoprotein complex;ribosome;small ribosomal subunit		Ribosom_S12_S23	AGUIRRE_PANCREATIC_CANCER_COPY_NUMBER_UP;BASSO_B_LYMPHOCYTE_NETWORK;BURTON_ADIPOGENESIS_4;CHIANG_LIVER_CANCER_SUBCLASS_UNANNOTATED_DN;chr19q13;CROMER_METASTASIS_DN;CYTOPLASM;CYTOPLASMIC_PART;DACOSTA_UV_RESPONSE_VIA_ERCC3_TTD_UP;DACOSTA_UV_RESPONSE_VIA_ERCC3_UP;ELVIDGE_HIF1A_TARGETS_UP;ELVIDGE_HYPOXIA_DN;ENK_UV_RESPONSE_KERATINOCYTE_UP;FERRANDO_T_ALL_WITH_MLL_ENL_FUSION_UP;FULCHER_INFLAMMATORY_RES…	Completeproteome;Mitochondrion;Polymorphism;Referenceproteome;Ribonucleoprotein;Ribosomalprotein;Transitpeptide	28S ribosomal subunit, mitochondrial;55S ribosome, mitochondrial	GO:0006412;GO:0006413;GO:0006414;GO:0006415;GO:0006996;GO:0007005;GO:0008152;GO:0009058;GO:0009059;GO:0009987;GO:0016043;GO:0019538;GO:0022411;GO:0032543;GO:0032984;GO:0034621;GO:0034623;GO:0034645;GO:0043170;GO:0043241;GO:0043624;GO:0043933;GO:0044237;GO:0044238;GO:0044249;GO:0044260;GO:0044267;GO:0070124;GO:0070125;GO:0070126;GO:0071822;GO:0071840;GO:0071841;GO:0071842;GO:0071845	GO:0003735;GO:0005198	GO:0000313;GO:0005739;GO:0005743;GO:0005761;GO:0005840;GO:0015935;GO:0016020;GO:0019866;GO:0030529;GO:0031090;GO:0031966;GO:0032991;GO:0043226;GO:0043227;GO:0043228;GO:0043229;GO:0043231;GO:0043232;GO:0044422;GO:0044424;GO:0044429;GO:0044444;GO:0044446;GO:0044464	GO:0006412;GO:0006413;GO:0006414;GO:0006996;GO:0007005;GO:0008152;GO:0009058;GO:0009987;GO:0016043;GO:0019538;GO:0022411;GO:0032543;GO:0043170;GO:0044237;GO:0044238	GO:0005739;GO:0005840;GO:0015935;GO:0016020;GO:0030529;GO:0032991;GO:0043226;GO:0043229;GO:0043231;GO:0043232;GO:0044464				6	6	6	47.1	47.1	47.1	15.173	0	2181900000	21	0.543459	0.4751	-0.651455	-0.972342
29.9249	29.969	30.0695	29.6546	29.9501	29.8984	30.0678	29.834	30.1021	30.0221	29.9355	29.4796	29.4906	29.8035	29.8335				biological regulation;biosynthetic process;cell fate commitment;cell fate commitment involved in formation of primary germ layers;cell surface receptor linked signaling pathway;cellular biosynthetic process;cellular component assembly;cellular component assembly at cellular level;cellular component organization;cellular component organization at cellular level;cellular component organization or b…	basal RNA polymerase II transcription machinery binding;basal transcription machinery binding;binding;chromatin binding;enzyme binding;protein binding;RNA polymerase binding;RNA polymerase core enzyme binding;RNA polymerase II core binding	Cdc73/Paf1 complex;cell part;cytoplasm;intracellular organelle part;intracellular part;macromolecular complex;membrane;nuclear part;nucleoplasm part;organelle part;protein complex;transcription elongation factor complex	biological regulation;biosynthetic process;cellular component assembly;cellular component organization;cellular localization;cellular metabolic process;cellular nitrogen compound metabolic process;cellular process;chromatin modification;chromatin organization;chromosome organization;developmental process;histone modification;localization;macromolecule metabolic process;macromolecule modification;…	cell part;cytoplasm;macromolecular complex;membrane;protein complex;transcription elongation factor complex		Paf1	ACEVEDO_LIVER_CANCER_DN;AGUIRRE_PANCREATIC_CANCER_COPY_NUMBER_UP;CAGGTG_V$E12_Q6;CASORELLI_ACUTE_PROMYELOCYTIC_LEUKEMIA_DN;chr19q13;CTGCAGY_UNKNOWN;GATTGGY_V$NFY_Q6_01;GCACTTT,MIR-17-5P,MIR-20A,MIR-106A,MIR-106B,MIR-20B,MIR-519D;GGGCGGR_V$SP1_Q6;GOERING_BLOOD_HDL_CHOLESTEROL_QTL_TRANS;GSE14308_TH1_VS_NAIVE_CD4_TCELL_DN;GSE1460_CORD_VS_ADULT_BLOOD_NAIVE_CD4_TCELL_DN;GSE1460_DP_VS_CD4_THYMOCYTE_UP;…	3D-structure;Alternativesplicing;Coiledcoil;Completeproteome;Nucleus;Proteomicsidentification;Referenceproteome;Transcription;Transcriptionregulation;Tumorsuppressor;Wntsignalingpathway	Paf complex	GO:0000122;GO:0001711;GO:0002237;GO:0002682;GO:0006139;GO:0006325;GO:0006333;GO:0006351;GO:0006355;GO:0006357;GO:0006378;GO:0006396;GO:0006397;GO:0006464;GO:0006513;GO:0006807;GO:0006996;GO:0007165;GO:0007166;GO:0008104;GO:0008152;GO:0009058;GO:0009059;GO:0009607;GO:0009889;GO:0009890;GO:0009891;GO:0009892;GO:0009893;GO:0009987;GO:0010033;GO:0010390;GO:0010468;GO:0010556;GO:0010557;GO:0010558;GO:…	GO:0000993;GO:0001098;GO:0001099;GO:0003682;GO:0005488;GO:0005515;GO:0019899;GO:0043175;GO:0070063	GO:0005737;GO:0008023;GO:0016020;GO:0016593;GO:0032991;GO:0043234;GO:0044422;GO:0044424;GO:0044428;GO:0044446;GO:0044451;GO:0044464	GO:0006139;GO:0006325;GO:0006396;GO:0006397;GO:0006464;GO:0006807;GO:0006996;GO:0007165;GO:0008152;GO:0009058;GO:0009607;GO:0009987;GO:0016043;GO:0016070;GO:0016071;GO:0016568;GO:0016570;GO:0019538;GO:0022607;GO:0031399;GO:0032502;GO:0033043;GO:0034641;GO:0042221;GO:0043170;GO:0043412;GO:0044237;GO:0044238;GO:0050896;GO:0051179;GO:0051276;GO:0051641;GO:0065007;GO:0070647	GO:0005737;GO:0008023;GO:0016020;GO:0032991;GO:0043234;GO:0044464				19	19	19	45.2	45.2	45.2	59.975	0	18523000000	245	0.364952	0.784	0.0712849	0.383105
29.8258	30.0239	29.9131	29.9383	30.1136	29.7958	29.8184	30.1651	30.0044	29.9525	29.935	29.7602	29.5725	29.8373	30.0393				biological regulation;cell differentiation;cellular component assembly;cellular component assembly at cellular level;cellular component organization;cellular component organization at cellular level;cellular component organization or biogenesis;cellular component organization or biogenesis at cellular level;cellular developmental process;cellular macromolecular complex assembly;cellular macromole…	ligand-dependent nuclear receptor transcription coactivator activity;protein binding transcription factor activity;transcription coactivator activity;transcription cofactor activity;transcription factor binding transcription factor activity	cell part;cytoplasm;cytoplasmic part;cytosol;Golgi apparatus;intracellular membrane-bounded organelle;intracellular organelle;intracellular organelle part;intracellular part;macromolecular complex;membrane-bounded organelle;methylosome;methyltransferase complex;nuclear part;nucleoplasm;nucleus;organelle;organelle part;protein complex	biological regulation;cell differentiation;cellular component assembly;cellular component organization;cellular macromolecular complex assembly;cellular metabolic process;cellular nitrogen compound metabolic process;cellular process;chromatin organization;chromosome organization;developmental process;macromolecular complex assembly;macromolecule metabolic process;metabolic process;nitrogen compou…	cell part;cytoplasm;cytosol;Golgi apparatus;intracellular membrane-bounded organelle;intracellular organelle;macromolecular complex;nucleoplasm;nucleus;organelle;protein complex		WD40	BASAKI_YBX1_TARGETS_UP;BENPORATH_NANOG_TARGETS;BENPORATH_SOX2_TARGETS;BONOME_OVARIAN_CANCER_SURVIVAL_SUBOPTIMAL_DEBULKING;BUYTAERT_PHOTODYNAMIC_THERAPY_STRESS_DN;CACGTG_V$MYC_Q2;CAIRO_HEPATOBLASTOMA_CLASSES_UP;CHANG_CORE_SERUM_RESPONSE_UP;chr1p13;ELVIDGE_HIF1A_AND_HIF2A_TARGETS_UP;ELVIDGE_HIF1A_TARGETS_UP;ELVIDGE_HYPOXIA_BY_DMOG_DN;ELVIDGE_HYPOXIA_DN;GARY_CD5_TARGETS_DN;GCCATNTTG_V$YY1_Q6;GRAESSM…	3D-structure;Alternativesplicing;Completeproteome;Cytoplasm;Directproteinsequencing;Nucleus;Phosphoprotein;Polymorphism;Proteomicsidentification;Referenceproteome;Repeat;WDrepeat	20S methyltransferase complex;AR coactivator complex;FCP1-associated protein complex	GO:0000387;GO:0002065;GO:0002067;GO:0003006;GO:0006139;GO:0006325;GO:0006355;GO:0006357;GO:0006807;GO:0006996;GO:0008152;GO:0008284;GO:0008285;GO:0009889;GO:0009987;GO:0010467;GO:0010468;GO:0010556;GO:0016043;GO:0016070;GO:0019219;GO:0019222;GO:0022414;GO:0022607;GO:0022618;GO:0030154;GO:0030855;GO:0031323;GO:0031326;GO:0032502;GO:0034621;GO:0034622;GO:0034641;GO:0034660;GO:0042127;GO:0043170;GO:…	GO:0000988;GO:0000989;GO:0003712;GO:0003713;GO:0030374	GO:0005634;GO:0005654;GO:0005737;GO:0005794;GO:0005829;GO:0032991;GO:0034708;GO:0034709;GO:0043226;GO:0043227;GO:0043229;GO:0043231;GO:0043234;GO:0044422;GO:0044424;GO:0044428;GO:0044444;GO:0044446;GO:0044464	GO:0006139;GO:0006325;GO:0006807;GO:0006996;GO:0008152;GO:0009987;GO:0016043;GO:0016070;GO:0022607;GO:0022618;GO:0030154;GO:0032502;GO:0034622;GO:0034641;GO:0043170;GO:0044237;GO:0044238;GO:0051276;GO:0065003;GO:0065007	GO:0005634;GO:0005654;GO:0005737;GO:0005794;GO:0005829;GO:0032991;GO:0043226;GO:0043229;GO:0043231;GO:0043234;GO:0044464				11	11	11	45.3	45.3	45.3	36.724	0	18773000000	165	0.0680576	0.958472	-0.0157169	-0.0857688
25.3171	24.9594	25.6842	27.2553	27.1325	26.9816	26.5628	26.5433	25.8203	24.8668	27.2036	26.614	26.9965	27.1456	26.6418				apical junction assembly;axon guidance;biological regulation;cell junction assembly;cell junction organization;cell migration;cell motility;cell-cell junction assembly;cell-cell junction organization;cellular component assembly;cellular component assembly at cellular level;cellular component movement;cellular component organization;cellular component organization at cellular level;cellular compon…	binding;GTP binding;guanyl nucleotide binding;guanyl ribonucleotide binding;molecular transducer activity;nucleotide binding;purine nucleotide binding;purine ribonucleoside triphosphate binding;purine ribonucleotide binding;ribonucleotide binding;signal transducer activity	cell division site part;cell part;cleavage furrow;cytoplasmic part;cytosol;extracellular membrane-bounded organelle;extracellular organelle;extracellular region part;extracellular vesicular exosome;intracellular;intracellular membrane-bounded organelle;intracellular organelle;intracellular part;membrane;membrane-bounded organelle;membrane-bounded vesicle;nucleus;organelle;plasma membrane;vesicle	biological regulation;cell junction organization;cell motility;cellular component assembly;cellular component movement;cellular component organization;cellular process;cytokinesis;establishment of localization;locomotion;protein transport;response to chemical stimulus;response to external stimulus;response to stimulus;signal transduction;transport	cell part;cytosol;extracellular organelle;intracellular;intracellular membrane-bounded organelle;intracellular organelle;membrane;nucleus;organelle;plasma membrane;vesicle		Ras	ACOSTA_PROLIFERATION_INDEPENDENT_MYC_TARGETS_DN;ACTTTAT,MIR-142-5P;AGCACTT,MIR-93,MIR-302A,MIR-302B,MIR-302C,MIR-302D,MIR-372,MIR-373,MIR-520E,MIR-520A,MIR-526B,MIR-520B,MIR-520C,MIR-520D;AMIT_EGF_RESPONSE_480_HELA;BORLAK_LIVER_CANCER_EGF_UP;CACCAGC,MIR-138;CAGCACT,MIR-512-3P;CHANG_CORE_SERUM_RESPONSE_UP;CHEN_METABOLIC_SYNDROM_NETWORK;chr1p13;DELACROIX_RARG_BOUND_MEF;DER_IFN_ALPHA_RESPONSE_UP;DER…	3D-structure;ADP-ribosylation;Cellmembrane;Completeproteome;GTP-binding;Lipoprotein;Membrane;Methylation;Nucleotide-binding;Polymorphism;Prenylation;Proteomicsidentification;Referenceproteome		GO:0000910;GO:0006810;GO:0006928;GO:0006935;GO:0007043;GO:0007165;GO:0007264;GO:0007411;GO:0009605;GO:0009966;GO:0009967;GO:0009987;GO:0010627;GO:0010646;GO:0010647;GO:0010740;GO:0015031;GO:0016043;GO:0016477;GO:0019222;GO:0022607;GO:0023051;GO:0023056;GO:0034329;GO:0034330;GO:0035556;GO:0040011;GO:0042221;GO:0042330;GO:0043085;GO:0043122;GO:0043123;GO:0043297;GO:0044093;GO:0044319;GO:0045184;GO:…	GO:0000166;GO:0004871;GO:0005488;GO:0005525;GO:0017076;GO:0019001;GO:0032553;GO:0032555;GO:0032561;GO:0035639;GO:0060089	GO:0005622;GO:0005634;GO:0005829;GO:0005886;GO:0016020;GO:0031982;GO:0031988;GO:0032154;GO:0032155;GO:0043226;GO:0043227;GO:0043229;GO:0043230;GO:0043231;GO:0044421;GO:0044424;GO:0044444;GO:0044464;GO:0065010;GO:0070062	GO:0000910;GO:0006810;GO:0006928;GO:0007165;GO:0009605;GO:0009987;GO:0015031;GO:0016043;GO:0022607;GO:0034330;GO:0040011;GO:0042221;GO:0048870;GO:0050896;GO:0051234;GO:0065007	GO:0005622;GO:0005634;GO:0005829;GO:0005886;GO:0016020;GO:0031982;GO:0043226;GO:0043229;GO:0043230;GO:0043231;GO:0044464			+	12	3	3	56.9	18.1	18.1	21.523	0	1801800000	10	0.0501618	0.937531	0.0852657	0.121412
29.1824	29.4836	29.2115	29.1283	29.3035	29.1453	29.2506	28.8008	29.0708	29.349	29.0445	28.7354	28.9956	29.0777	28.8107				actin cytoskeleton organization;actin filament-based process;activation of protein kinase activity;apoptosis;behavior;biological regulation;cell cycle;cell death;cell growth;cell migration;cell motility;cell proliferation;cellular component movement;cellular component organization;cellular component organization at cellular level;cellular component organization or biogenesis;cellular component or…	adenyl nucleotide binding;adenyl ribonucleotide binding;ATP binding;binding;catalytic activity;enzyme binding;GTPase binding;kinase activity;nucleotide binding;phosphotransferase activity, alcohol group as acceptor;protein binding;protein kinase activity;protein serine/threonine kinase activity;purine nucleotide binding;purine ribonucleoside triphosphate binding;purine ribonucleotide binding;Rac …	adherens junction;anchoring junction;cell junction;cell part;cell-substrate adherens junction;cell-substrate junction;cytoplasm;cytoplasmic part;focal adhesion;Golgi apparatus;intracellular membrane-bounded organelle;intracellular organelle;intracellular part;membrane-bounded organelle;mitochondrion;nucleus;organelle	behavior;biological regulation;cell cycle;cell death;cell growth;cell motility;cell proliferation;cellular component movement;cellular component organization;cellular process;cytoskeleton organization;death;growth;locomotion;multicellular organismal process;neurological system process;organelle organization;regulation of cell cycle;regulation of mitotic cell cycle;regulation of protein modificati…	cell part;cytoplasm;Golgi apparatus;intracellular membrane-bounded organelle;intracellular organelle;mitochondrion;nucleus;organelle	Axon guidance;ErbB signaling pathway;Focal adhesion;Regulation of actin cytoskeleton;Renal cell carcinoma;T cell receptor signaling pathway	PBD;Pkinase	AACTGGA,MIR-145;AAGCACT,MIR-520F;AAGCCAT,MIR-135A,MIR-135B;ACAWNRNSRCGG_UNKNOWN;ACCAAAG,MIR-9;ACTGTAG,MIR-139;AGCACTT,MIR-93,MIR-302A,MIR-302B,MIR-302C,MIR-302D,MIR-372,MIR-373,MIR-520E,MIR-520A,MIR-526B,MIR-520B,MIR-520C,MIR-520D;AGUIRRE_PANCREATIC_CANCER_COPY_NUMBER_UP;ATCATGA,MIR-433;ATGTTAA,MIR-302C;ATTCTTT,MIR-186;BHAT_ESR1_TARGETS_VIA_AKT1_UP;BIOCARTA_AGR_PATHWAY;BLALOCK_ALZHEIMERS_DISEASE_…	3D-structure;Alternativesplicing;Apoptosis;ATP-binding;Cellcycle;Completeproteome;Cytoplasm;Kinase;Mitochondrion;Nucleotide-binding;Nucleus;Phosphoprotein;Polymorphism;Proteomicsidentification;Referenceproteome;Serine/threonine-proteinkinase;Transferase		GO:0001932;GO:0003008;GO:0006915;GO:0006928;GO:0006950;GO:0006996;GO:0007010;GO:0007049;GO:0007165;GO:0007243;GO:0007264;GO:0007265;GO:0007266;GO:0007346;GO:0007610;GO:0007611;GO:0007612;GO:0007613;GO:0007626;GO:0008219;GO:0008283;GO:0009966;GO:0009987;GO:0010627;GO:0010941;GO:0012501;GO:0016043;GO:0016049;GO:0016265;GO:0016477;GO:0019220;GO:0019222;GO:0023051;GO:0030029;GO:0030036;GO:0031098;GO:…	GO:0000166;GO:0003824;GO:0004672;GO:0004674;GO:0005488;GO:0005515;GO:0005524;GO:0016301;GO:0016740;GO:0016772;GO:0016773;GO:0017016;GO:0017048;GO:0017076;GO:0019899;GO:0030554;GO:0031267;GO:0032553;GO:0032555;GO:0032559;GO:0035639;GO:0048365;GO:0051020	GO:0005634;GO:0005737;GO:0005739;GO:0005794;GO:0005912;GO:0005924;GO:0005925;GO:0030054;GO:0030055;GO:0043226;GO:0043227;GO:0043229;GO:0043231;GO:0044424;GO:0044444;GO:0044464;GO:0070161	GO:0006928;GO:0006950;GO:0006996;GO:0007010;GO:0007049;GO:0007165;GO:0007346;GO:0007610;GO:0008219;GO:0008283;GO:0009987;GO:0016043;GO:0016049;GO:0016265;GO:0031399;GO:0032501;GO:0040007;GO:0040011;GO:0048870;GO:0050877;GO:0050896;GO:0051726;GO:0065007	GO:0005634;GO:0005737;GO:0005739;GO:0005794;GO:0043226;GO:0043229;GO:0043231;GO:0044464	ko04012;ko04360;ko04510;ko04660;ko04810;ko05211		+	21	21	20	42.1	42.1	40.3	64.071	0	10990000000	141	0.598563	0.618096	-0.138571	-0.652891
28.369	28.8291	29.3177	29.3445	29.2114	29.4113	29.3187	29.3179	29.2694	28.8133	29.1223	29.009	29.0052	29.0979	28.9841				amine catabolic process;amine metabolic process;branched chain family amino acid catabolic process;branched chain family amino acid metabolic process;carboxylic acid catabolic process;carboxylic acid metabolic process;catabolic process;cellular amine metabolic process;cellular amino acid catabolic process;cellular amino acid metabolic process;cellular catabolic process;cellular ketone metabolic p…	3-methyl-2-oxobutanoate dehydrogenase (2-methylpropanoyl-transferring) activity;alpha-ketoacid dehydrogenase activity;binding;carbon-carbon lyase activity;carboxy-lyase activity;catalytic activity;cation binding;ion binding;lyase activity;metal ion binding;oxidoreductase activity;oxidoreductase activity, acting on the aldehyde or oxo group of donors;oxidoreductase activity, acting on the aldehyde…	cell part;cytoplasmic part;dihydrolipoyl dehydrogenase complex;intracellular membrane-bounded organelle;intracellular organelle;intracellular organelle lumen;intracellular organelle part;intracellular part;macromolecular complex;membrane-bounded organelle;membrane-enclosed lumen;mitochondrial alpha-ketoglutarate dehydrogenase complex;mitochondrial matrix;mitochondrial part;mitochondrial tricarbox…	amine metabolic process;catabolic process;cellular amino acid metabolic process;cellular ketone metabolic process;cellular metabolic process;cellular nitrogen compound metabolic process;cellular process;metabolic process;nitrogen compound metabolic process;organic acid metabolic process;primary metabolic process;small molecule metabolic process	cell part;intracellular membrane-bounded organelle;intracellular organelle;macromolecular complex;mitochondrion;organelle;protein complex;tricarboxylic acid cycle enzyme complex	Valine, leucine and isoleucine degradation	E1_dh	AMINE_CATABOLIC_PROCESS;AMINE_METABOLIC_PROCESS;AMINO_ACID_AND_DERIVATIVE_METABOLIC_PROCESS;AMINO_ACID_CATABOLIC_PROCESS;AMINO_ACID_METABOLIC_PROCESS;BAKKER_FOXO3_TARGETS_DN;BASAKI_YBX1_TARGETS_DN;BENPORATH_MYC_MAX_TARGETS;BENPORATH_NANOG_TARGETS;BENPORATH_SOX2_TARGETS;CACGTG_V$MYC_Q2;CARBON_CARBON_LYASE_ACTIVITY;CARBOXY_LYASE_ACTIVITY;CARBOXYLIC_ACID_METABOLIC_PROCESS;CATABOLIC_PROCESS;CELLULAR_…	3D-structure;Acetylation;Alternativesplicing;Completeproteome;Directproteinsequencing;Diseasemutation;Maplesyrupurinedisease;Metal-binding;Mitochondrion;Oxidoreductase;Phosphoprotein;Polymorphism;Potassium;Referenceproteome;Thiaminepyrophosphate;Transitpeptide		GO:0006082;GO:0006520;GO:0006807;GO:0008152;GO:0009056;GO:0009063;GO:0009081;GO:0009083;GO:0009308;GO:0009310;GO:0009987;GO:0016054;GO:0019752;GO:0034641;GO:0042180;GO:0043436;GO:0044106;GO:0044237;GO:0044238;GO:0044248;GO:0044281;GO:0044282;GO:0046395	GO:0003824;GO:0003826;GO:0003863;GO:0005488;GO:0016491;GO:0016624;GO:0016829;GO:0016830;GO:0016831;GO:0016903;GO:0043167;GO:0043169;GO:0046872	GO:0005739;GO:0005759;GO:0005947;GO:0030062;GO:0031974;GO:0032991;GO:0043226;GO:0043227;GO:0043229;GO:0043231;GO:0043233;GO:0043234;GO:0044422;GO:0044424;GO:0044429;GO:0044444;GO:0044446;GO:0044464;GO:0045239;GO:0045240;GO:0070013	GO:0006082;GO:0006520;GO:0006807;GO:0008152;GO:0009056;GO:0009308;GO:0009987;GO:0034641;GO:0042180;GO:0044237;GO:0044238;GO:0044281	GO:0005739;GO:0032991;GO:0043226;GO:0043229;GO:0043231;GO:0043234;GO:0044464;GO:0045239	ko00280			15	15	15	55.1	55.1	55.1	50.47	0	10880000000	122	0.454791	0.608381	0.211771	0.674873
28.3407	28.4636	27.7266	27.8628	28.2126	27.9615	27.9278	24.2516	24.9606	28.2141	28.1153	27.9122	27.7953	27.7589	28.1263										DUF2052	ACACTCC,MIR-122A;CHARAFE_BREAST_CANCER_LUMINAL_VS_MESENCHYMAL_UP;chr19q13;FERREIRA_EWINGS_SARCOMA_UNSTABLE_VS_STABLE_DN;GSE11924_TFH_VS_TH1_CD4_TCELL_UP;GSE11924_TFH_VS_TH2_CD4_TCELL_UP;GSE15659_CD45RA_NEG_CD4_TCELL_VS_ACTIVATED_TREG_UP;GSE15659_CD45RA_NEG_CD4_TCELL_VS_RESTING_TREG_UP;GSE15659_NAIVE_CD4_TCELL_VS_RESTING_TREG_DN;GSE15659_NONSUPPRESSIVE_TCELL_VS_ACTIVATED_TREG_UP;GSE17721_POLYIC_VS…	Acetylation;Coiledcoil;Completeproteome;Phosphoprotein;Proteomicsidentification;Referenceproteome										8	8	8	40.5	40.5	40.5	38.946	0	5182900000	64	0.891014	0.270033	-1.45812	-1.51847
29.046	28.9498	29.3427	28.7467	28.6595	29.149	29.4245	29.5246	29.7119	28.8845	29.0871	29.4564	28.9795	28.979	28.9799				anatomical structure development;anatomical structure morphogenesis;biological regulation;carbohydrate metabolic process;cardiac chamber morphogenesis;cardiac left ventricle morphogenesis;cardiac ventricle morphogenesis;catabolic process;cell surface receptor linked signaling pathway;cellular carbohydrate metabolic process;cellular catabolic process;cellular glucan metabolic process;cellular macr…	adenyl nucleotide binding;adenyl ribonucleotide binding;ATP binding;binding;catalytic activity;enzyme binding;kinase activity;kinase binding;nucleotide binding;phosphotransferase activity, alcohol group as acceptor;protein binding;protein kinase A binding;protein kinase A catalytic subunit binding;protein kinase activity;protein kinase binding;protein serine/threonine kinase activity;purine nucle…	beta-catenin destruction complex;cell part;cytoplasmic part;cytosol;intracellular part;macromolecular complex;protein complex	anatomical structure development;anatomical structure morphogenesis;biological regulation;carbohydrate metabolic process;catabolic process;cellular metabolic process;cellular process;developmental process;energy reserve metabolic process;generation of precursor metabolites and energy;immune system process;macromolecule metabolic process;macromolecule modification;metabolic process;phosphorus meta…	cell part;cytosol;macromolecular complex;protein complex	Chemokine signaling pathway	Pkinase	AACYNNNNTTCCS_UNKNOWN;ACTAYRNNNCCCR_UNKNOWN;BENPORATH_NANOG_TARGETS;BENPORATH_SOX2_TARGETS;BIOCARTA_PTDINS_PATHWAY;chr19q13;DOANE_RESPONSE_TO_ANDROGEN_UP;ENK_UV_RESPONSE_KERATINOCYTE_DN;GGAMTNNNNNTCCY_UNKNOWN;GGGYGTGNY_UNKNOWN;GSE14308_TH2_VS_NATURAL_TREG_DN;GSE24142_EARLY_THYMIC_PROGENITOR_VS_DN3_THYMOCYTE_FETAL_DN;GSE2706_LPS_VS_R848_AND_LPS_2H_STIM_DC_UP;GSE27786_LIN_NEG_VS_NKCELL_DN;GSE29618_…	3D-structure;Acetylation;Alzheimerdisease;ATP-binding;Carbohydratemetabolism;Completeproteome;Diabetesmellitus;Glycogenmetabolism;Kinase;Neurogenesis;Nucleotide-binding;Phosphoprotein;Polymorphism;Proteomicsidentification;Referenceproteome;Serine/threonine-proteinkinase;Signaltransductioninhibitor;Transferase;Wntsignalingpathway		GO:0001558;GO:0002376;GO:0003073;GO:0003206;GO:0003208;GO:0003214;GO:0005975;GO:0005976;GO:0005977;GO:0005979;GO:0006073;GO:0006091;GO:0006109;GO:0006112;GO:0006140;GO:0006464;GO:0006468;GO:0006508;GO:0006511;GO:0006793;GO:0006796;GO:0006950;GO:0006952;GO:0006955;GO:0006984;GO:0006986;GO:0007165;GO:0007166;GO:0007167;GO:0007169;GO:0007173;GO:0007399;GO:0008016;GO:0008152;GO:0008217;GO:0008277;GO:…	GO:0000166;GO:0003824;GO:0004672;GO:0004674;GO:0005488;GO:0005515;GO:0005524;GO:0016301;GO:0016740;GO:0016772;GO:0016773;GO:0017076;GO:0019899;GO:0019900;GO:0019901;GO:0030554;GO:0032553;GO:0032555;GO:0032559;GO:0034236;GO:0035639;GO:0050321;GO:0051018	GO:0005829;GO:0030877;GO:0032991;GO:0043234;GO:0044424;GO:0044444;GO:0044464	GO:0002376;GO:0005975;GO:0005976;GO:0006091;GO:0006112;GO:0006464;GO:0006468;GO:0006508;GO:0006793;GO:0006950;GO:0007165;GO:0008152;GO:0009056;GO:0009653;GO:0009719;GO:0009987;GO:0019538;GO:0032502;GO:0042221;GO:0043170;GO:0043412;GO:0044237;GO:0044238;GO:0048856;GO:0050896;GO:0051049;GO:0051603;GO:0065007	GO:0005829;GO:0032991;GO:0043234;GO:0044464	ko04062			14	14	10	37.9	37.9	29.8	50.98	0	10833000000	129	1.13859	0.323178	0.389988	1.35054
32.1003	31.9048	32.2722	32.3708	32.3141	32.1267	32.3092	32.2864	32.2798	32.1484	32.1675	32.2107	32.3426	32.1581	32.0674				anatomical structure development;brain development;catabolic process;developmental process;gamete generation;lipid catabolic process;lipid metabolic process;male gamete generation;metabolic process;multicellular organismal process;multicellular organismal reproductive process;nervous system development;organ development;primary metabolic process;reproductive process;spermatogenesis;system develop…	1-alkyl-2-acetylglycerophosphocholine esterase activity;acetyltransferase activity;binding;carboxylic ester hydrolase activity;catalytic activity;hydrolase activity;hydrolase activity, acting on ester bonds;identical protein binding;platelet-activating factor acetyltransferase activity;protein binding;transferase activity;transferase activity, transferring acyl groups;transferase activity, transf…	cell part;cytoplasm;cytoplasmic part;cytosol;extracellular membrane-bounded organelle;extracellular organelle;extracellular region part;extracellular vesicular exosome;intracellular part;membrane;membrane-bounded organelle;membrane-bounded vesicle;organelle;vesicle	anatomical structure development;catabolic process;developmental process;lipid metabolic process;metabolic process;multicellular organismal process;primary metabolic process	cell part;cytoplasm;cytosol;extracellular organelle;membrane;organelle;vesicle	Ether lipid metabolism		ALFANO_MYC_TARGETS;ANATOMICAL_STRUCTURE_DEVELOPMENT;ATF2_UP.V1_UP;BLUM_RESPONSE_TO_SALIRASIB_DN;CAGGTA_V$AREB6_01;CAGGTG_V$E12_Q6;CAIRO_LIVER_DEVELOPMENT_UP;CASORELLI_ACUTE_PROMYELOCYTIC_LEUKEMIA_DN;CHIANG_LIVER_CANCER_SUBCLASS_PROLIFERATION_UP;chr19q13;CREIGHTON_AKT1_SIGNALING_VIA_MTOR_DN;CUI_TCF21_TARGETS_2_UP;CYCLIN_D1_KE_.V1_DN;CYCLIN_D1_UP.V1_DN;DACOSTA_UV_RESPONSE_VIA_ERCC3_UP;ENK_UV_RESPON…	Acetylation;Completeproteome;Cytoplasm;Directproteinsequencing;Hydrolase;Lipiddegradation;Lipidmetabolism;Polymorphism;Proteomicsidentification;Referenceproteome		GO:0006629;GO:0007276;GO:0007283;GO:0007399;GO:0007420;GO:0008152;GO:0009056;GO:0016042;GO:0022414;GO:0032501;GO:0032502;GO:0044238;GO:0048232;GO:0048513;GO:0048609;GO:0048731;GO:0048856	GO:0003824;GO:0003847;GO:0005488;GO:0005515;GO:0016407;GO:0016740;GO:0016746;GO:0016747;GO:0016787;GO:0016788;GO:0042802;GO:0047179;GO:0052689	GO:0005737;GO:0005829;GO:0016020;GO:0031982;GO:0031988;GO:0043226;GO:0043227;GO:0043230;GO:0044421;GO:0044424;GO:0044444;GO:0044464;GO:0065010;GO:0070062	GO:0006629;GO:0008152;GO:0009056;GO:0032501;GO:0032502;GO:0044238;GO:0048856	GO:0005737;GO:0005829;GO:0016020;GO:0031982;GO:0043226;GO:0043230;GO:0044464	ko00565			17	17	17	96.5	96.5	96.5	25.734	0	90607000000	538	0.157064	0.889305	0.0376579	0.194994
29.6642	29.6781	29.6323	29.928	29.9457	30.0001	29.6258	29.5506	28.9855	29.5552	29.7801	29.0812	29.7124	29.715	29.8319				apoptotic mitochondrial changes;cellular component organization;cellular component organization at cellular level;cellular component organization or biogenesis;cellular component organization or biogenesis at cellular level;cellular macromolecule metabolic process;cellular membrane organization;cellular metabolic process;cellular process;cellular protein metabolic process;dephosphorylation;establ…	binding;catalytic activity;cytokine receptor binding;growth factor receptor binding;hydrolase activity;hydrolase activity, acting on ester bonds;interleukin-2 receptor binding;nucleic acid binding;phosphatase activity;phosphoprotein phosphatase activity;phosphoric ester hydrolase activity;protein binding;protein serine/threonine phosphatase activity;protein tyrosine phosphatase activity;receptor …	cell part;cytoplasmic part;integral to membrane;intracellular membrane-bounded organelle;intracellular organelle;intracellular organelle part;intracellular part;intrinsic to membrane;macromolecular complex;membrane;membrane part;membrane-bounded organelle;mitochondrial inner membrane;mitochondrial inner membrane presequence translocase complex;mitochondrial membrane;mitochondrial membrane part;mi…	cellular component organization;cellular membrane organization;cellular metabolic process;cellular process;establishment of localization;macromolecule metabolic process;macromolecule modification;membrane organization;metabolic process;mitochondrion organization;organelle organization;phosphorus metabolic process;primary metabolic process;protein dephosphorylation;protein metabolic process;protei…	cell part;intracellular membrane-bounded organelle;intracellular organelle;macromolecular complex;membrane;mitochondrial inner membrane presequence translocase complex;mitochondrion;nucleoplasm;organelle;protein complex		NIF	AACTTT_UNKNOWN;BIOPOLYMER_METABOLIC_PROCESS;BIOPOLYMER_MODIFICATION;CACGTG_V$MYC_Q2;CASORELLI_ACUTE_PROMYELOCYTIC_LEUKEMIA_DN;CELLULAR_MACROMOLECULE_METABOLIC_PROCESS;CELLULAR_PROTEIN_METABOLIC_PROCESS;chr19q13;COLDREN_GEFITINIB_RESISTANCE_UP;CYTOPLASM;CYTOPLASMIC_PART;DEPHOSPHORYLATION;ENVELOPE;GSE12845_IGD_POS_BLOOD_VS_DARKZONE_GC_TONSIL_BCELL_UP;GSE1460_NAIVE_CD4_TCELL_CORD_BLOOD_VS_THYMIC_STR…	Alternativesplicing;Completeproteome;Directproteinsequencing;Membrane;Mitochondrion;Mitochondrioninnermembrane;Nucleus;Proteintransport;Proteomicsidentification;Referenceproteome;RNA-binding;Transitpeptide;Translocation;Transmembrane;Transmembranehelix;Transport	TIM (TIMM23, TIMM50) complex, mitochondrial;TIM50a-coilin complex;TIM50a-SMN1 complex	GO:0001836;GO:0006464;GO:0006470;GO:0006605;GO:0006626;GO:0006793;GO:0006796;GO:0006810;GO:0006839;GO:0006886;GO:0006996;GO:0007005;GO:0007006;GO:0008152;GO:0008637;GO:0009987;GO:0015031;GO:0016043;GO:0016044;GO:0016311;GO:0017038;GO:0019538;GO:0035335;GO:0043170;GO:0043412;GO:0044237;GO:0044238;GO:0044260;GO:0044267;GO:0045184;GO:0046907;GO:0051234;GO:0051649;GO:0061024;GO:0071840;GO:0071841;GO:…	GO:0003676;GO:0003723;GO:0003824;GO:0004721;GO:0004722;GO:0004725;GO:0005102;GO:0005126;GO:0005134;GO:0005488;GO:0005515;GO:0016787;GO:0016788;GO:0016791;GO:0042578;GO:0043021;GO:0070851	GO:0005654;GO:0005739;GO:0005743;GO:0005744;GO:0016020;GO:0016021;GO:0016604;GO:0016607;GO:0019866;GO:0031090;GO:0031224;GO:0031966;GO:0032991;GO:0043226;GO:0043227;GO:0043229;GO:0043231;GO:0043234;GO:0044422;GO:0044424;GO:0044425;GO:0044428;GO:0044429;GO:0044444;GO:0044446;GO:0044451;GO:0044455;GO:0044464	GO:0006464;GO:0006470;GO:0006605;GO:0006793;GO:0006810;GO:0006996;GO:0007005;GO:0008152;GO:0009987;GO:0015031;GO:0016043;GO:0016044;GO:0019538;GO:0043170;GO:0043412;GO:0044237;GO:0044238;GO:0051234;GO:0061024	GO:0005654;GO:0005739;GO:0005744;GO:0016020;GO:0032991;GO:0043226;GO:0043229;GO:0043231;GO:0043234;GO:0044464				15	15	15	37.7	37.7	37.7	39.646	0	16436000000	176	0.628606	0.534243	-0.226247	-0.819007
27.6939	27.6202	27.4445	27.4386	27.6405	27.7266	27.7322	27.5955	27.5871	27.6271	27.8124	27.5454	27.8761	27.7423	27.4924				biological regulation;biosynthetic process;cellular biosynthetic process;cellular macromolecule biosynthetic process;cellular macromolecule metabolic process;cellular metabolic process;cellular nitrogen compound metabolic process;cellular process;macromolecule biosynthetic process;macromolecule metabolic process;metabolic process;nitrogen compound metabolic process;nucleic acid metabolic process;…		cell part;cytoplasm;intracellular membrane-bounded organelle;intracellular organelle;intracellular part;membrane-bounded organelle;nucleus;organelle	biological regulation;biosynthetic process;cellular metabolic process;cellular nitrogen compound metabolic process;cellular process;macromolecule metabolic process;metabolic process;nitrogen compound metabolic process;nucleobase-containing compound metabolic process;primary metabolic process;RNA metabolic process	cell part;cytoplasm;intracellular membrane-bounded organelle;intracellular organelle;nucleus;organelle		SAM_1	AACGGTT,MIR-451;CCCAGAG,MIR-326;chr19q13;GCM_NF2;GCM_NUMA1;GGTAACC,MIR-409-5P;GSE11057_EFF_MEM_VS_CENT_MEM_CD4_TCELL_DN;GSE11864_UNTREATED_VS_CSF1_IN_MAC_UP;GSE11864_UNTREATED_VS_CSF1_PAM3CYS_IN_MAC_UP;GSE13738_RESTING_VS_BYSTANDER_ACTIVATED_CD4_TCELL_UP;GSE17721_12H_VS_24H_POLYIC_BMDM_UP;GSE17721_CPG_VS_GARDIQUIMOD_4H_BMDM_DN;GSE17974_0.5H_VS_72H_IL4_AND_ANTI_IL12_ACT_CD4_TCELL_UP;GSE17974_0H_VS…	Completeproteome;Cytoplasm;Nucleus;Phosphoprotein;Proteomicsidentification;Referenceproteome;Repressor;Transcription;Transcriptionregulation		GO:0006139;GO:0006351;GO:0006355;GO:0006807;GO:0008152;GO:0009058;GO:0009059;GO:0009889;GO:0009987;GO:0010468;GO:0010556;GO:0016070;GO:0019219;GO:0019222;GO:0031323;GO:0031326;GO:0032774;GO:0034641;GO:0034645;GO:0043170;GO:0044237;GO:0044238;GO:0044249;GO:0044260;GO:0050789;GO:0050794;GO:0051171;GO:0051252;GO:0060255;GO:0065007;GO:0080090;GO:0090304;GO:2000112		GO:0005634;GO:0005737;GO:0043226;GO:0043227;GO:0043229;GO:0043231;GO:0044424;GO:0044464	GO:0006139;GO:0006807;GO:0008152;GO:0009058;GO:0009987;GO:0016070;GO:0034641;GO:0043170;GO:0044237;GO:0044238;GO:0065007	GO:0005634;GO:0005737;GO:0043226;GO:0043229;GO:0043231;GO:0044464				11	11	11	24.4	24.4	24.4	75.292	0	4122200000	62	0.70075	0.688303	0.0861847	0.5334
31.7353	31.903	24.3557	31.1484	31.2111	31.4076	31.6106	30.5295	24.7472	31.3454	31.7469	30.9078	25.4005	31.9332	31.3324				biological regulation;biosynthetic process;cellular biosynthetic process;cellular macromolecule biosynthetic process;cellular macromolecule metabolic process;cellular metabolic process;cellular nitrogen compound metabolic process;cellular process;macromolecule biosynthetic process;macromolecule metabolic process;metabolic process;nitrogen compound metabolic process;nucleic acid metabolic process;…	binding;cation binding;DNA binding;ion binding;metal ion binding;nucleic acid binding;nucleic acid binding transcription factor activity;sequence-specific DNA binding transcription factor activity	cell part;intracellular;intracellular membrane-bounded organelle;intracellular organelle;intracellular part;membrane-bounded organelle;nucleus;organelle	biological regulation;biosynthetic process;cellular metabolic process;cellular nitrogen compound metabolic process;cellular process;macromolecule metabolic process;metabolic process;nitrogen compound metabolic process;nucleobase-containing compound metabolic process;primary metabolic process;RNA metabolic process	cell part;intracellular;intracellular membrane-bounded organelle;intracellular organelle;nucleus;organelle		KRAB;zf-C2H2	BASAKI_YBX1_TARGETS_DN;BONOME_OVARIAN_CANCER_SURVIVAL_OPTIMAL_DEBULKING;BRCA1_DN.V1_UP;chr19q13;GSE11057_NAIVE_VS_EFF_MEMORY_CD4_TCELL_UP;GSE11057_NAIVE_VS_MEMORY_CD4_TCELL_UP;GSE13411_IGM_VS_SWITCHED_MEMORY_BCELL_DN;GSE13411_NAIVE_VS_MEMORY_BCELL_DN;GSE2706_LPS_VS_R848_AND_LPS_2H_STIM_DC_UP;GSE2706_R848_VS_R848_AND_LPS_2H_STIM_DC_UP;KARLSSON_TGFB1_TARGETS_DN;OSMAN_BLADDER_CANCER_DN;ZWANG_DOWN_BY…	Completeproteome;DNA-binding;Metal-binding;Nucleus;Proteomicsidentification;Referenceproteome;Repeat;Transcription;Transcriptionregulation;Zinc;Zinc-finger		GO:0006139;GO:0006351;GO:0006355;GO:0006807;GO:0008152;GO:0009058;GO:0009059;GO:0009889;GO:0009987;GO:0010468;GO:0010556;GO:0016070;GO:0019219;GO:0019222;GO:0031323;GO:0031326;GO:0032774;GO:0034641;GO:0034645;GO:0043170;GO:0044237;GO:0044238;GO:0044249;GO:0044260;GO:0050789;GO:0050794;GO:0051171;GO:0051252;GO:0060255;GO:0065007;GO:0080090;GO:0090304;GO:2000112	GO:0001071;GO:0003676;GO:0003677;GO:0003700;GO:0005488;GO:0043167;GO:0043169;GO:0046872	GO:0005622;GO:0005634;GO:0043226;GO:0043227;GO:0043229;GO:0043231;GO:0044424;GO:0044464	GO:0006139;GO:0006807;GO:0008152;GO:0009058;GO:0009987;GO:0016070;GO:0034641;GO:0043170;GO:0044237;GO:0044238;GO:0065007	GO:0005622;GO:0005634;GO:0043226;GO:0043229;GO:0043231;GO:0044464				1	1	1	1.3	1.3	1.3	79.359	0.0076682	45928000000	30	0.0253688	0.966373	-0.142672	-0.0698442
25.0909	25.725	26.6436	24.8418	25.576	25.8765	25.7683	25.4808	25.2984	24.4206	25.4223	24.8333	24.825	25.1984	25.1951				cellular macromolecule metabolic process;cellular metabolic process;cellular process;cellular protein metabolic process;establishment of localization;establishment of localization in cell;establishment of protein localization;establishment of protein localization in mitochondrion;establishment of protein localization to organelle;intracellular protein transport;intracellular transport;ion transpo…	channel activity;macromolecule transmembrane transporter activity;passive transmembrane transporter activity;porin activity;protein transmembrane transporter activity;protein transporter activity;substrate-specific transmembrane transporter activity;substrate-specific transporter activity;transmembrane transporter activity;transporter activity;wide pore channel activity	cell part;cytoplasm;cytoplasmic part;extracellular membrane-bounded organelle;extracellular organelle;extracellular region part;extracellular vesicular exosome;integral to membrane;integral to mitochondrial membrane;integral to mitochondrial outer membrane;integral to organelle membrane;intracellular membrane-bounded organelle;intracellular organelle;intracellular organelle part;intracellular par…	cellular metabolic process;cellular process;establishment of localization;ion transport;macromolecule metabolic process;metabolic process;primary metabolic process;protein metabolic process;protein targeting;protein transport;transmembrane transport;transport	cell part;cytoplasm;extracellular organelle;intracellular membrane-bounded organelle;intracellular organelle;macromolecular complex;membrane;mitochondrion;nucleoplasm;organelle;protein complex;vesicle	Amyotrophic lateral sclerosis (ALS)	Porin_3	ALFANO_MYC_TARGETS;BASSO_B_LYMPHOCYTE_NETWORK;BERENJENO_TRANSFORMED_BY_RHOA_UP;BHAT_ESR1_TARGETS_VIA_AKT1_UP;BROWNE_HCMV_INFECTION_24HR_UP;BURTON_ADIPOGENESIS_5;CHANG_CORE_SERUM_RESPONSE_UP;chr19q13;DODD_NASOPHARYNGEAL_CARCINOMA_DN;FAELT_B_CLL_WITH_VH3_21_UP;FONTAINE_FOLLICULAR_THYROID_ADENOMA_UP;GGGCGGR_V$SP1_Q6;GRADE_COLON_CANCER_UP;GRAESSMANN_APOPTOSIS_BY_DOXORUBICIN_DN;GRAESSMANN_RESPONSE_TO_…	Alternativesplicing;Completeproteome;Directproteinsequencing;Iontransport;Membrane;Mitochondrion;Mitochondrionoutermembrane;Porin;Proteintransport;Proteomicsidentification;Referenceproteome;Transmembrane;Transmembranebetastrand;Transport	APP-TOMM40 complex	GO:0006605;GO:0006626;GO:0006810;GO:0006811;GO:0006839;GO:0006886;GO:0008152;GO:0009987;GO:0015031;GO:0017038;GO:0019538;GO:0043170;GO:0044237;GO:0044238;GO:0044260;GO:0044267;GO:0045184;GO:0046907;GO:0051234;GO:0051649;GO:0055085;GO:0071806;GO:0072594;GO:0072655	GO:0005215;GO:0008320;GO:0008565;GO:0015267;GO:0015288;GO:0022803;GO:0022829;GO:0022857;GO:0022884;GO:0022891;GO:0022892	GO:0005654;GO:0005737;GO:0005739;GO:0005741;GO:0005742;GO:0016020;GO:0016021;GO:0019867;GO:0031090;GO:0031224;GO:0031300;GO:0031301;GO:0031306;GO:0031307;GO:0031966;GO:0031968;GO:0031982;GO:0031988;GO:0032592;GO:0032991;GO:0043226;GO:0043227;GO:0043229;GO:0043230;GO:0043231;GO:0043234;GO:0044421;GO:0044422;GO:0044424;GO:0044425;GO:0044428;GO:0044429;GO:0044444;GO:0044446;GO:0044455;GO:0044464;GO:…	GO:0006605;GO:0006810;GO:0006811;GO:0008152;GO:0009987;GO:0015031;GO:0019538;GO:0043170;GO:0044237;GO:0044238;GO:0051234;GO:0055085	GO:0005654;GO:0005737;GO:0005739;GO:0016020;GO:0031982;GO:0032991;GO:0043226;GO:0043229;GO:0043230;GO:0043231;GO:0043234;GO:0044464	ko05014			4	4	4	12.5	12.5	12.5	37.893	0	610390000	7	0.20525	0.767096	-0.206502	-0.409418
25.7944	25.2171	26.9785	26.4936	26.3799	26.5328	26.8988	26.951	26.8709	26.5262	24.85	26.51	26.4708	26.4427	27.0116				catabolic process;cellular catabolic process;cellular macromolecule catabolic process;cellular macromolecule metabolic process;cellular metabolic process;cellular nitrogen compound metabolic process;cellular process;gene expression;macromolecule catabolic process;macromolecule metabolic process;metabolic process;mRNA catabolic process;mRNA metabolic process;nitrogen compound metabolic process;nuc…	binding;identical protein binding;protein binding	cell part;cytoplasmic part;cytosol;intracellular;intracellular part	catabolic process;cellular metabolic process;cellular nitrogen compound metabolic process;cellular process;macromolecule metabolic process;metabolic process;mRNA metabolic process;nitrogen compound metabolic process;nucleobase-containing compound metabolic process;primary metabolic process;RNA catabolic process;RNA metabolic process	cell part;cytosol;intracellular		DUF2146	BRUINS_UVC_RESPONSE_LATE;chr19q13;GINESTIER_BREAST_CANCER_ZNF217_AMPLIFIED_DN;GSE15324_NAIVE_VS_ACTIVATED_CD8_TCELL_UP;GSE17974_0H_VS_24H_IN_VITRO_ACT_CD4_TCELL_DN;GSE17974_0H_VS_48H_IN_VITRO_ACT_CD4_TCELL_DN;GSE17974_CTRL_VS_ACT_IL4_AND_ANTI_IL12_12H_CD4_TCELL_DN;GSE17974_CTRL_VS_ACT_IL4_AND_ANTI_IL12_4H_CD4_TCELL_DN;GSE17974_IL4_AND_ANTI_IL12_VS_UNTREATED_4H_ACT_CD4_TCELL_UP;GSE22886_UNSTIM_VS_…	Acetylation;Alternativesplicing;Completeproteome;Nonsense-mediatedmRNAdecay;Phosphoprotein;Proteomicsidentification;Referenceproteome		GO:0000184;GO:0000956;GO:0006139;GO:0006401;GO:0006402;GO:0006807;GO:0008152;GO:0009056;GO:0009057;GO:0009987;GO:0010467;GO:0016070;GO:0016071;GO:0034641;GO:0043170;GO:0044237;GO:0044238;GO:0044248;GO:0044260;GO:0044265;GO:0090304	GO:0005488;GO:0005515;GO:0042802	GO:0005622;GO:0005829;GO:0044424;GO:0044444;GO:0044464	GO:0006139;GO:0006401;GO:0006807;GO:0008152;GO:0009056;GO:0009987;GO:0016070;GO:0016071;GO:0034641;GO:0043170;GO:0044237;GO:0044238	GO:0005622;GO:0005829;GO:0044464				8	8	8	22.5	22.5	22.5	57.65	0	1702400000	31	0.982138	0.313268	0.583294	1.39456
30.8348	30.8231	31.0727	30.8049	30.6956	30.666	30.6916	30.4569	30.7051	30.368	30.7681	30.9069	31.2486	30.7627	31.2821				biosynthetic process;catabolic process;cellular biosynthetic process;cellular lipid metabolic process;cellular metabolic process;cellular process;glycerolipid biosynthetic process;glycerolipid metabolic process;glycerophospholipid biosynthetic process;glycerophospholipid metabolic process;lipid biosynthetic process;lipid catabolic process;lipid metabolic process;metabolic process;organophosphate …	catalytic activity;hydrolase activity;hydrolase activity, acting on ester bonds;lipase activity;NAPE-specific phospholipase D activity;phospholipase activity;phospholipase D activity;phosphoric diester hydrolase activity;phosphoric ester hydrolase activity	cell part;cytoplasmic part;endoplasmic reticulum membrane;endoplasmic reticulum part;extracellular membrane-bounded organelle;extracellular organelle;extracellular region part;extracellular vesicular exosome;integral to membrane;intracellular organelle part;intracellular part;intrinsic to membrane;membrane;membrane part;membrane-bounded organelle;membrane-bounded vesicle;organelle;organelle membr…	biosynthetic process;catabolic process;cellular lipid metabolic process;cellular metabolic process;cellular process;lipid metabolic process;metabolic process;primary metabolic process;small molecule metabolic process	cell part;extracellular organelle;membrane;organelle;vesicle		PLDc;PLDc_2	ATGCTGG,MIR-338;BERENJENO_TRANSFORMED_BY_RHOA_DN;BORCZUK_MALIGNANT_MESOTHELIOMA_UP;BRUINS_UVC_RESPONSE_VIA_TP53_GROUP_B;BURTON_ADIPOGENESIS_8;CHANG_CORE_SERUM_RESPONSE_DN;CHEN_METABOLIC_SYNDROM_NETWORK;chr19q13;CONCANNON_APOPTOSIS_BY_EPOXOMICIN_UP;CTACCTC,LET-7A,LET-7B,LET-7C,LET-7D,LET-7E,LET-7F,MIR-98,LET-7G,LET-7I;DACOSTA_UV_RESPONSE_VIA_ERCC3_TTD_UP;DACOSTA_UV_RESPONSE_VIA_ERCC3_UP;DAIRKEE_TE…	Alzheimerdisease;Amyloidosis;Completeproteome;Diseasemutation;Endoplasmicreticulum;Glycoprotein;Hydrolase;Lipiddegradation;Lipidmetabolism;Membrane;Neurodegeneration;Proteomicsidentification;Referenceproteome;Repeat;Signal-anchor;Transmembrane;Transmembranehelix		GO:0006629;GO:0006644;GO:0006650;GO:0006655;GO:0008152;GO:0008610;GO:0008654;GO:0009056;GO:0009058;GO:0009987;GO:0016042;GO:0019637;GO:0044237;GO:0044238;GO:0044249;GO:0044255;GO:0044281;GO:0045017;GO:0046471;GO:0046474;GO:0046486	GO:0003824;GO:0004620;GO:0004630;GO:0008081;GO:0016298;GO:0016787;GO:0016788;GO:0042578;GO:0070290	GO:0005789;GO:0016020;GO:0016021;GO:0031090;GO:0031224;GO:0031982;GO:0031988;GO:0043226;GO:0043227;GO:0043230;GO:0044421;GO:0044422;GO:0044424;GO:0044425;GO:0044432;GO:0044444;GO:0044446;GO:0044464;GO:0065010;GO:0070062	GO:0006629;GO:0008152;GO:0009056;GO:0009058;GO:0009987;GO:0044237;GO:0044238;GO:0044255;GO:0044281	GO:0016020;GO:0031982;GO:0043226;GO:0043230;GO:0044464				15	15	15	46.3	46.3	46.3	54.705	0	35372000000	287	1.69982	0.3127	-0.268691	-1.39417
27.1704	27.6416	27.7432	27.6792	27.8478	27.3933	27.8894	27.4607	25.7575	27.6409	27.7076	27.4192	27.3867	27.7405	27.1464				anatomical structure development;anatomical structure morphogenesis;apoptosis;biological regulation;biosynthetic process;camera-type eye development;cardiac chamber morphogenesis;cardiac muscle contraction;cardiac muscle tissue development;cardiac right ventricle morphogenesis;cardiac ventricle morphogenesis;cell death;cellular biosynthetic process;cellular macromolecule biosynthetic process;cell…	binding;identical protein binding;protein binding;protein binding transcription factor activity;transcription cofactor activity;transcription corepressor activity;transcription factor binding;transcription factor binding transcription factor activity	cell junction;cell part;cytoplasm;extracellular region part;intercellular bridge;intracellular membrane-bounded organelle;intracellular organelle;intracellular part;membrane-bounded organelle;nucleus;organelle	anatomical structure development;anatomical structure morphogenesis;biological regulation;biosynthetic process;cell death;cellular metabolic process;cellular nitrogen compound metabolic process;cellular process;death;developmental process;growth;homeostatic process;macromolecule metabolic process;metabolic process;molting cycle;multicellular organismal process;muscle contraction;nitrogen compound…	cell part;cytoplasm;intracellular membrane-bounded organelle;intracellular organelle;nucleus;organelle		Ank_2;SH3_9	AGUIRRE_PANCREATIC_CANCER_COPY_NUMBER_UP;BLALOCK_ALZHEIMERS_DISEASE_INCIPIENT_UP;BLALOCK_ALZHEIMERS_DISEASE_UP;chr19q13;DODD_NASOPHARYNGEAL_CARCINOMA_UP;GSE13411_NAIVE_VS_MEMORY_BCELL_UP;GSE14350_TREG_VS_TEFF_DN;GSE1460_INTRATHYMIC_T_PROGENITOR_VS_DP_THYMOCYTE_DN;GSE15659_CD45RA_NEG_CD4_TCELL_VS_ACTIVATED_TREG_DN;GSE15659_CD45RA_NEG_CD4_TCELL_VS_NONSUPPRESSIVE_TCELL_DN;GSE15750_WT_VS_TRAF6KO_DAY6…	3D-structure;Acetylation;ANKrepeat;Apoptosis;Completeproteome;Cytoplasm;Nucleus;Phosphoprotein;Proteomicsidentification;Referenceproteome;Repeat;Repressor;SH3domain;Transcription;Transcriptionregulation		GO:0000122;GO:0001654;GO:0003008;GO:0003012;GO:0003206;GO:0003208;GO:0003215;GO:0003229;GO:0006139;GO:0006351;GO:0006355;GO:0006357;GO:0006807;GO:0006915;GO:0006936;GO:0006941;GO:0007423;GO:0008152;GO:0008219;GO:0009058;GO:0009059;GO:0009653;GO:0009791;GO:0009888;GO:0009889;GO:0009890;GO:0009892;GO:0009987;GO:0010468;GO:0010556;GO:0010558;GO:0010605;GO:0010629;GO:0012501;GO:0014706;GO:0016070;GO:…	GO:0000988;GO:0000989;GO:0003712;GO:0003714;GO:0005488;GO:0005515;GO:0008134;GO:0042802	GO:0005634;GO:0005737;GO:0030054;GO:0043226;GO:0043227;GO:0043229;GO:0043231;GO:0044421;GO:0044424;GO:0044464;GO:0045171	GO:0006139;GO:0006807;GO:0006936;GO:0008152;GO:0008219;GO:0009058;GO:0009653;GO:0009791;GO:0009987;GO:0016070;GO:0016265;GO:0032501;GO:0032502;GO:0034641;GO:0040007;GO:0042303;GO:0042592;GO:0043170;GO:0044237;GO:0044238;GO:0048856;GO:0065007	GO:0005634;GO:0005737;GO:0043226;GO:0043229;GO:0043231;GO:0044464				13	13	13	22.7	22.7	22.7	89.09	0	3653600000	47	0.449856	0.55187	-0.388096	-0.783604
31.0911	31.4663	31.3402	31.0354	31.2366	31.2926	31.2418	31.0144	31.2876	31.1591	31.3713	30.8672	30.8509	31.1472	31.0777				biological regulation;biosynthetic process;cell cycle phase;cell cycle process;cellular biosynthetic process;cellular component assembly;cellular component organization;cellular component organization at cellular level;cellular component organization or biogenesis;cellular component organization or biogenesis at cellular level;cellular macromolecule biosynthetic process;cellular macromolecule met…	binding;catalytic activity;cation binding;hydrolase activity;hydrolase activity, acting on ester bonds;identical protein binding;ion binding;lipid binding;metal ion binding;molecular transducer activity;nucleic acid binding;phosphatase activity;phosphoprotein phosphatase activity;phosphoric ester hydrolase activity;protein binding;protein serine/threonine phosphatase activity;RNA binding;signal t…	cell body;cell part;cell projection;cytoplasm;cytoplasmic part;cytosol;intracellular membrane-bounded organelle;intracellular organelle;intracellular organelle part;intracellular part;membrane;membrane-bounded organelle;neuron projection;neuronal cell body;nuclear part;nucleoplasm;nucleus;organelle;organelle part	biological regulation;biosynthetic process;cellular component assembly;cellular component organization;cellular metabolic process;cellular nitrogen compound metabolic process;cellular process;DNA metabolic process;DNA repair;macromolecular complex assembly;macromolecule metabolic process;macromolecule modification;metabolic process;mitosis;nitrogen compound metabolic process;nuclear division;nucl…	cell body;cell part;cell projection;cytoplasm;cytosol;intracellular membrane-bounded organelle;intracellular organelle;membrane;neuron projection;neuronal cell body;nucleoplasm;nucleus;organelle	MAPK signaling pathway	Metallophos;PPP5;TPR_1	AAGCAAT,MIR-137;AGUIRRE_PANCREATIC_CANCER_COPY_NUMBER_DN;ATAGGAA,MIR-202;ATGTTAA,MIR-302C;BIOPOLYMER_METABOLIC_PROCESS;BIOPOLYMER_MODIFICATION;CELL_CYCLE_GO_0007049;CELL_CYCLE_PHASE;CELL_CYCLE_PROCESS;CELLULAR_MACROMOLECULE_METABOLIC_PROCESS;CELLULAR_PROTEIN_METABOLIC_PROCESS;chr19q13;COLLIS_PRKDC_REGULATORS;CSR_LATE_UP.V1_UP;CTTTGTA,MIR-524;CYCLIN_D1_KE_.V1_UP;CYCLIN_D1_UP.V1_UP;DELACROIX_RAR_BO…	3D-structure;Acetylation;Alzheimerdisease;Amyloid;Amyloidosis;Completeproteome;Cytoplasm;DNAdamage;DNArepair;Hydrolase;Lipid-binding;Magnesium;Manganese;Membrane;Metal-binding;Neurodegeneration;Nucleus;Proteinphosphatase;Proteomicsidentification;Referenceproteome;Repeat;TPRrepeat		GO:0000280;GO:0006139;GO:0006259;GO:0006281;GO:0006351;GO:0006461;GO:0006464;GO:0006470;GO:0006793;GO:0006796;GO:0006807;GO:0006950;GO:0006974;GO:0006996;GO:0007067;GO:0007165;GO:0008152;GO:0009058;GO:0009059;GO:0009966;GO:0009967;GO:0009987;GO:0010033;GO:0010627;GO:0010646;GO:0010647;GO:0010740;GO:0014070;GO:0014072;GO:0016043;GO:0016070;GO:0016311;GO:0019538;GO:0022402;GO:0022403;GO:0022607;GO:…	GO:0003676;GO:0003723;GO:0003824;GO:0004721;GO:0004722;GO:0004871;GO:0005488;GO:0005515;GO:0008289;GO:0016787;GO:0016788;GO:0016791;GO:0042578;GO:0042802;GO:0043167;GO:0043169;GO:0046872;GO:0060089	GO:0005634;GO:0005654;GO:0005737;GO:0005829;GO:0016020;GO:0042995;GO:0043005;GO:0043025;GO:0043226;GO:0043227;GO:0043229;GO:0043231;GO:0044297;GO:0044422;GO:0044424;GO:0044428;GO:0044444;GO:0044446;GO:0044464	GO:0000280;GO:0006139;GO:0006259;GO:0006281;GO:0006461;GO:0006464;GO:0006470;GO:0006793;GO:0006807;GO:0006950;GO:0006974;GO:0006996;GO:0007067;GO:0007165;GO:0008152;GO:0009058;GO:0009987;GO:0016043;GO:0016070;GO:0019538;GO:0022607;GO:0034641;GO:0042221;GO:0043170;GO:0043412;GO:0044237;GO:0044238;GO:0048285;GO:0050896;GO:0065003;GO:0065007	GO:0005634;GO:0005654;GO:0005737;GO:0005829;GO:0016020;GO:0042995;GO:0043005;GO:0043025;GO:0043226;GO:0043229;GO:0043231;GO:0044297;GO:0044464	ko04010			23	23	23	43.6	43.6	43.6	55.096	0	45095000000	415	0.141105	0.900668	-0.0348152	-0.178843
28.9856	28.9775	29.0346	29.0308	28.9915	28.9517	29.0001	28.606	28.6813	28.8624	29.2669	29.0743	29.5392	29.2112	28.9725				biological regulation;cell proliferation;cell surface receptor linked signaling pathway;cellular process;cellular response to stimulus;enzyme linked receptor protein signaling pathway;intracellular signal transduction;negative regulation of axonogenesis;negative regulation of biological process;negative regulation of cell communication;negative regulation of cell development;negative regulation o…	enzyme activator activity;enzyme regulator activity;GTPase activator activity;GTPase regulator activity;guanyl-nucleotide exchange factor activity;nucleoside-triphosphatase regulator activity;Ras guanyl-nucleotide exchange factor activity;Rho guanyl-nucleotide exchange factor activity;small GTPase regulator activity	cell part;cytoplasm;cytoplasmic part;cytosol;intracellular part;membrane;plasma membrane	biological regulation;cell proliferation;cellular process;response to stimulus;signal transduction	cell part;cytoplasm;cytosol;membrane;plasma membrane	ko05152;Regulation of actin cytoskeleton;Vascular smooth muscle contraction	RGS-like;RhoGEF	BIOCARTA_MYOSIN_PATHWAY;BIOCARTA_PAR1_PATHWAY;BIOCARTA_RHO_PATHWAY;BONOME_OVARIAN_CANCER_SURVIVAL_SUBOPTIMAL_DEBULKING;BRUINS_UVC_RESPONSE_LATE;CELL_PROLIFERATION_GO_0008283;CHIANG_LIVER_CANCER_SUBCLASS_UNANNOTATED_UP;chr19q13;CSR_LATE_UP.V1_UP;CYTOPLASM;DEURIG_T_CELL_PROLYMPHOCYTIC_LEUKEMIA_UP;E2F1_UP.V1_UP;ENZYME_REGULATOR_ACTIVITY;FAELT_B_CLL_WITH_VH3_21_UP;FLECHNER_PBL_KIDNEY_TRANSPLANT_REJEC…	3D-structure;Alternativesplicing;Coiledcoil;Completeproteome;Cytoplasm;GTPaseactivation;Guanine-nucleotidereleasingfactor;Membrane;Phosphoprotein;Polymorphism;Proteomicsidentification;Referenceproteome	GNA14-p115RhoGEF complex	GO:0006140;GO:0007165;GO:0007166;GO:0007167;GO:0007169;GO:0007264;GO:0007265;GO:0007266;GO:0008277;GO:0008283;GO:0009894;GO:0009966;GO:0009968;GO:0009987;GO:0010646;GO:0010648;GO:0010721;GO:0010769;GO:0010975;GO:0019219;GO:0019222;GO:0022603;GO:0022604;GO:0023021;GO:0023051;GO:0023057;GO:0030811;GO:0031323;GO:0031329;GO:0031344;GO:0031345;GO:0033121;GO:0033124;GO:0035556;GO:0038032;GO:0043085;GO:…	GO:0005083;GO:0005085;GO:0005088;GO:0005089;GO:0005096;GO:0008047;GO:0030234;GO:0030695;GO:0060589	GO:0005737;GO:0005829;GO:0005886;GO:0016020;GO:0044424;GO:0044444;GO:0044464	GO:0007165;GO:0008283;GO:0009987;GO:0050896;GO:0065007	GO:0005737;GO:0005829;GO:0005886;GO:0016020;GO:0044464	ko04270;ko04810;ko05152			18	18	18	25.3	25.3	25.3	102.43	0	10295000000	152	1.34886	0.442832	-0.183698	-1.03611
32.2788	32.4676	32.4134	32.3978	32.498	32.2837	32.4836	32.3807	32.1765	32.1531	32.2885	32.0168	32.3217	32.4293	32.1367				biological regulation;cellular macromolecule metabolic process;cellular metabolic process;cellular process;cellular protein metabolic process;macromolecule metabolic process;macromolecule modification;metabolic process;positive regulation of catalytic activity;positive regulation of molecular function;post-translational protein modification;primary metabolic process;protein metabolic process;prot…	ATP-dependent protein binding;binding;catalytic activity;enzyme activator activity;enzyme regulator activity;protein binding;protein C-terminus binding;protein dimerization activity;protein heterodimerization activity;small protein activating enzyme activity;ubiquitin activating enzyme activity	cell part;cytoplasmic part;cytosol;intracellular membrane-bounded organelle;intracellular organelle;intracellular organelle part;intracellular part;macromolecular complex;membrane-bounded organelle;nuclear part;nucleoplasm;nucleus;organelle;organelle part;protein complex;SUMO activating enzyme complex	biological regulation;cellular metabolic process;cellular process;macromolecule metabolic process;macromolecule modification;metabolic process;primary metabolic process;protein metabolic process;protein modification by small protein conjugation or removal;protein modification process;regulation of cell cycle;regulation of mitotic cell cycle	cell part;cytosol;intracellular membrane-bounded organelle;intracellular organelle;macromolecular complex;nucleoplasm;nucleus;organelle;protein complex	Ubiquitin mediated proteolysis	ThiF	BASAKI_YBX1_TARGETS_UP;BENPORATH_MYC_MAX_TARGETS;BERENJENO_TRANSFORMED_BY_RHOA_UP;BIOPOLYMER_METABOLIC_PROCESS;BIOPOLYMER_MODIFICATION;BLALOCK_ALZHEIMERS_DISEASE_UP;CACGTG_V$MYC_Q2;CAIRO_HEPATOBLASTOMA_CLASSES_UP;CELLULAR_MACROMOLECULE_METABOLIC_PROCESS;CELLULAR_PROTEIN_METABOLIC_PROCESS;CHEMNITZ_RESPONSE_TO_PROSTAGLANDIN_E2_UP;chr19q13;DANG_BOUND_BY_MYC;ENZYME_ACTIVATOR_ACTIVITY;ENZYME_REGULATOR…	3D-structure;Acetylation;Alternativesplicing;Completeproteome;Directproteinsequencing;Ligase;Nucleus;Proteomicsidentification;Referenceproteome;Ublconjugationpathway	SUA1-UBA2 complex;SUMO1-SUA1-UBA2 complex	GO:0006464;GO:0007346;GO:0008152;GO:0009987;GO:0016567;GO:0016925;GO:0019222;GO:0019538;GO:0032446;GO:0043085;GO:0043170;GO:0043412;GO:0043687;GO:0044093;GO:0044237;GO:0044238;GO:0044260;GO:0044267;GO:0050789;GO:0050790;GO:0050794;GO:0051726;GO:0065007;GO:0065009;GO:0070647	GO:0003824;GO:0004839;GO:0005488;GO:0005515;GO:0008022;GO:0008047;GO:0008641;GO:0030234;GO:0043008;GO:0046982;GO:0046983	GO:0005634;GO:0005654;GO:0005829;GO:0031510;GO:0032991;GO:0043226;GO:0043227;GO:0043229;GO:0043231;GO:0043234;GO:0044422;GO:0044424;GO:0044428;GO:0044444;GO:0044446;GO:0044464	GO:0006464;GO:0007346;GO:0008152;GO:0009987;GO:0019538;GO:0043170;GO:0043412;GO:0044237;GO:0044238;GO:0051726;GO:0065007;GO:0070647	GO:0005634;GO:0005654;GO:0005829;GO:0032991;GO:0043226;GO:0043229;GO:0043231;GO:0043234;GO:0044464	ko04120			32	32	32	77.2	77.2	77.2	38.449	0	100810000000	646	0.822907	0.609394	-0.115616	-0.669525
30.2229	30.3396	30.1197	29.981	30.0366	30.3359	30.4794	30.0984	30.7522	30.6676	30.3997	30.4592	30.1598	30.4085	30.2948				biological adhesion;biological regulation;cell adhesion;cellular macromolecule metabolic process;cellular metabolic process;cellular nitrogen compound metabolic process;cellular process;macromolecule metabolic process;metabolic process;mRNA 3'-end processing;mRNA metabolic process;mRNA polyadenylation;mRNA processing;nitrogen compound metabolic process;nucleic acid metabolic process;nucleobase-co…		cell junction;cell part;cell-cell junction;cytoplasm;cytoskeleton;intracellular non-membrane-bounded organelle;intracellular organelle;intracellular organelle part;intracellular part;membrane;non-membrane-bounded organelle;nuclear part;nucleoplasm;occluding junction;organelle;organelle part;plasma membrane;tight junction	biological adhesion;biological regulation;cell adhesion;cellular metabolic process;cellular nitrogen compound metabolic process;cellular process;macromolecule metabolic process;metabolic process;mRNA metabolic process;mRNA processing;nitrogen compound metabolic process;nucleobase-containing compound metabolic process;primary metabolic process;regulation of protein modification process;RNA metabol…	cell part;cytoplasm;cytoskeleton;intracellular non-membrane-bounded organelle;intracellular organelle;membrane;nucleoplasm;organelle;plasma membrane	mRNA surveillance pathway;Tight junction	Cohesin_HEAT;Symplekin_C	ACEVEDO_LIVER_TUMOR_VS_NORMAL_ADJACENT_TISSUE_DN;ALCALA_APOPTOSIS;ATGGYGGA_UNKNOWN;CHARAFE_BREAST_CANCER_LUMINAL_VS_MESENCHYMAL_UP;chr19q13;CYTOPLASM;DANG_BOUND_BY_MYC;GGAMTNNNNNTCCY_UNKNOWN;GGGCGGR_V$SP1_Q6;GINESTIER_BREAST_CANCER_ZNF217_AMPLIFIED_DN;GSE13493_CD4INTCD8POS_VS_CD8POS_THYMOCYTE_DN;GSE1460_DP_THYMOCYTE_VS_THYMIC_STROMAL_CELL_UP;GSE29614_CTRL_VS_DAY3_TIV_FLU_VACCINE_PBMC_DN;GSE29617_…	3D-structure;Alternativesplicing;Celladhesion;Celljunction;Cellmembrane;Completeproteome;Cytoplasm;Cytoskeleton;Membrane;mRNAprocessing;Nucleus;Phosphoprotein;Proteomicsidentification;Referenceproteome;Repeat;Tightjunction	ALL-1 supercomplex;Polyadenylation complex (CSTF1, CSTF2, CSTF3, SYMPK CPSF1, CPSF2, CPSF3)	GO:0006139;GO:0006378;GO:0006396;GO:0006397;GO:0006807;GO:0007155;GO:0008152;GO:0009893;GO:0009987;GO:0010562;GO:0010604;GO:0016070;GO:0016071;GO:0019220;GO:0019222;GO:0022610;GO:0031123;GO:0031124;GO:0031323;GO:0031325;GO:0031399;GO:0031401;GO:0032268;GO:0032270;GO:0034641;GO:0035303;GO:0035304;GO:0035306;GO:0035307;GO:0043170;GO:0043631;GO:0044237;GO:0044238;GO:0044260;GO:0045937;GO:0048518;GO:…		GO:0005654;GO:0005737;GO:0005856;GO:0005886;GO:0005911;GO:0005923;GO:0016020;GO:0030054;GO:0043226;GO:0043228;GO:0043229;GO:0043232;GO:0044422;GO:0044424;GO:0044428;GO:0044446;GO:0044464;GO:0070160	GO:0006139;GO:0006396;GO:0006397;GO:0006807;GO:0007155;GO:0008152;GO:0009987;GO:0016070;GO:0016071;GO:0022610;GO:0031399;GO:0034641;GO:0043170;GO:0044237;GO:0044238;GO:0065007	GO:0005654;GO:0005737;GO:0005856;GO:0005886;GO:0016020;GO:0043226;GO:0043229;GO:0043232;GO:0044464	ko03015;ko04530			32	32	32	32.3	32.3	32.3	141.15	0	25291000000	315	1.39362	0.311432	0.326752	1.39774
31.6511	31.6395	31.7697	31.5774	31.7812	31.8001	31.8227	31.781	31.8712	31.9752	31.8277	31.8226	31.6528	31.9682	32.0485				anatomical structure development;apical protein localization;asymmetric protein localization;biological regulation;brain development;cell communication;cell differentiation;cell-cell signaling;cellular component disassembly;cellular component disassembly at cellular level;cellular component organization;cellular component organization at cellular level;cellular component organization or biogenesi…	binding;protein binding;SNARE binding;soluble NSF attachment protein activity;syntaxin binding	cell part;cytoplasmic part;cytosol;extracellular membrane-bounded organelle;extracellular organelle;extracellular region part;extracellular vesicular exosome;intracellular organelle part;intracellular part;macromolecular complex;membrane;membrane part;membrane-bounded organelle;membrane-bounded vesicle;organelle;organelle membrane;organelle part;protein complex;SNARE complex;synaptobrevin 2-SNAP-…	anatomical structure development;biological regulation;cell communication;cell differentiation;cell-cell signaling;cellular component disassembly;cellular component organization;cellular process;developmental process;establishment of localization;Golgi vesicle transport;localization;membrane fusion;membrane organization;protein transport;regulation of transport;signaling;transport;vesicle-mediate…	cell part;cytosol;extracellular organelle;macromolecular complex;membrane;organelle;protein complex;vesicle			AAAYRNCTG_UNKNOWN;ACTAYRNNNCCCR_UNKNOWN;AGUIRRE_PANCREATIC_CANCER_COPY_NUMBER_UP;ASTON_MAJOR_DEPRESSIVE_DISORDER_DN;CACGTG_V$MYC_Q2;CAGCTG_V$AP4_Q5;CAGTATT,MIR-200B,MIR-200C,MIR-429;CAHOY_NEURONAL;CELLULAR_LOCALIZATION;chr19q13;chr20p12;DEURIG_T_CELL_PROLYMPHOCYTIC_LEUKEMIA_UP;DIAZ_CHRONIC_MEYLOGENOUS_LEUKEMIA_UP;ELVIDGE_HYPOXIA_BY_DMOG_DN;ESTABLISHMENT_OF_CELLULAR_LOCALIZATION;ESTABLISHMENT_OF_L…	Acetylation;Alternativesplicing;Completeproteome;ER-Golgitransport;Membrane;Phosphoprotein;Polymorphism;Proteintransport;Proteomicsidentification;Referenceproteome;Transport	SNARE complex (SNAP25, VAMP3, VAMP2, NAPB, STX13)	GO:0006810;GO:0006886;GO:0006891;GO:0006892;GO:0007154;GO:0007267;GO:0007268;GO:0007270;GO:0007420;GO:0008104;GO:0008105;GO:0009987;GO:0010646;GO:0010807;GO:0015031;GO:0016043;GO:0016192;GO:0017157;GO:0022411;GO:0023051;GO:0023052;GO:0030154;GO:0030182;GO:0031644;GO:0032502;GO:0032879;GO:0032984;GO:0033036;GO:0034621;GO:0034623;GO:0035249;GO:0035494;GO:0043241;GO:0043254;GO:0043624;GO:0043933;GO:…	GO:0000149;GO:0005483;GO:0005488;GO:0005515;GO:0019905	GO:0005774;GO:0005829;GO:0016020;GO:0031090;GO:0031201;GO:0031982;GO:0031988;GO:0032991;GO:0043226;GO:0043227;GO:0043230;GO:0043234;GO:0044421;GO:0044422;GO:0044424;GO:0044425;GO:0044437;GO:0044444;GO:0044446;GO:0044464;GO:0065010;GO:0070044;GO:0070062	GO:0006810;GO:0007154;GO:0007267;GO:0009987;GO:0015031;GO:0016043;GO:0016192;GO:0022411;GO:0023052;GO:0030154;GO:0032502;GO:0048193;GO:0048856;GO:0051049;GO:0051179;GO:0051234;GO:0061024;GO:0061025;GO:0065007	GO:0005829;GO:0016020;GO:0031982;GO:0032991;GO:0043226;GO:0043230;GO:0043234;GO:0044464				18	18	18	67.8	67.8	67.8	33.232	0	66210000000	361	1.87325	0.425884	0.16626	1.08945
26.0887	26.6392	26.9509	26.4284	27.0682	26.9902	26.745	27.7626	26.2658	26.8713	27.3647	26.7248	27.1701	26.9533	24.1206				actin cytoskeleton organization;actin filament-based process;biological regulation;blood coagulation;cellular component organization;cellular component organization at cellular level;cellular component organization or biogenesis;cellular component organization or biogenesis at cellular level;cellular localization;cellular macromolecule localization;cellular membrane organization;cellular process;…	adenyl nucleotide binding;adenyl ribonucleotide binding;ATP binding;binding;calcium ion binding;catalytic activity;cation binding;GTP binding;guanyl nucleotide binding;guanyl ribonucleotide binding;hydrolase activity;ion binding;metal ion binding;nucleic acid binding;nucleotide binding;purine nucleotide binding;purine ribonucleoside triphosphate binding;purine ribonucleotide binding;ribonucleotid…	caveola;cell part;cytoplasmic part;endosomal part;endosome membrane;extracellular membrane-bounded organelle;extracellular organelle;extracellular region part;extracellular vesicular exosome;intracellular membrane-bounded organelle;intracellular organelle;intracellular organelle part;intracellular part;membrane;membrane part;membrane raft;membrane-bounded organelle;membrane-bounded vesicle;nucleu…	biological regulation;cellular component organization;cellular localization;cellular membrane organization;cellular process;coagulation;cytoskeleton organization;endocytosis;endosome transport;establishment of localization;localization;membrane invagination;membrane organization;multicellular organismal process;organelle organization;plasma membrane organization;regulation of body fluid levels;tr…	cell part;extracellular organelle;intracellular membrane-bounded organelle;intracellular organelle;membrane;nucleus;organelle;plasma membrane;vesicle	Endocytosis	MMR_HSR1	AGUIRRE_PANCREATIC_CANCER_COPY_NUMBER_UP;BASAKI_YBX1_TARGETS_UP;CHEN_HOXA5_TARGETS_9HR_DN;CHEN_METABOLIC_SYNDROM_NETWORK;CHICAS_RB1_TARGETS_CONFLUENT;chr19q13;FORTSCHEGGER_PHF8_TARGETS_DN;GOBERT_OLIGODENDROCYTE_DIFFERENTIATION_DN;GRAESSMANN_APOPTOSIS_BY_DOXORUBICIN_DN;GRAESSMANN_APOPTOSIS_BY_SERUM_DEPRIVATION_UP;GRAESSMANN_RESPONSE_TO_MC_AND_DOXORUBICIN_DN;GSE1460_DP_THYMOCYTE_VS_NAIVE_CD4_TCELL_…	Acetylation;Alternativesplicing;ATP-binding;Calcium;Cellmembrane;Completeproteome;Directproteinsequencing;Endosome;Hydrolase;Membrane;Metal-binding;Nucleotide-binding;Phosphoprotein;Polymorphism;Referenceproteome		GO:0006810;GO:0006897;GO:0006996;GO:0007009;GO:0007010;GO:0007596;GO:0007599;GO:0008104;GO:0009987;GO:0010324;GO:0016043;GO:0016044;GO:0016192;GO:0016197;GO:0030029;GO:0030036;GO:0030865;GO:0030866;GO:0032456;GO:0032501;GO:0033036;GO:0034613;GO:0046907;GO:0050817;GO:0050878;GO:0051179;GO:0051234;GO:0051641;GO:0051649;GO:0061024;GO:0065007;GO:0065008;GO:0070727;GO:0071840;GO:0071841;GO:0071842;GO:…	GO:0000166;GO:0003676;GO:0003824;GO:0005488;GO:0005509;GO:0005524;GO:0005525;GO:0016787;GO:0017076;GO:0019001;GO:0030554;GO:0032553;GO:0032555;GO:0032559;GO:0032561;GO:0035639;GO:0043167;GO:0043169;GO:0046872	GO:0005634;GO:0005886;GO:0005901;GO:0010008;GO:0016020;GO:0031090;GO:0031982;GO:0031988;GO:0043226;GO:0043227;GO:0043229;GO:0043230;GO:0043231;GO:0044421;GO:0044422;GO:0044424;GO:0044425;GO:0044440;GO:0044444;GO:0044446;GO:0044459;GO:0044464;GO:0045121;GO:0048471;GO:0055038;GO:0065010;GO:0070062	GO:0006810;GO:0006897;GO:0006996;GO:0007009;GO:0007010;GO:0009987;GO:0010324;GO:0016043;GO:0016044;GO:0016192;GO:0016197;GO:0032501;GO:0050817;GO:0050878;GO:0051179;GO:0051234;GO:0051641;GO:0061024;GO:0065007	GO:0005634;GO:0005886;GO:0016020;GO:0031982;GO:0043226;GO:0043229;GO:0043230;GO:0043231;GO:0044464	ko04144			7	5	5	21.1	16.2	16.2	46.904	0	2142300000	46	0.444128	0.579961	0.291867	0.729017
30.4252	30.6211	30.4529	30.5419	30.6509	30.5834	30.6011	30.5575	30.4272	30.488	30.5485	30.2324	30.3681	30.5501	30.3679				anatomical structure development;base-excision repair;cellular macromolecule metabolic process;cellular metabolic process;cellular nitrogen compound metabolic process;cellular process;cellular response to stimulus;cellular response to stress;developmental process;DNA metabolic process;DNA repair;hippocampus development;macromolecule metabolic process;metabolic process;nitrogen compound metabolic …	binding;damaged DNA binding;DNA binding;enzyme binding;nucleic acid binding;protein binding	cell part;intracellular membrane-bounded organelle;intracellular organelle;intracellular organelle part;intracellular part;membrane-bounded organelle;nuclear part;nucleoplasm;nucleus;organelle;organelle part	anatomical structure development;cellular metabolic process;cellular nitrogen compound metabolic process;cellular process;developmental process;DNA metabolic process;DNA repair;macromolecule metabolic process;metabolic process;nitrogen compound metabolic process;nucleobase-containing compound metabolic process;primary metabolic process;response to chemical stimulus;response to DNA damage stimulus…	cell part;intracellular membrane-bounded organelle;intracellular organelle;nucleoplasm;nucleus;organelle	Base excision repair	BRCT;PTCB-BRCT;XRCC1_N	AAAYRNCTG_UNKNOWN;ACEVEDO_LIVER_CANCER_UP;AGCYRWTTC_UNKNOWN;AMUNDSON_GAMMA_RADIATION_RESISTANCE;BROWNE_HCMV_INFECTION_14HR_DN;BROWNE_HCMV_INFECTION_48HR_DN;BROWNE_HCMV_INFECTION_4HR_DN;BRUINS_UVC_RESPONSE_LATE;chr19q13;CUI_TCF21_TARGETS_2_UP;CYTAGCAAY_UNKNOWN;ENK_UV_RESPONSE_EPIDERMIS_UP;GOBERT_OLIGODENDROCYTE_DIFFERENTIATION_UP;GRAESSMANN_APOPTOSIS_BY_DOXORUBICIN_UP;GRAESSMANN_RESPONSE_TO_MC_AND…	3D-structure;Completeproteome;DNAdamage;DNArepair;Nucleus;Phosphoprotein;Polymorphism;Proteomicsidentification;Referenceproteome;Repeat;Ublconjugation	Condensin I-PARP-1-XRCC1 complex;DNA ligase III-XRCC1 complex;DNA ligase III-XRCC1-PNK-DNA-pol III multiprotein complex;DNA ligase IV-XRCC1 complex;DNA repair complex NEIL1-PNK-Pol(beta)-LigIII(alpha)-XRCC1;DNA repair complex NEIL2-PNK-Pol(beta)-LigIII(alpha)-XRCC1;XRCC1-LIG3-PNK-TDP1 complex	GO:0000012;GO:0001666;GO:0006139;GO:0006259;GO:0006281;GO:0006284;GO:0006807;GO:0006950;GO:0006974;GO:0008152;GO:0009987;GO:0010033;GO:0021766;GO:0032502;GO:0033554;GO:0034641;GO:0042221;GO:0042493;GO:0043170;GO:0044237;GO:0044238;GO:0044260;GO:0048856;GO:0050896;GO:0051716;GO:0070482;GO:0090304	GO:0003676;GO:0003677;GO:0003684;GO:0005488;GO:0005515;GO:0019899	GO:0005634;GO:0005654;GO:0043226;GO:0043227;GO:0043229;GO:0043231;GO:0044422;GO:0044424;GO:0044428;GO:0044446;GO:0044464	GO:0006139;GO:0006259;GO:0006281;GO:0006807;GO:0006950;GO:0006974;GO:0008152;GO:0009987;GO:0032502;GO:0034641;GO:0042221;GO:0042493;GO:0043170;GO:0044237;GO:0044238;GO:0048856;GO:0050896	GO:0005634;GO:0005654;GO:0043226;GO:0043229;GO:0043231;GO:0044464	ko03410			28	28	27	37.4	37.4	36	69.525	0	29212000000	266	0.0446625	0.975479	-0.00697708	-0.0449991
26.9601	27.0786	27.2709	26.8799	27.3914	27.6345	27.3797	24.9101	27.4911	27.1869	27.7493	27.1105	26.6281	27.5316	27.2822					catalytic activity;oxidoreductase activity	extracellular region		extracellular region		adh_short	ALONSO_METASTASIS_UP;BASAKI_YBX1_TARGETS_UP;BUYTAERT_PHOTODYNAMIC_THERAPY_STRESS_DN;CATRRAGC_UNKNOWN;chr17q12;CTCTGGA,MIR-520A,MIR-525;CTTTGA_V$LEF1_Q2;FORTSCHEGGER_PHF8_TARGETS_DN;FULCHER_INFLAMMATORY_RESPONSE_LECTIN_VS_LPS_UP;GCM_ING1;GCM_NF2;GCM_SMO;GCM_USP6;GGGTGGRR_V$PAX4_03;GRAESSMANN_APOPTOSIS_BY_DOXORUBICIN_DN;GSE12845_NAIVE_VS_DARKZONE_GC_TONSIL_BCELL_UP;GSE13306_TREG_VS_TCONV_LAMINA_PRO…	3D-structure;Alternativesplicing;Completeproteome;NADP;Oxidoreductase;Referenceproteome;Secreted;Signal			GO:0003824;GO:0016491	GO:0005576		GO:0005576				8	8	8	40	40	40	28.308	0	2974400000	28	0.145877	0.82333	-0.19573	-0.317371
30.113	30.015	29.7864	30.0453	29.7781	29.5899	29.8249	29.8707	29.9379	29.9786	29.643	29.6114	29.8183	29.9464	30.0788					armadillo repeat domain binding;binding;calmodulin binding;enzyme binding;phosphatase binding;protein binding;protein complex binding;protein domain specific binding;protein phosphatase 2A binding;protein phosphatase binding	cell part;cell projection;cell projection part;cytoplasm;dendritic spine;intracellular part;macromolecular complex;membrane;neuron projection;neuron spine;protein complex		cell part;cell projection;cytoplasm;macromolecular complex;membrane;neuron projection;protein complex		Striatin;WD40	AAAYRNCTG_UNKNOWN;AAGWWRNYGGC_UNKNOWN;AGUIRRE_PANCREATIC_CANCER_COPY_NUMBER_UP;BYSTRYKH_HEMATOPOIESIS_STEM_CELL_QTL_TRANS;CACTGTG,MIR-128A,MIR-128B;CAGCCTC,MIR-485-5P;CAGGTA_V$AREB6_01;CAGGTG_V$E12_Q6;CALMODULIN_BINDING;CCAWNWWNNNGGC_UNKNOWN;CELL_CELL_SIGNALING;CELL_FRACTION;chr19q13;CYTAGCAAY_UNKNOWN;CYTOPLASM;FIGUEROA_AML_METHYLATION_CLUSTER_6_DN;GARY_CD5_TARGETS_UP;GATGKMRGCG_UNKNOWN;GCCATNTTG…	Alternativesplicing;Calmodulin-binding;Cellprojection;Coiledcoil;Completeproteome;Cytoplasm;Membrane;Phosphoprotein;Polymorphism;Proteomicsidentification;Referenceproteome;Repeat;WDrepeat			GO:0005488;GO:0005515;GO:0005516;GO:0019899;GO:0019902;GO:0019903;GO:0019904;GO:0032403;GO:0051721;GO:0070016	GO:0005737;GO:0016020;GO:0032991;GO:0042995;GO:0043005;GO:0043197;GO:0043234;GO:0044309;GO:0044424;GO:0044463;GO:0044464		GO:0005737;GO:0016020;GO:0032991;GO:0042995;GO:0043005;GO:0043234;GO:0044464				23	23	21	42.8	42.8	41.4	80.595	0	19125000000	183	0.520205	0.682897	-0.107182	-0.543739
31.7488	32.0256	32.0997	32.1022	32.2542	31.838	31.9989	31.6805	31.6983	31.9405	31.9668	31.5532	31.9158	31.9109	31.9821				actin cytoskeleton organization;actin filament organization;actin filament-based process;actin polymerization or depolymerization;activation of immune response;anatomical structure formation involved in morphogenesis;antigen receptor-mediated signaling pathway;axon guidance;biological regulation;cell junction assembly;cell junction organization;cell surface receptor linked signaling pathway;cellu…	binding;profilin binding;protein binding	actin cytoskeleton;adherens junction;anchoring junction;cell junction;cell part;cell projection;cell projection membrane;cell projection part;cell-cell junction;cell-substrate adherens junction;cell-substrate junction;cytoplasm;cytoplasmic part;cytoskeleton;cytosol;extracellular membrane-bounded organelle;extracellular organelle;extracellular region part;extracellular vesicular exosome;filopodium…	anatomical structure formation involved in morphogenesis;biological regulation;cell junction organization;cellular component assembly;cellular component organization;cellular process;cytoskeleton organization;developmental process;immune system process;locomotion;macromolecular complex assembly;organelle organization;protein complex assembly;regulation of organelle organization;response to chemic…	cell part;cell projection;cytoplasm;cytoskeleton;cytosol;extracellular organelle;filopodium;intracellular non-membrane-bounded organelle;intracellular organelle;membrane;organelle;plasma membrane;vesicle	Fc gamma R-mediated phagocytosis;Focal adhesion;Leukocyte transendothelial migration	VASP_tetra;WH1	ACAACCT,MIR-453;ACTIN_CYTOSKELETON;AGGAAGC,MIR-516-3P;AMIT_EGF_RESPONSE_480_HELA;ATGCTGG,MIR-338;ATGGYGGA_UNKNOWN;BENPORATH_MYC_MAX_TARGETS;BENPORATH_SOX2_TARGETS;CCCNNGGGAR_V$OLF1_01;CHANG_POU5F1_TARGETS_UP;chr19q13;CTTTAAR_UNKNOWN;CYCLIN_D1_UP.V1_DN;CYTOSKELETON;DANG_BOUND_BY_MYC;ENK_UV_RESPONSE_KERATINOCYTE_UP;ERB2_UP.V1_UP;FULCHER_INFLAMMATORY_RESPONSE_LECTIN_VS_LPS_UP;GCCNNNWTAAR_UNKNOWN;GGG…	3D-structure;Acetylation;Actin-binding;Celljunction;Cellmembrane;Cellprojection;Coiledcoil;Completeproteome;Cytoplasm;Cytoskeleton;Directproteinsequencing;Membrane;Phosphoprotein;Polymorphism;Proteomicsidentification;Referenceproteome;Repeat;SH3-binding;Tightjunction	RIAM-VASP complex	GO:0001843;GO:0002253;GO:0002376;GO:0002429;GO:0002682;GO:0002684;GO:0002757;GO:0002764;GO:0002768;GO:0006461;GO:0006935;GO:0006996;GO:0007010;GO:0007015;GO:0007165;GO:0007166;GO:0007411;GO:0008064;GO:0008154;GO:0009605;GO:0009987;GO:0010638;GO:0016043;GO:0022607;GO:0030029;GO:0030036;GO:0030832;GO:0030833;GO:0030838;GO:0031334;GO:0032271;GO:0032273;GO:0032502;GO:0032535;GO:0032956;GO:0032970;GO:…	GO:0005488;GO:0005515;GO:0005522	GO:0005737;GO:0005829;GO:0005856;GO:0005886;GO:0005911;GO:0005912;GO:0005923;GO:0005924;GO:0005925;GO:0015629;GO:0016020;GO:0030027;GO:0030054;GO:0030055;GO:0030175;GO:0031253;GO:0031256;GO:0031258;GO:0031527;GO:0031982;GO:0031988;GO:0042995;GO:0043226;GO:0043227;GO:0043228;GO:0043229;GO:0043230;GO:0043232;GO:0044421;GO:0044424;GO:0044425;GO:0044444;GO:0044459;GO:0044463;GO:0044464;GO:0065010;GO:…	GO:0002376;GO:0006461;GO:0006996;GO:0007010;GO:0007165;GO:0009605;GO:0009987;GO:0016043;GO:0022607;GO:0032502;GO:0033043;GO:0034330;GO:0040011;GO:0042221;GO:0048646;GO:0050896;GO:0065003;GO:0065007	GO:0005737;GO:0005829;GO:0005856;GO:0005886;GO:0016020;GO:0030175;GO:0031982;GO:0042995;GO:0043226;GO:0043229;GO:0043230;GO:0043232;GO:0044464	ko04510;ko04666;ko04670			27	27	27	57.9	57.9	57.9	39.829	0	74179000000	525	1.13096	0.435906	-0.214831	-1.05023
27.5953	27.3331	26.7589	26.9837	27.2754	26.8624	26.7982	27.4704	26.7075	25.6739	26.7247	27.7441	27.0742	25.1386	25.3801				amine transport;amino acid transmembrane transport;amino acid transport;biological regulation;carboxylic acid transport;cation transport;cell communication;cell-cell signaling;cellular process;establishment of localization;establishment of localization in cell;glutamate secretion;ion transport;metal ion transport;monovalent inorganic cation transport;neurotransmitter secretion;neurotransmitter tr…	active transmembrane transporter activity;amine transmembrane transporter activity;amino acid transmembrane transporter activity;carboxylic acid transmembrane transporter activity;organic acid transmembrane transporter activity;secondary active transmembrane transporter activity;substrate-specific transmembrane transporter activity;substrate-specific transporter activity;symporter activity;transm…	cell part;integral to membrane;integral to plasma membrane;intrinsic to membrane;intrinsic to plasma membrane;membrane;membrane part;plasma membrane;plasma membrane part	amine transport;amino acid transport;biological regulation;cell communication;cell-cell signaling;cellular process;establishment of localization;ion transport;neurotransmitter transport;organic acid transport;secretion;signaling;transmembrane transport;transport	cell part;membrane;plasma membrane	Protein digestion and absorption	Aa_trans	AAACCAC,MIR-140;AAGCACT,MIR-520F;ACAGGGT,MIR-10A,MIR-10B;ATGCAGT,MIR-217;BENPORATH_CYCLING_GENES;BENPORATH_SOX2_TARGETS;BERENJENO_TRANSFORMED_BY_RHOA_DN;BRUECKNER_TARGETS_OF_MIRLET7A3_UP;BUYTAERT_PHOTODYNAMIC_THERAPY_STRESS_UP;BYSTRYKH_HEMATOPOIESIS_STEM_CELL_QTL_TRANS;CACGTG_V$MYC_Q2;CAGTATT,MIR-200B,MIR-200C,MIR-429;CGTSACG_V$PAX3_B;CHEN_LVAD_SUPPORT_OF_FAILING_HEART_UP;CHIARADONNA_NEOPLASTIC_T…	Alternativesplicing;Amino-acidtransport;Cellmembrane;Completeproteome;Glycoprotein;Iontransport;Membrane;Phosphoprotein;Polymorphism;Proteomicsidentification;Referenceproteome;Sodium;Sodiumtransport;Symport;Transmembrane;Transmembranehelix;Transport;Ublconjugation		GO:0001505;GO:0003333;GO:0006810;GO:0006811;GO:0006812;GO:0006814;GO:0006836;GO:0006865;GO:0007154;GO:0007267;GO:0007268;GO:0007269;GO:0009987;GO:0014047;GO:0015672;GO:0015837;GO:0015849;GO:0023052;GO:0023061;GO:0030001;GO:0032940;GO:0046903;GO:0046942;GO:0051234;GO:0051649;GO:0055085;GO:0065007;GO:0065008;GO:0071702;GO:0071705	GO:0005215;GO:0005275;GO:0005342;GO:0015171;GO:0015291;GO:0015293;GO:0022804;GO:0022857;GO:0022891;GO:0022892;GO:0046943	GO:0005886;GO:0005887;GO:0016020;GO:0016021;GO:0031224;GO:0031226;GO:0044425;GO:0044459;GO:0044464	GO:0006810;GO:0006811;GO:0006836;GO:0006865;GO:0007154;GO:0007267;GO:0009987;GO:0015837;GO:0015849;GO:0023052;GO:0046903;GO:0051234;GO:0055085;GO:0065007	GO:0005886;GO:0016020;GO:0044464	ko04974			2	2	2	25	25	25	10.027	0	2549500000	30	0.765211	0.402017	-0.486766	-1.14733
26.9525	26.8825	26.7642	26.8431	26.6996	26.715	26.6185	26.5993	26.6714	26.8265	26.7253	24.966	25.7913	26.4492	26.6974				biological regulation;regulation of biological process;regulation of biosynthetic process;regulation of cellular biosynthetic process;regulation of cellular macromolecule biosynthetic process;regulation of cellular metabolic process;regulation of cellular process;regulation of gene expression;regulation of macromolecule biosynthetic process;regulation of macromolecule metabolic process;regulation…	binding;cation binding;hormone receptor binding;ion binding;metal ion binding;nuclear hormone receptor binding;protein binding;receptor binding;thyroid hormone receptor binding;transcription factor binding	cell part;intracellular	biological regulation	cell part;intracellular		zf-HIT	ALONSO_METASTASIS_UP;BIOPOLYMER_METABOLIC_PROCESS;BLALOCK_ALZHEIMERS_DISEASE_DN;CAIRO_HEPATOBLASTOMA_CLASSES_UP;CHIANG_LIVER_CANCER_SUBCLASS_UNANNOTATED_DN;chr17q21;FORTSCHEGGER_PHF8_TARGETS_DN;GATTGGY_V$NFY_Q6_01;GCM_ACTG1;GCM_APEX1;GCM_CBFB;GCM_CSNK2B;GCM_DDX5;GCM_NPM1;GCM_PPP1CC;GCM_PSME1;GCM_TPR;GEORGES_TARGETS_OF_MIR192_AND_MIR215;GRAESSMANN_APOPTOSIS_BY_DOXORUBICIN_UP;GSE10239_NAIVE_VS_KLRG…	3D-structure;Alternativesplicing;Completeproteome;Metal-binding;Phosphoprotein;Receptor;Referenceproteome;Zinc;Zinc-finger		GO:0006355;GO:0009889;GO:0010468;GO:0010556;GO:0019219;GO:0019222;GO:0031323;GO:0031326;GO:0050789;GO:0050794;GO:0051171;GO:0051252;GO:0060255;GO:0065007;GO:0080090;GO:2000112	GO:0005102;GO:0005488;GO:0005515;GO:0008134;GO:0035257;GO:0043167;GO:0043169;GO:0046872;GO:0046966;GO:0051427	GO:0005622;GO:0044464	GO:0065007	GO:0005622;GO:0044464			+	5	5	5	36.1	36.1	36.1	17.607	0	1896300000	20	1.34358	0.507461	-0.142241	-0.888737
31.5578	31.4369	31.5055	31.4332	31.5227	31.7351	31.4998	31.4459	31.6086	31.3934	31.3984	31.3036	31.3217	31.4337	31.3467				alcohol catabolic process;alcohol metabolic process;anatomical structure homeostasis;biological regulation;carbohydrate catabolic process;carbohydrate homeostasis;carbohydrate metabolic process;carbohydrate phosphorylation;catabolic process;cellular carbohydrate catabolic process;cellular carbohydrate metabolic process;cellular component assembly;cellular component organization;cellular component…	6-phosphofructokinase activity;adenyl nucleotide binding;adenyl ribonucleotide binding;ATP binding;binding;carbohydrate binding;carbohydrate kinase activity;catalytic activity;cation binding;enzyme binding;fructose binding;identical protein binding;ion binding;kinase activity;kinase binding;metal ion binding;monosaccharide binding;nucleotide binding;phosphofructokinase activity;phosphotransferase…	6-phosphofructokinase complex;apical plasma membrane;cell part;cytoplasm;cytoplasmic part;cytosol;cytosolic part;extracellular membrane-bounded organelle;extracellular organelle;extracellular region part;extracellular vesicular exosome;intracellular part;macromolecular complex;membrane part;membrane-bounded organelle;membrane-bounded vesicle;organelle;plasma membrane part;protein complex;vesicle	alcohol metabolic process;biological regulation;carbohydrate metabolic process;catabolic process;cellular component assembly;cellular component organization;cellular homeostasis;cellular metabolic process;cellular process;generation of precursor metabolites and energy;homeostatic process;macromolecular complex assembly;metabolic process;phosphorus metabolic process;primary metabolic process;prote…	cell part;cytoplasm;cytosol;extracellular organelle;macromolecular complex;organelle;protein complex;vesicle	Fructose and mannose metabolism;Galactose metabolism;Glycolysis / Gluconeogenesis;Methane metabolism;Pentose phosphate pathway	PFK	ACEVEDO_FGFR1_TARGETS_IN_PROSTATE_CANCER_MODEL_DN;ALCOHOL_METABOLIC_PROCESS;ALONSO_METASTASIS_UP;BANDRES_RESPONSE_TO_CARMUSTIN_MGMT_48HR_DN;BILD_MYC_ONCOGENIC_SIGNATURE;BIOCARTA_PTDINS_PATHWAY;BLALOCK_ALZHEIMERS_DISEASE_DN;CACTGTG,MIR-128A,MIR-128B;CAIRO_HEPATOBLASTOMA_UP;CARBOHYDRATE_CATABOLIC_PROCESS;CARBOHYDRATE_KINASE_ACTIVITY;CARBOHYDRATE_METABOLIC_PROCESS;CASORELLI_ACUTE_PROMYELOCYTIC_LEUKE…	3D-structure;Acetylation;Allostericenzyme;Alternativesplicing;ATP-binding;Completeproteome;Cytoplasm;Diseasemutation;Glycogenstoragedisease;Glycolysis;Glycoprotein;Kinase;Magnesium;Metal-binding;Nucleotide-binding;Phosphoprotein;Proteomicsidentification;Referenceproteome;Transferase		GO:0002791;GO:0002793;GO:0005975;GO:0005996;GO:0006000;GO:0006002;GO:0006006;GO:0006007;GO:0006066;GO:0006091;GO:0006096;GO:0006461;GO:0006793;GO:0006796;GO:0008152;GO:0009056;GO:0009987;GO:0010646;GO:0016043;GO:0016052;GO:0016310;GO:0019318;GO:0019320;GO:0019725;GO:0022607;GO:0023051;GO:0032024;GO:0032879;GO:0033500;GO:0042592;GO:0042593;GO:0043933;GO:0044237;GO:0044238;GO:0044262;GO:0044275;GO:…	GO:0000166;GO:0003824;GO:0003872;GO:0005488;GO:0005515;GO:0005524;GO:0005529;GO:0008022;GO:0008443;GO:0016301;GO:0016740;GO:0016772;GO:0016773;GO:0017076;GO:0019200;GO:0019899;GO:0019900;GO:0030246;GO:0030554;GO:0032553;GO:0032555;GO:0032559;GO:0035639;GO:0042802;GO:0043167;GO:0043169;GO:0046872;GO:0048029;GO:0070061	GO:0005737;GO:0005829;GO:0005945;GO:0016324;GO:0031982;GO:0031988;GO:0032991;GO:0043226;GO:0043227;GO:0043230;GO:0043234;GO:0044421;GO:0044424;GO:0044425;GO:0044444;GO:0044445;GO:0044459;GO:0044464;GO:0065010;GO:0070062	GO:0005975;GO:0006066;GO:0006091;GO:0006461;GO:0006793;GO:0008152;GO:0009056;GO:0009987;GO:0016043;GO:0019725;GO:0022607;GO:0042592;GO:0044237;GO:0044238;GO:0044281;GO:0051049;GO:0065003;GO:0065007	GO:0005737;GO:0005829;GO:0031982;GO:0032991;GO:0043226;GO:0043230;GO:0043234;GO:0044464	ko00010;ko00030;ko00051;ko00052;ko00680			40	37	35	49.9	46.8	45.6	85.182	0	56263000000	495	0.292038	0.850855	0.0453285	0.273371
26.3488	26.4443	26.5968	28.0033	27.561	26.5281	24.4543	25.0413	25.5882	24.8117	24.9815	24.6314	24.9572	28.0972	26.1546				biological regulation;biosynthetic process;cellular biosynthetic process;cellular lipid metabolic process;cellular metabolic process;cellular process;cellular response to stimulus;establishment of localization;establishment of protein localization;glycerolipid biosynthetic process;glycerolipid metabolic process;glycerophospholipid biosynthetic process;glycerophospholipid metabolic process;intrace…	binding;catalytic activity;GTP binding;GTPase activity;guanyl nucleotide binding;guanyl ribonucleotide binding;hydrolase activity;hydrolase activity, acting on acid anhydrides;hydrolase activity, acting on acid anhydrides, in phosphorus-containing anhydrides;nucleoside-triphosphatase activity;nucleotide binding;purine nucleotide binding;purine ribonucleoside triphosphate binding;purine ribonucleo…	cell part;cytoplasmic part;extracellular membrane-bounded organelle;extracellular organelle;extracellular region part;extracellular vesicular exosome;Golgi apparatus;Golgi apparatus part;Golgi membrane;intracellular;intracellular membrane-bounded organelle;intracellular organelle;intracellular organelle part;intracellular part;membrane;membrane-bounded organelle;membrane-bounded vesicle;organelle…	biological regulation;biosynthetic process;cellular lipid metabolic process;cellular metabolic process;cellular process;establishment of localization;lipid metabolic process;metabolic process;primary metabolic process;protein transport;response to stimulus;signal transduction;small molecule metabolic process;transport;vesicle-mediated transport	cell part;extracellular organelle;Golgi apparatus;intracellular;intracellular membrane-bounded organelle;intracellular organelle;membrane;organelle;vesicle		Arf	AACTTT_UNKNOWN;ACATTCC,MIR-1,MIR-206;ACEVEDO_LIVER_CANCER_UP;ACEVEDO_LIVER_TUMOR_VS_NORMAL_ADJACENT_TISSUE_UP;AGUIRRE_PANCREATIC_CANCER_COPY_NUMBER_DN;BACOLOD_RESISTANCE_TO_ALKYLATING_AGENTS_DN;BAKKER_FOXO3_TARGETS_DN;BENPORATH_NANOG_TARGETS;BENPORATH_SOX2_TARGETS;BLALOCK_ALZHEIMERS_DISEASE_DN;BLALOCK_ALZHEIMERS_DISEASE_INCIPIENT_DN;BUYTAERT_PHOTODYNAMIC_THERAPY_STRESS_DN;BYSTRYKH_HEMATOPOIESIS_S…	Alternativesplicing;Completeproteome;Cytoplasm;ER-Golgitransport;Golgiapparatus;GTP-binding;Lipoprotein;Myristate;Nucleotide-binding;Proteintransport;Proteomicsidentification;Referenceproteome;Transport		GO:0006629;GO:0006644;GO:0006650;GO:0006661;GO:0006810;GO:0007165;GO:0007264;GO:0008152;GO:0008610;GO:0008654;GO:0009058;GO:0009987;GO:0015031;GO:0016192;GO:0019637;GO:0035556;GO:0044237;GO:0044238;GO:0044249;GO:0044255;GO:0044281;GO:0045017;GO:0045184;GO:0046474;GO:0046486;GO:0046488;GO:0050789;GO:0050794;GO:0050896;GO:0051234;GO:0051716;GO:0065007	GO:0000166;GO:0003824;GO:0003924;GO:0005488;GO:0005525;GO:0016462;GO:0016787;GO:0016817;GO:0016818;GO:0017076;GO:0017111;GO:0019001;GO:0032553;GO:0032555;GO:0032561;GO:0035639	GO:0000139;GO:0005622;GO:0005794;GO:0016020;GO:0031090;GO:0031982;GO:0031988;GO:0043226;GO:0043227;GO:0043229;GO:0043230;GO:0043231;GO:0044421;GO:0044422;GO:0044424;GO:0044431;GO:0044444;GO:0044446;GO:0044464;GO:0048471;GO:0065010;GO:0070062	GO:0006629;GO:0006810;GO:0007165;GO:0008152;GO:0009058;GO:0009987;GO:0015031;GO:0016192;GO:0044237;GO:0044238;GO:0044255;GO:0044281;GO:0050896;GO:0051234;GO:0065007	GO:0005622;GO:0005794;GO:0016020;GO:0031982;GO:0043226;GO:0043229;GO:0043230;GO:0043231;GO:0044464		+	+	15	1	1	84.5	16	16	20.601	0	2289700000	24	2.07532	0.0958974	-1.70613	-2.88549
30.9316	31.2117	31.3784	30.8511	31.2244	31.2136	31.3414	31.04	31.2544	31.1574	31.1058	30.8231	30.997	31.1834	31.2502				cellular component assembly;cellular component assembly at cellular level;cellular component organization;cellular component organization at cellular level;cellular component organization or biogenesis;cellular component organization or biogenesis at cellular level;cellular macromolecular complex assembly;cellular macromolecular complex subunit organization;cellular macromolecule metabolic proces…	adenyl nucleotide binding;adenyl ribonucleotide binding;ATP binding;ATPase activity;ATPase activity, coupled;ATP-dependent helicase activity;ATP-dependent RNA helicase activity;binding;catalytic activity;helicase activity;hydrolase activity;hydrolase activity, acting on acid anhydrides;hydrolase activity, acting on acid anhydrides, in phosphorus-containing anhydrides;nucleic acid binding;nucleosi…	catalytic step 2 spliceosome;cell part;cytoplasmic part;extracellular membrane-bounded organelle;extracellular organelle;extracellular region part;extracellular vesicular exosome;intracellular membrane-bounded organelle;intracellular non-membrane-bounded organelle;intracellular organelle;intracellular organelle part;intracellular part;macromolecular complex;membrane;membrane-bounded organelle;mem…	cellular component assembly;cellular component organization;cellular macromolecular complex assembly;cellular metabolic process;cellular nitrogen compound metabolic process;cellular process;macromolecular complex assembly;macromolecule metabolic process;metabolic process;mRNA metabolic process;mRNA processing;nitrogen compound metabolic process;nucleobase-containing compound metabolic process;pri…	cell part;extracellular organelle;intracellular membrane-bounded organelle;intracellular non-membrane-bounded organelle;intracellular organelle;macromolecular complex;membrane;mitochondrion;nucleolus;nucleoplasm;nucleus;organelle;plasma membrane;ribonucleoprotein complex;small nuclear ribonucleoprotein complex;spliceosomal complex;vesicle	Spliceosome	DEAD;Helicase_C	AACYNNNNTTCCS_UNKNOWN;AGUIRRE_PANCREATIC_CANCER_COPY_NUMBER_DN;ASTON_MAJOR_DEPRESSIVE_DISORDER_UP;ATP_DEPENDENT_HELICASE_ACTIVITY;ATP_DEPENDENT_RNA_HELICASE_ACTIVITY;ATPASE_ACTIVITY;ATPASE_ACTIVITY_COUPLED;BENPORATH_NANOG_TARGETS;BIOPOLYMER_METABOLIC_PROCESS;BLUM_RESPONSE_TO_SALIRASIB_DN;BROWNE_HCMV_INFECTION_1HR_DN;BROWNE_HCMV_INFECTION_4HR_DN;CAMP_UP.V1_UP;chr12q13;DIAZ_CHRONIC_MEYLOGENOUS_LEUK…	3D-structure;Alternativesplicing;ATP-binding;Completeproteome;Directproteinsequencing;Helicase;Hydrolase;mRNAprocessing;mRNAsplicing;Nucleotide-binding;Nucleus;Phosphoprotein;Proteomicsidentification;Referenceproteome;Spliceosome	C complex spliceosome;SNW1 complex;Spliceosome	GO:0000354;GO:0000375;GO:0000377;GO:0000398;GO:0006139;GO:0006396;GO:0006397;GO:0006807;GO:0008152;GO:0008380;GO:0009987;GO:0010467;GO:0010501;GO:0016043;GO:0016070;GO:0016071;GO:0022607;GO:0022618;GO:0034621;GO:0034622;GO:0034641;GO:0043170;GO:0043933;GO:0044237;GO:0044238;GO:0044260;GO:0065003;GO:0071826;GO:0071840;GO:0071841;GO:0071842;GO:0071844;GO:0090304	GO:0000166;GO:0003676;GO:0003724;GO:0003824;GO:0004004;GO:0004386;GO:0005488;GO:0005524;GO:0008026;GO:0008186;GO:0016462;GO:0016787;GO:0016817;GO:0016818;GO:0016887;GO:0017076;GO:0017111;GO:0030554;GO:0032553;GO:0032555;GO:0032559;GO:0035639;GO:0042623;GO:0070035	GO:0005634;GO:0005654;GO:0005681;GO:0005682;GO:0005730;GO:0005739;GO:0005886;GO:0016020;GO:0030529;GO:0030532;GO:0031982;GO:0031988;GO:0032991;GO:0043226;GO:0043227;GO:0043228;GO:0043229;GO:0043230;GO:0043231;GO:0043232;GO:0044421;GO:0044422;GO:0044424;GO:0044428;GO:0044444;GO:0044446;GO:0044464;GO:0065010;GO:0070062;GO:0071013	GO:0006139;GO:0006396;GO:0006397;GO:0006807;GO:0008152;GO:0008380;GO:0009987;GO:0016043;GO:0016070;GO:0016071;GO:0022607;GO:0022618;GO:0034622;GO:0034641;GO:0043170;GO:0044237;GO:0044238;GO:0065003	GO:0005634;GO:0005654;GO:0005681;GO:0005730;GO:0005739;GO:0005886;GO:0016020;GO:0030529;GO:0030532;GO:0031982;GO:0032991;GO:0043226;GO:0043229;GO:0043230;GO:0043231;GO:0043232;GO:0044464	ko03040			32	32	32	41.8	41.8	41.8	93.233	0	44415000000	338	0.318931	0.780045	0.0819351	0.389136
26.0938	25.6386	26.0666	25.9128	26.2861	25.9998	24.8041	26.2064	26.7642	26.9291	26.2571	26.1828	25.608	26.0102	26.4559						cell part;cytoplasm;intracellular part		cell part;cytoplasm		DUF1387	AACTGGA,MIR-145;ACEVEDO_LIVER_CANCER_WITH_H3K9ME3_DN;AGUIRRE_PANCREATIC_CANCER_COPY_NUMBER_DN;BOYLAN_MULTIPLE_MYELOMA_D_UP;CAIRO_LIVER_DEVELOPMENT_UP;CATTGTYY_V$SOX9_B1;chr12q13;CREIGHTON_ENDOCRINE_THERAPY_RESISTANCE_2;CRGAARNNNNCGA_UNKNOWN;CTTTGT_V$LEF1_Q2;DODD_NASOPHARYNGEAL_CARCINOMA_DN;ELLWOOD_MYC_TARGETS_UP;GRAESSMANN_APOPTOSIS_BY_DOXORUBICIN_DN;GSE10325_BCELL_VS_LUPUS_BCELL_DN;GSE10856_CTRL…	Completeproteome;Cytoplasm;Phosphoprotein;Proteomicsidentification;Referenceproteome				GO:0005737;GO:0044424;GO:0044464		GO:0005737;GO:0044464				4	4	4	9	9	9	59.544	0	1427800000	32	0.138252	0.84085	0.141122	0.287543
30.5497	30.5798	30.5595	30.5671	30.7167	30.6566	30.6631	30.4234	30.9105	30.8102	30.4296	30.6464	30.4713	30.8566	30.4361				anatomical structure development;biological regulation;cellular component disassembly;cellular component disassembly at cellular level;cellular component organization;cellular component organization at cellular level;cellular component organization or biogenesis;cellular component organization or biogenesis at cellular level;cellular macromolecular complex disassembly;cellular macromolecular comp…	binding;protein binding;protein binding transcription factor activity;protein complex scaffold;structural molecule activity;transcription coactivator activity;transcription cofactor activity;transcription factor binding transcription factor activity	cell part;chromatin remodeling complex;intracellular organelle part;intracellular part;macromolecular complex;nBAF complex;npBAF complex;nuclear part;organelle part;protein complex;SWI/SNF complex;SWI/SNF-type complex	anatomical structure development;biological regulation;cellular component disassembly;cellular component organization;cellular process;chromatin modification;chromatin organization;chromosome organization;developmental process;organelle organization;regulation of gene expression, epigenetic	cell part;chromatin remodeling complex;macromolecular complex;protein complex		SWIB	AACTGAC,MIR-223;ACACTCC,MIR-122A;ACACTGG,MIR-199A,MIR-199B;ACEVEDO_FGFR1_TARGETS_IN_PROSTATE_CANCER_MODEL_DN;AKT_UP.V1_DN;AKT_UP_MTOR_DN.V1_DN;BANDRES_RESPONSE_TO_CARMUSTIN_MGMT_24HR_UP;BANDRES_RESPONSE_TO_CARMUSTIN_MGMT_48HR_UP;BANDRES_RESPONSE_TO_CARMUSTIN_WITHOUT_MGMT_24HR_UP;BANDRES_RESPONSE_TO_CARMUSTIN_WITHOUT_MGMT_48HR_UP;BENPORATH_CYCLING_GENES;BIOPOLYMER_METABOLIC_PROCESS;BLALOCK_ALZHEIM…	Acetylation;Alternativesplicing;Chromatinregulator;Coiledcoil;Completeproteome;Neurogenesis;Nucleus;Proteomicsidentification;Referenceproteome	BAF complex;BRG1-associated complex;BRG1-SIN3A complex;BRG1-SIN3A-HDAC containing SWI/SNF remodeling complex I;BRM-associated complex;BRM-SIN3A complex;BRM-SIN3A-HDAC complex;EBAFa complex;EBAFb complex;NUMAC complex (nucleosomal methylation activator complex);PBAF complex (Polybromo- and BAF containing complex);SIN3-ING1b complex II;WINAC complex	GO:0006325;GO:0006337;GO:0006338;GO:0006355;GO:0006357;GO:0006996;GO:0007399;GO:0009889;GO:0009891;GO:0009893;GO:0009987;GO:0010468;GO:0010556;GO:0010557;GO:0010604;GO:0010628;GO:0016043;GO:0016568;GO:0019219;GO:0019222;GO:0022411;GO:0031323;GO:0031325;GO:0031326;GO:0031328;GO:0032502;GO:0032984;GO:0032986;GO:0034621;GO:0034623;GO:0034728;GO:0040029;GO:0043933;GO:0045815;GO:0045893;GO:0045935;GO:…	GO:0000988;GO:0000989;GO:0003712;GO:0003713;GO:0005198;GO:0005488;GO:0005515;GO:0032947	GO:0016514;GO:0016585;GO:0032991;GO:0043234;GO:0044422;GO:0044424;GO:0044428;GO:0044446;GO:0044464;GO:0070603;GO:0071564;GO:0071565	GO:0006325;GO:0006996;GO:0009987;GO:0016043;GO:0016568;GO:0022411;GO:0032502;GO:0040029;GO:0048856;GO:0051276;GO:0065007	GO:0016585;GO:0032991;GO:0043234;GO:0044464				30	30	24	59.6	59.6	48.2	58.232	0	29821000000	296	0.527115	0.696525	0.0982059	0.522231
25.9322	24.3059	24.7094	26.2336	26.418	26.4385	24.3101	24.7106	24.8988	24.5975	26.2422	26.856	24.6238	25.9981	24.7953				cellular macromolecule metabolic process;cellular metabolic process;cellular nitrogen compound metabolic process;cellular process;macromolecule metabolic process;metabolic process;mRNA metabolic process;mRNA processing;nitrogen compound metabolic process;nucleic acid metabolic process;nucleobase-containing compound metabolic process;primary metabolic process;RNA metabolic process;RNA processing;R…	binding;cation binding;ion binding;metal ion binding;nucleic acid binding;nucleotide binding;transition metal ion binding;zinc ion binding	cell part;intracellular organelle part;intracellular part;macromolecular complex;nuclear part;nucleoplasm;organelle part;ribonucleoprotein complex;spliceosomal complex;U12-type spliceosomal complex	cellular metabolic process;cellular nitrogen compound metabolic process;cellular process;macromolecule metabolic process;metabolic process;mRNA metabolic process;mRNA processing;nitrogen compound metabolic process;nucleobase-containing compound metabolic process;primary metabolic process;RNA metabolic process;RNA processing;RNA splicing	cell part;macromolecular complex;nucleoplasm;ribonucleoprotein complex;spliceosomal complex		RRM_1;zf-CCHC	BENPORATH_NANOG_TARGETS;BENPORATH_SOX2_TARGETS;BRUINS_UVC_RESPONSE_LATE;chr12q12;DODD_NASOPHARYNGEAL_CARCINOMA_DN;GGGCGGR_V$SP1_Q6;GSE11057_NAIVE_VS_CENT_MEMORY_CD4_TCELL_DN;GSE13493_DP_VS_CD8POS_THYMOCYTE_DN;GSE14308_TH2_VS_TH1_UP;GSE15324_NAIVE_VS_ACTIVATED_ELF4_KO_CD8_TCELL_DN;GSE15930_STIM_VS_STIM_AND_IFNAB_48H_CD8_T_CELL_DN;GSE26669_CD4_VS_CD8_TCELL_IN_MLR_UP;GSE27786_LSK_VS_CD4_TCELL_DN;HAM…	3D-structure;Completeproteome;Metal-binding;mRNAprocessing;mRNAsplicing;Nucleus;Phosphoprotein;Polymorphism;Proteomicsidentification;Referenceproteome;RNA-binding;Spliceosome;Zinc;Zinc-finger	18S U11/U12 snRNP	GO:0006139;GO:0006396;GO:0006397;GO:0006807;GO:0008152;GO:0008380;GO:0009987;GO:0016070;GO:0016071;GO:0034641;GO:0043170;GO:0044237;GO:0044238;GO:0044260;GO:0090304	GO:0000166;GO:0003676;GO:0005488;GO:0008270;GO:0043167;GO:0043169;GO:0046872;GO:0046914	GO:0005654;GO:0005681;GO:0005689;GO:0030529;GO:0032991;GO:0044422;GO:0044424;GO:0044428;GO:0044446;GO:0044464	GO:0006139;GO:0006396;GO:0006397;GO:0006807;GO:0008152;GO:0008380;GO:0009987;GO:0016070;GO:0016071;GO:0034641;GO:0043170;GO:0044237;GO:0044238	GO:0005654;GO:0005681;GO:0030529;GO:0032991;GO:0044464				3	3	3	31.2	31.2	31.2	15.994	0	1088300000	18	0.422567	0.54996	-0.528703	-0.793304
26.518	26.7808	26.3945	26.233	26.4758	27.6621	27.1406	27.1178	27.4606	27.4613	27.2538	26.4016	26.9228	26.9103	26.9653				cellular metabolic process;cellular process;metabolic process;methylation;one-carbon metabolic process;small molecule metabolic process	catalytic activity;methyltransferase activity;S-adenosylmethionine-dependent methyltransferase activity;transferase activity;transferase activity, transferring one-carbon groups	cell part;cytoplasm;cytoplasmic part;endoplasmic reticulum;extracellular membrane-bounded organelle;extracellular organelle;extracellular region part;extracellular vesicular exosome;intracellular membrane-bounded organelle;intracellular organelle;intracellular part;lipid particle;membrane;membrane-bounded organelle;membrane-bounded vesicle;organelle;vesicle	cellular metabolic process;cellular process;metabolic process;one-carbon metabolic process;small molecule metabolic process	cell part;cytoplasm;endoplasmic reticulum;extracellular organelle;intracellular membrane-bounded organelle;intracellular organelle;lipid particle;membrane;organelle;vesicle		Methyltransf_11	ACEVEDO_LIVER_CANCER_UP;ACEVEDO_NORMAL_TISSUE_ADJACENT_TO_LIVER_TUMOR_UP;AIYAR_COBRA1_TARGETS_DN;BASSO_CD40_SIGNALING_DN;BENPORATH_NANOG_TARGETS;BIDUS_METASTASIS_DN;BLALOCK_ALZHEIMERS_DISEASE_UP;BMI1_DN.V1_DN;BMI1_DN_MEL18_DN.V1_DN;BOQUEST_STEM_CELL_CULTURED_VS_FRESH_UP;BROWNE_HCMV_INFECTION_16HR_DN;CERVERA_SDHB_TARGETS_2;CHANG_CORE_SERUM_RESPONSE_DN;CHARAFE_BREAST_CANCER_LUMINAL_VS_MESENCHYMAL_U…	Completeproteome;Endoplasmicreticulum;Lipiddroplet;Membrane;Methyltransferase;Polymorphism;Proteomicsidentification;Referenceproteome;Signal;Transferase		GO:0006730;GO:0008152;GO:0009987;GO:0032259;GO:0044237;GO:0044281	GO:0003824;GO:0008168;GO:0008757;GO:0016740;GO:0016741	GO:0005737;GO:0005783;GO:0005811;GO:0016020;GO:0031982;GO:0031988;GO:0043226;GO:0043227;GO:0043229;GO:0043230;GO:0043231;GO:0044421;GO:0044424;GO:0044444;GO:0044464;GO:0065010;GO:0070062	GO:0006730;GO:0008152;GO:0009987;GO:0044237;GO:0044281	GO:0005737;GO:0005783;GO:0005811;GO:0016020;GO:0031982;GO:0043226;GO:0043229;GO:0043230;GO:0043231;GO:0044464		+	+	3	3	3	23.3	23.3	23.3	20.662	0	2338000000	33	3.70582	0.0768	0.888065	3.73862
[truncated: 4,665 more rows]
[truncated: 9 more columns]

## Sheet: Down-regulated (FDR<0.05)
LFQ intensity test NT shRNA replicate 1	LFQ intensity test NT shRNA replicate 2	LFQ intensity test NT shRNA replicate 3	LFQ intensity test NT shRNA replicate 4	LFQ intensity test NT shRNA replicate 5	LFQ intensity UBE2K shRNA #1 replicate 1	LFQ intensity UBE2K shRNA #1 replicate 2	LFQ intensity UBE2K shRNA #1 replicate 3	LFQ intensity UBE2K shRNA #1 replicate 4	LFQ intensity UBE2K shRNA #1 replicate 5	LFQ intensity UBE2K shRNA #2 replicate 1	LFQ intensity UBE2K shRNA #2 replicate 2	LFQ intensity UBE2K shRNA #2 replicate 3	LFQ intensity UBE2K shRNA #2 replicate 4	LFQ intensity UBE2K shRNA #5 replicate 5	Only identified by site	Reverse	Potential contaminant	GOBP name	GOMF name	GOCC name	GOBP slim name	GOCC slim name	KEGG name	Pfam	GSEA	Keywords	Corum	GOBP	GOMF	GOCC	GOBP slim	GOCC slim	KEGG	Student's t-test Significant UBE2K shRNA #1_NT shRNA	Student's t-test Significant UBE2K shRNA #2_NT shRNA	Peptides	Razor + unique peptides	Unique peptides	Sequence coverage [%]	Unique + razor sequence coverage [%]	Unique sequence coverage [%]	Mol. weight [kDa]	Q-value	Intensity	MS/MS Count	-Log Student's t-test p-value Ube2k1_NT	Student's t-test q-value UBE2K shRNA#1_NT shRNA	Student's t-test Difference UBE2K shRNA#1_NT shRNA	Student's t-test Test statistic UBE2K shRNA#1_NT shRNA
[truncated: 68 more rows]
[truncated: 9 more columns]

[truncated: 1 more sheets: Up-regulated (FDR<0.05)]
