# Supplementary material for: The ubiquitin-conjugating enzyme UBE2K determines neurogenic potential through histone H3 in human embryonic stem cells
Source: Commun Biol. 2020 May 25;3:262. doi: 10.1038/s42003-020-0984-3 (PMC7248108; doi:10.1038/s42003-020-0984-3)
Supplement: Supplementary file 5 — Supplementary Data 3 [file 42003_2020_984_MOESM5_ESM.xlsx]

## Sheet: Table down-regulated(FDR<0.05)
Supplementary Data 3. Down-regulated proteins in UBE2K shRNA hESCs (FDR<0.05)

## Sheet: List down-regulated (FDR<0.05)
LFQ intensity test NT shRNA replicate 1	LFQ intensity test NT shRNA replicate 2	LFQ intensity test NT shRNA replicate 3	LFQ intensity test NT shRNA replicate 4	LFQ intensity test NT shRNA replicate 5	LFQ intensity UBE2K shRNA #1 replicate 1	LFQ intensity UBE2K shRNA #1 replicate 2	LFQ intensity UBE2K shRNA #1 replicate 3	LFQ intensity UBE2K shRNA #1 replicate 4	LFQ intensity UBE2K shRNA #1 replicate 5	LFQ intensity UBE2K shRNA #2 replicate 1	LFQ intensity UBE2K shRNA #2 replicate 2	LFQ intensity UBE2K shRNA #2 replicate 3	LFQ intensity UBE2K shRNA #2 replicate 4	LFQ intensity UBE2K shRNA #5 replicate 5	Only identified by site	Reverse	Potential contaminant	GOBP name	GOMF name	GOCC name	GOBP slim name	GOCC slim name	KEGG name	Pfam	GSEA	Keywords	Corum	GOBP	GOMF	GOCC	GOBP slim	GOCC slim	KEGG	Student's t-test Significant UBE2K shRNA #1_NT shRNA	Student's t-test Significant UBE2K shRNA #2_NT shRNA	Peptides	Razor + unique peptides	Unique peptides	Sequence coverage [%]	Unique + razor sequence coverage [%]	Unique sequence coverage [%]	Mol. weight [kDa]	Q-value	Intensity	MS/MS Count	-Log Student's t-test p-value Ube2k1_NT	Student's t-test q-value UBE2K shRNA#1_NT shRNA	Student's t-test Difference UBE2K shRNA#1_NT shRNA	Student's t-test Test statistic UBE2K shRNA#1_NT shRNA
27.2126	27.0637	27.0017	26.4544	26.7735	26.3525	26.4107	26.3569	26.5597	25.6801	26.6386	26.6109	25.4603	26.3502	25.4409				biological regulation;cellular macromolecule metabolic process;cellular metabolic process;cellular nitrogen compound metabolic process;cellular process;developmental process;establishment of localization;establishment of localization in cell;intracellular transport;macromolecule metabolic process;metabolic process;mRNA metabolic process;mRNA processing;nitrogen compound metabolic process;nuclear …	binding;mRNA binding;nucleic acid binding;RNA binding	cell part;intracellular membrane-bounded organelle;intracellular organelle;intracellular organelle part;intracellular part;macromolecular complex;membrane-bounded organelle;nuclear body;nuclear part;nuclear speck;nucleoplasm part;nucleus;organelle;organelle part;ribonucleoprotein complex	biological regulation;cellular metabolic process;cellular nitrogen compound metabolic process;cellular process;developmental process;establishment of localization;macromolecule metabolic process;metabolic process;mRNA metabolic process;mRNA processing;nitrogen compound metabolic process;nuclear transport;nucleobase-containing compound metabolic process;nucleocytoplasmic transport;primary metaboli…	cell part;intracellular membrane-bounded organelle;intracellular organelle;macromolecular complex;nucleus;organelle;ribonucleoprotein complex		DUF2040	ACAACTT,MIR-382;CAGCTTT,MIR-320;CGTSACG_V$PAX3_B;chr17q11;CTTTAAR_UNKNOWN;DOUGLAS_BMI1_TARGETS_DN;FORTSCHEGGER_PHF8_TARGETS_UP;GCATTTG,MIR-105;GGGCGGR_V$SP1_Q6;GSE14769_UNSTIM_VS_40MIN_LPS_BMDM_UP;GSE14769_UNSTIM_VS_60MIN_LPS_BMDM_UP;GSE15324_NAIVE_VS_ACTIVATED_ELF4_KO_CD8_TCELL_UP;GSE15750_WT_VS_TRAF6KO_DAY10_EFF_CD8_TCELL_UP;GSE16522_ANTI_CD3CD28_STIM_VS_UNSTIM_MEMORY_CD8_TCELL_UP;HAMAI_APOPTOS…	Coiledcoil;Completeproteome;mRNAprocessing;mRNAsplicing;Nucleus;Phosphoprotein;Polymorphism;Proteomicsidentification;Referenceproteome;RNA-binding		GO:0000381;GO:0006139;GO:0006396;GO:0006397;GO:0006807;GO:0006810;GO:0006913;GO:0008152;GO:0008380;GO:0009987;GO:0010468;GO:0016070;GO:0016071;GO:0019219;GO:0019222;GO:0031323;GO:0032502;GO:0034641;GO:0043170;GO:0043484;GO:0044237;GO:0044238;GO:0044260;GO:0046907;GO:0048024;GO:0050684;GO:0050789;GO:0050794;GO:0051169;GO:0051171;GO:0051234;GO:0051252;GO:0051649;GO:0060255;GO:0065007;GO:0080090;GO:…	GO:0003676;GO:0003723;GO:0003729;GO:0005488	GO:0005634;GO:0016604;GO:0016607;GO:0030529;GO:0032991;GO:0043226;GO:0043227;GO:0043229;GO:0043231;GO:0044422;GO:0044424;GO:0044428;GO:0044446;GO:0044451;GO:0044464	GO:0006139;GO:0006396;GO:0006397;GO:0006807;GO:0006810;GO:0006913;GO:0008152;GO:0008380;GO:0009987;GO:0016070;GO:0016071;GO:0032502;GO:0034641;GO:0043170;GO:0044237;GO:0044238;GO:0051169;GO:0051234;GO:0065007	GO:0005634;GO:0030529;GO:0032991;GO:0043226;GO:0043229;GO:0043231;GO:0044464		+	+	8	8	8	16.7	16.7	16.7	58.838	0	1775800000	26	1.84431	0.170769	-0.62924	-2.08407
31.6203	31.6686	31.6173	31.8495	31.9441	30.8821	30.967	31.0386	30.6646	30.6526	31.3025	31.4094	31.3936	31.479	31.355				biological regulation;cellular component movement;cellular process;cellular response to chemical stimulus;cellular response to endogenous stimulus;cellular response to estrogen stimulus;cellular response to hormone stimulus;cellular response to organic substance;cellular response to steroid hormone stimulus;cellular response to stimulus;immune effector process;immune response;immune system proces…	binding;caspase inhibitor activity;caspase regulator activity;cysteine-type endopeptidase inhibitor activity;endopeptidase inhibitor activity;endopeptidase regulator activity;enzyme binding;enzyme inhibitor activity;enzyme regulator activity;peptidase inhibitor activity;peptidase regulator activity;protease binding;protein binding;serine-type endopeptidase inhibitor activity	cell part;cytoplasm;cytoplasmic part;cytosol;extracellular membrane-bounded organelle;extracellular organelle;extracellular region part;extracellular space;extracellular vesicular exosome;intracellular;intracellular membrane-bounded organelle;intracellular organelle;intracellular part;membrane;membrane-bounded organelle;membrane-bounded vesicle;nucleus;organelle;vesicle	biological regulation;cellular component movement;cellular process;immune system process;interspecies interaction between organisms;multi-organism process;response to biotic stimulus;response to chemical stimulus;response to endogenous stimulus;response to stimulus	cell part;cytoplasm;cytosol;extracellular organelle;extracellular space;intracellular;intracellular membrane-bounded organelle;intracellular organelle;membrane;nucleus;organelle;vesicle	Amoebiasis	Serpin	ALK_DN.V1_DN;ANTI_APOPTOSIS;APOPTOSIS_GO;ATF2_UP.V1_DN;BERENJENO_TRANSFORMED_BY_RHOA_DN;BLALOCK_ALZHEIMERS_DISEASE_UP;BLUM_RESPONSE_TO_SALIRASIB_UP;BROWNE_HCMV_INFECTION_18HR_UP;BROWNE_HCMV_INFECTION_4HR_DN;BRUINS_UVC_RESPONSE_LATE;BURTON_ADIPOGENESIS_PEAK_AT_0HR;CAGGTG_V$E12_Q6;CAIRO_HEPATOBLASTOMA_DN;CELL_DEVELOPMENT;CHIANG_LIVER_CANCER_SUBCLASS_CTNNB1_DN;CHIANG_LIVER_CANCER_SUBCLASS_UNANNOTATE…	Acetylation;Alternativesplicing;Completeproteome;Cytoplasm;Glycoprotein;Polymorphism;Proteaseinhibitor;Proteomicsidentification;Referenceproteome;Secreted;Serineproteaseinhibitor;Signal		GO:0001910;GO:0001911;GO:0002252;GO:0002376;GO:0002443;GO:0002444;GO:0002448;GO:0002682;GO:0002683;GO:0002697;GO:0002698;GO:0002703;GO:0002704;GO:0002706;GO:0002707;GO:0002715;GO:0002716;GO:0006928;GO:0006955;GO:0009607;GO:0009617;GO:0009719;GO:0009725;GO:0009893;GO:0009987;GO:0010033;GO:0010466;GO:0010468;GO:0010604;GO:0010628;GO:0010941;GO:0010951;GO:0019222;GO:0030155;GO:0031341;GO:0031342;GO:…	GO:0002020;GO:0004857;GO:0004866;GO:0004867;GO:0004869;GO:0005488;GO:0005515;GO:0019899;GO:0030234;GO:0030414;GO:0043027;GO:0043028;GO:0061134;GO:0061135	GO:0005615;GO:0005622;GO:0005634;GO:0005737;GO:0005829;GO:0016020;GO:0031982;GO:0031988;GO:0043226;GO:0043227;GO:0043229;GO:0043230;GO:0043231;GO:0044421;GO:0044424;GO:0044444;GO:0044464;GO:0065010;GO:0070062	GO:0002376;GO:0006928;GO:0009607;GO:0009719;GO:0009987;GO:0042221;GO:0044419;GO:0050896;GO:0051704;GO:0065007	GO:0005615;GO:0005622;GO:0005634;GO:0005737;GO:0005829;GO:0016020;GO:0031982;GO:0043226;GO:0043229;GO:0043230;GO:0043231;GO:0044464	ko05146	+	+	34	34	33	78.5	78.5	75.8	42.403	0	50972000000	449	4.64029	0.0506667	-0.898964	-4.43264
26.3488	26.4443	26.5968	28.0033	27.561	26.5281	24.4543	25.0413	25.5882	24.8117	24.9815	24.6314	24.9572	28.0972	26.1546				biological regulation;biosynthetic process;cellular biosynthetic process;cellular lipid metabolic process;cellular metabolic process;cellular process;cellular response to stimulus;establishment of localization;establishment of protein localization;glycerolipid biosynthetic process;glycerolipid metabolic process;glycerophospholipid biosynthetic process;glycerophospholipid metabolic process;intrace…	binding;catalytic activity;GTP binding;GTPase activity;guanyl nucleotide binding;guanyl ribonucleotide binding;hydrolase activity;hydrolase activity, acting on acid anhydrides;hydrolase activity, acting on acid anhydrides, in phosphorus-containing anhydrides;nucleoside-triphosphatase activity;nucleotide binding;purine nucleotide binding;purine ribonucleoside triphosphate binding;purine ribonucleo…	cell part;cytoplasmic part;extracellular membrane-bounded organelle;extracellular organelle;extracellular region part;extracellular vesicular exosome;Golgi apparatus;Golgi apparatus part;Golgi membrane;intracellular;intracellular membrane-bounded organelle;intracellular organelle;intracellular organelle part;intracellular part;membrane;membrane-bounded organelle;membrane-bounded vesicle;organelle…	biological regulation;biosynthetic process;cellular lipid metabolic process;cellular metabolic process;cellular process;establishment of localization;lipid metabolic process;metabolic process;primary metabolic process;protein transport;response to stimulus;signal transduction;small molecule metabolic process;transport;vesicle-mediated transport	cell part;extracellular organelle;Golgi apparatus;intracellular;intracellular membrane-bounded organelle;intracellular organelle;membrane;organelle;vesicle		Arf	AACTTT_UNKNOWN;ACATTCC,MIR-1,MIR-206;ACEVEDO_LIVER_CANCER_UP;ACEVEDO_LIVER_TUMOR_VS_NORMAL_ADJACENT_TISSUE_UP;AGUIRRE_PANCREATIC_CANCER_COPY_NUMBER_DN;BACOLOD_RESISTANCE_TO_ALKYLATING_AGENTS_DN;BAKKER_FOXO3_TARGETS_DN;BENPORATH_NANOG_TARGETS;BENPORATH_SOX2_TARGETS;BLALOCK_ALZHEIMERS_DISEASE_DN;BLALOCK_ALZHEIMERS_DISEASE_INCIPIENT_DN;BUYTAERT_PHOTODYNAMIC_THERAPY_STRESS_DN;BYSTRYKH_HEMATOPOIESIS_S…	Alternativesplicing;Completeproteome;Cytoplasm;ER-Golgitransport;Golgiapparatus;GTP-binding;Lipoprotein;Myristate;Nucleotide-binding;Proteintransport;Proteomicsidentification;Referenceproteome;Transport		GO:0006629;GO:0006644;GO:0006650;GO:0006661;GO:0006810;GO:0007165;GO:0007264;GO:0008152;GO:0008610;GO:0008654;GO:0009058;GO:0009987;GO:0015031;GO:0016192;GO:0019637;GO:0035556;GO:0044237;GO:0044238;GO:0044249;GO:0044255;GO:0044281;GO:0045017;GO:0045184;GO:0046474;GO:0046486;GO:0046488;GO:0050789;GO:0050794;GO:0050896;GO:0051234;GO:0051716;GO:0065007	GO:0000166;GO:0003824;GO:0003924;GO:0005488;GO:0005525;GO:0016462;GO:0016787;GO:0016817;GO:0016818;GO:0017076;GO:0017111;GO:0019001;GO:0032553;GO:0032555;GO:0032561;GO:0035639	GO:0000139;GO:0005622;GO:0005794;GO:0016020;GO:0031090;GO:0031982;GO:0031988;GO:0043226;GO:0043227;GO:0043229;GO:0043230;GO:0043231;GO:0044421;GO:0044422;GO:0044424;GO:0044431;GO:0044444;GO:0044446;GO:0044464;GO:0048471;GO:0065010;GO:0070062	GO:0006629;GO:0006810;GO:0007165;GO:0008152;GO:0009058;GO:0009987;GO:0015031;GO:0016192;GO:0044237;GO:0044238;GO:0044255;GO:0044281;GO:0050896;GO:0051234;GO:0065007	GO:0005622;GO:0005794;GO:0016020;GO:0031982;GO:0043226;GO:0043229;GO:0043230;GO:0043231;GO:0044464		+	+	15	1	1	84.5	16	16	20.601	0	2289700000	24	2.07532	0.0958974	-1.70613	-2.88549
26.7153	26.8633	26.53	26.6109	27.2188	24.6558	24.4234	26.8053	26.3366	23.6719	24.5934	24.9242	26.5973	26.7761	26.5633					binding;nucleic acid binding;protein transporter activity;RNA binding;substrate-specific transporter activity;translation factor activity, nucleic acid binding;translation initiation factor activity;transporter activity	cell part;cytoplasm;cytoplasmic part;cytosol;intracellular membrane-bounded organelle;intracellular organelle;intracellular organelle part;intracellular part;membrane;membrane-bounded organelle;nuclear body;nuclear part;nuclear speck;nucleoplasm part;nucleus;organelle;organelle part;PML body		cell part;cytoplasm;cytosol;intracellular membrane-bounded organelle;intracellular organelle;membrane;nucleus;organelle		EIF4E-T	ACEVEDO_LIVER_CANCER_UP;ACEVEDO_LIVER_TUMOR_VS_NORMAL_ADJACENT_TISSUE_UP;AGGGCAG,MIR-18A;ATGTACA,MIR-493;BENPORATH_NANOG_TARGETS;CAGCTG_V$AP4_Q5;chr22q11;CYTOPLASM;DIAZ_CHRONIC_MEYLOGENOUS_LEUKEMIA_UP;GCANCTGNY_V$MYOD_Q6;GCM_CALM1;GCM_MAP1B;GCM_MAP4K4;GCM_MYST2;GCM_NCAM1;GCM_PTK2;GCM_RAB10;GCM_RAN;GCM_SUFU;GCM_UBE2N;GCM_ZNF198;GCNP_SHH_UP_LATE.V1_DN;GGGTGGRR_V$PAX4_03;GSE13229_IMM_VS_INTMATURE_NK…	Acetylation;Alternativesplicing;Completeproteome;Cytoplasm;Initiationfactor;Nucleus;Phosphoprotein;Proteinbiosynthesis;Proteintransport;Proteomicsidentification;Referenceproteome;Transport			GO:0003676;GO:0003723;GO:0003743;GO:0005215;GO:0005488;GO:0008135;GO:0008565;GO:0022892	GO:0005634;GO:0005737;GO:0005829;GO:0016020;GO:0016604;GO:0016605;GO:0016607;GO:0043226;GO:0043227;GO:0043229;GO:0043231;GO:0044422;GO:0044424;GO:0044428;GO:0044444;GO:0044446;GO:0044451;GO:0044464		GO:0005634;GO:0005737;GO:0005829;GO:0016020;GO:0043226;GO:0043229;GO:0043231;GO:0044464		+	+	8	8	8	13.8	13.8	13.8	105.55	0	1657100000	29	1.53117	0.154218	-1.60906	-2.27241
27.4541	27.4021	27.1377	27.1722	27.4136	26.4694	26.5119	24.9999	25.8087	27.1109	27.0699	26.5401	26.9757	26.9839	26.5485				acute inflammatory response;acute-phase response;alcohol metabolic process;cellular macromolecule metabolic process;cellular metabolic process;cellular process;cholesterol metabolic process;defense response;developmental process;establishment of localization;inflammatory response;lipid metabolic process;lipid transport;lipoprotein metabolic process;macromolecule metabolic process;maternal process…	binding;high-density lipoprotein particle binding;lipid binding;lipoprotein particle binding;protein binding;protein-lipid complex binding;receptor binding	cell part;cytoplasmic part;endoplasmic reticulum membrane;endoplasmic reticulum part;extracellular region;intracellular organelle part;intracellular part;membrane;membrane part;organelle membrane;organelle part	alcohol metabolic process;cellular metabolic process;cellular process;developmental process;establishment of localization;lipid metabolic process;lipid transport;macromolecule metabolic process;metabolic process;multicellular organismal development;multicellular organismal process;primary metabolic process;response to stimulus;response to stress;small molecule metabolic process;transport	cell part;extracellular region;membrane		ApoL	ACEVEDO_LIVER_CANCER_WITH_H3K27ME3_DN;AGUIRRE_PANCREATIC_CANCER_COPY_NUMBER_DN;ALCOHOL_METABOLIC_PROCESS;BLALOCK_ALZHEIMERS_DISEASE_INCIPIENT_UP;BLALOCK_ALZHEIMERS_DISEASE_UP;CELLULAR_LIPID_METABOLIC_PROCESS;chr22q12;GSE13484_UNSTIM_VS_YF17D_VACCINE_STIM_PBMC_DN;GSE14000_UNSTIM_VS_16H_LPS_DC_DN;GSE14308_TH2_VS_NATURAL_TREG_UP;GSE1432_1H_VS_24H_IFNG_MICROGLIA_DN;GSE1432_1H_VS_6H_IFNG_MICROGLIA_DN;…	Acetylation;Completeproteome;Cytoplasm;Directproteinsequencing;Lipidtransport;Lipoprotein;Phosphoprotein;Polymorphism;Proteomicsidentification;Referenceproteome;Transport		GO:0002526;GO:0006066;GO:0006629;GO:0006810;GO:0006869;GO:0006950;GO:0006952;GO:0006953;GO:0006954;GO:0007275;GO:0008152;GO:0008202;GO:0008203;GO:0009611;GO:0009987;GO:0016125;GO:0022414;GO:0032501;GO:0032502;GO:0042157;GO:0043170;GO:0044237;GO:0044238;GO:0044260;GO:0044281;GO:0048609;GO:0050896;GO:0051234;GO:0060135;GO:0071702	GO:0005102;GO:0005488;GO:0005515;GO:0008035;GO:0008289;GO:0071813;GO:0071814	GO:0005576;GO:0005789;GO:0016020;GO:0031090;GO:0044422;GO:0044424;GO:0044425;GO:0044432;GO:0044444;GO:0044446;GO:0044464	GO:0006066;GO:0006629;GO:0006810;GO:0006869;GO:0006950;GO:0007275;GO:0008152;GO:0009987;GO:0032501;GO:0032502;GO:0043170;GO:0044237;GO:0044238;GO:0044281;GO:0050896;GO:0051234	GO:0005576;GO:0016020;GO:0044464		+	+	5	5	5	16.6	16.6	16.6	37.092	0	2334100000	30	1.8357	0.135038	-1.13578	-2.43719
29.046	28.9363	29.2752	28.8367	29.327	28.4487	28.6203	28.38	27.3816	28.59	28.8604	28.725	29.0028	28.7264	28.6273				biological regulation;cellular process;cellular response to stimulus;establishment of localization;establishment of localization in cell;establishment of protein localization;intracellular protein transport;intracellular signal transduction;intracellular transport;metabolic process;plasma membrane to endosome transport;protein transport;Rab protein signal transduction;Ras protein signal transduct…	acetyltransferase activity;binding;catalytic activity;GDP binding;GTP binding;GTPase activity;guanyl nucleotide binding;guanyl ribonucleotide binding;histone acetyltransferase activity;hydrolase activity;hydrolase activity, acting on acid anhydrides;hydrolase activity, acting on acid anhydrides, in phosphorus-containing anhydrides;lysine N-acetyltransferase activity;N-acetyltransferase activity;N…	cell part;cytoplasmic membrane-bounded vesicle;cytoplasmic part;cytoplasmic vesicle;early endosome;early endosome membrane;endocytic vesicle;endosomal part;endosome;endosome membrane;extracellular membrane-bounded organelle;extracellular organelle;extracellular region part;extracellular vesicular exosome;intracellular membrane-bounded organelle;intracellular organelle;intracellular organelle part…	biological regulation;cellular process;establishment of localization;metabolic process;protein transport;regulation of transport;response to stimulus;signal transduction;transport	cell part;cytoplasmic membrane-bounded vesicle;endosome;extracellular organelle;intracellular membrane-bounded organelle;intracellular organelle;lipid particle;membrane;nucleus;organelle;plasma membrane;vesicle	Amoebiasis;Endocytosis;ko05152;Phagosome;Vasopressin-regulated water reabsorption	PCAF_N;Ras	AAAYRNCTG_UNKNOWN;AACWWCAANK_UNKNOWN;ACCAATC,MIR-509;ACCTGTTG_UNKNOWN;ACTAYRNNNCCCR_UNKNOWN;AGCYRWTTC_UNKNOWN;AGTCAGC,MIR-345;AGTCTTA,MIR-499;AGUIRRE_PANCREATIC_CANCER_COPY_NUMBER_UP;BROWNE_HCMV_INFECTION_12HR_UP;BROWNE_HCMV_INFECTION_24HR_UP;CARD_MIR302A_TARGETS;CATGTAA,MIR-496;chr17q21;CTGAGCC,MIR-24;CTTTGA_V$LEF1_Q2;ERB2_UP.V1_UP;GCACCTT,MIR-18A,MIR-18B;GGGAGGRR_V$MAZ_Q6;GGGTGGRR_V$PAX4_03;GOL…	3D-structure;Alternativesplicing;Cellmembrane;Completeproteome;Endosome;GTP-binding;Lipoprotein;Membrane;Nucleotide-binding;Polymorphism;Prenylation;Proteintransport;Proteomicsidentification;Referenceproteome;Transport		GO:0006355;GO:0006810;GO:0006886;GO:0007165;GO:0007264;GO:0007265;GO:0008152;GO:0009889;GO:0009987;GO:0010468;GO:0010556;GO:0015031;GO:0019219;GO:0019222;GO:0030100;GO:0031323;GO:0031326;GO:0031344;GO:0032482;GO:0032879;GO:0035556;GO:0044087;GO:0045184;GO:0046907;GO:0048227;GO:0050789;GO:0050794;GO:0050896;GO:0051049;GO:0051128;GO:0051171;GO:0051234;GO:0051252;GO:0051489;GO:0051649;GO:0051716;GO:…	GO:0000166;GO:0003824;GO:0003924;GO:0004402;GO:0004468;GO:0005488;GO:0005525;GO:0008080;GO:0016407;GO:0016410;GO:0016462;GO:0016740;GO:0016746;GO:0016747;GO:0016787;GO:0016817;GO:0016818;GO:0017076;GO:0017111;GO:0019001;GO:0019003;GO:0032553;GO:0032555;GO:0032561;GO:0035639	GO:0005634;GO:0005765;GO:0005768;GO:0005769;GO:0005774;GO:0005811;GO:0005886;GO:0010008;GO:0016020;GO:0016023;GO:0030139;GO:0031090;GO:0031410;GO:0031901;GO:0031982;GO:0031988;GO:0042470;GO:0043226;GO:0043227;GO:0043229;GO:0043230;GO:0043231;GO:0044421;GO:0044422;GO:0044424;GO:0044437;GO:0044440;GO:0044444;GO:0044446;GO:0044464;GO:0048770;GO:0065010;GO:0070062	GO:0006810;GO:0007165;GO:0008152;GO:0009987;GO:0015031;GO:0050896;GO:0051049;GO:0051234;GO:0065007	GO:0005634;GO:0005768;GO:0005811;GO:0005886;GO:0016020;GO:0016023;GO:0031982;GO:0043226;GO:0043229;GO:0043230;GO:0043231;GO:0044464	ko04144;ko04145;ko04962;ko05146;ko05152	+	+	12	9	9	57.9	44.4	44.4	23.482	0	9283700000	114	1.9101	0.149121	-0.80012	-2.29432
28.0845	28.0572	27.5407	27.7216	27.8768	27.3243	27.3245	27.1008	26.994	25.9263	27.231	26.7367	27.4369	27.0632	27.6464				biological regulation;cellular process;cellular response to stimulus;cellular response to stress;DNA damage response, signal transduction by p53 class mediator;DNA damage response, signal transduction by p53 class mediator resulting in cell cycle arrest;intracellular signal transduction;microtubule-based process;positive regulation of biological process;positive regulation of cell cycle arrest;po…		cell part;cytoplasmic microtubule;cytoplasmic part;cytoskeletal part;intracellular organelle part;intracellular part;macromolecular complex;membrane;microtubule;organelle part;protein complex	biological regulation;cellular process;regulation of cell cycle;response to DNA damage stimulus;response to stimulus;response to stress;signal transduction	cell part;macromolecular complex;membrane;protein complex	p53 signaling pathway		BASAKI_YBX1_TARGETS_UP;BENPORATH_CYCLING_GENES;BERENJENO_TRANSFORMED_BY_RHOA_UP;BERTUCCI_MEDULLARY_VS_DUCTAL_BREAST_CANCER_UP;BLALOCK_ALZHEIMERS_DISEASE_UP;CAIRO_HEPATOBLASTOMA_CLASSES_UP;CASORELLI_ACUTE_PROMYELOCYTIC_LEUKEMIA_DN;CHANG_CYCLING_GENES;CHEMNITZ_RESPONSE_TO_PROSTAGLANDIN_E2_UP;CHICAS_RB1_TARGETS_GROWING;chr22q13;COULOUARN_TEMPORAL_TGFB1_SIGNATURE_UP;DUTERTRE_ESTRADIOL_RESPONSE_24HR_U…	Completeproteome;Cytoplasm;Cytoskeleton;Microtubule;Phosphoprotein;Polymorphism;Referenceproteome		GO:0006950;GO:0006974;GO:0006977;GO:0007017;GO:0007165;GO:0009987;GO:0010564;GO:0030330;GO:0033554;GO:0035556;GO:0042770;GO:0048518;GO:0048522;GO:0050789;GO:0050794;GO:0050896;GO:0051716;GO:0051726;GO:0065007;GO:0071156;GO:0071158;GO:0072331;GO:0072395;GO:0072401;GO:0072404;GO:0072413;GO:0072422;GO:0072431;GO:0072474;GO:0090068		GO:0005874;GO:0005881;GO:0016020;GO:0032991;GO:0043234;GO:0044422;GO:0044424;GO:0044430;GO:0044444;GO:0044446;GO:0044464	GO:0006950;GO:0006974;GO:0007165;GO:0009987;GO:0050896;GO:0051726;GO:0065007	GO:0016020;GO:0032991;GO:0043234;GO:0044464	ko04115	+	+	5	5	5	10.4	10.4	10.4	61.573	0	3516000000	16	1.96394	0.134519	-0.922205	-2.4301
26.9488	27.046	27.2345	26.7102	27.0814	24.9448	24.7521	26.9337	25.7933	25.1819	24.1252	25.1359	24.0962	27.0521	27.1519				acylglycerol biosynthetic process;acylglycerol metabolic process;biosynthetic process;carboxylic acid biosynthetic process;carboxylic acid metabolic process;CDP-diacylglycerol biosynthetic process;CDP-diacylglycerol metabolic process;cell differentiation;cellular biosynthetic process;cellular developmental process;cellular ketone metabolic process;cellular lipid metabolic process;cellular metabol…	1-acylglycerol-3-phosphate O-acyltransferase activity;acylglycerol O-acyltransferase activity;catalytic activity;O-acyltransferase activity;transferase activity;transferase activity, transferring acyl groups;transferase activity, transferring acyl groups other than amino-acyl groups	cell part;cytoplasmic part;endoplasmic reticulum membrane;endoplasmic reticulum part;envelope;integral to membrane;intracellular membrane-bounded organelle;intracellular organelle;intracellular organelle part;intracellular part;intrinsic to membrane;membrane;membrane part;membrane-bounded organelle;mitochondrial membrane;mitochondrial outer membrane;mitochondrial part;mitochondrion;nuclear envelo…	biosynthetic process;cell differentiation;cellular ketone metabolic process;cellular lipid metabolic process;cellular metabolic process;cellular process;developmental process;glycerol ether metabolic process;lipid metabolic process;metabolic process;organic acid metabolic process;primary metabolic process;small molecule metabolic process	cell part;intracellular membrane-bounded organelle;intracellular organelle;membrane;mitochondrion;nuclear envelope;organelle		Acyltransferase	AKT_UP_MTOR_DN.V1_DN;BAKKER_FOXO3_TARGETS_DN;BILBAN_B_CLL_LPL_UP;BILD_MYC_ONCOGENIC_SIGNATURE;BOYLAN_MULTIPLE_MYELOMA_C_D_UP;BRUINS_UVC_RESPONSE_LATE;CAIRO_HEPATOBLASTOMA_CLASSES_UP;chr8p23;CYTOPLASM;CYTOPLASMIC_PART;DELASERNA_MYOD_TARGETS_UP;DOUGLAS_BMI1_TARGETS_UP;GCM_ERBB2IP;GCM_RAB10;GEORGES_TARGETS_OF_MIR192_AND_MIR215;GRAESSMANN_APOPTOSIS_BY_DOXORUBICIN_UP;GRAESSMANN_RESPONSE_TO_MC_AND_DOXO…	Acyltransferase;Completeproteome;Endoplasmicreticulum;Lipidbiosynthesis;Lipidmetabolism;Membrane;Mitochondrion;Nucleus;Phospholipidbiosynthesis;Phospholipidmetabolism;Polymorphism;Proteomicsidentification;Referenceproteome;Transferase;Transmembrane;Transmembranehelix		GO:0002244;GO:0006082;GO:0006629;GO:0006638;GO:0006639;GO:0006641;GO:0006644;GO:0006650;GO:0006651;GO:0006654;GO:0006662;GO:0008152;GO:0008610;GO:0008654;GO:0009058;GO:0009987;GO:0016024;GO:0016053;GO:0018904;GO:0019432;GO:0019637;GO:0019752;GO:0030154;GO:0032502;GO:0042180;GO:0043436;GO:0044237;GO:0044238;GO:0044249;GO:0044255;GO:0044281;GO:0044283;GO:0045017;GO:0046339;GO:0046341;GO:0046394;GO:…	GO:0003824;GO:0003841;GO:0008374;GO:0016411;GO:0016740;GO:0016746;GO:0016747	GO:0005635;GO:0005739;GO:0005741;GO:0005789;GO:0016020;GO:0016021;GO:0019867;GO:0031090;GO:0031224;GO:0031966;GO:0031967;GO:0031968;GO:0031975;GO:0043226;GO:0043227;GO:0043229;GO:0043231;GO:0044422;GO:0044424;GO:0044425;GO:0044428;GO:0044429;GO:0044432;GO:0044444;GO:0044446;GO:0044464	GO:0006082;GO:0006629;GO:0006662;GO:0008152;GO:0009058;GO:0009987;GO:0030154;GO:0032502;GO:0042180;GO:0044237;GO:0044238;GO:0044255;GO:0044281	GO:0005635;GO:0005739;GO:0016020;GO:0043226;GO:0043229;GO:0043231;GO:0044464		+	+	5	5	5	15.7	15.7	15.7	41.165	0	2015000000	13	2.20267	0.0963429	-1.48304	-2.9447
27.3503	27.6734	27.4426	27.1681	28.0209	27.3382	25.2673	26.2552	25.8547	26.2255	27.2037	25.1438	27.1065	27.1943	27.2544						cell part;intracellular non-membrane-bounded organelle;intracellular organelle;intracellular organelle part;intracellular part;non-membrane-bounded organelle;nuclear part;nucleolus;organelle;organelle part		cell part;intracellular non-membrane-bounded organelle;intracellular organelle;nucleolus;organelle		Kri1;Kri1_C	BONOME_OVARIAN_CANCER_SURVIVAL_SUBOPTIMAL_DEBULKING;chr19p13;GRAESSMANN_APOPTOSIS_BY_DOXORUBICIN_DN;GRAESSMANN_RESPONSE_TO_MC_AND_DOXORUBICIN_DN;GSE1460_NAIVE_CD4_TCELL_ADULT_BLOOD_VS_THYMIC_STROMAL_CELL_UP;GSE14769_UNSTIM_VS_20MIN_LPS_BMDM_DN;GSE17721_CTRL_VS_CPG_2H_BMDM_UP;GSE17721_CTRL_VS_CPG_6H_BMDM_DN;GSE17721_CTRL_VS_GARDIQUIMOD_6H_BMDM_DN;GSE17721_CTRL_VS_PAM3CSK4_24H_BMDM_DN;GSE17721_LPS_…	Completeproteome;Phosphoprotein;Polymorphism;Proteomicsidentification;Referenceproteome				GO:0005730;GO:0043226;GO:0043228;GO:0043229;GO:0043232;GO:0044422;GO:0044424;GO:0044428;GO:0044446;GO:0044464		GO:0005730;GO:0043226;GO:0043229;GO:0043232;GO:0044464		+	+	5	5	5	10.5	10.5	10.5	67.423	0	2814800000	30	2.18209	0.0971	-1.34289	-2.86466
25.9018	27.5386	27.8544	27.2551	27.5039	27.2627	24.6971	25.2169	24.5955	25.2744	24.2807	26.0341	25.7136	27.1167	27.3874				biological regulation;biosynthetic process;cellular biosynthetic process;cellular macromolecule biosynthetic process;cellular macromolecule metabolic process;cellular metabolic process;cellular nitrogen compound metabolic process;cellular process;macromolecule biosynthetic process;macromolecule metabolic process;metabolic process;nitrogen compound metabolic process;nucleic acid metabolic process;…	binding;cation binding;ion binding;metal ion binding;nucleic acid binding;RNA binding;translation elongation factor activity;translation factor activity, nucleic acid binding	cell part;intracellular membrane-bounded organelle;intracellular organelle;intracellular part;membrane-bounded organelle;nucleus;organelle	biological regulation;biosynthetic process;cellular metabolic process;cellular nitrogen compound metabolic process;cellular process;macromolecule metabolic process;metabolic process;nitrogen compound metabolic process;nucleobase-containing compound metabolic process;primary metabolic process;RNA metabolic process	cell part;intracellular membrane-bounded organelle;intracellular organelle;nucleus;organelle		Elf1	ACATTCC,MIR-1,MIR-206;CACCAGC,MIR-138;chr19p13;GSE15324_NAIVE_VS_ACTIVATED_ELF4_KO_CD8_TCELL_DN;GSE15930_NAIVE_VS_24H_IN_VITRO_STIM_CD8_TCELL_DN;GSE15930_NAIVE_VS_24H_IN_VITRO_STIM_IL12_CD8_TCELL_DN;GSE15930_NAIVE_VS_24H_IN_VITRO_STIM_INFAB_CD8_TCELL_DN;GSE15930_NAIVE_VS_48H_IN_VITRO_STIM_CD8_TCELL_DN;GSE15930_NAIVE_VS_48H_IN_VITRO_STIM_IFNAB_CD8_TCELL_DN;GSE15930_NAIVE_VS_72H_IN_VITRO_STIM_CD8_T…	Completeproteome;Elongationfactor;Metal-binding;Nucleus;Proteinbiosynthesis;Proteomicsidentification;Referenceproteome;Transcription;Transcriptionregulation;Zinc;Zinc-finger		GO:0006139;GO:0006351;GO:0006355;GO:0006807;GO:0008152;GO:0009058;GO:0009059;GO:0009889;GO:0009987;GO:0010468;GO:0010556;GO:0016070;GO:0019219;GO:0019222;GO:0031323;GO:0031326;GO:0032774;GO:0034641;GO:0034645;GO:0043170;GO:0044237;GO:0044238;GO:0044249;GO:0044260;GO:0050789;GO:0050794;GO:0051171;GO:0051252;GO:0060255;GO:0065007;GO:0080090;GO:0090304;GO:2000112	GO:0003676;GO:0003723;GO:0003746;GO:0005488;GO:0008135;GO:0043167;GO:0043169;GO:0046872	GO:0005634;GO:0043226;GO:0043227;GO:0043229;GO:0043231;GO:0044424;GO:0044464	GO:0006139;GO:0006807;GO:0008152;GO:0009058;GO:0009987;GO:0016070;GO:0034641;GO:0043170;GO:0044237;GO:0044238;GO:0065007	GO:0005634;GO:0043226;GO:0043229;GO:0043231;GO:0044464		+	+	1	1	1	23.7	23.7	23.7	8.6531	0	3196100000	27	1.8	0.134642	-1.80147	-2.60754
28.1461	28.3176	28.4217	28.0862	28.1356	28.1193	28.3901	26.0965	26.2956	25.8436	26.0136	25.4411	25.1123	27.0981	28.3573				biological regulation;biosynthetic process;cell differentiation;cellular biosynthetic process;cellular component assembly;cellular component assembly at cellular level;cellular component organization;cellular component organization at cellular level;cellular component organization or biogenesis;cellular component organization or biogenesis at cellular level;cellular developmental process;cellular…		cell part;chromatin;chromosomal part;intracellular membrane-bounded organelle;intracellular organelle;intracellular organelle part;intracellular part;macromolecular complex;membrane-bounded organelle;nuclear chromatin;nuclear chromosome part;nuclear part;nucleoplasm;nucleus;organelle;organelle part;protein complex	biological regulation;biosynthetic process;cell differentiation;cellular component assembly;cellular component organization;cellular macromolecular complex assembly;cellular metabolic process;cellular nitrogen compound metabolic process;cellular process;chromatin modification;chromatin organization;chromosome organization;developmental process;macromolecular complex assembly;macromolecule metabol…	cell part;intracellular membrane-bounded organelle;intracellular organelle;macromolecular complex;nucleoplasm;nucleus;organelle;protein complex		ASF1_hist_chap	AAGCACT,MIR-520F;AGCACTT,MIR-93,MIR-302A,MIR-302B,MIR-302C,MIR-302D,MIR-372,MIR-373,MIR-520E,MIR-520A,MIR-526B,MIR-520B,MIR-520C,MIR-520D;BASAKI_YBX1_TARGETS_UP;BENPORATH_CYCLING_GENES;BERENJENO_TRANSFORMED_BY_RHOA_UP;BIDUS_METASTASIS_UP;BRUINS_UVC_RESPONSE_LATE;BURTON_ADIPOGENESIS_3;BURTON_ADIPOGENESIS_PEAK_AT_16HR;CAGGTG_V$E12_Q6;CHANG_CYCLING_GENES;CHEMNITZ_RESPONSE_TO_PROSTAGLANDIN_E2_UP;CHEN…	Chaperone;Chromatinregulator;Completeproteome;Developmentalprotein;Differentiation;Nucleus;Phosphoprotein;Proteomicsidentification;Referenceproteome;Spermatogenesis;Transcription;Transcriptionregulation	ASF1-histone containing complex;ASF1-interacting protein complex;Histone H3.1 complex;Histone H3.3 complex	GO:0006139;GO:0006325;GO:0006333;GO:0006334;GO:0006335;GO:0006336;GO:0006351;GO:0006355;GO:0006807;GO:0006996;GO:0007275;GO:0007276;GO:0007283;GO:0008152;GO:0009058;GO:0009059;GO:0009889;GO:0009987;GO:0010468;GO:0010556;GO:0016043;GO:0016070;GO:0016568;GO:0019219;GO:0019222;GO:0022414;GO:0022607;GO:0030154;GO:0031323;GO:0031326;GO:0032501;GO:0032502;GO:0032774;GO:0034621;GO:0034622;GO:0034641;GO:…		GO:0000785;GO:0000790;GO:0005634;GO:0005654;GO:0032991;GO:0043226;GO:0043227;GO:0043229;GO:0043231;GO:0043234;GO:0044422;GO:0044424;GO:0044427;GO:0044428;GO:0044446;GO:0044454;GO:0044464	GO:0006139;GO:0006325;GO:0006807;GO:0006996;GO:0007275;GO:0008152;GO:0009058;GO:0009987;GO:0016043;GO:0016070;GO:0016568;GO:0022607;GO:0030154;GO:0032501;GO:0032502;GO:0034622;GO:0034641;GO:0043170;GO:0044237;GO:0044238;GO:0051276;GO:0065003;GO:0065007	GO:0005634;GO:0005654;GO:0032991;GO:0043226;GO:0043229;GO:0043231;GO:0043234;GO:0044464		+	+	4	4	3	31.2	31.2	27.2	22.433	0	5913900000	32	1.32559	0.185923	-1.27243	-1.97811
28.3029	28.0715	28.1639	28.2053	27.923	27.6736	27.5872	27.9809	27.6369	27.901	27.4566	27.75	28.0629	27.5138	28.0143				biological regulation;cell communication;cell migration;cell motility;cell surface receptor linked signaling pathway;cell-cell signaling;cellular component movement;cellular process;cellular response to stimulus;endothelial cell migration;establishment of localization;establishment of localization in cell;establishment of protein localization;glutamate secretion;G-protein coupled receptor protein…	actin binding;binding;cytoskeletal protein binding;identical protein binding;myosin binding;protein binding;protein dimerization activity;protein homodimerization activity;receptor binding	brush border;cell cortex;cell part;cell projection;cell projection part;clathrin-coated vesicle;coated vesicle;cytoplasm;cytoplasmic membrane-bounded vesicle;cytoplasmic part;cytoplasmic vesicle;cytosol;dendritic shaft;dendritic spine;endocytic vesicle;extracellular membrane-bounded organelle;extracellular organelle;extracellular region part;extracellular vesicular exosome;intracellular membrane-…	biological regulation;cell communication;cell motility;cell-cell signaling;cellular component movement;cellular process;establishment of localization;locomotion;protein targeting;protein transport;regulation of protein stability;response to stimulus;secretion;signal transduction;signaling;transport	brush border;cell cortex;cell part;cell projection;cytoplasm;cytoplasmic membrane-bounded vesicle;cytosol;extracellular organelle;intracellular membrane-bounded organelle;intracellular organelle;membrane;neuron projection;organelle;vesicle		PDZ	AKT_UP.V1_UP;AKT_UP_MTOR_DN.V1_UP;ATCMNTCCGY_UNKNOWN;BLALOCK_ALZHEIMERS_DISEASE_INCIPIENT_UP;BLALOCK_ALZHEIMERS_DISEASE_UP;BYSTRYKH_HEMATOPOIESIS_STEM_CELL_QTL_TRANS;CAFFAREL_RESPONSE_TO_THC_24HR_3_DN;CAFFAREL_RESPONSE_TO_THC_DN;CAGGTG_V$E12_Q6;CELL_CORTEX;CELL_FRACTION;CHIARADONNA_NEOPLASTIC_TRANSFORMATION_CDC25_DN;chr19p13;CTGTTAC,MIR-194;CYTOPLASM;CYTOPLASMIC_MEMBRANE_BOUND_VESICLE;CYTOPLASMIC…	Alternativesplicing;Completeproteome;Cytoplasm;Membrane;Phosphoprotein;Proteomicsidentification;Referenceproteome	GIPC1-LHCGR complex;GIPC1-NTRK1-RGS19 complex	GO:0006605;GO:0006810;GO:0006886;GO:0006928;GO:0007154;GO:0007165;GO:0007166;GO:0007186;GO:0007267;GO:0007268;GO:0009892;GO:0009894;GO:0009895;GO:0009966;GO:0009967;GO:0009987;GO:0010468;GO:0010605;GO:0010608;GO:0010646;GO:0010647;GO:0014047;GO:0015031;GO:0016477;GO:0017015;GO:0019222;GO:0023051;GO:0023052;GO:0023056;GO:0023061;GO:0030162;GO:0030511;GO:0031323;GO:0031324;GO:0031329;GO:0031330;GO:…	GO:0003779;GO:0005102;GO:0005488;GO:0005515;GO:0008092;GO:0017022;GO:0042802;GO:0042803;GO:0046983	GO:0005737;GO:0005829;GO:0005903;GO:0005938;GO:0008021;GO:0012506;GO:0016020;GO:0016023;GO:0030135;GO:0030136;GO:0030139;GO:0031090;GO:0031410;GO:0031982;GO:0031988;GO:0042995;GO:0043005;GO:0043197;GO:0043198;GO:0043226;GO:0043227;GO:0043229;GO:0043230;GO:0043231;GO:0044309;GO:0044421;GO:0044422;GO:0044424;GO:0044444;GO:0044456;GO:0044463;GO:0044464;GO:0065010;GO:0070062	GO:0006605;GO:0006810;GO:0006928;GO:0007154;GO:0007165;GO:0007267;GO:0009987;GO:0015031;GO:0023052;GO:0031647;GO:0040011;GO:0046903;GO:0048870;GO:0050896;GO:0051234;GO:0065007	GO:0005737;GO:0005829;GO:0005903;GO:0005938;GO:0016020;GO:0016023;GO:0031982;GO:0042995;GO:0043005;GO:0043226;GO:0043229;GO:0043230;GO:0043231;GO:0044464		+	+	6	6	6	24	24	24	36.049	0	4745900000	51	2.24186	0.186642	-0.377431	-1.87779
28.1011	28.4564	28.1558	28.456	28.0321	27.8489	27.7316	28.1342	27.1392	27.6259	27.7134	27.8114	28.0679	27.8867	28.0087				biosynthetic process;cellular biosynthetic process;cellular component disassembly;cellular component disassembly at cellular level;cellular component organization;cellular component organization at cellular level;cellular component organization or biogenesis;cellular component organization or biogenesis at cellular level;cellular macromolecular complex disassembly;cellular macromolecular complex …	binding;nucleic acid binding;RNA binding;structural constituent of ribosome;structural molecule activity	cell part;cytoplasmic part;cytosolic small ribosomal subunit;intracellular membrane-bounded organelle;intracellular non-membrane-bounded organelle;intracellular organelle;intracellular organelle part;intracellular part;macromolecular complex;membrane;membrane-bounded organelle;mitochondrial inner membrane;mitochondrial membrane;mitochondrial part;mitochondrion;non-membrane-bounded organelle;organ…	biosynthetic process;cellular component disassembly;cellular component organization;cellular metabolic process;cellular process;macromolecule metabolic process;metabolic process;mitochondrial translation;mitochondrion organization;organelle organization;primary metabolic process;protein metabolic process;translation;translational elongation;translational initiation	cell part;intracellular membrane-bounded organelle;intracellular non-membrane-bounded organelle;intracellular organelle;macromolecular complex;membrane;mitochondrion;organelle;ribonucleoprotein complex;ribosome;small ribosomal subunit		Ribosomal_S7	ACEVEDO_LIVER_CANCER_UP;BIOSYNTHETIC_PROCESS;BYSTRYKH_HEMATOPOIESIS_STEM_CELL_AND_BRAIN_QTL_CIS;BYSTRYKH_HEMATOPOIESIS_STEM_CELL_QTL_CIS;CAIRO_HEPATOBLASTOMA_CLASSES_UP;CELLULAR_BIOSYNTHETIC_PROCESS;CELLULAR_MACROMOLECULE_METABOLIC_PROCESS;CELLULAR_PROTEIN_METABOLIC_PROCESS;chr17q23;CREIGHTON_AKT1_SIGNALING_VIA_MTOR_DN;ENK_UV_RESPONSE_EPIDERMIS_UP;GGGCGGR_V$SP1_Q6;GSE10239_KLRG1INT_VS_KLRG1HIGH_E…	Acetylation;Completeproteome;Mitochondrion;Polymorphism;Proteomicsidentification;Referenceproteome;Ribonucleoprotein;Ribosomalprotein;Transitpeptide	28S ribosomal subunit, mitochondrial;55S ribosome, mitochondrial	GO:0006412;GO:0006413;GO:0006414;GO:0006415;GO:0006996;GO:0007005;GO:0008152;GO:0009058;GO:0009059;GO:0009987;GO:0016043;GO:0019538;GO:0022411;GO:0032543;GO:0032984;GO:0034621;GO:0034623;GO:0034645;GO:0043170;GO:0043241;GO:0043624;GO:0043933;GO:0044237;GO:0044238;GO:0044249;GO:0044260;GO:0044267;GO:0070124;GO:0070125;GO:0070126;GO:0071822;GO:0071840;GO:0071841;GO:0071842;GO:0071845	GO:0003676;GO:0003723;GO:0003735;GO:0005198;GO:0005488	GO:0005739;GO:0005743;GO:0005840;GO:0015935;GO:0016020;GO:0019866;GO:0022627;GO:0030529;GO:0031090;GO:0031966;GO:0032991;GO:0043226;GO:0043227;GO:0043228;GO:0043229;GO:0043231;GO:0043232;GO:0044422;GO:0044424;GO:0044429;GO:0044444;GO:0044446;GO:0044464	GO:0006412;GO:0006413;GO:0006414;GO:0006996;GO:0007005;GO:0008152;GO:0009058;GO:0009987;GO:0016043;GO:0019538;GO:0022411;GO:0032543;GO:0043170;GO:0044237;GO:0044238	GO:0005739;GO:0005840;GO:0015935;GO:0016020;GO:0030529;GO:0032991;GO:0043226;GO:0043229;GO:0043231;GO:0043232;GO:0044464		+	+	10	10	10	41.7	41.7	41.7	28.134	0	4999000000	56	1.71513	0.188518	-0.54436	-1.90085
27.8459	28.1399	28.367	27.9816	28.2874	25.1046	24.8802	25.5691	25.6952	24.4455	25.5341	24.9699	29.3131	24.1679	25.4922				biological regulation;biosynthetic process;cellular biosynthetic process;cellular macromolecule biosynthetic process;cellular macromolecule metabolic process;cellular metabolic process;cellular process;cellular protein metabolic process;macromolecule biosynthetic process;macromolecule metabolic process;metabolic process;positive regulation of biological process;positive regulation of biosynthetic…	binding;catalytic activity;GTP binding;GTPase activity;guanyl nucleotide binding;guanyl ribonucleotide binding;hydrolase activity;hydrolase activity, acting on acid anhydrides;hydrolase activity, acting on acid anhydrides, in phosphorus-containing anhydrides;nucleoside-triphosphatase activity;nucleotide binding;purine nucleotide binding;purine ribonucleoside triphosphate binding;purine ribonucleo…	cell part;cytoplasmic part;intracellular organelle lumen;intracellular organelle part;intracellular part;membrane;membrane-enclosed lumen;mitochondrial inner membrane;mitochondrial matrix;mitochondrial membrane;mitochondrial part;organelle inner membrane;organelle lumen;organelle membrane;organelle part	biological regulation;biosynthetic process;cellular metabolic process;cellular process;macromolecule metabolic process;metabolic process;primary metabolic process;protein metabolic process;regulation of translation;translation	cell part;membrane		EFG_C;GTP_EFTU;GTP_EFTU_D2;LepA_C	BYSTRYKH_HEMATOPOIESIS_STEM_CELL_QTL_TRANS;chr4p13;DAIRKEE_TERT_TARGETS_DN;E2F1_UP.V1_UP;GSE13306_RA_VS_UNTREATED_TREG_UP;GSE1432_1H_VS_24H_IFNG_MICROGLIA_DN;GSE15659_NAIVE_CD4_TCELL_VS_ACTIVATED_TREG_UP;GSE15659_NONSUPPRESSIVE_TCELL_VS_ACTIVATED_TREG_UP;GSE15750_DAY6_VS_DAY10_EFF_CD8_TCELL_DN;GSE15750_WT_VS_TRAF6KO_DAY10_EFF_CD8_TCELL_UP;GSE27786_LSK_VS_ERYTHROBLAST_UP;GSE27786_LSK_VS_MONO_MAC_U…	Completeproteome;GTP-binding;Hydrolase;Isopeptidebond;Membrane;Mitochondrion;Mitochondrioninnermembrane;Nucleotide-binding;Polymorphism;Proteinbiosynthesis;Referenceproteome;Transitpeptide;Ublconjugation		GO:0006412;GO:0006417;GO:0008152;GO:0009058;GO:0009059;GO:0009889;GO:0009891;GO:0009893;GO:0009987;GO:0010468;GO:0010556;GO:0010557;GO:0010604;GO:0010608;GO:0019222;GO:0019538;GO:0031323;GO:0031325;GO:0031326;GO:0031328;GO:0032268;GO:0032270;GO:0034645;GO:0043170;GO:0044237;GO:0044238;GO:0044249;GO:0044260;GO:0044267;GO:0045727;GO:0048518;GO:0048522;GO:0050789;GO:0050794;GO:0051246;GO:0051247;GO:…	GO:0000166;GO:0003824;GO:0003924;GO:0005488;GO:0005525;GO:0016462;GO:0016787;GO:0016817;GO:0016818;GO:0017076;GO:0017111;GO:0019001;GO:0032553;GO:0032555;GO:0032561;GO:0035639;GO:0043021;GO:0043022	GO:0005743;GO:0005759;GO:0016020;GO:0019866;GO:0031090;GO:0031966;GO:0031974;GO:0043233;GO:0044422;GO:0044424;GO:0044429;GO:0044444;GO:0044446;GO:0044464;GO:0070013	GO:0006412;GO:0006417;GO:0008152;GO:0009058;GO:0009987;GO:0019538;GO:0043170;GO:0044237;GO:0044238;GO:0065007	GO:0016020;GO:0044464		+	+	6	6	6	15.4	15.4	15.4	74.327	0	5051400000	10	5.68332	0	-2.98545	-8.58631
28.5874	28.9616	25.9141	29.013	25.1573	25.1736	24.5273	26.061	25.1872	25.2681	24.9722	25.1769	25.6285	26.1806	26.7479					binding;nucleic acid binding;nucleotide binding	cell part;intracellular part;macromolecular complex;ribonucleoprotein complex;viral nucleocapsid;virion part		cell part;macromolecular complex;ribonucleoprotein complex		RRM_1	ACEVEDO_NORMAL_TISSUE_ADJACENT_TO_LIVER_TUMOR_UP;AGTGCGT,MIR-521;ATATGCA,MIR-448;ATGCAGT,MIR-217;ATGTTAA,MIR-302C;BENPORATH_MYC_TARGETS_WITH_EBOX;BENPORATH_NANOG_TARGETS;BENPORATH_SOX2_TARGETS;BIDUS_METASTASIS_UP;BLUM_RESPONSE_TO_SALIRASIB_DN;CASORELLI_ACUTE_PROMYELOCYTIC_LEUKEMIA_DN;CCCAGAG,MIR-326;CHANG_CORE_SERUM_RESPONSE_UP;CHARAFE_BREAST_CANCER_LUMINAL_VS_BASAL_UP;CHESLER_BRAIN_HIGHEST_EXPRE…	Ribonucleoprotein;Viralnucleoprotein;Virion			GO:0000166;GO:0003676;GO:0005488	GO:0019013;GO:0030529;GO:0032991;GO:0044423;GO:0044424;GO:0044464		GO:0030529;GO:0032991;GO:0044464		+	+	41	1	1	81.2	2.6	2.6	36.006	0.0053738	10369000000	16	1.53677	0.14022	-2.28324	-2.37797
29.9293	29.9094	30.089	29.8186	30.1121	29.6505	29.6717	29.5284	29.7558	29.5116	29.8607	29.4781	29.5745	29.2423	29.3572				amine biosynthetic process;amine metabolic process;biosynthetic process;carboxylic acid biosynthetic process;carboxylic acid metabolic process;cellular amine metabolic process;cellular amino acid biosynthetic process;cellular amino acid metabolic process;cellular biosynthetic process;cellular ketone metabolic process;cellular metabolic process;cellular nitrogen compound biosynthetic process;cellu…	binding;calcium ion binding;catalytic activity;cation binding;hydrolase activity;hydrolase activity, acting on ester bonds;identical protein binding;ion binding;magnesium ion binding;metal ion binding;phosphatase activity;phosphoric ester hydrolase activity;phosphoserine phosphatase activity;protein binding;protein dimerization activity;protein homodimerization activity	cell part;cell projection;cytoplasm;cytoplasmic part;cytosol;intracellular part;neuron projection	amine metabolic process;biosynthetic process;cellular amino acid metabolic process;cellular ketone metabolic process;cellular metabolic process;cellular nitrogen compound metabolic process;cellular process;metabolic process;nitrogen compound metabolic process;organic acid metabolic process;phosphorus metabolic process;primary metabolic process;response to abiotic stimulus;response to chemical sti…	cell part;cell projection;cytoplasm;cytosol;neuron projection	Glycine, serine and threonine metabolism;Methane metabolism	Hydrolase	ATTCTTT,MIR-186;BRUINS_UVC_RESPONSE_LATE;BUYTAERT_PHOTODYNAMIC_THERAPY_STRESS_UP;CAIRO_HEPATOBLASTOMA_CLASSES_UP;CHIARETTI_T_ALL_REFRACTORY_TO_THERAPY;CHICAS_RB1_TARGETS_CONFLUENT;CHICAS_RB1_TARGETS_GROWING;chr7p21;CORRE_MULTIPLE_MYELOMA_UP;DEURIG_T_CELL_PROLYMPHOCYTIC_LEUKEMIA_UP;DODD_NASOPHARYNGEAL_CARCINOMA_DN;EGFR_UP.V1_DN;ENK_UV_RESPONSE_KERATINOCYTE_DN;ERB2_UP.V1_DN;GAZDA_DIAMOND_BLACKFAN_A…	3D-structure;Acetylation;Amino-acidbiosynthesis;Completeproteome;Diseasemutation;Hydrolase;Magnesium;Metal-binding;Phosphoprotein;Proteomicsidentification;Referenceproteome;Serinebiosynthesis		GO:0006082;GO:0006520;GO:0006563;GO:0006564;GO:0006793;GO:0006796;GO:0006807;GO:0008152;GO:0008652;GO:0009058;GO:0009069;GO:0009070;GO:0009308;GO:0009309;GO:0009605;GO:0009612;GO:0009628;GO:0009719;GO:0009725;GO:0009987;GO:0009991;GO:0010033;GO:0016053;GO:0016311;GO:0019752;GO:0031667;GO:0033574;GO:0034641;GO:0042180;GO:0042221;GO:0043436;GO:0044106;GO:0044237;GO:0044238;GO:0044249;GO:0044271;GO:…	GO:0000287;GO:0003824;GO:0004647;GO:0005488;GO:0005509;GO:0005515;GO:0016787;GO:0016788;GO:0016791;GO:0042578;GO:0042802;GO:0042803;GO:0043167;GO:0043169;GO:0046872;GO:0046983	GO:0005737;GO:0005829;GO:0042995;GO:0043005;GO:0044424;GO:0044444;GO:0044464	GO:0006082;GO:0006520;GO:0006793;GO:0006807;GO:0008152;GO:0009058;GO:0009308;GO:0009605;GO:0009628;GO:0009719;GO:0009987;GO:0009991;GO:0034641;GO:0042180;GO:0042221;GO:0044237;GO:0044238;GO:0044281;GO:0050896	GO:0005737;GO:0005829;GO:0042995;GO:0043005;GO:0044464	ko00260;ko00680	+	+	12	12	12	62.7	62.7	62.7	25.007	0	15789000000	158	2.87379	0.182582	-0.3481	-2.0196
34.6214	34.3823	34.3403	34.7024	34.7035	34.2059	34.2253	34.1479	33.8538	34.2945	34.3594	34.1721	34.2905	34.3979	34.2139				activation-induced cell death of T cells;anatomical structure development;anatomical structure morphogenesis;apoptosis;biological regulation;biosynthetic process;carbohydrate homeostasis;catabolic process;cell activation;cell activation involved in immune response;cell cycle checkpoint;cell cycle phase;cell cycle process;cell death;cell development;cell differentiation;cell proliferation;cell sur…	binding;enzyme binding;kinase binding;protein binding;protein kinase binding;structural constituent of ribosome;structural molecule activity	cell body;cell part;cell projection;cytoplasm;cytoplasmic part;cytosol;cytosolic small ribosomal subunit;dendrite;intracellular membrane-bounded organelle;intracellular non-membrane-bounded organelle;intracellular organelle;intracellular organelle part;intracellular part;macromolecular complex;membrane;membrane-bounded organelle;neuron projection;non-membrane-bounded organelle;nuclear part;nucleo…	anatomical structure development;anatomical structure morphogenesis;biological regulation;biosynthetic process;catabolic process;cell activation;cell death;cell development;cell differentiation;cell proliferation;cellular component assembly;cellular component disassembly;cellular component organization;cellular macromolecular complex assembly;cellular metabolic process;cellular nitrogen compound …	cell body;cell part;cell projection;cytoplasm;cytosol;intracellular membrane-bounded organelle;intracellular non-membrane-bounded organelle;intracellular organelle;macromolecular complex;membrane;neuron projection;nucleolus;nucleus;organelle;polysome;ribonucleoprotein complex;ribosome;small ribosomal subunit	Insulin signaling pathway;mTOR signaling pathway;Ribosome	Ribosomal_S6e	AGUIRRE_PANCREATIC_CANCER_COPY_NUMBER_DN;BENPORATH_MYC_MAX_TARGETS;BENPORATH_MYC_TARGETS_WITH_EBOX;BILANGES_SERUM_AND_RAPAMYCIN_SENSITIVE_GENES;BILANGES_SERUM_RESPONSE_TRANSLATION;BIOCARTA_IGF1MTOR_PATHWAY;BIOCARTA_MTOR_PATHWAY;CAIRO_HEPATOBLASTOMA_CLASSES_UP;CHEMICAL_HOMEOSTASIS;CHNG_MULTIPLE_MYELOMA_HYPERPLOID_UP;chr9p21;DAIRKEE_CANCER_PRONE_RESPONSE_BPA_E2;DANG_BOUND_BY_MYC;FERNANDEZ_BOUND_BY_…	3D-structure;Acetylation;Completeproteome;Directproteinsequencing;Phosphoprotein;Polymorphism;Proteomicsidentification;Referenceproteome;Ribonucleoprotein;Ribosomalprotein	40S ribosomal subunit, cytoplasmic;Nop56p-associated pre-rRNA complex;Ribosome, cytoplasmic	GO:0000028;GO:0000075;GO:0000082;GO:0000184;GO:0000280;GO:0000956;GO:0001775;GO:0001890;GO:0002252;GO:0002263;GO:0002285;GO:0002286;GO:0002309;GO:0002366;GO:0002376;GO:0002521;GO:0006139;GO:0006364;GO:0006396;GO:0006401;GO:0006402;GO:0006412;GO:0006413;GO:0006414;GO:0006415;GO:0006605;GO:0006612;GO:0006613;GO:0006614;GO:0006807;GO:0006810;GO:0006886;GO:0006915;GO:0006924;GO:0006996;GO:0007067;GO:…	GO:0003735;GO:0005198;GO:0005488;GO:0005515;GO:0019899;GO:0019900;GO:0019901	GO:0005634;GO:0005730;GO:0005737;GO:0005829;GO:0005840;GO:0005844;GO:0015935;GO:0016020;GO:0022627;GO:0030425;GO:0030529;GO:0032991;GO:0042995;GO:0043005;GO:0043226;GO:0043227;GO:0043228;GO:0043229;GO:0043231;GO:0043232;GO:0044297;GO:0044422;GO:0044424;GO:0044428;GO:0044444;GO:0044446;GO:0044464;GO:0048471	GO:0000280;GO:0001775;GO:0002376;GO:0006139;GO:0006364;GO:0006396;GO:0006401;GO:0006412;GO:0006413;GO:0006414;GO:0006605;GO:0006807;GO:0006810;GO:0006996;GO:0007067;GO:0007165;GO:0007346;GO:0008152;GO:0008219;GO:0008283;GO:0009056;GO:0009058;GO:0009653;GO:0009719;GO:0009987;GO:0015031;GO:0016032;GO:0016043;GO:0016070;GO:0016071;GO:0016265;GO:0019538;GO:0022411;GO:0022607;GO:0022618;GO:0030154;GO:…	GO:0005634;GO:0005730;GO:0005737;GO:0005829;GO:0005840;GO:0005844;GO:0015935;GO:0016020;GO:0030529;GO:0032991;GO:0042995;GO:0043005;GO:0043226;GO:0043229;GO:0043231;GO:0043232;GO:0044297;GO:0044464	ko03010;ko04150;ko04910	+	+	31	31	8	63.1	63.1	20.5	28.708	0	431330000000	1247	2.20789	0.187376	-0.404511	-1.92767
30.0317	29.981	29.9293	29.7913	29.9837	29.2368	29.7202	29.6679	29.3815	29.6941	29.7531	29.468	29.5575	29.5818	29.1525										MRP-S35;TPD52		Completeproteome;Referenceproteome								+	+	11	6	0	42.8	27	0	31.17	0	15577000000	93	2.2887	0.189414	-0.40329	-1.95981
29.3922	29.3266	29.1705	29.1524	29.153	29.0041	28.8807	28.5615	28.3205	28.9992	28.8825	28.244	29.0306	28.9778	29.1378					binding;cation binding;ion binding;metal ion binding	cell part;intracellular membrane-bounded organelle;intracellular non-membrane-bounded organelle;intracellular organelle;intracellular organelle part;intracellular part;membrane-bounded organelle;non-membrane-bounded organelle;nuclear part;nucleolus;nucleus;organelle;organelle part		cell part;intracellular membrane-bounded organelle;intracellular non-membrane-bounded organelle;intracellular organelle;nucleolus;nucleus;organelle		zf-LYAR	ACEVEDO_LIVER_CANCER_UP;ACEVEDO_LIVER_TUMOR_VS_NORMAL_ADJACENT_TISSUE_UP;BENPORATH_CYCLING_GENES;CACGTG_V$MYC_Q2;CHANG_CORE_SERUM_RESPONSE_UP;CHANG_CYCLING_GENES;chr4p16;CREIGHTON_ENDOCRINE_THERAPY_RESISTANCE_4;CSR_LATE_UP.V1_UP;DARWICHE_PAPILLOMA_RISK_HIGH_DN;DARWICHE_PAPILLOMA_RISK_LOW_DN;DARWICHE_SKIN_TUMOR_PROMOTER_DN;DARWICHE_SQUAMOUS_CELL_CARCINOMA_DN;DODD_NASOPHARYNGEAL_CARCINOMA_DN;DUTERT…	Coiledcoil;Completeproteome;Metal-binding;Nucleus;Phosphoprotein;Polymorphism;Proteomicsidentification;Referenceproteome;Repeat;Zinc;Zinc-finger	Nop56p-associated pre-rRNA complex		GO:0005488;GO:0043167;GO:0043169;GO:0046872	GO:0005634;GO:0005730;GO:0043226;GO:0043227;GO:0043228;GO:0043229;GO:0043231;GO:0043232;GO:0044422;GO:0044424;GO:0044428;GO:0044446;GO:0044464		GO:0005634;GO:0005730;GO:0043226;GO:0043229;GO:0043231;GO:0043232;GO:0044464		+	+	15	15	15	36.4	36.4	36.4	43.622	0	11187000000	79	2.01234	0.18607	-0.485778	-1.99127
27.2369	26.525	26.9759	27.3104	26.8105	26.8001	25.4798	27.1165	25.6194	24.9819	25.1903	26.8219	25.1821	26.8696	25.233				biosynthetic process;cellular biosynthetic process;cellular component disassembly;cellular component disassembly at cellular level;cellular component organization;cellular component organization at cellular level;cellular component organization or biogenesis;cellular component organization or biogenesis at cellular level;cellular macromolecular complex disassembly;cellular macromolecular complex …	structural constituent of ribosome;structural molecule activity	cell part;cytoplasmic part;intracellular non-membrane-bounded organelle;intracellular organelle;intracellular organelle part;intracellular part;large ribosomal subunit;macromolecular complex;membrane;mitochondrial inner membrane;mitochondrial large ribosomal subunit;mitochondrial membrane;mitochondrial part;non-membrane-bounded organelle;organellar large ribosomal subunit;organelle;organelle inne…	biosynthetic process;cellular component disassembly;cellular component organization;cellular metabolic process;cellular process;macromolecule metabolic process;metabolic process;mitochondrial translation;mitochondrion organization;organelle organization;primary metabolic process;protein metabolic process;translation;translational elongation;translational initiation	cell part;intracellular non-membrane-bounded organelle;intracellular organelle;macromolecular complex;membrane;organelle;ribonucleoprotein complex;ribosome			AAAGGGA,MIR-204,MIR-211;ACTGCCT,MIR-34B;AFFAR_YY1_TARGETS_DN;BIOSYNTHETIC_PROCESS;CELLULAR_BIOSYNTHETIC_PROCESS;CELLULAR_MACROMOLECULE_METABOLIC_PROCESS;CELLULAR_PROTEIN_METABOLIC_PROCESS;chr14q11;CREIGHTON_ENDOCRINE_THERAPY_RESISTANCE_1;CYTOPLASM;CYTOPLASMIC_PART;FULCHER_INFLAMMATORY_RESPONSE_LECTIN_VS_LPS_UP;GSE11864_CSF1_VS_CSF1_IFNG_PAM3CYS_IN_MAC_DN;GSE11864_CSF1_VS_CSF1_PAM3CYS_IN_MAC_DN;GS…	3D-structure;Alternativesplicing;Completeproteome;Mitochondrion;Polymorphism;Proteomicsidentification;Referenceproteome;Ribonucleoprotein;Ribosomalprotein;Transitpeptide	39S ribosomal subunit, mitochondrial;55S ribosome, mitochondrial	GO:0006412;GO:0006413;GO:0006414;GO:0006415;GO:0006996;GO:0007005;GO:0008152;GO:0009058;GO:0009059;GO:0009987;GO:0016043;GO:0019538;GO:0022411;GO:0032543;GO:0032984;GO:0034621;GO:0034623;GO:0034645;GO:0043170;GO:0043241;GO:0043624;GO:0043933;GO:0044237;GO:0044238;GO:0044249;GO:0044260;GO:0044267;GO:0070124;GO:0070125;GO:0070126;GO:0071822;GO:0071840;GO:0071841;GO:0071842;GO:0071845	GO:0003735;GO:0005198	GO:0000315;GO:0005743;GO:0005762;GO:0005840;GO:0015934;GO:0016020;GO:0019866;GO:0030529;GO:0031090;GO:0031966;GO:0032991;GO:0043226;GO:0043228;GO:0043229;GO:0043232;GO:0044422;GO:0044424;GO:0044429;GO:0044444;GO:0044446;GO:0044464	GO:0006412;GO:0006413;GO:0006414;GO:0006996;GO:0007005;GO:0008152;GO:0009058;GO:0009987;GO:0016043;GO:0019538;GO:0022411;GO:0032543;GO:0043170;GO:0044237;GO:0044238	GO:0005840;GO:0016020;GO:0030529;GO:0032991;GO:0043226;GO:0043229;GO:0043232;GO:0044464		+	+	5	5	5	54.5	54.5	54.5	13.664	0	1943800000	19	1.25993	0.195803	-0.9722	-1.82409
28.4754	28.1622	28.1085	28.2874	28.3318	27.9701	28.0877	27.6031	27.4112	27.6833	27.7903	27.605	28.0888	28.0709	28.0075				biological regulation;cellular macromolecule metabolic process;cellular metabolic process;cellular process;cellular protein metabolic process;cellular response to chemical stimulus;cellular response to organic substance;cellular response to stimulus;cellular response to stress;cellular response to topologically incorrect protein;cellular response to unfolded protein;defense response;defense respo…	enzyme inhibitor activity;enzyme regulator activity;kinase inhibitor activity;kinase regulator activity;protein kinase inhibitor activity;protein kinase regulator activity	cell part;cytoplasm;cytoplasmic part;endoplasmic reticulum;endoplasmic reticulum lumen;endoplasmic reticulum part;endoplasmic reticulum Sec complex;extracellular membrane-bounded organelle;extracellular organelle;extracellular region part;extracellular vesicular exosome;intracellular membrane-bounded organelle;intracellular organelle;intracellular organelle lumen;intracellular organelle part;intr…	biological regulation;cellular metabolic process;cellular process;immune system process;macromolecule metabolic process;metabolic process;multi-organism process;primary metabolic process;protein metabolic process;proteolysis;proteolysis involved in cellular protein catabolic process;regulation of protein modification process;response to biotic stimulus;response to chemical stimulus;response to st…	cell part;cytoplasm;endoplasmic reticulum;endoplasmic reticulum Sec complex;extracellular organelle;intracellular membrane-bounded organelle;intracellular organelle;macromolecular complex;membrane;organelle;protein complex;vesicle	Protein processing in endoplasmic reticulum	DnaJ;TPR_1	ACEVEDO_METHYLATED_IN_LIVER_CANCER_DN;BASAKI_YBX1_TARGETS_DN;BCAT.100_UP.V1_UP;BENPORATH_CYCLING_GENES;BIOCARTA_RNA_PATHWAY;BROWNE_HCMV_INFECTION_10HR_UP;BURTON_ADIPOGENESIS_12;CHANDRAN_METASTASIS_UP;chr13q32;CREIGHTON_ENDOCRINE_THERAPY_RESISTANCE_3;CUI_GLUCOSE_DEPRIVATION;CYTOPLASM;ENZYME_INHIBITOR_ACTIVITY;ENZYME_REGULATOR_ACTIVITY;FUJII_YBX1_TARGETS_DN;GAUSSMANN_MLL_AF4_FUSION_TARGETS_C_UP;GCN…	3D-structure;Antiviraldefense;Chaperone;Completeproteome;Deafness;Diabetesmellitus;Disulfidebond;Endoplasmicreticulum;Neurodegeneration;Neuropathy;Proteomicsidentification;Referenceproteome;Repeat;Signal;TPRrepeat;Unfoldedproteinresponse		GO:0001932;GO:0002252;GO:0002376;GO:0006469;GO:0006508;GO:0006950;GO:0006952;GO:0006984;GO:0006986;GO:0007165;GO:0008152;GO:0009607;GO:0009615;GO:0009987;GO:0010033;GO:0010941;GO:0019220;GO:0019222;GO:0019538;GO:0030968;GO:0031323;GO:0031399;GO:0032268;GO:0033554;GO:0033673;GO:0034620;GO:0034976;GO:0035966;GO:0035967;GO:0042221;GO:0042325;GO:0042981;GO:0043066;GO:0043067;GO:0043069;GO:0043086;GO:…	GO:0004857;GO:0004860;GO:0019207;GO:0019210;GO:0019887;GO:0030234	GO:0005737;GO:0005783;GO:0005788;GO:0005790;GO:0016020;GO:0031205;GO:0031974;GO:0031982;GO:0031988;GO:0032991;GO:0043226;GO:0043227;GO:0043229;GO:0043230;GO:0043231;GO:0043233;GO:0043234;GO:0044421;GO:0044422;GO:0044424;GO:0044425;GO:0044432;GO:0044444;GO:0044446;GO:0044464;GO:0065010;GO:0070013;GO:0070062	GO:0002376;GO:0006508;GO:0006950;GO:0007165;GO:0008152;GO:0009607;GO:0009987;GO:0019538;GO:0031399;GO:0042221;GO:0043170;GO:0044237;GO:0044238;GO:0050896;GO:0051603;GO:0051704;GO:0065007	GO:0005737;GO:0005783;GO:0016020;GO:0031205;GO:0031982;GO:0032991;GO:0043226;GO:0043229;GO:0043230;GO:0043231;GO:0043234;GO:0044464	ko04141	+	+	15	15	15	33.7	33.7	33.7	57.579	0	5193100000	68	2.25078	0.165164	-0.522001	-2.18274
28.6036	28.5996	28.5483	29.0937	28.6329	28.086	27.7355	28.3173	27.794	27.8989	28.0479	28.3702	28.3286	27.8809	27.8124				acute inflammatory response;acute-phase response;aging;amide biosynthetic process;amine biosynthetic process;amine metabolic process;anatomical structure development;arginine biosynthetic process;arginine metabolic process;argininosuccinate metabolic process;aspartate family amino acid metabolic process;aspartate metabolic process;biological regulation;biosynthetic process;carboxylic acid biosynt…	adenyl nucleotide binding;adenyl ribonucleotide binding;amine binding;amino acid binding;argininosuccinate synthase activity;ATP binding;binding;carboxylic acid binding;catalytic activity;identical protein binding;ligase activity;ligase activity, forming carbon-nitrogen bonds;nucleotide binding;protein binding;purine nucleotide binding;purine ribonucleoside triphosphate binding;purine ribonucleot…	cell body fiber;cell part;cell projection;cytoplasm;cytoplasmic part;cytosol;endoplasmic reticulum;extracellular membrane-bounded organelle;extracellular organelle;extracellular region part;extracellular vesicular exosome;intracellular membrane-bounded organelle;intracellular organelle;intracellular organelle part;intracellular part;lysosome;lytic vacuole;membrane;membrane-bounded organelle;membr…	aging;amine metabolic process;anatomical structure development;biological regulation;biosynthetic process;cellular amide metabolic process;cellular amino acid metabolic process;cellular ketone metabolic process;cellular metabolic process;cellular nitrogen compound metabolic process;cellular process;developmental process;metabolic process;nitrogen compound metabolic process;nitrogen cycle metaboli…	cell part;cell projection;cytoplasm;cytosol;endoplasmic reticulum;extracellular organelle;intracellular membrane-bounded organelle;intracellular organelle;lysosome;membrane;neuron projection;nucleus;organelle;vacuole;vesicle	Alanine, aspartate and glutamate metabolism;Arginine and proline metabolism	Arginosuc_synth	AIYAR_COBRA1_TARGETS_UP;AKT_UP.V1_DN;AKT_UP_MTOR_DN.V1_DN;BAELDE_DIABETIC_NEPHROPATHY_UP;BASAKI_YBX1_TARGETS_DN;BURTON_ADIPOGENESIS_PEAK_AT_16HR;BUYTAERT_PHOTODYNAMIC_THERAPY_STRESS_UP;CACGTG_V$MYC_Q2;CAGCTG_V$AP4_Q5;CAGGTG_V$E12_Q6;CAIRO_HEPATOBLASTOMA_DN;CHICAS_RB1_TARGETS_CONFLUENT;chr9q34;CHYLA_CBFA2T3_TARGETS_UP;COLLER_MYC_TARGETS_UP;CREIGHTON_ENDOCRINE_THERAPY_RESISTANCE_4;CSR_LATE_UP.V1_DN…	3D-structure;Amino-acidbiosynthesis;Argininebiosynthesis;ATP-binding;Completeproteome;Directproteinsequencing;Diseasemutation;Ligase;Nucleotide-binding;Phosphoprotein;Polymorphism;Proteomicsidentification;Referenceproteome;Ureacycle		GO:0000050;GO:0000052;GO:0000053;GO:0001101;GO:0001822;GO:0001889;GO:0002237;GO:0002526;GO:0006082;GO:0006520;GO:0006525;GO:0006526;GO:0006531;GO:0006575;GO:0006807;GO:0006950;GO:0006952;GO:0006953;GO:0006954;GO:0007494;GO:0007517;GO:0007568;GO:0007584;GO:0008152;GO:0008652;GO:0009058;GO:0009064;GO:0009066;GO:0009084;GO:0009308;GO:0009309;GO:0009605;GO:0009607;GO:0009611;GO:0009636;GO:0009719;GO:…	GO:0000166;GO:0003824;GO:0004055;GO:0005488;GO:0005515;GO:0005524;GO:0015643;GO:0016597;GO:0016874;GO:0016879;GO:0017076;GO:0030554;GO:0031406;GO:0032553;GO:0032555;GO:0032559;GO:0035639;GO:0042802;GO:0043176	GO:0000323;GO:0005634;GO:0005737;GO:0005741;GO:0005764;GO:0005773;GO:0005783;GO:0005829;GO:0016020;GO:0019867;GO:0031090;GO:0031966;GO:0031968;GO:0031982;GO:0031988;GO:0042995;GO:0043005;GO:0043204;GO:0043226;GO:0043227;GO:0043229;GO:0043230;GO:0043231;GO:0044421;GO:0044422;GO:0044424;GO:0044429;GO:0044444;GO:0044446;GO:0044464;GO:0065010;GO:0070062;GO:0070852	GO:0006082;GO:0006520;GO:0006807;GO:0006950;GO:0007568;GO:0008152;GO:0009058;GO:0009308;GO:0009605;GO:0009607;GO:0009719;GO:0009987;GO:0009991;GO:0032502;GO:0034641;GO:0042180;GO:0042221;GO:0042493;GO:0043603;GO:0044237;GO:0044238;GO:0044281;GO:0048856;GO:0050896;GO:0065007;GO:0071941	GO:0005634;GO:0005737;GO:0005764;GO:0005773;GO:0005783;GO:0005829;GO:0016020;GO:0031982;GO:0042995;GO:0043005;GO:0043226;GO:0043229;GO:0043230;GO:0043231;GO:0044464	ko00250;ko00330	+	+	13	13	13	31.8	31.8	31.8	46.53	0	5375700000	65	2.97367	0.100875	-0.7293	-2.96375
28.9741	28.082	28.3789	27.987	28.4673	28.0173	27.4726	27.2001	27.2157	26.6683	27.8952	28.1231	27.9415	27.859	28.1097				biological regulation;catabolic process;cellular catabolic process;cellular macromolecule metabolic process;cellular metabolic process;cellular nitrogen compound catabolic process;cellular nitrogen compound metabolic process;cellular process;cellular response to chemical stimulus;cellular response to stimulus;cellular response to xenobiotic stimulus;clearance of foreign intracellular DNA;clearanc…	binding;catalytic activity;cation binding;cytidine deaminase activity;deaminase activity;deoxycytidine deaminase activity;hydrolase activity;hydrolase activity, acting on carbon-nitrogen (but not peptide) bonds;hydrolase activity, acting on carbon-nitrogen (but not peptide) bonds, in cyclic amidines;ion binding;metal ion binding;transition metal ion binding;zinc ion binding	cell part;cytoplasm;intracellular membrane-bounded organelle;intracellular organelle;intracellular organelle part;intracellular part;membrane-bounded organelle;nuclear part;nucleoplasm;nucleus;organelle;organelle part	biological regulation;catabolic process;cellular metabolic process;cellular nitrogen compound metabolic process;cellular process;DNA metabolic process;DNA modification;heterocycle metabolic process;immune system process;macromolecule metabolic process;macromolecule modification;metabolic process;multi-organism process;nitrogen compound metabolic process;nucleobase-containing compound catabolic pr…	cell part;cytoplasm;intracellular membrane-bounded organelle;intracellular organelle;nucleoplasm;nucleus;organelle	Atrazine degradation	APOBEC_C;APOBEC_N	BENPORATH_PROLIFERATION;BROWNE_HCMV_INFECTION_14HR_DN;BRUINS_UVC_RESPONSE_LATE;CAMPS_COLON_CANCER_COPY_NUMBER_DN;CERIBELLI_PROMOTERS_INACTIVE_AND_BOUND_BY_NFY;CHEN_METABOLIC_SYNDROM_NETWORK;CHEOK_RESPONSE_TO_MERCAPTOPURINE_DN;CHICAS_RB1_TARGETS_CONFLUENT;CHICAS_RB1_TARGETS_GROWING;chr22q13;DAIRKEE_TERT_TARGETS_UP;DAVICIONI_TARGETS_OF_PAX_FOXO1_FUSIONS_UP;DOANE_RESPONSE_TO_ANDROGEN_DN;DUAN_PRDM5_T…	3D-structure;Alternativeinitiation;Alternativesplicing;Antiviraldefense;Completeproteome;Cytoplasm;Directproteinsequencing;Hydrolase;Immunity;Innateimmunity;Lipoprotein;Metal-binding;Nucleus;Polymorphism;Proteomicsidentification;Referenceproteome;Repeat;RNA-binding;Zinc		GO:0002252;GO:0002376;GO:0006139;GO:0006213;GO:0006216;GO:0006259;GO:0006304;GO:0006730;GO:0006807;GO:0006950;GO:0006952;GO:0006955;GO:0008152;GO:0009056;GO:0009116;GO:0009119;GO:0009164;GO:0009410;GO:0009607;GO:0009615;GO:0009972;GO:0009987;GO:0010468;GO:0010528;GO:0010529;GO:0019222;GO:0034641;GO:0034655;GO:0035510;GO:0040029;GO:0042221;GO:0042454;GO:0043170;GO:0043412;GO:0044237;GO:0044238;GO:…	GO:0003824;GO:0004126;GO:0005488;GO:0008270;GO:0016787;GO:0016810;GO:0016814;GO:0019239;GO:0043167;GO:0043169;GO:0046872;GO:0046914;GO:0047844	GO:0005634;GO:0005654;GO:0005737;GO:0043226;GO:0043227;GO:0043229;GO:0043231;GO:0044422;GO:0044424;GO:0044428;GO:0044446;GO:0044464	GO:0002376;GO:0006139;GO:0006259;GO:0006304;GO:0006730;GO:0006807;GO:0006950;GO:0008152;GO:0009056;GO:0009116;GO:0009607;GO:0009987;GO:0034641;GO:0034655;GO:0040029;GO:0042221;GO:0043170;GO:0043412;GO:0044237;GO:0044238;GO:0044281;GO:0046483;GO:0050896;GO:0051704;GO:0055086;GO:0065007	GO:0005634;GO:0005654;GO:0005737;GO:0043226;GO:0043229;GO:0043231;GO:0044464	ko00791	+	+	10	10	5	36.4	36.4	19.1	45.952	0	5089000000	53	2.28251	0.106667	-1.06306	-2.80072
27.5754	27.1462	27.1996	27.4026	27.0714	27.1144	27.4835	25.4512	23.9093	25.2219	24.9762	25.5455	25.7382	25.9096	24.6514				cellular macromolecule metabolic process;cellular metabolic process;cellular nitrogen compound metabolic process;cellular process;gene expression;macromolecule metabolic process;metabolic process;mRNA metabolic process;mRNA processing;nitrogen compound metabolic process;nuclear mRNA splicing, via spliceosome;nucleic acid metabolic process;nucleobase-containing compound metabolic process;primary m…	binding;nucleic acid binding;nucleotide binding;RNA binding;snRNA binding	cell part;cytoplasm;intracellular non-membrane-bounded organelle;intracellular organelle;intracellular organelle part;intracellular part;macromolecular complex;non-membrane-bounded organelle;nuclear part;nucleolus;nucleoplasm;organelle;organelle part;ribonucleoprotein complex;small nuclear ribonucleoprotein complex;spliceosomal complex;U1 snRNP;viral nucleocapsid;virion part	cellular metabolic process;cellular nitrogen compound metabolic process;cellular process;macromolecule metabolic process;metabolic process;mRNA metabolic process;mRNA processing;nitrogen compound metabolic process;nucleobase-containing compound metabolic process;primary metabolic process;RNA metabolic process;RNA processing;RNA splicing	cell part;cytoplasm;intracellular non-membrane-bounded organelle;intracellular organelle;macromolecular complex;nucleolus;nucleoplasm;organelle;ribonucleoprotein complex;small nuclear ribonucleoprotein complex;spliceosomal complex	Spliceosome	RRM_1	BAKKER_FOXO3_TARGETS_DN;BENPORATH_ES_1;BENPORATH_MYC_MAX_TARGETS;BENPORATH_NANOG_TARGETS;BENPORATH_SOX2_TARGETS;BROWNE_HCMV_INFECTION_12HR_DN;CACGTG_V$MYC_Q2;CAMP_UP.V1_DN;CCACACA,MIR-147;CHANG_CORE_SERUM_RESPONSE_UP;CHEMNITZ_RESPONSE_TO_PROSTAGLANDIN_E2_UP;chr19q13;CTTTGT_V$LEF1_Q2;DACOSTA_UV_RESPONSE_VIA_ERCC3_UP;DAIRKEE_TERT_TARGETS_UP;DANG_BOUND_BY_MYC;DODD_NASOPHARYNGEAL_CARCINOMA_DN;GATTGGY…	3D-structure;Acetylation;Completeproteome;Directproteinsequencing;mRNAprocessing;mRNAsplicing;Nucleus;Phosphoprotein;Proteomicsidentification;Referenceproteome;Repeat;Ribonucleoprotein;RNA-binding;Spliceosome;Viralnucleoprotein;Virion	CDC5L complex;SMN complex;snRNP-free U1A (SF-A) complex;Spliceosome	GO:0000375;GO:0000377;GO:0000398;GO:0006139;GO:0006396;GO:0006397;GO:0006807;GO:0008152;GO:0008380;GO:0009987;GO:0010467;GO:0016070;GO:0016071;GO:0034641;GO:0043170;GO:0044237;GO:0044238;GO:0044260;GO:0090304	GO:0000166;GO:0003676;GO:0003723;GO:0005488;GO:0017069	GO:0005654;GO:0005681;GO:0005685;GO:0005730;GO:0005737;GO:0019013;GO:0030529;GO:0030532;GO:0032991;GO:0043226;GO:0043228;GO:0043229;GO:0043232;GO:0044422;GO:0044423;GO:0044424;GO:0044428;GO:0044446;GO:0044464	GO:0006139;GO:0006396;GO:0006397;GO:0006807;GO:0008152;GO:0008380;GO:0009987;GO:0016070;GO:0016071;GO:0034641;GO:0043170;GO:0044237;GO:0044238	GO:0005654;GO:0005681;GO:0005730;GO:0005737;GO:0030529;GO:0030532;GO:0032991;GO:0043226;GO:0043229;GO:0043232;GO:0044464	ko03040	+	+	4	3	3	25	20.7	20.7	20.136	0	2900200000	78	1.21624	0.186534	-1.44301	-1.89454
27.8481	27.5686	27.8927	27.4078	27.2818	26.5868	27.3186	25.8158	25.0471	26.3326	26.6231	25.8833	27.2947	26.9808	27.105				amine metabolic process;amino acid activation;carboxylic acid metabolic process;cellular amine metabolic process;cellular amino acid metabolic process;cellular ketone metabolic process;cellular macromolecule metabolic process;cellular metabolic process;cellular nitrogen compound metabolic process;cellular process;macromolecule metabolic process;metabolic process;ncRNA metabolic process;nitrogen c…	adenyl nucleotide binding;adenyl ribonucleotide binding;aminoacyl-tRNA ligase activity;ATP binding;binding;catalytic activity;ligase activity;ligase activity, forming aminoacyl-tRNA and related compounds;ligase activity, forming carbon-oxygen bonds;nucleotide binding;purine nucleotide binding;purine ribonucleoside triphosphate binding;purine ribonucleotide binding;ribonucleotide binding;threonine…	cell part;cytoplasm;intracellular part	amine metabolic process;cellular amino acid metabolic process;cellular ketone metabolic process;cellular metabolic process;cellular nitrogen compound metabolic process;cellular process;macromolecule metabolic process;metabolic process;nitrogen compound metabolic process;nucleobase-containing compound metabolic process;organic acid metabolic process;primary metabolic process;RNA metabolic process;…	cell part;cytoplasm		HGTP_anticodon;TGS;tRNA_SAD;tRNA-synt_2b		Aminoacyl-tRNAsynthetase;Ligase		GO:0006082;GO:0006139;GO:0006399;GO:0006418;GO:0006435;GO:0006520;GO:0006807;GO:0008152;GO:0009308;GO:0009987;GO:0016070;GO:0019752;GO:0034641;GO:0034660;GO:0042180;GO:0043038;GO:0043039;GO:0043170;GO:0043436;GO:0044106;GO:0044237;GO:0044238;GO:0044260;GO:0044281;GO:0090304	GO:0000166;GO:0003824;GO:0004812;GO:0004829;GO:0005488;GO:0005524;GO:0016874;GO:0016875;GO:0016876;GO:0017076;GO:0030554;GO:0032553;GO:0032555;GO:0032559;GO:0035639	GO:0005737;GO:0044424;GO:0044464	GO:0006082;GO:0006139;GO:0006399;GO:0006418;GO:0006520;GO:0006807;GO:0008152;GO:0009308;GO:0009987;GO:0016070;GO:0034641;GO:0042180;GO:0043170;GO:0044237;GO:0044238;GO:0044281	GO:0005737;GO:0044464		+	+	60	2	2	67.4	2.1	2.1	82.113	0	2956800000	28	2.06715	0.108267	-1.37961	-2.76625
29.4508	28.8011	29.1369	28.7797	29.0817	28.5857	28.5971	28.5217	28.2963	28.7289	28.4245	28.1292	28.4043	28.4305	28.6086				apoptosis;biological regulation;cell death;cellular component organization;cellular component organization or biogenesis;cellular membrane organization;cellular process;cellular response to stimulus;death;establishment of localization;lipid transport;membrane invagination;membrane organization;organic substance transport;phagocytosis, engulfment;programmed cell death;regulation of biological proc…	molecular transducer activity;signal transducer activity	cell part;cytoplasm;intracellular part	biological regulation;cell death;cellular component organization;cellular membrane organization;cellular process;death;establishment of localization;lipid transport;membrane invagination;membrane organization;response to stimulus;signal transduction;transport	cell part;cytoplasm		PID	APOPTOSIS_GO;BAELDE_DIABETIC_NEPHROPATHY_DN;BONOME_OVARIAN_CANCER_POOR_SURVIVAL_UP;BONOME_OVARIAN_CANCER_SURVIVAL_OPTIMAL_DEBULKING;BONOME_OVARIAN_CANCER_SURVIVAL_SUBOPTIMAL_DEBULKING;CELL_DEVELOPMENT;CERVERA_SDHB_TARGETS_2;CHARAFE_BREAST_CANCER_BASAL_VS_MESENCHYMAL_DN;CHARAFE_BREAST_CANCER_LUMINAL_VS_MESENCHYMAL_DN;CHEBOTAEV_GR_TARGETS_UP;chr2q32;CUI_TCF21_TARGETS_2_DN;DACOSTA_ERCC3_ALLELE_XPCS_…	Alternativesplicing;Apoptosis;Coiledcoil;Completeproteome;Cytoplasm;Lipidtransport;Phagocytosis;Phosphoprotein;Proteomicsidentification;Referenceproteome;Transport		GO:0006810;GO:0006869;GO:0006911;GO:0006915;GO:0007165;GO:0008219;GO:0009987;GO:0010324;GO:0012501;GO:0016043;GO:0016044;GO:0016265;GO:0050789;GO:0050794;GO:0050896;GO:0051234;GO:0051716;GO:0061024;GO:0065007;GO:0071702;GO:0071840	GO:0004871;GO:0060089	GO:0005737;GO:0044424;GO:0044464	GO:0006810;GO:0006869;GO:0007165;GO:0008219;GO:0009987;GO:0010324;GO:0016043;GO:0016044;GO:0016265;GO:0050896;GO:0051234;GO:0061024;GO:0065007	GO:0005737;GO:0044464		+	+	18	18	18	54.9	54.9	54.9	34.49	0	8054500000	96	2.12009	0.169087	-0.504093	-2.08071
27.4584	27.2219	27.217	27.3119	26.6109	26.9907	26.8429	24.8255	26.37	25.519	23.8137	24.2685	27.144	26.3762	24.962				biological regulation;cellular macromolecule metabolic process;cellular metabolic process;cellular nitrogen compound metabolic process;cellular process;gene expression;macromolecule metabolic process;metabolic process;mRNA metabolic process;mRNA processing;nitrogen compound metabolic process;nuclear mRNA splicing, via spliceosome;nucleic acid metabolic process;nucleobase-containing compound metab…	binding;nucleic acid binding;nucleotide binding	cell part;intracellular organelle part;intracellular part;macromolecular complex;nuclear part;nucleoplasm;organelle part;ribonucleoprotein complex;spliceosomal complex;U12-type spliceosomal complex	biological regulation;cellular metabolic process;cellular nitrogen compound metabolic process;cellular process;macromolecule metabolic process;metabolic process;mRNA metabolic process;mRNA processing;nitrogen compound metabolic process;nucleobase-containing compound metabolic process;primary metabolic process;RNA metabolic process;RNA processing;RNA splicing	cell part;macromolecular complex;nucleoplasm;ribonucleoprotein complex;spliceosomal complex	Spliceosome	RRM_1	ACCAATC,MIR-509;ACEVEDO_LIVER_TUMOR_VS_NORMAL_ADJACENT_TISSUE_UP;ACTWSNACTNY_UNKNOWN;BIOPOLYMER_METABOLIC_PROCESS;chr1q12;CTTTGT_V$LEF1_Q2;DIAZ_CHRONIC_MEYLOGENOUS_LEUKEMIA_UP;DODD_NASOPHARYNGEAL_CARCINOMA_DN;DOUGLAS_BMI1_TARGETS_UP;ENK_UV_RESPONSE_KERATINOCYTE_UP;FLECHNER_PBL_KIDNEY_TRANSPLANT_OK_VS_DONOR_UP;GCM_HBP1;GCM_MYST2;GGGCGGR_V$SP1_Q6;GSE12366_GC_BCELL_VS_PLASMA_CELL_UP;GSE12845_IGD_POS…	3D-structure;Acetylation;Completeproteome;Directproteinsequencing;mRNAprocessing;mRNAsplicing;Nucleus;Phosphoprotein;Proteomicsidentification;Referenceproteome;Repeat;RNA-binding;Spliceosome	17S U2 snRNP;18S U11/U12 snRNP;CDC5L complex;SF3b complex;Spliceosome	GO:0000375;GO:0000377;GO:0000398;GO:0006139;GO:0006396;GO:0006397;GO:0006807;GO:0008152;GO:0008380;GO:0009893;GO:0009987;GO:0010467;GO:0010468;GO:0010604;GO:0016070;GO:0016071;GO:0019219;GO:0019222;GO:0031323;GO:0031325;GO:0033120;GO:0034641;GO:0043170;GO:0043484;GO:0044237;GO:0044238;GO:0044260;GO:0045935;GO:0048024;GO:0048026;GO:0048518;GO:0048522;GO:0050684;GO:0050685;GO:0050789;GO:0050794;GO:…	GO:0000166;GO:0003676;GO:0005488	GO:0005654;GO:0005681;GO:0005689;GO:0030529;GO:0032991;GO:0044422;GO:0044424;GO:0044428;GO:0044446;GO:0044464	GO:0006139;GO:0006396;GO:0006397;GO:0006807;GO:0008152;GO:0008380;GO:0009987;GO:0016070;GO:0016071;GO:0034641;GO:0043170;GO:0044237;GO:0044238;GO:0065007	GO:0005654;GO:0005681;GO:0030529;GO:0032991;GO:0044464	ko03040	+	+	4	4	4	13.4	13.4	13.4	44.386	0	2261700000	18	1.37749	0.187343	-1.05437	-1.96745
30.0404	29.8647	29.7771	29.6195	29.7261	28.9335	29.2699	28.8539	28.6309	29.2692	29.5921	29.1198	29.7185	29.326	29.4256				adenine nucleotide transport;adult heart development;anatomical structure development;anatomical structure morphogenesis;apoptosis;ATP transport;atrial ventricular junction remodeling;biological regulation;blood vessel morphogenesis;calcium ion homeostasis;cation homeostasis;cell communication;cell communication by chemical coupling;cell communication by electrical coupling;cell death;cell differ…	channel activity;gap junction channel activity;ion transmembrane transporter activity;molecular transducer activity;passive transmembrane transporter activity;signal transducer activity;substrate-specific transmembrane transporter activity;substrate-specific transporter activity;transmembrane transporter activity;transporter activity;wide pore channel activity	adherens junction;anchoring junction;apical plasma membrane;cell junction;cell part;cell-cell adherens junction;cell-cell contact zone;cell-cell junction;cell-substrate adherens junction;cell-substrate junction;connexon complex;contractile fiber;cytoplasmic part;cytoplasmic vesicle membrane;cytoplasmic vesicle part;cytoskeletal part;cytosol;early endosome;endoplasmic reticulum membrane;endoplasmi…	anatomical structure development;anatomical structure morphogenesis;biological regulation;cell communication;cell death;cell differentiation;cell junction organization;cell maturation;cell motility;cell-cell signaling;cellular component assembly;cellular component morphogenesis;cellular component movement;cellular component organization;cellular homeostasis;cellular ion homeostasis;cellular proce…	cell part;cytosol;endosome;extracellular organelle;Golgi apparatus;intracellular membrane-bounded organelle;intracellular non-membrane-bounded organelle;intracellular organelle;lysosome;macromolecular complex;membrane;organelle;plasma membrane;protein complex;vacuole;vesicle	Arrhythmogenic right ventricular cardiomyopathy (ARVC);Gap junction	Connexin;Connexin_CCC;Connexin43	AAAGACA,MIR-511;AACATTC,MIR-409-3P;AACTTT_UNKNOWN;AAGCACA,MIR-218;AATGTGA,MIR-23A,MIR-23B;ACATTCC,MIR-1,MIR-206;BAELDE_DIABETIC_NEPHROPATHY_DN;BECKER_TAMOXIFEN_RESISTANCE_DN;BENPORATH_ES_1;BENPORATH_NANOG_TARGETS;BENPORATH_NOS_TARGETS;BENPORATH_OCT4_TARGETS;BENPORATH_SOX2_TARGETS;BERENJENO_TRANSFORMED_BY_RHOA_FOREVER_DN;BERENJENO_TRANSFORMED_BY_RHOA_UP;BHATTACHARYA_EMBRYONIC_STEM_CELL;BIOCARTA_GS…	3D-structure;Cataract;Celljunction;Cellmembrane;Completeproteome;Diseasemutation;Disulfidebond;Gapjunction;Isopeptidebond;Membrane;Phosphoprotein;Polymorphism;Referenceproteome;S-nitrosylation;Transmembrane;Transmembranehelix;Ublconjugation		GO:0001649;GO:0001701;GO:0001764;GO:0001936;GO:0001937;GO:0001947;GO:0001977;GO:0002070;GO:0002088;GO:0002544;GO:0002791;GO:0002793;GO:0003008;GO:0003012;GO:0003014;GO:0003071;GO:0003093;GO:0003104;GO:0003158;GO:0003254;GO:0003294;GO:0006461;GO:0006810;GO:0006811;GO:0006862;GO:0006873;GO:0006874;GO:0006875;GO:0006915;GO:0006928;GO:0006936;GO:0006937;GO:0006942;GO:0006950;GO:0006952;GO:0006954;GO:…	GO:0004871;GO:0005215;GO:0005243;GO:0015075;GO:0015267;GO:0022803;GO:0022829;GO:0022857;GO:0022891;GO:0022892;GO:0060089	GO:0000139;GO:0000323;GO:0005741;GO:0005764;GO:0005768;GO:0005769;GO:0005770;GO:0005771;GO:0005773;GO:0005789;GO:0005794;GO:0005829;GO:0005882;GO:0005886;GO:0005887;GO:0005911;GO:0005912;GO:0005913;GO:0005916;GO:0005921;GO:0005922;GO:0005924;GO:0005925;GO:0012506;GO:0014704;GO:0016020;GO:0016021;GO:0016324;GO:0016328;GO:0019867;GO:0030054;GO:0030055;GO:0030659;GO:0030660;GO:0031090;GO:0031224;GO:…	GO:0006461;GO:0006810;GO:0006811;GO:0006873;GO:0006928;GO:0006936;GO:0006950;GO:0007154;GO:0007165;GO:0007267;GO:0008219;GO:0009605;GO:0009628;GO:0009653;GO:0009719;GO:0009790;GO:0009987;GO:0015931;GO:0016043;GO:0016265;GO:0019725;GO:0021700;GO:0022607;GO:0023052;GO:0030154;GO:0032501;GO:0032502;GO:0032989;GO:0034330;GO:0040007;GO:0040011;GO:0042221;GO:0042592;GO:0048469;GO:0048771;GO:0048856;GO:…	GO:0005764;GO:0005768;GO:0005773;GO:0005794;GO:0005829;GO:0005886;GO:0016020;GO:0031982;GO:0032991;GO:0043226;GO:0043229;GO:0043230;GO:0043231;GO:0043232;GO:0043234;GO:0044464	ko04540;ko05412	+	+	10	10	9	52.7	52.7	47.7	31.864	0	13671000000	132	3.34482	0.0875294	-0.814079	-3.35414
28.4188	28.0306	28.3545	28.6908	27.9727	28.0351	27.5689	27.5091	26.5835	27.2592	27.9134	27.491	27.153	27.498	28.5037				biological regulation;blastocyst hatching;cellular process;cellular response to stimulus;developmental process;embryo implantation;hatching;organism emergence from protective structure;positive regulation of biological process;positive regulation of cell proliferation;positive regulation of cellular process;positive regulation of epithelial cell proliferation;regulation of biological process;regu…	binding;growth factor activity;protein binding;receptor binding	cell part;cytoplasmic part;extracellular membrane-bounded organelle;extracellular organelle;extracellular region part;extracellular space;extracellular vesicular exosome;intracellular membrane-bounded organelle;intracellular organelle;intracellular part;membrane-bounded organelle;membrane-bounded vesicle;mitochondrion;organelle;vesicle	biological regulation;cellular process;developmental process;response to stimulus;signal transduction	cell part;extracellular organelle;extracellular space;intracellular membrane-bounded organelle;intracellular organelle;mitochondrion;organelle;vesicle		Granulin	ACEVEDO_LIVER_CANCER_UP;ACEVEDO_LIVER_TUMOR_VS_NORMAL_ADJACENT_TISSUE_UP;AGUIRRE_PANCREATIC_CANCER_COPY_NUMBER_UP;AMUNDSON_RESPONSE_TO_ARSENITE;BANDRES_RESPONSE_TO_CARMUSTIN_MGMT_48HR_DN;BERENJENO_TRANSFORMED_BY_RHOA_DN;BROWN_MYELOID_CELL_DEVELOPMENT_UP;BURTON_ADIPOGENESIS_9;CCANNAGRKGGC_UNKNOWN;CHEN_METABOLIC_SYNDROM_NETWORK;CHIBA_RESPONSE_TO_TSA;chr17q21;COLINA_TARGETS_OF_4EBP1_AND_4EBP2;DEURIG…	3D-structure;Alternativesplicing;Completeproteome;Cytokine;Directproteinsequencing;Disulfidebond;Glycoprotein;Neurodegeneration;Neuronalceroidlipofuscinosis;Polymorphism;Proteomicsidentification;Referenceproteome;Repeat;Secreted;Signal	Heterotrimeric complex (CCNT1, CDK9, GRN)	GO:0001835;GO:0007165;GO:0007566;GO:0008284;GO:0009987;GO:0022414;GO:0032502;GO:0035188;GO:0042127;GO:0048518;GO:0048522;GO:0050678;GO:0050679;GO:0050789;GO:0050794;GO:0050896;GO:0051716;GO:0065007;GO:0071684	GO:0005102;GO:0005488;GO:0005515;GO:0008083	GO:0005615;GO:0005739;GO:0031982;GO:0031988;GO:0043226;GO:0043227;GO:0043229;GO:0043230;GO:0043231;GO:0044421;GO:0044424;GO:0044444;GO:0044464;GO:0065010;GO:0070062	GO:0007165;GO:0009987;GO:0032502;GO:0050896;GO:0065007	GO:0005615;GO:0005739;GO:0031982;GO:0043226;GO:0043229;GO:0043230;GO:0043231;GO:0044464		+	+	4	4	4	8.7	8.7	8.7	56.852	0	4639500000	33	1.97583	0.132916	-0.902346	-2.42593
28.8599	28.2475	28.208	28.2403	28.6324	27.7943	28.2859	27.635	27.3015	27.4989	27.8196	27.0389	27.8085	28.3151	27.918				alcohol catabolic process;alcohol metabolic process;carbohydrate catabolic process;carbohydrate metabolic process;catabolic process;cellular carbohydrate catabolic process;cellular carbohydrate metabolic process;cellular metabolic process;cellular nitrogen compound metabolic process;cellular process;coenzyme metabolic process;cofactor metabolic process;glucose catabolic process;glucose metabolic …	binding;catalytic activity;coenzyme binding;cofactor binding;NADP binding;nucleotide binding;oxidoreductase activity;oxidoreductase activity, acting on CH-OH group of donors;oxidoreductase activity, acting on the CH-OH group of donors, NAD or NADP as acceptor;phosphogluconate dehydrogenase (decarboxylating) activity		alcohol metabolic process;carbohydrate metabolic process;catabolic process;cellular metabolic process;cellular nitrogen compound metabolic process;cellular process;cofactor metabolic process;heterocycle metabolic process;metabolic process;nitrogen compound metabolic process;nucleobase-containing compound metabolic process;nucleobase-containing small molecule metabolic process;nucleotide metabolic…			6PGD;NAD_binding_2		NADP;Oxidoreductase;Pentoseshunt		GO:0005975;GO:0005996;GO:0006006;GO:0006007;GO:0006066;GO:0006098;GO:0006139;GO:0006732;GO:0006733;GO:0006739;GO:0006740;GO:0006753;GO:0006807;GO:0008152;GO:0009056;GO:0009117;GO:0009987;GO:0016052;GO:0019318;GO:0019320;GO:0019362;GO:0034641;GO:0044237;GO:0044238;GO:0044262;GO:0044275;GO:0044281;GO:0044282;GO:0046164;GO:0046365;GO:0046483;GO:0046496;GO:0051186;GO:0055086;GO:0055114;GO:0072524	GO:0000166;GO:0003824;GO:0004616;GO:0005488;GO:0016491;GO:0016614;GO:0016616;GO:0048037;GO:0050661;GO:0050662		GO:0005975;GO:0006066;GO:0006139;GO:0006807;GO:0008152;GO:0009056;GO:0009117;GO:0009987;GO:0034641;GO:0044237;GO:0044238;GO:0044281;GO:0046483;GO:0051186;GO:0055086			+	+	38	1	1	79.4	2.6	2.6	50.792	0	6091500000	38	2.06917	0.14375	-0.734509	-2.35352
29.6676	29.8165	29.6163	24.604	28.687	24.3556	26.42	25.996	26.5041	25.369	26.0041	24.601	29.0231	25.8838	25.7739				biological regulation;cation homeostasis;cation transport;cellular cation homeostasis;cellular chemical homeostasis;cellular homeostasis;cellular ion homeostasis;cellular iron ion homeostasis;cellular metal ion homeostasis;cellular process;chemical homeostasis;establishment of localization;homeostatic process;ion homeostasis;ion transport;iron ion homeostasis;iron ion transport;metabolic process;…	4 iron, 4 sulfur cluster binding;binding;cation binding;ion binding;iron-responsive element binding;iron-sulfur cluster binding;metal cluster binding;metal ion binding;mRNA binding;nucleic acid binding;RNA binding;translation regulator activity;translation repressor activity	cell part;cytoplasm;intracellular part	biological regulation;cellular homeostasis;cellular ion homeostasis;cellular process;establishment of localization;homeostatic process;ion transport;metabolic process;transport	cell part;cytoplasm		Aconitase;Aconitase_C	BAE_BRCA1_TARGETS_DN;BROWNE_HCMV_INFECTION_16HR_UP;BROWNE_HCMV_INFECTION_20HR_UP;BRUINS_UVC_RESPONSE_VIA_TP53_GROUP_A;BURTON_ADIPOGENESIS_12;chr15q25;CTTTGT_V$LEF1_Q2;DEBIASI_APOPTOSIS_BY_REOVIRUS_INFECTION_UP;DOUGLAS_BMI1_TARGETS_DN;FUJII_YBX1_TARGETS_DN;GABRIELY_MIR21_TARGETS;GGGCGGR_V$SP1_Q6;GSE14308_NAIVE_CD4_TCELL_VS_INDUCED_TREG_UP;GSE14308_TH1_VS_NAIVE_CD4_TCELL_DN;GSE15930_STIM_VS_STIM_AN…	4Fe-4S;Alternativesplicing;Completeproteome;Cytoplasm;Iron;Iron-sulfur;Metal-binding;Polymorphism;Referenceproteome;RNA-binding;Ublconjugation		GO:0000041;GO:0006810;GO:0006811;GO:0006812;GO:0006826;GO:0006873;GO:0006875;GO:0006879;GO:0008152;GO:0009987;GO:0019725;GO:0030001;GO:0030003;GO:0042592;GO:0048878;GO:0050801;GO:0051234;GO:0055065;GO:0055072;GO:0055080;GO:0055082;GO:0065007;GO:0065008	GO:0003676;GO:0003723;GO:0003729;GO:0005488;GO:0030350;GO:0030371;GO:0043167;GO:0043169;GO:0045182;GO:0046872;GO:0051536;GO:0051539;GO:0051540	GO:0005737;GO:0044424;GO:0044464	GO:0006810;GO:0006811;GO:0006873;GO:0008152;GO:0009987;GO:0019725;GO:0042592;GO:0051234;GO:0065007	GO:0005737;GO:0044464		+	+	3	3	3	3	3	3	105.04	0.0016477	6295900000	16	1.48628	0.142947	-2.74933	-2.35831
29.7046	29.2785	29.6548	29.3433	30.3851	27.8451	29.2635	28.8766	28.5957	29.2448	29.3353	26.3747	27.429	29.416	29.1151										NAC	ACEVEDO_LIVER_TUMOR_VS_NORMAL_ADJACENT_TISSUE_UP;ACTGCAG,MIR-17-3P;ALONSO_METASTASIS_UP;ATTCTTT,MIR-186;BILANGES_RAPAMYCIN_SENSITIVE_VIA_TSC1_AND_TSC2;BIOPOLYMER_METABOLIC_PROCESS;BONOME_OVARIAN_CANCER_SURVIVAL_SUBOPTIMAL_DEBULKING;BRACHAT_RESPONSE_TO_CAMPTOTHECIN_DN;BYSTRYKH_HEMATOPOIESIS_STEM_CELL_QTL_TRANS;CHAUHAN_RESPONSE_TO_METHOXYESTRADIOL_DN;chr5q13;CTTTGT_V$LEF1_Q2;ENK_UV_RESPONSE_KERATIN…	Completeproteome;Proteomicsidentification;Referenceproteome								+	+	8	1	1	59.1	9.1	9.1	11.917	0	13989000000	54	1.6191	0.170993	-0.908145	-2.12664
32.6472	32.4943	32.4894	32.5356	32.5967	31.8884	32.0647	31.9403	31.8388	32.2726	32.0431	31.7569	32.1574	31.9937	32.6716				anatomical structure morphogenesis;biological regulation;cardiac muscle contraction;cardiac muscle tissue morphogenesis;chordate embryonic development;developmental process;embryo development;embryo development ending in birth or egg hatching;in utero embryonic development;multicellular organismal process;muscle contraction;muscle system process;muscle tissue morphogenesis;positive regulation of …		cell part;contractile fiber;cytoplasmic part;cytoskeletal part;filamentous actin;intracellular non-membrane-bounded organelle;intracellular organelle;intracellular organelle part;intracellular part;macromolecular complex;myofibril;non-membrane-bounded organelle;organelle;organelle part;protein complex	anatomical structure morphogenesis;biological regulation;developmental process;embryo development;multicellular organismal process;muscle contraction	cell part;intracellular non-membrane-bounded organelle;intracellular organelle;macromolecular complex;organelle;protein complex	Cardiac muscle contraction;Dilated cardiomyopathy;Hypertrophic cardiomyopathy (HCM)	Tropomyosin	ACEVEDO_FGFR1_TARGETS_IN_PROSTATE_CANCER_MODEL_DN;ACEVEDO_LIVER_CANCER_WITH_H3K9ME3_DN;ACTIN_CYTOSKELETON;AFFAR_YY1_TARGETS_UP;AMIT_EGF_RESPONSE_60_MCF10A;AMIT_SERUM_RESPONSE_480_MCF10A;APRELIKOVA_BRCA1_TARGETS;BACOLOD_RESISTANCE_TO_ALKYLATING_AGENTS_UP;BERENJENO_ROCK_SIGNALING_NOT_VIA_RHOA_DN;BILD_HRAS_ONCOGENIC_SIGNATURE;BROWNE_HCMV_INFECTION_16HR_DN;BRUINS_UVC_RESPONSE_LATE;BURTON_ADIPOGENESIS…	Coiledcoil;Completeproteome;Proteomicsidentification;Referenceproteome		GO:0001701;GO:0002027;GO:0003008;GO:0003012;GO:0003062;GO:0003065;GO:0006936;GO:0006941;GO:0008016;GO:0009653;GO:0009790;GO:0009792;GO:0010460;GO:0032501;GO:0032502;GO:0043009;GO:0044057;GO:0045823;GO:0048518;GO:0048729;GO:0050789;GO:0051239;GO:0051240;GO:0055008;GO:0055010;GO:0060048;GO:0060415;GO:0065007;GO:0065008		GO:0030016;GO:0031941;GO:0032991;GO:0043226;GO:0043228;GO:0043229;GO:0043232;GO:0043234;GO:0043292;GO:0044422;GO:0044424;GO:0044430;GO:0044444;GO:0044446;GO:0044464	GO:0006936;GO:0009653;GO:0009790;GO:0032501;GO:0032502;GO:0065007	GO:0032991;GO:0043226;GO:0043229;GO:0043232;GO:0043234;GO:0044464	ko04260;ko05410;ko05414	+	+	35	23	0	72.9	57.7	0	32.876	0	95109000000	412	3.77852	0.0945806	-0.5517	-3.00844
32.5528	32.4918	32.5428	32.4324	32.5505	32.104	32.2672	31.9844	31.7135	32.1714	32.1502	31.7467	31.9657	32.0163	32.1789				multicellular organismal process;muscle contraction;muscle system process;system process		actin cytoskeleton;cell part;cytoskeleton;intracellular non-membrane-bounded organelle;intracellular organelle;intracellular part;membrane;non-membrane-bounded organelle;organelle;plasma membrane	multicellular organismal process;muscle contraction	cell part;cytoskeleton;intracellular non-membrane-bounded organelle;intracellular organelle;membrane;organelle;plasma membrane		Caldesmon	AAAYWAACM_V$HFH4_01;AACTTT_UNKNOWN;ACEVEDO_FGFR1_TARGETS_IN_PROSTATE_CANCER_MODEL_DN;ACEVEDO_LIVER_CANCER_WITH_H3K27ME3_UP;ACTIN_BINDING;AMIT_EGF_RESPONSE_60_MCF10A;AMIT_SERUM_RESPONSE_60_MCF10A;AMUNDSON_POOR_SURVIVAL_AFTER_GAMMA_RADIATION_2G;ASTON_MAJOR_DEPRESSIVE_DISORDER_UP;ATACCTC,MIR-202;AZARE_NEOPLASTIC_TRANSFORMATION_BY_STAT3_DN;BAELDE_DIABETIC_NEPHROPATHY_DN;BENPORATH_NANOG_TARGETS;BERTUC…	Completeproteome;Proteomicsidentification;Referenceproteome		GO:0003008;GO:0003012;GO:0006936;GO:0032501		GO:0005856;GO:0005886;GO:0015629;GO:0016020;GO:0043226;GO:0043228;GO:0043229;GO:0043232;GO:0044424;GO:0044464	GO:0006936;GO:0032501	GO:0005856;GO:0005886;GO:0016020;GO:0043226;GO:0043229;GO:0043232;GO:0044464		+	+	45	45	0	63.4	63.4	0	64.168	0	93698000000	629	2.83524	0.142245	-0.465931	-2.34999
29.4519	29.6011	29.7802	29.7607	29.5755	29.3371	29.4502	29.1596	28.9898	29.3185	29.33	29.0326	29.4021	28.9776	29.3269				antibacterial humoral response;antigen processing and presentation;antigen processing and presentation of endogenous antigen;antigen processing and presentation of endogenous peptide antigen;antigen processing and presentation of endogenous peptide antigen via MHC class I;antigen processing and presentation of endogenous peptide antigen via MHC class I via ER pathway;antigen processing and presen…	antigen binding;beta-2-microglobulin binding;binding;peptide antigen binding;peptide binding;protein binding;protein complex binding;receptor binding;T cell receptor binding;TAP binding	cell part;cell surface;coated vesicle membrane;cytoplasmic part;cytoplasmic vesicle membrane;cytoplasmic vesicle part;early endosome membrane;endocytic vesicle membrane;endoplasmic reticulum;endoplasmic reticulum exit site;endoplasmic reticulum part;endosomal part;endosome membrane;ER to Golgi transport vesicle membrane;Golgi apparatus;Golgi apparatus part;Golgi cisterna;Golgi medial cisterna;Gol…	biological regulation;cellular process;immune system process;multi-organism process;response to biotic stimulus;response to chemical stimulus;response to stimulus;response to stress;signal transduction;viral reproduction	cell part;cell surface;endoplasmic reticulum;Golgi apparatus;intracellular membrane-bounded organelle;intracellular organelle;macromolecular complex;membrane;MHC protein complex;organelle;plasma membrane;protein complex	Allograft rejection;Antigen processing and presentation;Autoimmune thyroid disease;Cell adhesion molecules (CAMs);Endocytosis;Graft-versus-host disease;Natural killer cell mediated cytotoxicity;Phagosome;Type I diabetes mellitus;Viral myocarditis	C1-set;MHC_I;MHC_I_C	ACEVEDO_LIVER_CANCER_UP;ACEVEDO_LIVER_TUMOR_VS_NORMAL_ADJACENT_TISSUE_UP;ACEVEDO_NORMAL_TISSUE_ADJACENT_TO_LIVER_TUMOR_UP;ALCALA_APOPTOSIS;ALCALAY_AML_BY_NPM1_LOCALIZATION_DN;BEIER_GLIOMA_STEM_CELL_DN;BENPORATH_EED_TARGETS;BENPORATH_ES_WITH_H3K27ME3;BENPORATH_MYC_MAX_TARGETS;BHAT_ESR1_TARGETS_VIA_AKT1_UP;BIOCARTA_ASBCELL_PATHWAY;BIOCARTA_BLYMPHOCYTE_PATHWAY;BIOCARTA_CSK_PATHWAY;BIOCARTA_CTL_PATHW…	3D-structure;Completeproteome;Directproteinsequencing;Disulfidebond;Glycoprotein;Host-virusinteraction;Immunity;Membrane;MHCI;Phosphoprotein;Polymorphism;Referenceproteome;Signal;Transmembrane;Transmembranehelix;Ublconjugation		GO:0001817;GO:0001819;GO:0001910;GO:0001912;GO:0001914;GO:0001916;GO:0002376;GO:0002474;GO:0002478;GO:0002479;GO:0002480;GO:0002483;GO:0002484;GO:0002486;GO:0002682;GO:0002684;GO:0002694;GO:0002696;GO:0002697;GO:0002699;GO:0002703;GO:0002705;GO:0002706;GO:0002708;GO:0002709;GO:0002711;GO:0002819;GO:0002821;GO:0002822;GO:0002824;GO:0002831;GO:0006950;GO:0006952;GO:0006955;GO:0006959;GO:0007165;GO:…	GO:0003823;GO:0005102;GO:0005488;GO:0005515;GO:0030881;GO:0032403;GO:0042277;GO:0042605;GO:0042608;GO:0046977	GO:0000139;GO:0005783;GO:0005794;GO:0005797;GO:0005886;GO:0009986;GO:0010008;GO:0012506;GO:0012507;GO:0016020;GO:0016021;GO:0030176;GO:0030658;GO:0030659;GO:0030662;GO:0030666;GO:0030670;GO:0031090;GO:0031224;GO:0031227;GO:0031300;GO:0031301;GO:0031901;GO:0031984;GO:0031985;GO:0032991;GO:0042611;GO:0042612;GO:0043226;GO:0043227;GO:0043229;GO:0043231;GO:0043234;GO:0044422;GO:0044424;GO:0044425;GO:…	GO:0002376;GO:0006950;GO:0007165;GO:0009607;GO:0009987;GO:0016032;GO:0042221;GO:0050896;GO:0051704;GO:0065007	GO:0005783;GO:0005794;GO:0005886;GO:0009986;GO:0016020;GO:0032991;GO:0042611;GO:0043226;GO:0043229;GO:0043231;GO:0043234;GO:0044464	ko04144;ko04145;ko04514;ko04612;ko04650;ko04940;ko05320;ko05330;ko05332;ko05416	+	+	16	16	0	65.2	65.2	0	31.623	0	12441000000	128	2.27868	0.189488	-0.382816	-1.90609
30.8643	30.9602	30.7196	30.223	30.3694	30.425	29.9358	28.8735	29.1464	30.447	30.4447	29.1919	29.8329	30.099	30.0405				anatomical structure morphogenesis;biological regulation;cellular component organization;cellular component organization at cellular level;cellular component organization or biogenesis;cellular component organization or biogenesis at cellular level;cellular macromolecule metabolic process;cellular metabolic process;cellular nitrogen compound metabolic process;cellular process;cellular response to…	binding;chromatin binding;DNA binding;nucleic acid binding	cell part;chromatin;chromosomal part;cytoplasm;intracellular membrane-bounded organelle;intracellular organelle;intracellular organelle part;intracellular part;membrane-bounded organelle;nucleus;organelle;organelle part	anatomical structure morphogenesis;biological regulation;cellular component organization;cellular metabolic process;cellular nitrogen compound metabolic process;cellular process;chromatin organization;chromosome organization;developmental process;DNA metabolic process;DNA repair;macromolecule metabolic process;metabolic process;nitrogen compound metabolic process;nucleobase-containing compound me…	cell part;cytoplasm;intracellular membrane-bounded organelle;intracellular organelle;nucleus;organelle		HMG14_17	AACATTC,MIR-409-3P;ACATTCC,MIR-1,MIR-206;ALCALA_APOPTOSIS;BAELDE_DIABETIC_NEPHROPATHY_DN;BAKKER_FOXO3_TARGETS_DN;BIOCARTA_P38MAPK_PATHWAY;BROWN_MYELOID_CELL_DEVELOPMENT_DN;CAIRO_LIVER_DEVELOPMENT_UP;CATTGTYY_V$SOX9_B1;CGTSACG_V$PAX3_B;chr21q22;CHROMATIN;CHROMOSOMAL_PART;CHROMOSOME;CTCTAGA,MIR-526C,MIR-518F,MIR-526A;DAWSON_METHYLATED_IN_LYMPHOMA_TCL1;DNA_BINDING;FEVR_CTNNB1_TARGETS_DN;FLECHNER_BIO…	Acetylation;Completeproteome;Cytoplasm;Directproteinsequencing;DNA-binding;Nucleus;Phosphoprotein;Proteomicsidentification;Referenceproteome;RNAediting		GO:0000720;GO:0006139;GO:0006259;GO:0006281;GO:0006283;GO:0006289;GO:0006290;GO:0006325;GO:0006355;GO:0006357;GO:0006807;GO:0006950;GO:0006974;GO:0006996;GO:0008152;GO:0009314;GO:0009411;GO:0009416;GO:0009628;GO:0009653;GO:0009886;GO:0009887;GO:0009889;GO:0009891;GO:0009893;GO:0009987;GO:0010224;GO:0010225;GO:0010468;GO:0010556;GO:0010604;GO:0016043;GO:0019219;GO:0019222;GO:0031323;GO:0031325;GO:…	GO:0003676;GO:0003677;GO:0003682;GO:0005488	GO:0000785;GO:0005634;GO:0005737;GO:0043226;GO:0043227;GO:0043229;GO:0043231;GO:0044422;GO:0044424;GO:0044427;GO:0044446;GO:0044464	GO:0006139;GO:0006259;GO:0006281;GO:0006325;GO:0006807;GO:0006950;GO:0006974;GO:0006996;GO:0008152;GO:0009628;GO:0009653;GO:0009987;GO:0016043;GO:0032502;GO:0034641;GO:0043170;GO:0044237;GO:0044238;GO:0050896;GO:0051276;GO:0065007	GO:0005634;GO:0005737;GO:0043226;GO:0043229;GO:0043231;GO:0044464		+	+	3	3	3	34.1	34.1	34.1	4.7446	0	23443000000	64	1.38587	0.187477	-0.861757	-1.89621
26.0179	26.9363	26.0474	27.127	26.6113	25.239	25.5381	26.5207	25.4754	26.1269	24.7853	25.924	26.2113	25.2408	26.4899				biosynthetic process;cellular biosynthetic process;cellular component disassembly;cellular component disassembly at cellular level;cellular component organization;cellular component organization at cellular level;cellular component organization or biogenesis;cellular component organization or biogenesis at cellular level;cellular macromolecular complex disassembly;cellular macromolecular complex …		cell part;cytoplasmic part;intracellular non-membrane-bounded organelle;intracellular organelle;intracellular organelle part;intracellular part;macromolecular complex;membrane;mitochondrial inner membrane;mitochondrial membrane;mitochondrial part;mitochondrial ribosome;non-membrane-bounded organelle;organellar ribosome;organelle;organelle inner membrane;organelle membrane;organelle part;ribonucle…	biosynthetic process;cellular component disassembly;cellular component organization;cellular metabolic process;cellular process;macromolecule metabolic process;metabolic process;mitochondrial translation;mitochondrion organization;organelle organization;primary metabolic process;protein metabolic process;translation;translational elongation;translational initiation	cell part;intracellular non-membrane-bounded organelle;intracellular organelle;macromolecular complex;membrane;organelle;ribonucleoprotein complex;ribosome		Ribosomal_S10	AACTGGA,MIR-145;ACEVEDO_LIVER_TUMOR_VS_NORMAL_ADJACENT_TISSUE_UP;BYSTRYKH_HEMATOPOIESIS_STEM_CELL_QTL_TRANS;CHESLER_BRAIN_QTL_CIS;chr11q13;DAIRKEE_TERT_TARGETS_UP;GARCIA_TARGETS_OF_FLI1_AND_DAX1_DN;GGGYGTGNY_UNKNOWN;GRAESSMANN_APOPTOSIS_BY_SERUM_DEPRIVATION_DN;GSE13411_NAIVE_VS_MEMORY_BCELL_DN;GSE14000_UNSTIM_VS_16H_LPS_DC_TRANSLATED_RNA_UP;GSE14308_TH1_VS_NAIVE_CD4_TCELL_UP;GSE15930_STIM_VS_STIM…	3D-structure;Alternativesplicing;Completeproteome;Mitochondrion;Polymorphism;Proteomicsidentification;Referenceproteome;Ribonucleoprotein;Ribosomalprotein;Transitpeptide	39S ribosomal subunit, mitochondrial;55S ribosome, mitochondrial	GO:0006412;GO:0006413;GO:0006414;GO:0006415;GO:0006996;GO:0007005;GO:0008152;GO:0009058;GO:0009059;GO:0009987;GO:0016043;GO:0019538;GO:0022411;GO:0032543;GO:0032984;GO:0034621;GO:0034623;GO:0034645;GO:0043170;GO:0043241;GO:0043624;GO:0043933;GO:0044237;GO:0044238;GO:0044249;GO:0044260;GO:0044267;GO:0070124;GO:0070125;GO:0070126;GO:0071822;GO:0071840;GO:0071841;GO:0071842;GO:0071845		GO:0000313;GO:0005743;GO:0005761;GO:0005840;GO:0016020;GO:0019866;GO:0030529;GO:0031090;GO:0031966;GO:0032991;GO:0043226;GO:0043228;GO:0043229;GO:0043232;GO:0044422;GO:0044424;GO:0044429;GO:0044444;GO:0044446;GO:0044464	GO:0006412;GO:0006413;GO:0006414;GO:0006996;GO:0007005;GO:0008152;GO:0009058;GO:0009987;GO:0016043;GO:0019538;GO:0022411;GO:0032543;GO:0043170;GO:0044237;GO:0044238	GO:0005840;GO:0016020;GO:0030529;GO:0032991;GO:0043226;GO:0043229;GO:0043232;GO:0044464		+	+	4	4	4	44.2	44.2	44.2	12.77	0	1442500000	25	1.33126	0.19904	-0.767945	-1.79972
27.1501	27.2617	27.3585	27.7083	27.8284	27.3324	26.9962	26.6569	26.6684	27.0863	26.9543	26.4202	27.2796	27.5379	26.2346											ASTON_MAJOR_DEPRESSIVE_DISORDER_DN;BASAKI_YBX1_TARGETS_DN;BIOPOLYMER_METABOLIC_PROCESS;BORCZUK_MALIGNANT_MESOTHELIOMA_DN;BROCKE_APOPTOSIS_REVERSED_BY_IL6;BROWNE_HCMV_INFECTION_12HR_UP;BROWNE_HCMV_INFECTION_24HR_UP;CAGCCTC,MIR-485-5P;CAGGTA_V$AREB6_01;CASORELLI_ACUTE_PROMYELOCYTIC_LEUKEMIA_UP;CCTGAGT,MIR-510;CELLULAR_COMPONENT_ASSEMBLY;chr11q13;CTTTGT_V$LEF1_Q2;FLECHNER_PBL_KIDNEY_TRANSPLANT_OK_VS…	Completeproteome;Proteomicsidentification;Referenceproteome								+	+	8	3	0	24.4	10.7	0	30.159	0	3144800000	35	1.63062	0.197816	-0.513363	-1.80934
29.7978	29.7519	30.0214	29.4965	29.7995	29.5287	29.5262	29.2391	29.2638	29.2406	29.4835	29.0613	29.3545	29.5313	29.6134				activation of immune response;activation of innate immune response;anaphase-promoting complex-dependent proteasomal ubiquitin-dependent protein catabolic process;antigen processing and presentation;antigen processing and presentation of exogenous antigen;antigen processing and presentation of exogenous peptide antigen;antigen processing and presentation of exogenous peptide antigen via MHC class …	bHLH transcription factor binding;binding;protein binding;protein binding transcription factor activity;transcription coactivator activity;transcription cofactor activity;transcription factor binding;transcription factor binding transcription factor activity	cell part;cytoplasm;cytoplasmic part;cytosol;intracellular membrane-bounded organelle;intracellular organelle;intracellular organelle part;intracellular part;macromolecular complex;membrane-bounded organelle;nuclear part;nucleoplasm;nucleus;organelle;organelle part;proteasome regulatory particle;protein complex	biological regulation;catabolic process;cell cycle;cell death;cellular component assembly;cellular component organization;cellular macromolecular complex assembly;cellular metabolic process;cellular nitrogen compound metabolic process;cellular process;death;immune system process;macromolecular complex assembly;macromolecule metabolic process;macromolecule modification;metabolic process;mitotic ce…	cell part;cytoplasm;cytosol;intracellular membrane-bounded organelle;intracellular organelle;macromolecular complex;nucleoplasm;nucleus;organelle;protein complex		PDZ;PDZ_2	BENPORATH_NANOG_TARGETS;BYSTRYKH_HEMATOPOIESIS_STEM_CELL_QTL_TRANS;chr12q24;ENK_UV_RESPONSE_KERATINOCYTE_UP;FLECHNER_PBL_KIDNEY_TRANSPLANT_OK_VS_DONOR_UP;GNF2_CDC27;GNF2_MAP2K3;GRABARCZYK_BCL11B_TARGETS_DN;GSE10239_NAIVE_VS_KLRG1INT_EFF_CD8_TCELL_DN;GSE14308_TH17_VS_INDUCED_TREG_DN;GSE14308_TH2_VS_TH17_UP;GSE1448_CTRL_VS_ANTI_VALPHA2_DP_THYMOCYTE_DN;GSE1460_DP_THYMOCYTE_VS_NAIVE_CD4_TCELL_ADULT_B…	Alternativesplicing;Chaperone;Completeproteome;Phosphoprotein;Polymorphism;Proteomicsidentification;Referenceproteome	PA700 complex;PA700-20S-PA28 complex	GO:0000082;GO:0000209;GO:0000278;GO:0002218;GO:0002220;GO:0002223;GO:0002253;GO:0002376;GO:0002429;GO:0002474;GO:0002478;GO:0002479;GO:0002682;GO:0002684;GO:0002757;GO:0002758;GO:0002764;GO:0002768;GO:0002791;GO:0002792;GO:0002793;GO:0006355;GO:0006461;GO:0006464;GO:0006508;GO:0006511;GO:0006521;GO:0006807;GO:0006915;GO:0006950;GO:0006952;GO:0006955;GO:0006974;GO:0006977;GO:0007049;GO:0007165;GO:…	GO:0000988;GO:0000989;GO:0003712;GO:0003713;GO:0005488;GO:0005515;GO:0008134;GO:0043425	GO:0005634;GO:0005654;GO:0005737;GO:0005829;GO:0005838;GO:0032991;GO:0043226;GO:0043227;GO:0043229;GO:0043231;GO:0043234;GO:0044422;GO:0044424;GO:0044428;GO:0044444;GO:0044446;GO:0044464	GO:0000278;GO:0002376;GO:0006461;GO:0006464;GO:0006508;GO:0006807;GO:0006950;GO:0006974;GO:0007049;GO:0007165;GO:0008152;GO:0008219;GO:0009056;GO:0009987;GO:0016032;GO:0016043;GO:0016265;GO:0019538;GO:0022607;GO:0031399;GO:0034622;GO:0034641;GO:0043170;GO:0043412;GO:0044237;GO:0044238;GO:0044281;GO:0050896;GO:0051049;GO:0051603;GO:0051726;GO:0065003;GO:0065007;GO:0070647	GO:0005634;GO:0005654;GO:0005737;GO:0005829;GO:0032991;GO:0043226;GO:0043229;GO:0043231;GO:0043234;GO:0044464		+	+	11	11	11	46.8	46.8	46.8	24.553	0	14841000000	121	2.29566	0.186345	-0.41375	-1.98724
34.4203	34.5627	34.6743	34.1207	34.6165	34.0093	34.3785	33.9602	33.503	33.9765	34.2857	33.6927	33.8991	34.2581	34.1253				biosynthetic process;catabolic process;cellular biosynthetic process;cellular catabolic process;cellular component disassembly;cellular component disassembly at cellular level;cellular component organization;cellular component organization at cellular level;cellular component organization or biogenesis;cellular component organization or biogenesis at cellular level;cellular macromolecular complex…	binding;nucleic acid binding;RNA binding;structural constituent of ribosome;structural molecule activity	adherens junction;anchoring junction;cell junction;cell part;cell-substrate adherens junction;cell-substrate junction;cytoplasm;cytoplasmic part;cytosol;cytosolic large ribosomal subunit;focal adhesion;intracellular non-membrane-bounded organelle;intracellular organelle;intracellular organelle part;intracellular part;large ribosomal subunit;macromolecular complex;membrane;non-membrane-bounded org…	biosynthetic process;catabolic process;cellular component disassembly;cellular component organization;cellular metabolic process;cellular nitrogen compound metabolic process;cellular process;establishment of localization;macromolecule metabolic process;metabolic process;mRNA metabolic process;nitrogen compound metabolic process;nucleobase-containing compound metabolic process;primary metabolic pr…	cell part;cytoplasm;cytosol;intracellular non-membrane-bounded organelle;intracellular organelle;macromolecular complex;membrane;nucleolus;organelle;ribonucleoprotein complex;ribosome	Ribosome	Ribosomal_L19e	ACEVEDO_NORMAL_TISSUE_ADJACENT_TO_LIVER_TUMOR_DN;BENPORATH_MYC_MAX_TARGETS;BENPORATH_MYC_TARGETS_WITH_EBOX;BIOSYNTHETIC_PROCESS;CACGTG_V$MYC_Q2;CAIRO_HEPATOBLASTOMA_CLASSES_UP;CELLULAR_BIOSYNTHETIC_PROCESS;CELLULAR_MACROMOLECULE_METABOLIC_PROCESS;CELLULAR_PROTEIN_METABOLIC_PROCESS;chr17p12;CREIGHTON_ENDOCRINE_THERAPY_RESISTANCE_1;DANG_BOUND_BY_MYC;DANG_MYC_TARGETS_UP;DELACROIX_RARG_BOUND_MEF;ENK_…	3D-structure;Citrullination;Completeproteome;Directproteinsequencing;Phosphoprotein;Proteomicsidentification;Referenceproteome;Ribonucleoprotein;Ribosomalprotein	60S ribosomal subunit, cytoplasmic;Nop56p-associated pre-rRNA complex;Ribosome, cytoplasmic;TRBP containing complex (DICER, RPL7A, EIF6, MOV10 and subunits of the 60S ribosomal particle)	GO:0000184;GO:0000956;GO:0006139;GO:0006401;GO:0006402;GO:0006412;GO:0006413;GO:0006414;GO:0006415;GO:0006605;GO:0006612;GO:0006613;GO:0006614;GO:0006807;GO:0006810;GO:0006886;GO:0008152;GO:0009056;GO:0009057;GO:0009058;GO:0009059;GO:0009987;GO:0010467;GO:0015031;GO:0016032;GO:0016043;GO:0016070;GO:0016071;GO:0019058;GO:0019083;GO:0019538;GO:0022411;GO:0022414;GO:0022415;GO:0032774;GO:0032984;GO:…	GO:0003676;GO:0003723;GO:0003735;GO:0005198;GO:0005488	GO:0005730;GO:0005737;GO:0005829;GO:0005840;GO:0005912;GO:0005924;GO:0005925;GO:0015934;GO:0016020;GO:0022625;GO:0030054;GO:0030055;GO:0030529;GO:0032991;GO:0043226;GO:0043228;GO:0043229;GO:0043232;GO:0044422;GO:0044424;GO:0044428;GO:0044444;GO:0044446;GO:0044464;GO:0070161	GO:0006139;GO:0006401;GO:0006412;GO:0006413;GO:0006414;GO:0006605;GO:0006807;GO:0006810;GO:0008152;GO:0009056;GO:0009058;GO:0009987;GO:0015031;GO:0016032;GO:0016043;GO:0016070;GO:0016071;GO:0019538;GO:0022411;GO:0034641;GO:0043170;GO:0044237;GO:0044238;GO:0051234	GO:0005730;GO:0005737;GO:0005829;GO:0005840;GO:0016020;GO:0030529;GO:0032991;GO:0043226;GO:0043229;GO:0043232;GO:0044464	ko03010	+	+	27	27	27	65.3	65.3	65.3	23.134	0	399150000000	1077	1.77352	0.187475	-0.513431	-1.89706
27.9108	27.9006	28.394	26.6407	27.2676	23.8181	25.4827	27.3957	28.0907	24.5827	27.5376	26.7369	23.4823	25.348	26.5932				cellular macromolecule metabolic process;cellular metabolic process;cellular process;cellular protein metabolic process;macromolecule metabolic process;metabolic process;primary metabolic process;protein folding;protein metabolic process	binding;calcium ion binding;cation binding;ion binding;metal ion binding	cell part;cytoplasmic part;endoplasmic reticulum;intracellular membrane-bounded organelle;intracellular organelle;intracellular part;membrane-bounded organelle;organelle	cellular metabolic process;cellular process;macromolecule metabolic process;metabolic process;primary metabolic process;protein folding;protein metabolic process	cell part;endoplasmic reticulum;intracellular membrane-bounded organelle;intracellular organelle;organelle		Calreticulin	APOPTOSIS_GO;BCAT_BILD_ET_AL_UP;BENPORATH_ES_CORE_NINE_CORRELATED;BENPORATH_MYC_MAX_TARGETS;BENPORATH_NANOG_TARGETS;BENPORATH_SOX2_TARGETS;BHATI_G2M_ARREST_BY_2METHOXYESTRADIOL_UP;BIOCARTA_NFAT_PATHWAY;BIOPOLYMER_METABOLIC_PROCESS;BLALOCK_ALZHEIMERS_DISEASE_DN;BROWN_MYELOID_CELL_DEVELOPMENT_DN;BROWNE_HCMV_INFECTION_48HR_DN;CALCIUM_ION_BINDING;CATION_BINDING;CATION_HOMEOSTASIS;CELL_DEVELOPMENT;CEL…	Chaperone;Completeproteome;Endoplasmicreticulum;Proteomicsidentification;Referenceproteome		GO:0006457;GO:0008152;GO:0009987;GO:0019538;GO:0043170;GO:0044237;GO:0044238;GO:0044260;GO:0044267	GO:0005488;GO:0005509;GO:0043167;GO:0043169;GO:0046872	GO:0005783;GO:0043226;GO:0043227;GO:0043229;GO:0043231;GO:0044424;GO:0044444;GO:0044464	GO:0006457;GO:0008152;GO:0009987;GO:0019538;GO:0043170;GO:0044237;GO:0044238	GO:0005783;GO:0043226;GO:0043229;GO:0043231;GO:0044464		+	+	20	2	2	53.8	4.5	4.5	28.431	0.00085106	2200600000	17	1.10158	0.199044	-1.74875	-1.80367
26.4238	26.1366	26.5895	26.5431	26.8293	25.8593	26.3584	26.1287	25.9128	25.398	26.4788	26.0131	24.3732	26.4759	25.4604				activation of adenylate cyclase activity;activation of phospholipase C activity;anatomical structure formation involved in morphogenesis;angiogenesis;biological adhesion;biological regulation;blood coagulation;calcium ion homeostasis;cation homeostasis;cell activation;cell adhesion;cell chemotaxis;cell communication;cell cycle;cell cycle process;cell differentiation;cell junction assembly;cell ju…	adenyl nucleotide binding;adenyl ribonucleotide binding;ATP binding;binding;calcium-dependent protein kinase activity;calcium-dependent protein kinase C activity;calcium-dependent protein serine/threonine kinase activity;catalytic activity;cation binding;enzyme binding;histone kinase activity;histone kinase activity (H3-T6 specific);histone threonine kinase activity;ion binding;kinase activity;me…	apical part of cell;cell body;cell part;cell projection;cilium;cytoplasm;cytoplasmic part;cytosol;dendrite;endoplasmic reticulum;extracellular membrane-bounded organelle;extracellular organelle;extracellular region part;extracellular vesicular exosome;intracellular membrane-bounded organelle;intracellular organelle;intracellular organelle part;intracellular part;membrane;membrane-bounded organell…	anatomical structure formation involved in morphogenesis;biological adhesion;biological regulation;cell activation;cell adhesion;cell communication;cell cycle;cell differentiation;cell junction organization;cell motility;cell-cell signaling;cellular component assembly;cellular component disassembly;cellular component movement;cellular component organization;cellular homeostasis;cellular ion homeo…	apical part of cell;cell body;cell part;cell projection;cilium;cytoplasm;cytosol;endoplasmic reticulum;extracellular organelle;intracellular membrane-bounded organelle;intracellular organelle;membrane;mitochondrion;neuron projection;neuronal cell body;nucleoplasm;nucleus;organelle;plasma membrane;vesicle	African trypanosomiasis;Aldosterone-regulated sodium reabsorption;Amoebiasis;Calcium signaling pathway;Endocrine and other factor-regulated calcium reabsorption;ErbB signaling pathway;Fc gamma R-mediated phagocytosis;Focal adhesion;Gap junction;Gastric acid secretion;Glioma;Leukocyte transendothelial migration;Long-term depression;Long-term potentiation;MAPK signaling pathway;MAPK signaling pathw…	C1_1;C2;Pkinase;Pkinase_C	ALONSO_METASTASIS_EMT_UP;ALONSO_METASTASIS_UP;AMUNDSON_RESPONSE_TO_ARSENITE;APOPTOSIS_GO;BAE_BRCA1_TARGETS_UP;BIOCARTA_AGPCR_PATHWAY;BIOCARTA_ARENRF2_PATHWAY;BIOCARTA_AT1R_PATHWAY;BIOCARTA_BCR_PATHWAY;BIOCARTA_BIOPEPTIDES_PATHWAY;BIOCARTA_CALCINEURIN_PATHWAY;BIOCARTA_CARDIACEGF_PATHWAY;BIOCARTA_CBL_PATHWAY;BIOCARTA_CCR3_PATHWAY;BIOCARTA_CCR5_PATHWAY;BIOCARTA_CDMAC_PATHWAY;BIOCARTA_CHEMICAL_PATHWA…	3D-structure;Acetylation;Angiogenesis;Apoptosis;ATP-binding;Calcium;Celladhesion;Cellmembrane;Completeproteome;Cytoplasm;Directproteinsequencing;Kinase;Membrane;Metal-binding;Mitochondrion;Nucleotide-binding;Nucleus;Phosphoprotein;Polymorphism;Proteomicsidentification;Proto-oncogene;Referenceproteome;Repeat;Serine/threonine-proteinkinase;Transferase;Zinc;Zinc-finger	PKC-alpha-PLD1-PLC-gamma-2 signaling complex, lacritin stimulated	GO:0000188;GO:0000278;GO:0001525;GO:0001775;GO:0001932;GO:0001934;GO:0001936;GO:0001938;GO:0002026;GO:0002062;GO:0002159;GO:0002376;GO:0002682;GO:0002761;GO:0002763;GO:0002791;GO:0002831;GO:0002833;GO:0006091;GO:0006112;GO:0006140;GO:0006325;GO:0006464;GO:0006468;GO:0006469;GO:0006793;GO:0006796;GO:0006873;GO:0006874;GO:0006875;GO:0006928;GO:0006935;GO:0006937;GO:0006950;GO:0006952;GO:0006955;GO:…	GO:0000166;GO:0003824;GO:0004672;GO:0004674;GO:0004697;GO:0004698;GO:0005488;GO:0005515;GO:0005524;GO:0008270;GO:0009931;GO:0010857;GO:0016301;GO:0016740;GO:0016772;GO:0016773;GO:0017076;GO:0019899;GO:0030554;GO:0032553;GO:0032555;GO:0032559;GO:0035173;GO:0035184;GO:0035403;GO:0035639;GO:0043167;GO:0043169;GO:0046872;GO:0046914	GO:0001750;GO:0005634;GO:0005654;GO:0005737;GO:0005739;GO:0005783;GO:0005829;GO:0005886;GO:0005929;GO:0016020;GO:0030425;GO:0031090;GO:0031513;GO:0031966;GO:0031982;GO:0031988;GO:0042995;GO:0043005;GO:0043025;GO:0043226;GO:0043227;GO:0043229;GO:0043230;GO:0043231;GO:0044297;GO:0044421;GO:0044422;GO:0044424;GO:0044428;GO:0044429;GO:0044444;GO:0044446;GO:0044464;GO:0045177;GO:0048471;GO:0065010;GO:…	GO:0000278;GO:0001775;GO:0002376;GO:0006091;GO:0006112;GO:0006325;GO:0006464;GO:0006468;GO:0006793;GO:0006873;GO:0006928;GO:0006950;GO:0006996;GO:0007049;GO:0007154;GO:0007155;GO:0007165;GO:0007267;GO:0007346;GO:0008152;GO:0009605;GO:0009628;GO:0009719;GO:0009987;GO:0016043;GO:0016044;GO:0016568;GO:0016570;GO:0018193;GO:0019538;GO:0019725;GO:0022411;GO:0022607;GO:0022610;GO:0023052;GO:0030154;GO:…	GO:0005634;GO:0005654;GO:0005737;GO:0005739;GO:0005783;GO:0005829;GO:0005886;GO:0005929;GO:0016020;GO:0031982;GO:0042995;GO:0043005;GO:0043025;GO:0043226;GO:0043229;GO:0043230;GO:0043231;GO:0044297;GO:0044464;GO:0045177	ko04010;ko04011;ko04012;ko04020;ko04070;ko04270;ko04310;ko04370;ko04510;ko04530;ko04540;ko04650;ko04666;ko04670;ko04720;ko04730;ko04745;ko04916;ko04960;ko04961;ko04970;ko04971;ko04972;ko05110;ko05143;ko05146;ko05200;ko05214;ko05223	+	+	5	5	3	10.1	10.1	5.2	76.761	0	1403800000	20	1.71818	0.188643	-0.573003	-1.93663
28.6006	28.6423	28.6421	28.3757	28.6306	26.9067	27.4152	27.0408	27.2144	27.1972	28.2552	27.7782	28.2649	28.2411	28.4251				developmental process;multicellular organismal development;multicellular organismal process		extracellular region;organelle;vesicle	developmental process;multicellular organismal development;multicellular organismal process	extracellular region;organelle;vesicle		OLF	AACTTT_UNKNOWN;ALK_DN.V1_UP;BENPORATH_NANOG_TARGETS;BENPORATH_NOS_TARGETS;BENPORATH_OCT4_TARGETS;BENPORATH_SOX2_TARGETS;BHAT_ESR1_TARGETS_NOT_VIA_AKT1_UP;BHAT_ESR1_TARGETS_VIA_AKT1_UP;BOQUEST_STEM_CELL_UP;CHEN_METABOLIC_SYNDROM_NETWORK;CHICAS_RB1_TARGETS_CONFLUENT;CHICAS_RB1_TARGETS_GROWING;chr1p13;CORRE_MULTIPLE_MYELOMA_DN;CTTTGT_V$LEF1_Q2;DAVICIONI_MOLECULAR_ARMS_VS_ERMS_DN;DAVICIONI_PAX_FOXO1_…	Alternativesplicing;Coiledcoil;Completeproteome;Developmentalprotein;Disulfidebond;Glycoprotein;Proteomicsidentification;Referenceproteome;Secreted;Signal		GO:0007275;GO:0032501;GO:0032502		GO:0005576;GO:0031982;GO:0043226	GO:0007275;GO:0032501;GO:0032502	GO:0005576;GO:0031982;GO:0043226		+	+	13	13	13	40.1	40.1	40.1	46.01	0	5239500000	76	6.23639	0.012	-1.42339	-7.11531
27.2858	27.6267	27.7365	27.3561	27.6039	26.0139	24.9036	25.6558	26.3513	25.1972	27.0026	24.9298	26.0212	27.0425	24.0704				anatomical structure development;anatomical structure formation involved in morphogenesis;anatomical structure morphogenesis;biological regulation;biomineral tissue development;biosynthetic process;blood coagulation;blood vessel development;bone trabecula formation;cartilage development;cartilage development involved in endochondral bone morphogenesis;cell activation;cell communication;cell diffe…	binding;cation binding;extracellular matrix structural constituent;growth factor binding;identical protein binding;ion binding;metal ion binding;platelet-derived growth factor binding;protein binding;structural molecule activity	cell part;collagen;collagen type I;cytoplasmic membrane-bounded vesicle;cytoplasmic part;cytoplasmic vesicle;endoplasmic reticulum lumen;endoplasmic reticulum part;extracellular matrix;extracellular matrix part;extracellular region;extracellular region part;extracellular space;fibrillar collagen;Golgi apparatus;intracellular membrane-bounded organelle;intracellular organelle;intracellular organel…	anatomical structure development;anatomical structure formation involved in morphogenesis;anatomical structure morphogenesis;biological regulation;biosynthetic process;cell activation;cell communication;cell differentiation;cell motility;cellular component assembly;cellular component disassembly;cellular component movement;cellular component organization;cellular localization;cellular membrane or…	cell part;cytoplasmic membrane-bounded vesicle;extracellular matrix;extracellular region;extracellular space;Golgi apparatus;intracellular membrane-bounded organelle;intracellular organelle;organelle;vesicle	Amoebiasis;ECM-receptor interaction;Focal adhesion;Protein digestion and absorption	COLFI;Collagen;VWC	AAGCACA,MIR-218;ACEVEDO_LIVER_CANCER_UP;ACEVEDO_LIVER_TUMOR_VS_NORMAL_ADJACENT_TISSUE_UP;ACTACCT,MIR-196A,MIR-196B;AGGAAGC,MIR-516-3P;ANASTASSIOU_CANCER_MESENCHYMAL_TRANSITION_SIGNATURE;ANATOMICAL_STRUCTURE_DEVELOPMENT;BERENJENO_TRANSFORMED_BY_RHOA_DN;BILD_MYC_ONCOGENIC_SIGNATURE;BILD_SRC_ONCOGENIC_SIGNATURE;BLUM_RESPONSE_TO_SALIRASIB_DN;BOQUEST_STEM_CELL_UP;BROWNE_HCMV_INFECTION_16HR_DN;BRUINS_U…	3D-structure;Calcium;Chromosomalrearrangement;Collagen;Completeproteome;Directproteinsequencing;Diseasemutation;Disulfidebond;Dwarfism;Ehlers-Danlossyndrome;Extracellularmatrix;Glycoprotein;Hydroxylation;Metal-binding;Osteogenesisimperfecta;Polymorphism;Proteomicsidentification;Pyrrolidonecarboxylicacid;Referenceproteome;Repeat;Secreted;Signal	ITGA11-ITGB1-COL1A1 complex	GO:0000302;GO:0001101;GO:0001501;GO:0001503;GO:0001568;GO:0001649;GO:0001775;GO:0001957;GO:0001958;GO:0002376;GO:0003008;GO:0006355;GO:0006461;GO:0006810;GO:0006897;GO:0006898;GO:0006928;GO:0006950;GO:0006979;GO:0007154;GO:0007162;GO:0007584;GO:0007596;GO:0007599;GO:0007600;GO:0007601;GO:0007605;GO:0008104;GO:0008152;GO:0009058;GO:0009059;GO:0009605;GO:0009612;GO:0009628;GO:0009653;GO:0009719;GO:…	GO:0005198;GO:0005201;GO:0005488;GO:0005515;GO:0019838;GO:0042802;GO:0043167;GO:0043169;GO:0046872;GO:0048407	GO:0005576;GO:0005581;GO:0005583;GO:0005584;GO:0005615;GO:0005788;GO:0005794;GO:0016023;GO:0030141;GO:0031012;GO:0031410;GO:0031974;GO:0031982;GO:0031988;GO:0043226;GO:0043227;GO:0043229;GO:0043231;GO:0043233;GO:0044420;GO:0044421;GO:0044422;GO:0044424;GO:0044432;GO:0044444;GO:0044446;GO:0044464;GO:0070013	GO:0001775;GO:0002376;GO:0006461;GO:0006810;GO:0006897;GO:0006928;GO:0006950;GO:0006979;GO:0007154;GO:0008152;GO:0009058;GO:0009605;GO:0009628;GO:0009653;GO:0009719;GO:0009987;GO:0009991;GO:0010324;GO:0015031;GO:0016043;GO:0016044;GO:0016192;GO:0022411;GO:0022607;GO:0030154;GO:0030198;GO:0032501;GO:0032502;GO:0040011;GO:0042221;GO:0042493;GO:0043062;GO:0043170;GO:0048646;GO:0048856;GO:0048870;GO:…	GO:0005576;GO:0005615;GO:0005794;GO:0016023;GO:0031012;GO:0031982;GO:0043226;GO:0043229;GO:0043231;GO:0044464	ko04510;ko04512;ko04974;ko05146	+	+	9	9	3	7.8	7.8	2.3	138.94	0	2196800000	12	3.88716	0.049	-1.89743	-5.0384
28.7032	28.2717	28.2395	28.3627	28.3006	27.4507	27.9449	27.0653	27.6348	27.7558	27.9693	27.1052	27.9598	27.445	27.739				actin cytoskeleton organization;actin filament capping;actin filament depolymerization;actin filament organization;actin filament polymerization;actin filament severing;actin filament-based movement;actin filament-based process;actin nucleation;actin polymerization or depolymerization;actin-mediated cell contraction;barbed-end actin filament capping;biological regulation;cell differentiation;cell…	actin binding;actin filament binding;binding;calcium ion binding;carboxylic acid binding;caspase inhibitor activity;caspase regulator activity;cation binding;cysteine-type endopeptidase inhibitor activity;cytoskeletal protein binding;endopeptidase inhibitor activity;endopeptidase regulator activity;enzyme inhibitor activity;enzyme regulator activity;fatty acid binding;identical protein binding;io…	actin filament bundle;brush border;cell part;cell projection;cell projection part;cytoplasm;cytoskeletal part;extracellular membrane-bounded organelle;extracellular organelle;extracellular region part;extracellular vesicular exosome;filopodium;filopodium tip;intracellular organelle part;intracellular part;lamellipodium;membrane-bounded organelle;membrane-bounded vesicle;microvillus;organelle;orga…	biological regulation;cell differentiation;cellular component assembly;cellular component disassembly;cellular component movement;cellular component organization;cellular macromolecular complex assembly;cellular process;cytoskeleton organization;developmental process;macromolecular complex assembly;multi-organism process;organelle organization;protein complex assembly;protein depolymerization;pro…	brush border;cell part;cell projection;cytoplasm;extracellular organelle;filopodium;microvillus;organelle;vesicle		Gelsolin;VHP	ACTIN_FILAMENT_BASED_PROCESS;BORLAK_LIVER_CANCER_EGF_UP;BOYAULT_LIVER_CANCER_SUBCLASS_G123_UP;BROWNE_HCMV_INFECTION_48HR_UP;BROWNE_HCMV_INFECTION_6HR_UP;CELLULAR_COMPONENT_ASSEMBLY;chr2q35;CYTOSKELETON_ORGANIZATION_AND_BIOGENESIS;ESC_J1_UP_LATE.V1_UP;ESC_V6.5_UP_LATE.V1_UP;GOZGIT_ESR1_TARGETS_DN;GSE13493_DP_VS_CD8POS_THYMOCYTE_DN;GSE17721_CTRL_VS_CPG_0.5H_BMDM_DN;GSE17721_LPS_VS_CPG_0.5H_BMDM_DN;…	3D-structure;Actin-binding;Actincapping;Alternativesplicing;Apoptosis;Calcium;Cellprojection;Completeproteome;Cytoplasm;Cytoskeleton;Directproteinsequencing;Phosphoprotein;Polymorphism;Proteomicsidentification;Referenceproteome;Repeat		GO:0006461;GO:0006928;GO:0006996;GO:0007010;GO:0007015;GO:0007165;GO:0007166;GO:0007167;GO:0007169;GO:0007173;GO:0008064;GO:0008154;GO:0008360;GO:0009607;GO:0009617;GO:0009719;GO:0009987;GO:0010033;GO:0010632;GO:0010634;GO:0010638;GO:0010639;GO:0016043;GO:0022411;GO:0022603;GO:0022604;GO:0022607;GO:0030029;GO:0030036;GO:0030041;GO:0030042;GO:0030048;GO:0030154;GO:0030334;GO:0030335;GO:0030832;GO:…	GO:0003779;GO:0004857;GO:0004866;GO:0004869;GO:0005488;GO:0005504;GO:0005509;GO:0005515;GO:0005543;GO:0005546;GO:0008092;GO:0008289;GO:0030234;GO:0030414;GO:0031406;GO:0033293;GO:0035091;GO:0035727;GO:0042802;GO:0042803;GO:0043027;GO:0043028;GO:0043167;GO:0043169;GO:0046872;GO:0046983;GO:0051015;GO:0061134;GO:0061135	GO:0001726;GO:0005737;GO:0005902;GO:0005903;GO:0030027;GO:0030175;GO:0031982;GO:0031988;GO:0032432;GO:0032433;GO:0042995;GO:0043226;GO:0043227;GO:0043230;GO:0044421;GO:0044422;GO:0044424;GO:0044430;GO:0044446;GO:0044463;GO:0044464;GO:0065010;GO:0070062	GO:0006461;GO:0006928;GO:0006996;GO:0007010;GO:0007165;GO:0009607;GO:0009719;GO:0009987;GO:0016043;GO:0022411;GO:0022607;GO:0030154;GO:0032502;GO:0033043;GO:0034622;GO:0042221;GO:0050896;GO:0051258;GO:0051261;GO:0051704;GO:0065003;GO:0065007	GO:0005737;GO:0005902;GO:0005903;GO:0030175;GO:0031982;GO:0042995;GO:0043226;GO:0043230;GO:0044464		+	+	17	17	17	26.5	26.5	26.5	92.724	0	5164600000	66	2.80388	0.0986667	-0.805225	-2.96194
29.3754	29.376	29.2858	29.1436	29.2514	28.3489	28.5623	28.8459	28.9689	28.1984	28.5038	28.8969	28.4265	28.3032	28.5467				biological regulation;cell activation;cell activation involved in immune response;cellular component organization;cellular component organization or biogenesis;cellular membrane organization;cellular process;defense response;defense response to bacterium;endocytosis;establishment of localization;establishment of localization in cell;exocytosis;immune effector process;immune system process;leukocy…	binding;calcium ion binding;calcium-dependent phospholipid binding;calcium-dependent protein binding;cation binding;enzyme inhibitor activity;enzyme regulator activity;ion binding;lipase inhibitor activity;lipid binding;metal ion binding;phospholipase A2 inhibitor activity;phospholipase inhibitor activity;phospholipid binding;protein binding	cell part;cytoplasm;cytoplasmic membrane-bounded vesicle;cytoplasmic part;cytoplasmic vesicle;cytoplasmic vesicle membrane;cytoplasmic vesicle part;endocytic vesicle membrane;extracellular membrane-bounded organelle;extracellular organelle;extracellular region part;extracellular vesicular exosome;intracellular membrane-bounded organelle;intracellular organelle;intracellular organelle part;intrace…	biological regulation;cell activation;cellular component organization;cellular membrane organization;cellular process;endocytosis;establishment of localization;exocytosis;immune system process;membrane invagination;membrane organization;multi-organism process;response to biotic stimulus;response to stimulus;response to stress;secretion;transport;vesicle-mediated transport	cell part;cytoplasm;cytoplasmic membrane-bounded vesicle;extracellular organelle;intracellular membrane-bounded organelle;intracellular organelle;membrane;organelle;plasma membrane;vesicle		Annexin	ACEVEDO_FGFR1_TARGETS_IN_PROSTATE_CANCER_MODEL_UP;APRELIKOVA_BRCA1_TARGETS;ATF2_S_UP.V1_UP;BASAKI_YBX1_TARGETS_UP;BERENJENO_TRANSFORMED_BY_RHOA_FOREVER_DN;BERENJENO_TRANSFORMED_BY_RHOA_UP;BMI1_DN.V1_UP;BMI1_DN_MEL18_DN.V1_UP;BOQUEST_STEM_CELL_DN;BROWNE_HCMV_INFECTION_48HR_UP;BRUECKNER_TARGETS_OF_MIRLET7A3_DN;BRUINS_UVC_RESPONSE_EARLY_LATE;BRUINS_UVC_RESPONSE_VIA_TP53_GROUP_B;BURTON_ADIPOGENESIS_8…	3D-structure;Acetylation;Annexin;Calcium;Calcium/phospholipid-binding;Completeproteome;Directproteinsequencing;PhospholipaseA2inhibitor;Polymorphism;Proteomicsidentification;Referenceproteome;Repeat		GO:0001775;GO:0002252;GO:0002263;GO:0002274;GO:0002275;GO:0002283;GO:0002366;GO:0002376;GO:0006355;GO:0006810;GO:0006887;GO:0006897;GO:0006909;GO:0006950;GO:0006952;GO:0009607;GO:0009617;GO:0009889;GO:0009987;GO:0010324;GO:0010468;GO:0010556;GO:0010594;GO:0010595;GO:0016043;GO:0016044;GO:0016192;GO:0019219;GO:0019222;GO:0022603;GO:0030334;GO:0030335;GO:0031323;GO:0031326;GO:0032879;GO:0032940;GO:…	GO:0004857;GO:0004859;GO:0005488;GO:0005509;GO:0005515;GO:0005543;GO:0005544;GO:0008289;GO:0019834;GO:0030234;GO:0043167;GO:0043169;GO:0046872;GO:0048306;GO:0055102	GO:0005737;GO:0005886;GO:0012506;GO:0016020;GO:0016023;GO:0030141;GO:0030659;GO:0030666;GO:0030670;GO:0031090;GO:0031410;GO:0031982;GO:0031988;GO:0042581;GO:0043226;GO:0043227;GO:0043229;GO:0043230;GO:0043231;GO:0044421;GO:0044422;GO:0044424;GO:0044433;GO:0044444;GO:0044446;GO:0044464;GO:0065010;GO:0070062	GO:0001775;GO:0002376;GO:0006810;GO:0006887;GO:0006897;GO:0006950;GO:0009607;GO:0009987;GO:0010324;GO:0016043;GO:0016044;GO:0016192;GO:0046903;GO:0050896;GO:0051234;GO:0051704;GO:0061024;GO:0065007	GO:0005737;GO:0005886;GO:0016020;GO:0016023;GO:0031982;GO:0043226;GO:0043229;GO:0043230;GO:0043231;GO:0044464		+	+	12	12	12	43.7	43.7	43.7	36.375	0	7952800000	93	2.77372	0.105395	-0.701567	-2.78995
34.3095	34.279	34.2842	34.3661	34.3599	34.0418	34.1225	33.9972	34.0312	33.8629	34.0872	34.0429	34.0687	34.1493	34.1959				actin cytoskeleton organization;actin cytoskeleton reorganization;actin filament bundle assembly;actin filament organization;actin filament-based process;anatomical structure development;axon guidance;biological adhesion;biological regulation;cell adhesion;cell development;cell projection assembly;cell projection organization;cell surface receptor linked signaling pathway;cell-cell adhesion;cellu…	actin binding;actin filament binding;adenyl nucleotide binding;adenyl ribonucleotide binding;ATP binding;binding;catalytic activity;cell adhesion molecule binding;cytoskeletal protein binding;kinase activity;molecular transducer activity;nucleotide binding;phosphotransferase activity, alcohol group as acceptor;protein binding;protein kinase activity;protein tyrosine kinase activity;purine nucleot…	actin cytoskeleton;actin filament;adherens junction;anchoring junction;apical part of cell;apical plasma membrane;basolateral plasma membrane;brush border;cell body;cell cortex part;cell junction;cell part;cell periphery;cell pole;cell projection;cell projection membrane;cell projection part;cell tip;cell-substrate adherens junction;cell-substrate junction;cortical cytoskeleton;cytoplasm;cytoplas…	anatomical structure development;biological adhesion;biological regulation;cell adhesion;cell development;cellular component assembly;cellular component organization;cellular membrane organization;cellular metabolic process;cellular process;cytoskeleton organization;developmental process;endocytosis;establishment of localization;establishment or maintenance of cell polarity;locomotion;macromolecu…	apical part of cell;brush border;cell body;cell part;cell projection;cytoplasm;cytoskeleton;cytosol;extracellular organelle;extracellular space;filopodium;intracellular non-membrane-bounded organelle;intracellular organelle;macromolecular complex;membrane;microvillus;nucleolus;organelle;plasma membrane;protein complex;vesicle	Gastric acid secretion;Leukocyte transendothelial migration;Pathogenic Escherichia coli infection;Regulation of actin cytoskeleton	ERM;FERM_C;FERM_M;FERM_N;Pkinase_Tyr	AAAGGAT,MIR-501;AAAGGGA,MIR-204,MIR-211;AAGCACT,MIR-520F;ABBUD_LIF_SIGNALING_2_UP;ACEVEDO_LIVER_CANCER_DN;ACEVEDO_LIVER_CANCER_UP;ACEVEDO_LIVER_TUMOR_VS_NORMAL_ADJACENT_TISSUE_DN;ACTACCT,MIR-196A,MIR-196B;ACTGCCT,MIR-34B;ACTIN_BINDING;ACTIN_CYTOSKELETON;ACTIN_CYTOSKELETON_ORGANIZATION_AND_BIOGENESIS;ACTIN_FILAMENT;ACTIN_FILAMENT_BASED_PROCESS;ACTIN_FILAMENT_BINDING;ACTIN_FILAMENT_BUNDLE_FORMATION…	3D-structure;Acetylation;ATP-binding;Cellmembrane;Cellprojection;Cellshape;Completeproteome;Cytoplasm;Cytoskeleton;Directproteinsequencing;Kinase;Membrane;Nucleotide-binding;Phosphoprotein;Polymorphism;Proteomicsidentification;Receptor;Referenceproteome;S-nitrosylation;Transferase;Transmembrane;Tyrosine-proteinkinase	(C-CFTR)2-NHERF-ezrin complex;C-CFTR-NHERF(PDZ1 domain)-ezrin complex;C-CFTR-NHERF(PDZ2 domain)-ezrin complex	GO:0001885;GO:0002064;GO:0003376;GO:0006810;GO:0006897;GO:0006898;GO:0006935;GO:0006996;GO:0007010;GO:0007015;GO:0007016;GO:0007155;GO:0007159;GO:0007163;GO:0007165;GO:0007166;GO:0007167;GO:0007169;GO:0007411;GO:0008152;GO:0008360;GO:0009605;GO:0009893;GO:0009987;GO:0010324;GO:0010468;GO:0010604;GO:0010628;GO:0016043;GO:0016044;GO:0016192;GO:0016337;GO:0019222;GO:0022406;GO:0022603;GO:0022604;GO:…	GO:0000166;GO:0003779;GO:0003824;GO:0004672;GO:0004713;GO:0004714;GO:0004871;GO:0004872;GO:0004888;GO:0005488;GO:0005515;GO:0005524;GO:0008092;GO:0016301;GO:0016740;GO:0016772;GO:0016773;GO:0017076;GO:0019199;GO:0030554;GO:0032553;GO:0032555;GO:0032559;GO:0035639;GO:0038023;GO:0050839;GO:0051015;GO:0060089	GO:0001726;GO:0001931;GO:0005615;GO:0005730;GO:0005737;GO:0005829;GO:0005856;GO:0005884;GO:0005886;GO:0005902;GO:0005903;GO:0005912;GO:0005924;GO:0005925;GO:0015629;GO:0016020;GO:0016021;GO:0016323;GO:0016324;GO:0019898;GO:0030054;GO:0030055;GO:0030175;GO:0030315;GO:0030863;GO:0031224;GO:0031253;GO:0031256;GO:0031528;GO:0031982;GO:0031988;GO:0032587;GO:0032991;GO:0042995;GO:0043226;GO:0043227;GO:…	GO:0006810;GO:0006897;GO:0006996;GO:0007010;GO:0007155;GO:0007163;GO:0007165;GO:0008152;GO:0009605;GO:0009987;GO:0010324;GO:0016043;GO:0016044;GO:0016192;GO:0022406;GO:0022607;GO:0022610;GO:0032502;GO:0040011;GO:0042221;GO:0043170;GO:0044237;GO:0048468;GO:0048856;GO:0050896;GO:0051049;GO:0051234;GO:0061024;GO:0065007	GO:0005615;GO:0005730;GO:0005737;GO:0005829;GO:0005856;GO:0005886;GO:0005902;GO:0005903;GO:0016020;GO:0030175;GO:0031982;GO:0032991;GO:0042995;GO:0043226;GO:0043229;GO:0043230;GO:0043232;GO:0043234;GO:0044297;GO:0044464;GO:0045177	ko04670;ko04810;ko04971;ko05130	+	+	68	55	44	81.2	67.2	54.4	69.241	0	374270000000	1485	3.80614	0.169736	-0.308623	-2.11072
31.6137	31.3863	31.2299	31.3411	30.9992	30.9828	30.7334	30.908	31.0547	30.7938	30.9187	30.9645	30.9437	30.8085	31.3372				biosynthetic process;cellular biosynthetic process;cellular macromolecule biosynthetic process;cellular macromolecule metabolic process;cellular metabolic process;cellular process;cellular protein metabolic process;gene expression;macromolecule biosynthetic process;macromolecule metabolic process;metabolic process;primary metabolic process;protein metabolic process;translation;translational initi…	binding;nucleic acid binding;RNA binding;translation factor activity, nucleic acid binding;translation initiation factor activity	cell part;cytoplasmic part;cytosol;intracellular part	biosynthetic process;cellular metabolic process;cellular process;macromolecule metabolic process;metabolic process;primary metabolic process;protein metabolic process;translation;translational initiation	cell part;cytosol	RNA transport	eIF-1a	AACTTT_UNKNOWN;ACATTCC,MIR-1,MIR-206;ACEVEDO_FGFR1_TARGETS_IN_PROSTATE_CANCER_MODEL_UP;BALDWIN_PRKCI_TARGETS_UP;BIOCARTA_EIF_PATHWAY;BIOCARTA_VEGF_PATHWAY;BIOSYNTHETIC_PROCESS;BOCHKIS_FOXA2_TARGETS;BRUINS_UVC_RESPONSE_EARLY_LATE;CASORELLI_ACUTE_PROMYELOCYTIC_LEUKEMIA_DN;CELLULAR_BIOSYNTHETIC_PROCESS;CELLULAR_COMPONENT_ASSEMBLY;CELLULAR_MACROMOLECULE_METABOLIC_PROCESS;CELLULAR_PROTEIN_METABOLIC_PR…	3D-structure;Completeproteome;Initiationfactor;Isopeptidebond;Proteinbiosynthesis;Proteomicsidentification;Referenceproteome;RNA-binding;Ublconjugation	IPO13-RAN-EIF1AX complex	GO:0006412;GO:0006413;GO:0008152;GO:0009058;GO:0009059;GO:0009987;GO:0010467;GO:0019538;GO:0034645;GO:0043170;GO:0044237;GO:0044238;GO:0044249;GO:0044260;GO:0044267	GO:0003676;GO:0003723;GO:0003743;GO:0005488;GO:0008135	GO:0005829;GO:0044424;GO:0044444;GO:0044464	GO:0006412;GO:0006413;GO:0008152;GO:0009058;GO:0009987;GO:0019538;GO:0043170;GO:0044237;GO:0044238	GO:0005829;GO:0044464	ko03013	+	+	14	14	10	56.2	56.2	36.1	16.46	0	43972000000	315	2.15548	0.189275	-0.419506	-1.93717
32.4742	32.7218	32.5339	32.8137	32.6351	32.1772	32.3232	32.1215	31.8618	32.164	32.1805	31.9622	32.3171	32.223	32.2569				biological regulation;cellular process;cellular response to stimulus;regulation of biological process;regulation of biosynthetic process;regulation of cellular biosynthetic process;regulation of cellular macromolecule biosynthetic process;regulation of cellular metabolic process;regulation of cellular process;regulation of gene expression;regulation of macromolecule biosynthetic process;regulatio…	binding;DNA binding;nucleic acid binding;protein binding transcription factor activity;single-stranded DNA binding;structure-specific DNA binding;transcription coactivator activity;transcription cofactor activity;transcription factor binding transcription factor activity	cell part;extracellular membrane-bounded organelle;extracellular organelle;extracellular region part;extracellular vesicular exosome;intracellular membrane-bounded organelle;intracellular non-membrane-bounded organelle;intracellular organelle;intracellular organelle part;intracellular part;macromolecular complex;membrane-bounded organelle;membrane-bounded vesicle;non-membrane-bounded organelle;nu…	biological regulation;cellular process;response to stimulus;signal transduction	cell part;extracellular organelle;intracellular membrane-bounded organelle;intracellular non-membrane-bounded organelle;intracellular organelle;macromolecular complex;nucleolus;nucleus;organelle;protein complex;transcription factor complex;vesicle		PC4	ACEVEDO_LIVER_CANCER_UP;BAELDE_DIABETIC_NEPHROPATHY_DN;BIOPOLYMER_METABOLIC_PROCESS;BLALOCK_ALZHEIMERS_DISEASE_DN;BOYAULT_LIVER_CANCER_SUBCLASS_G3_UP;BUYTAERT_PHOTODYNAMIC_THERAPY_STRESS_DN;BYSTRYKH_HEMATOPOIESIS_STEM_CELL_QTL_TRANS;CAFFAREL_RESPONSE_TO_THC_24HR_5_DN;chr5p13;COLINA_TARGETS_OF_4EBP1_AND_4EBP2;CTACTGT,MIR-199A;DIAZ_CHRONIC_MEYLOGENOUS_LEUKEMIA_UP;DNA_BINDING;DODD_NASOPHARYNGEAL_CAR…	3D-structure;Acetylation;Activator;Completeproteome;Directproteinsequencing;DNA-binding;Nucleus;Phosphoprotein;Polymorphism;Proteomicsidentification;Referenceproteome;Transcription;Transcriptionregulation	HNF4A-SUB1 complex;TFIIIC containing-TOP1-SUB1 complex	GO:0006355;GO:0006357;GO:0007165;GO:0009889;GO:0009987;GO:0010468;GO:0010556;GO:0019219;GO:0019222;GO:0031323;GO:0031326;GO:0050789;GO:0050794;GO:0050896;GO:0051171;GO:0051252;GO:0051716;GO:0060255;GO:0060395;GO:0065007;GO:0080090;GO:2000112	GO:0000988;GO:0000989;GO:0003676;GO:0003677;GO:0003697;GO:0003712;GO:0003713;GO:0005488;GO:0043566	GO:0005634;GO:0005667;GO:0005730;GO:0031982;GO:0031988;GO:0032991;GO:0043226;GO:0043227;GO:0043228;GO:0043229;GO:0043230;GO:0043231;GO:0043232;GO:0043234;GO:0044421;GO:0044422;GO:0044424;GO:0044428;GO:0044446;GO:0044451;GO:0044464;GO:0065010;GO:0070062	GO:0007165;GO:0009987;GO:0050896;GO:0065007	GO:0005634;GO:0005667;GO:0005730;GO:0031982;GO:0032991;GO:0043226;GO:0043229;GO:0043230;GO:0043231;GO:0043232;GO:0043234;GO:0044464		+	+	14	14	14	63	63	63	14.395	0	103210000000	414	3.0944	0.125419	-0.506214	-2.56942
33.8876	33.7471	33.797	33.6632	33.918	33.4022	33.7191	33.2984	33.4746	33.4082	33.6981	33.291	33.3763	33.3934	33.474				biosynthetic process;catabolic process;cellular biosynthetic process;cellular catabolic process;cellular component disassembly;cellular component disassembly at cellular level;cellular component organization;cellular component organization at cellular level;cellular component organization or biogenesis;cellular component organization or biogenesis at cellular level;cellular macromolecular complex…	binding;nucleic acid binding;RNA binding;structural constituent of ribosome;structural molecule activity	cell part;cytoplasm;cytoplasmic part;cytosol;cytosolic small ribosomal subunit;extracellular membrane-bounded organelle;extracellular organelle;extracellular region part;extracellular vesicular exosome;intracellular non-membrane-bounded organelle;intracellular organelle;intracellular organelle part;intracellular part;macromolecular complex;membrane;membrane-bounded organelle;membrane-bounded vesi…	biosynthetic process;catabolic process;cellular component disassembly;cellular component organization;cellular metabolic process;cellular nitrogen compound metabolic process;cellular process;cytoplasmic translation;establishment of localization;macromolecule metabolic process;metabolic process;mRNA metabolic process;nitrogen compound metabolic process;nucleobase-containing compound metabolic proc…	cell part;cytoplasm;cytosol;extracellular organelle;intracellular non-membrane-bounded organelle;intracellular organelle;macromolecular complex;membrane;organelle;ribonucleoprotein complex;ribosome;small ribosomal subunit;vesicle	Ribosome	Ribosomal_S10	BENPORATH_MYC_MAX_TARGETS;BILANGES_RAPAMYCIN_SENSITIVE_VIA_TSC1_AND_TSC2;BRUINS_UVC_RESPONSE_EARLY_LATE;chr8q12;DANG_BOUND_BY_MYC;DANG_MYC_TARGETS_UP;FLECHNER_PBL_KIDNEY_TRANSPLANT_OK_VS_DONOR_UP;FLOTHO_PEDIATRIC_ALL_THERAPY_RESPONSE_UP;GAUSSMANN_MLL_AF4_FUSION_TARGETS_C_UP;GENTILE_UV_HIGH_DOSE_DN;GENTILE_UV_HIGH_DOSE_UP;GNF2_EIF3S6;GNF2_FBL;GNF2_ST13;GNF2_TPT1;GSE22045_TREG_VS_TCONV_DN;GSE22886_…	3D-structure;Acetylation;Alternativesplicing;Completeproteome;Cytoplasm;Directproteinsequencing;Isopeptidebond;Phosphoprotein;Proteomicsidentification;Referenceproteome;Ribonucleoprotein;Ribosomalprotein;Ublconjugation	40S ribosomal subunit, cytoplasmic;Ribosome, cytoplasmic	GO:0000184;GO:0000956;GO:0002181;GO:0006139;GO:0006401;GO:0006402;GO:0006412;GO:0006413;GO:0006414;GO:0006415;GO:0006605;GO:0006612;GO:0006613;GO:0006614;GO:0006807;GO:0006810;GO:0006886;GO:0008152;GO:0009056;GO:0009057;GO:0009058;GO:0009059;GO:0009987;GO:0010467;GO:0015031;GO:0016032;GO:0016043;GO:0016070;GO:0016071;GO:0019058;GO:0019083;GO:0019538;GO:0022411;GO:0022414;GO:0022415;GO:0032774;GO:…	GO:0003676;GO:0003723;GO:0003735;GO:0005198;GO:0005488	GO:0005737;GO:0005829;GO:0005840;GO:0015935;GO:0016020;GO:0022627;GO:0030529;GO:0031982;GO:0031988;GO:0032991;GO:0043226;GO:0043227;GO:0043228;GO:0043229;GO:0043230;GO:0043232;GO:0044421;GO:0044422;GO:0044424;GO:0044444;GO:0044446;GO:0044464;GO:0065010;GO:0070062	GO:0002181;GO:0006139;GO:0006401;GO:0006412;GO:0006413;GO:0006414;GO:0006605;GO:0006807;GO:0006810;GO:0008152;GO:0009056;GO:0009058;GO:0009987;GO:0015031;GO:0016032;GO:0016043;GO:0016070;GO:0016071;GO:0019538;GO:0022411;GO:0034641;GO:0043170;GO:0044237;GO:0044238;GO:0051234	GO:0005737;GO:0005829;GO:0005840;GO:0015935;GO:0016020;GO:0030529;GO:0031982;GO:0032991;GO:0043226;GO:0043229;GO:0043230;GO:0043232;GO:0044464	ko03010	+	+	15	15	15	64.7	64.7	64.7	13.373	0	244430000000	562	2.43503	0.187384	-0.342092	-1.85497
31.0495	31.235	31.1429	31.3487	31.0854	30.0554	30.2793	30.2511	30.2686	30.2969	30.8695	31.0575	30.9482	30.8421	30.969				apoptosis;apoptosis in response to endoplasmic reticulum stress;biological regulation;catabolic process;cell death;cellular catabolic process;cellular macromolecule catabolic process;cellular macromolecule metabolic process;cellular metabolic process;cellular process;cellular protein metabolic process;death;macromolecule catabolic process;macromolecule metabolic process;macromolecule modification…	acid-amino acid ligase activity;adenyl nucleotide binding;adenyl ribonucleotide binding;ATP binding;binding;catalytic activity;enzyme binding;ligase activity;ligase activity, forming carbon-nitrogen bonds;nucleotide binding;protein binding;purine nucleotide binding;purine ribonucleoside triphosphate binding;purine ribonucleotide binding;ribonucleotide binding;small conjugating protein ligase acti…	actin cytoskeleton;cell part;cytoplasm;cytoskeleton;extracellular membrane-bounded organelle;extracellular organelle;extracellular region part;extracellular vesicular exosome;intermediate filament cytoskeleton;intracellular membrane-bounded organelle;intracellular non-membrane-bounded organelle;intracellular organelle;intracellular part;membrane-bounded organelle;membrane-bounded vesicle;non-memb…	biological regulation;catabolic process;cell death;cellular metabolic process;cellular process;death;macromolecule metabolic process;macromolecule modification;metabolic process;primary metabolic process;protein metabolic process;protein modification by small protein conjugation or removal;protein modification process;proteolysis;proteolysis involved in cellular protein catabolic process	cell part;cytoplasm;cytoskeleton;extracellular organelle;intracellular membrane-bounded organelle;intracellular non-membrane-bounded organelle;intracellular organelle;nucleus;organelle;vesicle	Ubiquitin mediated proteolysis	UBA;UQ_con	ACID_AMINO_ACID_LIGASE_ACTIVITY;AGCYRWTTC_UNKNOWN;ALFANO_MYC_TARGETS;ATAGGAA,MIR-202;ATGTTTC,MIR-494;BENPORATH_EED_TARGETS;BENPORATH_MYC_MAX_TARGETS;BIOPOLYMER_CATABOLIC_PROCESS;BIOPOLYMER_METABOLIC_PROCESS;BRUINS_UVC_RESPONSE_LATE;CAGCTG_V$AP4_Q5;CATABOLIC_PROCESS;CCAWNWWNNNGGC_UNKNOWN;CCTGTGA,MIR-513;CELLULAR_CATABOLIC_PROCESS;CELLULAR_MACROMOLECULE_CATABOLIC_PROCESS;CELLULAR_MACROMOLECULE_META…	3D-structure;Acetylation;Alternativesplicing;ATP-binding;Completeproteome;Cytoplasm;Directproteinsequencing;Isopeptidebond;Ligase;Nucleotide-binding;Proteomicsidentification;Referenceproteome;Ublconjugation;Ublconjugationpathway		GO:0000209;GO:0006464;GO:0006508;GO:0006511;GO:0006915;GO:0008152;GO:0008219;GO:0009056;GO:0009057;GO:0009894;GO:0009987;GO:0010498;GO:0012501;GO:0016265;GO:0016567;GO:0019222;GO:0019538;GO:0019941;GO:0030162;GO:0031323;GO:0031329;GO:0032268;GO:0032434;GO:0032446;GO:0042176;GO:0043161;GO:0043170;GO:0043412;GO:0043632;GO:0044237;GO:0044238;GO:0044248;GO:0044260;GO:0044265;GO:0044267;GO:0050789;GO:…	GO:0000166;GO:0003824;GO:0004842;GO:0005488;GO:0005515;GO:0005524;GO:0016874;GO:0016879;GO:0016881;GO:0017076;GO:0019787;GO:0019899;GO:0030554;GO:0031625;GO:0032553;GO:0032555;GO:0032559;GO:0034450;GO:0035639	GO:0005634;GO:0005737;GO:0005856;GO:0015629;GO:0031982;GO:0031988;GO:0043226;GO:0043227;GO:0043228;GO:0043229;GO:0043230;GO:0043231;GO:0043232;GO:0044421;GO:0044424;GO:0044464;GO:0045111;GO:0065010;GO:0070062	GO:0006464;GO:0006508;GO:0008152;GO:0008219;GO:0009056;GO:0009987;GO:0016265;GO:0019538;GO:0043170;GO:0043412;GO:0044237;GO:0044238;GO:0051603;GO:0065007;GO:0070647	GO:0005634;GO:0005737;GO:0005856;GO:0031982;GO:0043226;GO:0043229;GO:0043230;GO:0043231;GO:0043232;GO:0044464	ko04120	+	+	19	19	19	82.5	82.5	82.5	22.406	0	39897000000	275	6.05222	0.0386667	-0.942032	-5.5428
34.0071	33.6041	33.9573	33.9182	33.6924	33.654	33.5935	33.3576	32.9993	33.2332	33.3861	33.339	33.5419	33.3295	33.6793				biosynthetic process;catabolic process;cellular biosynthetic process;cellular catabolic process;cellular component biogenesis;cellular component biogenesis at cellular level;cellular component disassembly;cellular component disassembly at cellular level;cellular component organization;cellular component organization at cellular level;cellular component organization or biogenesis;cellular componen…	binding;enzyme activator activity;enzyme regulator activity;GTPase activator activity;GTPase regulator activity;nucleic acid binding;nucleoside-triphosphatase regulator activity;protein binding;protein dimerization activity;protein heterodimerization activity;RNA binding;structural constituent of ribosome;structural molecule activity	cell part;cytoplasm;cytoplasmic part;cytosol;cytosolic large ribosomal subunit;extracellular membrane-bounded organelle;extracellular organelle;extracellular region part;extracellular space;extracellular vesicular exosome;intracellular organelle part;intracellular part;large ribosomal subunit;macromolecular complex;membrane;membrane-bounded organelle;membrane-bounded vesicle;organelle;organelle p…	biosynthetic process;catabolic process;cellular component disassembly;cellular component organization;cellular metabolic process;cellular nitrogen compound metabolic process;cellular process;establishment of localization;macromolecule metabolic process;membrane organization;metabolic process;mRNA metabolic process;nitrogen compound metabolic process;nucleobase-containing compound metabolic proces…	cell part;cytoplasm;cytosol;extracellular organelle;extracellular space;macromolecular complex;membrane;organelle;plasma membrane;ribonucleoprotein complex;vesicle	Ribosome	KOW;Rap_GAP	ACEVEDO_LIVER_TUMOR_VS_NORMAL_ADJACENT_TISSUE_UP;BEIER_GLIOMA_STEM_CELL_UP;BHATI_G2M_ARREST_BY_2METHOXYESTRADIOL_DN;BILANGES_SERUM_AND_RAPAMYCIN_SENSITIVE_GENES;BIOSYNTHETIC_PROCESS;CASORELLI_ACUTE_PROMYELOCYTIC_LEUKEMIA_UP;CELLULAR_BIOSYNTHETIC_PROCESS;CELLULAR_MACROMOLECULE_METABOLIC_PROCESS;CELLULAR_PROTEIN_METABOLIC_PROCESS;CHIANG_LIVER_CANCER_SUBCLASS_CTNNB1_DN;chr17p13;chr20p11;DANG_BOUND_B…	3D-structure;Alternativesplicing;Completeproteome;Cytoplasm;Diamond-Blackfananemia;GTPaseactivation;Phosphoprotein;Polymorphism;Proteomicsidentification;Referenceproteome;Ribonucleoprotein;Ribosomalprotein	60S ribosomal subunit, cytoplasmic;Nop56p-associated pre-rRNA complex;Ribosome, cytoplasmic	GO:0000184;GO:0000956;GO:0006139;GO:0006364;GO:0006396;GO:0006401;GO:0006402;GO:0006412;GO:0006413;GO:0006414;GO:0006415;GO:0006605;GO:0006612;GO:0006613;GO:0006614;GO:0006807;GO:0006810;GO:0006886;GO:0008152;GO:0009056;GO:0009057;GO:0009058;GO:0009059;GO:0009987;GO:0010467;GO:0015031;GO:0016032;GO:0016043;GO:0016070;GO:0016071;GO:0016072;GO:0019058;GO:0019083;GO:0019538;GO:0022411;GO:0022414;GO:…	GO:0003676;GO:0003723;GO:0003735;GO:0005096;GO:0005198;GO:0005488;GO:0005515;GO:0008047;GO:0030234;GO:0030695;GO:0046982;GO:0046983;GO:0060589	GO:0005615;GO:0005737;GO:0005829;GO:0005886;GO:0015934;GO:0016020;GO:0022625;GO:0030529;GO:0031982;GO:0031988;GO:0032991;GO:0043226;GO:0043227;GO:0043230;GO:0044421;GO:0044422;GO:0044424;GO:0044444;GO:0044446;GO:0044464;GO:0065010;GO:0070062	GO:0006139;GO:0006364;GO:0006396;GO:0006401;GO:0006412;GO:0006413;GO:0006414;GO:0006605;GO:0006807;GO:0006810;GO:0008152;GO:0009056;GO:0009058;GO:0009987;GO:0015031;GO:0016032;GO:0016043;GO:0016070;GO:0016071;GO:0019538;GO:0022411;GO:0034641;GO:0042273;GO:0043170;GO:0044237;GO:0044238;GO:0051234;GO:0061024	GO:0005615;GO:0005737;GO:0005829;GO:0005886;GO:0016020;GO:0030529;GO:0031982;GO:0032991;GO:0043226;GO:0043230;GO:0044464	ko03010	+	+	26	26	6	74.5	74.5	17.2	17.258	0	245570000000	670	1.94033	0.188485	-0.468329	-1.92317
28.5496	28.9003	28.6918	29.1588	29.1753	28.4315	28.5702	28.2372	27.5068	28.2063	28.1511	28.0464	28.26	27.9533	28.7975				amine metabolic process;amine transport;amino acid transmembrane transport;amino acid transport;anatomical structure development;aromatic amino acid transport;basic amino acid transport;biological regulation;blood coagulation;branched-chain aliphatic amino acid transport;carboxylic acid metabolic process;carboxylic acid transport;cell differentiation;cell migration;cell motility;cellular amine me…	active transmembrane transporter activity;amine transmembrane transporter activity;amino acid transmembrane transporter activity;antigen binding;antiporter activity;aromatic amino acid transmembrane transporter activity;basic amino acid transmembrane transporter activity;binding;carboxylic acid transmembrane transporter activity;L-amino acid transmembrane transporter activity;L-leucine transmembr…	apical plasma membrane;basolateral plasma membrane;cell part;cytoplasm;cytoplasmic part;cytosol;extracellular membrane-bounded organelle;extracellular organelle;extracellular region part;extracellular vesicular exosome;integral to membrane;integral to plasma membrane;intracellular membrane-bounded organelle;intracellular non-membrane-bounded organelle;intracellular organelle;intracellular organel…	amine metabolic process;amine transport;amino acid transport;anatomical structure development;biological regulation;cell differentiation;cell motility;cellular amino acid metabolic process;cellular component assembly;cellular component movement;cellular component organization;cellular ketone metabolic process;cellular metabolic process;cellular nitrogen compound metabolic process;cellular process…	cell part;cytoplasm;cytosol;extracellular organelle;intracellular membrane-bounded organelle;intracellular non-membrane-bounded organelle;intracellular organelle;membrane;nucleolus;nucleus;organelle;plasma membrane;vesicle	Protein digestion and absorption	AA_permease_2	ACATTCC,MIR-1,MIR-206;ACCATTT,MIR-522;ACEVEDO_FGFR1_TARGETS_IN_PROSTATE_CANCER_MODEL_DN;ACEVEDO_LIVER_CANCER_DN;ACEVEDO_LIVER_TUMOR_VS_NORMAL_ADJACENT_TISSUE_DN;ACEVEDO_NORMAL_TISSUE_ADJACENT_TO_LIVER_TUMOR_DN;ACTIVE_TRANSMEMBRANE_TRANSPORTER_ACTIVITY;AKT_UP.V1_DN;AKT_UP_MTOR_DN.V1_DN;ALK_DN.V1_UP;AMINE_METABOLIC_PROCESS;AMINE_TRANSMEMBRANE_TRANSPORTER_ACTIVITY;AMINE_TRANSPORT;AMINO_ACID_AND_DERI…	Amino-acidtransport;Antiport;Cellmembrane;Completeproteome;Cytoplasm;Developmentalprotein;Differentiation;Directproteinsequencing;Diseasemutation;Disulfidebond;Glycoprotein;Isopeptidebond;Membrane;Neurogenesis;Phosphoprotein;Polymorphism;Proteomicsidentification;Referenceproteome;Transmembrane;Transmembranehelix;Transport;Ublconjugation		GO:0000820;GO:0000821;GO:0002376;GO:0003333;GO:0006082;GO:0006461;GO:0006520;GO:0006521;GO:0006807;GO:0006810;GO:0006811;GO:0006865;GO:0006928;GO:0007399;GO:0007596;GO:0007599;GO:0008152;GO:0009308;GO:0009987;GO:0010565;GO:0015801;GO:0015802;GO:0015803;GO:0015804;GO:0015807;GO:0015820;GO:0015823;GO:0015827;GO:0015837;GO:0015849;GO:0016043;GO:0016477;GO:0019222;GO:0019752;GO:0022607;GO:0030154;GO:…	GO:0003823;GO:0005215;GO:0005275;GO:0005342;GO:0005488;GO:0015171;GO:0015173;GO:0015174;GO:0015175;GO:0015179;GO:0015190;GO:0015192;GO:0015196;GO:0015291;GO:0015297;GO:0022804;GO:0022857;GO:0022891;GO:0022892;GO:0042277;GO:0042605;GO:0046943	GO:0005634;GO:0005730;GO:0005737;GO:0005829;GO:0005886;GO:0005887;GO:0016020;GO:0016021;GO:0016323;GO:0016324;GO:0031224;GO:0031226;GO:0031982;GO:0031988;GO:0043226;GO:0043227;GO:0043228;GO:0043229;GO:0043230;GO:0043231;GO:0043232;GO:0044421;GO:0044422;GO:0044424;GO:0044425;GO:0044428;GO:0044444;GO:0044446;GO:0044459;GO:0044464;GO:0065010;GO:0070062	GO:0002376;GO:0006082;GO:0006461;GO:0006520;GO:0006807;GO:0006810;GO:0006811;GO:0006865;GO:0006928;GO:0008152;GO:0009308;GO:0009987;GO:0015837;GO:0015849;GO:0016043;GO:0022607;GO:0030154;GO:0032501;GO:0032502;GO:0034641;GO:0040011;GO:0042180;GO:0044237;GO:0044238;GO:0044281;GO:0048856;GO:0048870;GO:0050817;GO:0050878;GO:0051234;GO:0055085;GO:0065003;GO:0065007	GO:0005634;GO:0005730;GO:0005737;GO:0005829;GO:0005886;GO:0016020;GO:0031982;GO:0043226;GO:0043229;GO:0043230;GO:0043231;GO:0043232;GO:0044464	ko04974	+	+	6	6	6	12.4	12.4	12.4	55.01	0	7244700000	51	1.88775	0.163908	-0.704778	-2.19245
29.5862	29.8681	29.7991	29.5837	30.1988	28.9253	28.4971	29.3108	27.573	28.331	27.7266	27.6186	28.0213	28.24	28.475				anatomical structure development;cell differentiation;cellular developmental process;cellular process;developmental process;epithelial cell differentiation;muscle organ development;muscle structure development;organ development		cell part;cytoplasm;intracellular part	anatomical structure development;cell differentiation;cellular process;developmental process	cell part;cytoplasm		Calponin;CH	ACEVEDO_FGFR1_TARGETS_IN_PROSTATE_CANCER_MODEL_DN;AMIT_EGF_RESPONSE_120_HELA;ANATOMICAL_STRUCTURE_DEVELOPMENT;APRELIKOVA_BRCA1_TARGETS;ATM_DN.V1_DN;BCAT_BILD_ET_AL_UP;BECKER_TAMOXIFEN_RESISTANCE_UP;BERENJENO_TRANSFORMED_BY_RHOA_REVERSIBLY_DN;BERENJENO_TRANSFORMED_BY_RHOA_UP;BERTUCCI_MEDULLARY_VS_DUCTAL_BREAST_CANCER_DN;BLALOCK_ALZHEIMERS_DISEASE_UP;BMI1_DN.V1_UP;BMI1_DN_MEL18_DN.V1_UP;BROWNE_HCMV…	Acetylation;Actin-binding;Completeproteome;Cytoplasm;Muscleprotein;Phosphoprotein;Polymorphism;Proteomicsidentification;Referenceproteome		GO:0007517;GO:0009987;GO:0030154;GO:0030855;GO:0032502;GO:0048513;GO:0048856;GO:0048869;GO:0061061		GO:0005737;GO:0044424;GO:0044464	GO:0009987;GO:0030154;GO:0032502;GO:0048856	GO:0005737;GO:0044464		+	+	12	12	12	61.7	61.7	61.7	22.611	0	9576900000	84	2.4452	0.0912857	-1.27975	-3.08746
30.4009	30.3168	30.4022	30.6803	30.5687	29.218	30.3626	30.0679	28.8963	29.9742	30.1823	29.7874	29.9499	30.3705	28.8556				actin crosslink formation;actin cytoskeleton organization;actin filament bundle assembly;actin filament organization;actin filament-based process;axon guidance;biological regulation;cellular component assembly;cellular component assembly at cellular level;cellular component organization;cellular component organization at cellular level;cellular component organization or biogenesis;cellular compon…	binding;carbohydrate binding;catalytic activity;chondroitin sulfate binding;glycosaminoglycan binding;hydrolase activity;hydrolase activity, acting on carbon-nitrogen (but not peptide) bonds;pattern binding;polysaccharide binding;protein binding;protein domain specific binding;SH3 domain binding	cell body;cell part;cell projection;cell projection part;cytoplasmic membrane-bounded vesicle;cytoplasmic part;cytoplasmic vesicle;cytoskeletal part;cytosol;exocytic vesicle;extracellular region part;extracellular space;filamentous actin;growth cone;intracellular membrane-bounded organelle;intracellular organelle;intracellular organelle part;intracellular part;lamellipodium;macromolecular complex…	biological regulation;cellular component assembly;cellular component organization;cellular process;cytoskeleton organization;locomotion;macromolecular complex assembly;organelle organization;protein complex assembly;response to chemical stimulus;response to external stimulus;response to stimulus;response to stress	cell body;cell part;cell projection;cytoplasmic membrane-bounded vesicle;cytosol;extracellular space;intracellular membrane-bounded organelle;intracellular organelle;macromolecular complex;organelle;protein complex;site of polarized growth;vesicle		Amidohydro_1	AACTTT_UNKNOWN;ACEVEDO_METHYLATED_IN_LIVER_CANCER_DN;AGGGCCA,MIR-328;ALCALAY_AML_BY_NPM1_LOCALIZATION_UP;ANATOMICAL_STRUCTURE_DEVELOPMENT;ATACCTC,MIR-202;ATGTTTC,MIR-494;AZARE_NEOPLASTIC_TRANSFORMATION_BY_STAT3_DN;BAELDE_DIABETIC_NEPHROPATHY_DN;BASAKI_YBX1_TARGETS_UP;BENPORATH_MYC_MAX_TARGETS;BENPORATH_NANOG_TARGETS;BENPORATH_NOS_TARGETS;BENPORATH_OCT4_TARGETS;BENPORATH_SOX2_TARGETS;BERENJENO_TRA…	3D-structure;Alternativesplicing;Cellprojection;Completeproteome;Cytoplasm;Directproteinsequencing;Nitration;Phosphoprotein;Polymorphism;Proteomicsidentification;Referenceproteome		GO:0006461;GO:0006935;GO:0006950;GO:0006996;GO:0007010;GO:0007015;GO:0007411;GO:0009605;GO:0009611;GO:0009987;GO:0010033;GO:0010975;GO:0010976;GO:0010977;GO:0016043;GO:0022607;GO:0030029;GO:0030036;GO:0030334;GO:0030336;GO:0031344;GO:0031345;GO:0031346;GO:0032879;GO:0034097;GO:0040011;GO:0040012;GO:0040013;GO:0042221;GO:0042330;GO:0043933;GO:0044087;GO:0045595;GO:0045664;GO:0048518;GO:0048519;GO:…	GO:0001871;GO:0003824;GO:0005488;GO:0005515;GO:0005539;GO:0016787;GO:0016810;GO:0017124;GO:0019904;GO:0030246;GO:0030247;GO:0035374	GO:0005615;GO:0005829;GO:0016023;GO:0030027;GO:0030133;GO:0030426;GO:0030427;GO:0031410;GO:0031941;GO:0031982;GO:0031988;GO:0032991;GO:0042995;GO:0043226;GO:0043227;GO:0043229;GO:0043231;GO:0043234;GO:0044297;GO:0044421;GO:0044422;GO:0044424;GO:0044430;GO:0044444;GO:0044446;GO:0044463;GO:0044464;GO:0070382	GO:0006461;GO:0006950;GO:0006996;GO:0007010;GO:0009605;GO:0009987;GO:0016043;GO:0022607;GO:0040011;GO:0042221;GO:0050896;GO:0065003;GO:0065007	GO:0005615;GO:0005829;GO:0016023;GO:0030427;GO:0031982;GO:0032991;GO:0042995;GO:0043226;GO:0043229;GO:0043231;GO:0043234;GO:0044297;GO:0044464		+	+	52	3	0	86.5	6.8	0	61.963	0	29019000000	159	1.57417	0.186902	-0.769958	-2.00448
26.469	26.1355	26.6562	26.4488	26.391	25.3998	24.1799	25.181	25.3112	25.6129	25.1972	25.6933	25.7212	25.2531	25.3707						cell part;intracellular membrane-bounded organelle;intracellular non-membrane-bounded organelle;intracellular organelle;intracellular organelle part;intracellular part;membrane;membrane-bounded organelle;non-membrane-bounded organelle;nuclear part;nucleolus;nucleus;organelle;organelle part;plasma membrane		cell part;intracellular membrane-bounded organelle;intracellular non-membrane-bounded organelle;intracellular organelle;membrane;nucleolus;nucleus;organelle;plasma membrane		SURF2	ALFANO_MYC_TARGETS;BRUINS_UVC_RESPONSE_LATE;BUYTAERT_PHOTODYNAMIC_THERAPY_STRESS_DN;chr9q33;ENK_UV_RESPONSE_EPIDERMIS_UP;GCM_ING1;GOLDRATH_EFF_VS_MEMORY_CD8_TCELL_DN;GOLDRATH_NAIVE_VS_EFF_CD8_TCELL_UP;GRADE_COLON_CANCER_UP;GSE10463_CD40L_AND_VA347_VS_CD40L_IN_DC_DN;GSE13485_DAY1_VS_DAY21_YF17D_VACCINE_PBMC_DN;GSE15750_WT_VS_TRAF6KO_DAY10_EFF_CD8_TCELL_UP;GSE17721_0.5H_VS_4H_GARDIQUIMOD_BMDM_UP;GS…	Completeproteome;Phosphoprotein;Polymorphism;Referenceproteome				GO:0005634;GO:0005730;GO:0005886;GO:0016020;GO:0043226;GO:0043227;GO:0043228;GO:0043229;GO:0043231;GO:0043232;GO:0044422;GO:0044424;GO:0044428;GO:0044446;GO:0044464		GO:0005634;GO:0005730;GO:0005886;GO:0016020;GO:0043226;GO:0043229;GO:0043231;GO:0043232;GO:0044464		+	+	7	7	7	35.2	35.2	35.2	29.647	0	1448700000	12	2.91013	0.0870769	-1.28313	-3.53355
27.2407	26.8821	26.5241	26.884	26.8314	25.9896	25.4684	26.2521	25.5456	25.1905	26.4713	26.4982	25.1144	26.4472	26.8381				biosynthetic process;cellular biosynthetic process;cellular macromolecule biosynthetic process;cellular macromolecule metabolic process;cellular metabolic process;cellular process;cellular protein metabolic process;macromolecule biosynthetic process;macromolecule metabolic process;metabolic process;primary metabolic process;protein metabolic process;translation	5S rRNA binding;binding;nucleic acid binding;RNA binding;rRNA binding;structural constituent of ribosome;structural molecule activity	cell part;cytoplasmic part;intracellular non-membrane-bounded organelle;intracellular organelle;intracellular part;macromolecular complex;non-membrane-bounded organelle;organelle;ribonucleoprotein complex;ribosome	biosynthetic process;cellular metabolic process;cellular process;macromolecule metabolic process;metabolic process;primary metabolic process;protein metabolic process;translation	cell part;intracellular non-membrane-bounded organelle;intracellular organelle;macromolecular complex;organelle;ribonucleoprotein complex;ribosome		Ribosomal_L18_c;Ribosomal_L18p		Ribonucleoprotein;Ribosomalprotein		GO:0006412;GO:0008152;GO:0009058;GO:0009059;GO:0009987;GO:0019538;GO:0034645;GO:0043170;GO:0044237;GO:0044238;GO:0044249;GO:0044260;GO:0044267	GO:0003676;GO:0003723;GO:0003735;GO:0005198;GO:0005488;GO:0008097;GO:0019843	GO:0005840;GO:0030529;GO:0032991;GO:0043226;GO:0043228;GO:0043229;GO:0043232;GO:0044424;GO:0044444;GO:0044464	GO:0006412;GO:0008152;GO:0009058;GO:0009987;GO:0019538;GO:0043170;GO:0044237;GO:0044238	GO:0005840;GO:0030529;GO:0032991;GO:0043226;GO:0043229;GO:0043232;GO:0044464		+	+	45	2	2	80.5	4.3	4.3	35.203	0	1821800000	23	3.15542	0.0778182	-1.18321	-3.67656
29.5752	29.558	29.6329	29.6763	29.5563	26.0612	24.9796	25.0776	25.7062	29.6299	25.1438	25.4328	24.8996	24.8328	29.3301				actin cytoskeleton organization;actin cytoskeleton reorganization;actin filament-based process;biological regulation;cellular component organization;cellular component organization at cellular level;cellular component organization or biogenesis;cellular component organization or biogenesis at cellular level;cellular macromolecule metabolic process;cellular metabolic process;cellular process;cellu…	adenyl nucleotide binding;adenyl ribonucleotide binding;ATP binding;binding;catalytic activity;cation binding;ion binding;kinase activity;magnesium ion binding;metal ion binding;nucleotide binding;phosphotransferase activity, alcohol group as acceptor;protein kinase activity;protein serine/threonine kinase activity;purine nucleotide binding;purine ribonucleoside triphosphate binding;purine ribonu…	cell leading edge;cell part;cytoplasm;intracellular part	biological regulation;cellular component organization;cellular metabolic process;cellular process;cytoskeleton organization;macromolecule metabolic process;macromolecule modification;metabolic process;organelle organization;phosphorus metabolic process;primary metabolic process;protein metabolic process;protein modification process;protein phosphorylation;response to stimulus;signal transduction	cell leading edge;cell part;cytoplasm		C1_1;CNH;DMPK_coil;PH;Pkinase;Pkinase_C	ACTIN_CYTOSKELETON_ORGANIZATION_AND_BIOGENESIS;ACTIN_FILAMENT_BASED_PROCESS;ADENYL_NUCLEOTIDE_BINDING;ADENYL_RIBONUCLEOTIDE_BINDING;ATP_BINDING;BIOPOLYMER_METABOLIC_PROCESS;BIOPOLYMER_MODIFICATION;CELLULAR_MACROMOLECULE_METABOLIC_PROCESS;CELLULAR_PROTEIN_METABOLIC_PROCESS;CHEMNITZ_RESPONSE_TO_PROSTAGLANDIN_E2_DN;chr11q13;CUI_TCF21_TARGETS_2_DN;CYTOSKELETON_ORGANIZATION_AND_BIOGENESIS;GSE14308_TH2…	ATP-binding;Coiledcoil;Completeproteome;Cytoplasm;Kinase;Magnesium;Metal-binding;Nucleotide-binding;Phosphoprotein;Polymorphism;Referenceproteome;Serine/threonine-proteinkinase;Transferase;Zinc;Zinc-finger		GO:0006464;GO:0006468;GO:0006793;GO:0006796;GO:0006996;GO:0007010;GO:0007165;GO:0008152;GO:0009987;GO:0016043;GO:0016310;GO:0019538;GO:0030029;GO:0030036;GO:0031532;GO:0035556;GO:0043170;GO:0043412;GO:0044237;GO:0044238;GO:0044260;GO:0044267;GO:0050789;GO:0050794;GO:0050896;GO:0051716;GO:0065007;GO:0071840;GO:0071841;GO:0071842	GO:0000166;GO:0000287;GO:0003824;GO:0004672;GO:0004674;GO:0005488;GO:0005524;GO:0016301;GO:0016740;GO:0016772;GO:0016773;GO:0017076;GO:0030554;GO:0032553;GO:0032555;GO:0032559;GO:0035639;GO:0043167;GO:0043169;GO:0046872	GO:0005737;GO:0031252;GO:0044424;GO:0044464	GO:0006464;GO:0006468;GO:0006793;GO:0006996;GO:0007010;GO:0007165;GO:0008152;GO:0009987;GO:0016043;GO:0019538;GO:0043170;GO:0043412;GO:0044237;GO:0044238;GO:0050896;GO:0065007	GO:0005737;GO:0031252;GO:0044464		+	+	8	8	8	6.7	6.7	6.7	172.46	0	8135700000	11	2.31387	0.0934286	-3.30881	-3.45142
28.2901	27.9891	27.852	24.8573	27.6911	25.1885	23.7324	24.7241	26.709	25.7732	25.7726	23.4175	24.062	26.3454	25.0043				anatomical structure homeostasis;anatomical structure morphogenesis;biological regulation;cell morphogenesis;cell morphogenesis involved in differentiation;cellular component morphogenesis;cellular component organization;cellular component organization or biogenesis;cellular developmental process;cellular process;developmental process;digestive system process;epithelial cell morphogenesis;epithel…		cell part;integral to membrane;intrinsic to membrane;membrane;membrane part;plasma membrane	anatomical structure morphogenesis;biological regulation;cell morphogenesis;cellular component morphogenesis;cellular component organization;cellular process;developmental process;homeostatic process;multicellular organismal process	cell part;membrane;plasma membrane		V-set	chrxq22;GGGYGTGNY_UNKNOWN;GSE11057_PBMC_VS_MEM_CD4_TCELL_DN;GSE14769_UNSTIM_VS_20MIN_LPS_BMDM_UP;GSE18791_CTRL_VS_NEWCASTLE_VIRUS_DC_1H_UP;GSE18791_CTRL_VS_NEWCASTLE_VIRUS_DC_6H_UP;GSE18791_UNSTIM_VS_NEWCATSLE_VIRUS_DC_10H_DN;GSE25087_FETAL_VS_ADULT_TREG_DN;GSE32423_CTRL_VS_IL7_IL4_MEMORY_CD8_TCELL_DN;JAATINEN_HEMATOPOIETIC_STEM_CELL_DN;LEE_NAIVE_T_LYMPHOCYTE;NFE2L2.V2;TTGTTT_V$FOXO4_01;V$EFC_Q6;…	Alternativesplicing;Completeproteome;Disulfidebond;Glycoprotein;Immunoglobulindomain;Membrane;Polymorphism;Referenceproteome;Repeat;Signal;Transmembrane;Transmembranehelix		GO:0000902;GO:0000904;GO:0001894;GO:0003008;GO:0003382;GO:0009653;GO:0009987;GO:0010669;GO:0016043;GO:0022600;GO:0030277;GO:0032501;GO:0032502;GO:0032989;GO:0042592;GO:0048869;GO:0060249;GO:0065007;GO:0065008;GO:0071840		GO:0005886;GO:0016020;GO:0016021;GO:0031224;GO:0044425;GO:0044464	GO:0000902;GO:0009653;GO:0009987;GO:0016043;GO:0032501;GO:0032502;GO:0032989;GO:0042592;GO:0065007	GO:0005886;GO:0016020;GO:0044464		+	+	1	1	1	2.6	2.6	2.6	41.811	0.0047755	3574200000	8	1.52188	0.141109	-2.11047	-2.34042
28.7138	26.4688	25.361	28.7231	28.8275	23.709	25.5727	25.5071	25.2678	24.8251	26.0726	25.3421	23.864	24.7239	24.4671				acylglycerol biosynthetic process;acylglycerol metabolic process;alcohol catabolic process;alcohol metabolic process;alditol catabolic process;alditol metabolic process;biological regulation;biosynthetic process;carbohydrate catabolic process;carbohydrate metabolic process;carboxylic acid biosynthetic process;carboxylic acid metabolic process;catabolic process;cellular biosynthetic process;cellul…	binding;catalytic activity;channel regulator activity;coenzyme binding;cofactor binding;glycerol-3-phosphate dehydrogenase [NAD+] activity;ion channel binding;NAD binding;nucleotide binding;oxidoreductase activity;oxidoreductase activity, acting on CH-OH group of donors;oxidoreductase activity, acting on the CH-OH group of donors, NAD or NADP as acceptor;protein binding;sodium channel regulator a…	cell part;cytoplasmic part;cytosol;extracellular membrane-bounded organelle;extracellular organelle;extracellular region part;extracellular vesicular exosome;glycerol-3-phosphate dehydrogenase complex;intracellular part;macromolecular complex;membrane;membrane-bounded organelle;membrane-bounded vesicle;organelle;plasma membrane;protein complex;vesicle	alcohol metabolic process;biological regulation;biosynthetic process;carbohydrate metabolic process;catabolic process;cellular ketone metabolic process;cellular lipid metabolic process;cellular metabolic process;cellular nitrogen compound metabolic process;cellular process;cofactor metabolic process;glycerol ether metabolic process;heterocycle metabolic process;lipid metabolic process;metabolic p…	cell part;cytosol;extracellular organelle;macromolecular complex;membrane;organelle;plasma membrane;protein complex;vesicle	Glycerophospholipid metabolism	NAD_Gly3P_dh_C;NAD_Gly3P_dh_N	ACGCACA,MIR-210;ACTAYRNNNCCCR_UNKNOWN;ACTGTAG,MIR-139;ALFANO_MYC_TARGETS;BASAKI_YBX1_TARGETS_DN;BENPORATH_ES_WITH_H3K27ME3;BILD_MYC_ONCOGENIC_SIGNATURE;BMI1_DN.V1_DN;CAGGTG_V$E12_Q6;CHARAFE_BREAST_CANCER_LUMINAL_VS_BASAL_UP;CHARAFE_BREAST_CANCER_LUMINAL_VS_MESENCHYMAL_UP;CHIANG_LIVER_CANCER_SUBCLASS_PROLIFERATION_UP;chr3p22;DOANE_BREAST_CANCER_CLASSES_UP;DODD_NASOPHARYNGEAL_CARCINOMA_UP;FARMER_BR…	3D-structure;Brugadasyndrome;Completeproteome;Cytoplasm;Diseasemutation;NAD;Oxidoreductase;Polymorphism;Proteomicsidentification;Referenceproteome		GO:0001932;GO:0001933;GO:0002027;GO:0002028;GO:0003254;GO:0005975;GO:0006066;GO:0006071;GO:0006072;GO:0006082;GO:0006139;GO:0006629;GO:0006638;GO:0006639;GO:0006641;GO:0006644;GO:0006650;GO:0006654;GO:0006662;GO:0006732;GO:0006733;GO:0006734;GO:0006753;GO:0006793;GO:0006796;GO:0006807;GO:0006937;GO:0006942;GO:0008016;GO:0008152;GO:0008610;GO:0008654;GO:0009056;GO:0009058;GO:0009117;GO:0009892;GO:…	GO:0000166;GO:0003824;GO:0004367;GO:0005488;GO:0005515;GO:0016247;GO:0016491;GO:0016614;GO:0016616;GO:0017080;GO:0044325;GO:0048037;GO:0050662;GO:0051287	GO:0005829;GO:0005886;GO:0009331;GO:0016020;GO:0031982;GO:0031988;GO:0032991;GO:0043226;GO:0043227;GO:0043230;GO:0043234;GO:0044421;GO:0044424;GO:0044444;GO:0044464;GO:0065010;GO:0070062	GO:0005975;GO:0006066;GO:0006082;GO:0006139;GO:0006629;GO:0006662;GO:0006793;GO:0006807;GO:0008152;GO:0009056;GO:0009058;GO:0009117;GO:0009987;GO:0031399;GO:0034641;GO:0042180;GO:0044237;GO:0044238;GO:0044255;GO:0044281;GO:0046483;GO:0051049;GO:0051186;GO:0055086;GO:0065007	GO:0005829;GO:0005886;GO:0016020;GO:0031982;GO:0032991;GO:0043226;GO:0043230;GO:0043234;GO:0044464	ko00564	+	+	4	4	4	13.4	13.4	13.4	38.418	0	4832100000	10	1.97876	0.0970588	-2.64249	-2.9514
27.4778	27.768	27.1206	26.8881	27.3692	25.2885	25.2039	27.0042	26.8577	24.7372	27.2024	26.7469	24.3406	26.626	26.5004						cell part;intracellular membrane-bounded organelle;intracellular organelle;intracellular organelle part;intracellular part;membrane-bounded organelle;nuclear part;nucleoplasm;nucleus;organelle;organelle part		cell part;intracellular membrane-bounded organelle;intracellular organelle;nucleoplasm;nucleus;organelle		DUF4660		Alternativesplicing;Completeproteome;Phosphoprotein;Referenceproteome				GO:0005634;GO:0005654;GO:0043226;GO:0043227;GO:0043229;GO:0043231;GO:0044422;GO:0044424;GO:0044428;GO:0044446;GO:0044464		GO:0005634;GO:0005654;GO:0043226;GO:0043229;GO:0043231;GO:0044464		+	+	4	4	4	18.1	18.1	18.1	20.599	0	2152900000	43	1.82405	0.127238	-1.50644	-2.56085
26.489	26.456	27.0508	26.6036	26.7347	26.3682	26.0488	24.8633	26.6204	25.0063	26.1675	23.9461	25.8608	26.3131	25.6659				biosynthetic process;cellular biosynthetic process;cellular component disassembly;cellular component disassembly at cellular level;cellular component organization;cellular component organization at cellular level;cellular component organization or biogenesis;cellular component organization or biogenesis at cellular level;cellular macromolecular complex disassembly;cellular macromolecular complex …		cell part;cytoplasmic part;intracellular non-membrane-bounded organelle;intracellular organelle;intracellular organelle part;intracellular part;macromolecular complex;membrane;mitochondrial inner membrane;mitochondrial membrane;mitochondrial part;non-membrane-bounded organelle;organelle;organelle inner membrane;organelle membrane;organelle part;ribonucleoprotein complex;ribosome	biosynthetic process;cellular component disassembly;cellular component organization;cellular metabolic process;cellular process;macromolecule metabolic process;metabolic process;mitochondrial translation;mitochondrion organization;organelle organization;primary metabolic process;protein metabolic process;translation;translational elongation;translational initiation	cell part;intracellular non-membrane-bounded organelle;intracellular organelle;macromolecular complex;membrane;organelle;ribonucleoprotein complex;ribosome		Ribosomal_L30	BILANGES_RAPAMYCIN_SENSITIVE_VIA_TSC1_AND_TSC2;chr2q11;DODD_NASOPHARYNGEAL_CARCINOMA_DN;EIF4E_UP;FULCHER_INFLAMMATORY_RESPONSE_LECTIN_VS_LPS_DN;GARY_CD5_TARGETS_DN;GCM_NF2;GOLDRATH_NAIVE_VS_MEMORY_CD8_TCELL_UP;GSE11924_TFH_VS_TH17_CD4_TCELL_DN;GSE11924_TH1_VS_TH2_CD4_TCELL_UP;GSE13485_DAY3_VS_DAY7_YF17D_VACCINE_PBMC_UP;GSE17721_0.5H_VS_8H_LPS_BMDM_UP;GSE17721_0.5H_VS_8H_POLYIC_BMDM_UP;GSE17721_CT…	3D-structure;Alternativesplicing;Completeproteome;Mitochondrion;Polymorphism;Referenceproteome;Ribonucleoprotein;Ribosomalprotein;Transitpeptide	39S ribosomal subunit, mitochondrial;55S ribosome, mitochondrial	GO:0006412;GO:0006413;GO:0006414;GO:0006415;GO:0006996;GO:0007005;GO:0008152;GO:0009058;GO:0009059;GO:0009987;GO:0016043;GO:0019538;GO:0022411;GO:0032543;GO:0032984;GO:0034621;GO:0034623;GO:0034645;GO:0043170;GO:0043241;GO:0043624;GO:0043933;GO:0044237;GO:0044238;GO:0044249;GO:0044260;GO:0044267;GO:0070124;GO:0070125;GO:0070126;GO:0071822;GO:0071840;GO:0071841;GO:0071842;GO:0071845		GO:0005743;GO:0005840;GO:0016020;GO:0019866;GO:0030529;GO:0031090;GO:0031966;GO:0032991;GO:0043226;GO:0043228;GO:0043229;GO:0043232;GO:0044422;GO:0044424;GO:0044429;GO:0044444;GO:0044446;GO:0044464	GO:0006412;GO:0006413;GO:0006414;GO:0006996;GO:0007005;GO:0008152;GO:0009058;GO:0009987;GO:0016043;GO:0019538;GO:0022411;GO:0032543;GO:0043170;GO:0044237;GO:0044238	GO:0005840;GO:0016020;GO:0030529;GO:0032991;GO:0043226;GO:0043229;GO:0043232;GO:0044464		+	+	3	3	3	29.2	29.2	29.2	18.546	0	1477500000	6	1.34319	0.186028	-0.885396	-1.86844
27.043	27.4875	27.1736	26.0858	27.6125	26.6102	25.5194	26.0142	25.2398	26.0527	25.2939	24.9943	25.5561	25.3363	25.8303				biological regulation;biosynthetic process;cellular biosynthetic process;cellular macromolecule metabolic process;cellular metabolic process;cellular nitrogen compound metabolic process;cellular process;gene expression;macromolecule metabolic process;metabolic process;nitrogen compound metabolic process;nucleic acid metabolic process;nucleobase-containing compound metabolic process;primary metabo…		cell part;cytoplasm;intracellular organelle part;intracellular part;nuclear part;nucleoplasm;organelle part	biological regulation;biosynthetic process;cellular metabolic process;cellular nitrogen compound metabolic process;cellular process;macromolecule metabolic process;metabolic process;nitrogen compound metabolic process;nucleobase-containing compound metabolic process;primary metabolic process;RNA metabolic process;transcription initiation, DNA-dependent	cell part;cytoplasm;nucleoplasm		DUF1875	AAAGGGA,MIR-204,MIR-211;ACTGTGA,MIR-27A,MIR-27B;BUYTAERT_PHOTODYNAMIC_THERAPY_STRESS_UP;CACTGTG,MIR-128A,MIR-128B;CAGCTG_V$AP4_Q5;CHEN_HOXA5_TARGETS_9HR_UP;chr10q22;CREIGHTON_ENDOCRINE_THERAPY_RESISTANCE_3;CSR_EARLY_UP.V1_UP;CTCAAGA,MIR-526B;GGCAGAC,MIR-346;GGTGTGT,MIR-329;GSE10094_LCMV_VS_LISTERIA_IND_EFF_CD4_TCELL_UP;GSE12366_PLASMA_CELL_VS_NAIVE_BCELL_UP;GSE17580_TREG_VS_TEFF_S_MANSONI_INF_DN;…	Alternativesplicing;Coiledcoil;Completeproteome;Cytoplasm;Nucleus;Phosphoprotein;Referenceproteome;Transcription;Transcriptionregulation		GO:0006139;GO:0006352;GO:0006355;GO:0006367;GO:0006807;GO:0008152;GO:0009058;GO:0009889;GO:0009987;GO:0010467;GO:0010468;GO:0010556;GO:0016070;GO:0019219;GO:0019222;GO:0031323;GO:0031326;GO:0032774;GO:0034641;GO:0043170;GO:0044237;GO:0044238;GO:0044249;GO:0044260;GO:0050789;GO:0050794;GO:0051171;GO:0051252;GO:0060255;GO:0065007;GO:0080090;GO:0090304;GO:2000112		GO:0005654;GO:0005737;GO:0044422;GO:0044424;GO:0044428;GO:0044446;GO:0044464	GO:0006139;GO:0006352;GO:0006807;GO:0008152;GO:0009058;GO:0009987;GO:0016070;GO:0034641;GO:0043170;GO:0044237;GO:0044238;GO:0065007	GO:0005654;GO:0005737;GO:0044464		+	+	4	4	4	19.9	19.9	19.9	32.377	0	1939000000	15	1.9832	0.131273	-1.19323	-2.60305
29.2665	29.5242	29.5654	29.5741	29.3528	28.9484	28.8721	28.4446	28.8424	29.2979	29.0393	28.7327	29.1591	28.8776	29.2511												Acetylation;Completeproteome;Proteomicsidentification;Referenceproteome	Spliceosome							+	+	12	12	12	58.5	58.5	58.5	18.419	0	11189000000	81	2.31046	0.148538	-0.575564	-2.30611
28.7368	28.7971	28.9202	28.8383	28.6703	28.1228	28.581	28.2476	27.6246	28.6602	28.2278	28.0391	28.7629	28.709	28.219					binding;cation binding;ion binding;metal ion binding;transition metal ion binding;zinc ion binding					LIM	AGTCAGC,MIR-345;CACTGCC,MIR-34A,MIR-34C,MIR-449;chr17q23;CTACCTC,LET-7A,LET-7B,LET-7C,LET-7D,LET-7E,LET-7F,MIR-98,LET-7G,LET-7I;CTCAGGG,MIR-125B,MIR-125A;CTTTGCA,MIR-527;ESC_V6.5_UP_EARLY.V1_UP;ESC_V6.5_UP_LATE.V1_UP;GGGCGGR_V$SP1_Q6;GINESTIER_BREAST_CANCER_20Q13_AMPLIFICATION_DN;GINESTIER_BREAST_CANCER_ZNF217_AMPLIFIED_DN;GNF2_CD48;GNF2_CD53;GNF2_PTPN6;GSE10239_NAIVE_VS_MEMORY_CD8_TCELL_UP;GSE11…	3D-structure;Acetylation;Completeproteome;LIMdomain;Metal-binding;Proteomicsidentification;Referenceproteome;Zinc			GO:0005488;GO:0008270;GO:0043167;GO:0043169;GO:0046872;GO:0046914					+	+	10	9	9	91.3	85.8	85.8	14.07	0	7713600000	108	1.68193	0.188178	-0.545283	-1.88071
28.1442	28.5754	28.2533	28.374	27.6115	28.0462	28.2629	25.8621	25.2598	25.7893	28.261	24.9576	27.8051	26.875	28.0544					binding;nucleic acid binding;RNA binding;translation elongation factor activity;translation factor activity, nucleic acid binding	cell part;cytoplasmic part;eukaryotic translation elongation factor 1 complex;intracellular part;macromolecular complex;protein complex		cell part;macromolecular complex;protein complex		EF-1_beta_acid;EF1_GNE	AGUIRRE_PANCREATIC_CANCER_COPY_NUMBER_UP;BENPORATH_EED_TARGETS;BLALOCK_ALZHEIMERS_DISEASE_UP;CAIRO_HEPATOBLASTOMA_CLASSES_UP;CASORELLI_APL_SECONDARY_VS_DE_NOVO_DN;CHOW_RASSF1_TARGETS_DN;chr8q24;CYTOPLASM;CYTOPLASMIC_PART;DACOSTA_UV_RESPONSE_VIA_ERCC3_UP;DAIRKEE_CANCER_PRONE_RESPONSE_BPA_E2;DARWICHE_PAPILLOMA_RISK_HIGH_UP;DARWICHE_PAPILLOMA_RISK_LOW_UP;DARWICHE_SKIN_TUMOR_PROMOTER_DN;DARWICHE_SQUA…	Elongationfactor;Proteinbiosynthesis			GO:0003676;GO:0003723;GO:0003746;GO:0005488;GO:0008135	GO:0005853;GO:0032991;GO:0043234;GO:0044424;GO:0044444;GO:0044464		GO:0032991;GO:0043234;GO:0044464		+	+	23	1	0	31.1	3.8	0	60.882	0	4356900000	31	1.35971	0.170386	-1.54759	-2.0722
27.1983	26.9672	27.1768	27.2937	27.7085	26.4328	26.5404	26.5334	26.0668	26.6856	27.44	26.7365	26.8935	24.5328	26.2947				biological regulation;biosynthetic process;cellular biosynthetic process;cellular macromolecule biosynthetic process;cellular macromolecule metabolic process;cellular metabolic process;cellular nitrogen compound metabolic process;cellular process;macromolecule biosynthetic process;macromolecule metabolic process;metabolic process;negative regulation of biological process;negative regulation of bi…	binding;cation binding;ion binding;metal ion binding;protein binding transcription factor activity;transcription cofactor activity;transcription corepressor activity;transcription factor binding transcription factor activity;transition metal ion binding;zinc ion binding	cell part;cytoplasm;extracellular region part;extracellular space;intracellular membrane-bounded organelle;intracellular organelle;intracellular part;membrane-bounded organelle;nucleus;organelle	biological regulation;biosynthetic process;cellular metabolic process;cellular nitrogen compound metabolic process;cellular process;macromolecule metabolic process;metabolic process;nitrogen compound metabolic process;nucleobase-containing compound metabolic process;primary metabolic process;RNA metabolic process	cell part;cytoplasm;extracellular space;intracellular membrane-bounded organelle;intracellular organelle;nucleus;organelle		LIM;PET	AAAGACA,MIR-511;ACEVEDO_FGFR1_TARGETS_IN_PROSTATE_CANCER_MODEL_DN;BENPORATH_NANOG_TARGETS;CHARAFE_BREAST_CANCER_LUMINAL_VS_BASAL_UP;chr3p26;CHYLA_CBFA2T3_TARGETS_DN;CTAWWWATA_V$RSRFC4_Q2;CTTTAAR_UNKNOWN;DAIRKEE_TERT_TARGETS_DN;DUTERTRE_ESTRADIOL_RESPONSE_24HR_DN;ENGELMANN_CANCER_PROGENITORS_UP;FORTSCHEGGER_PHF8_TARGETS_DN;GAUSSMANN_MLL_AF4_FUSION_TARGETS_E_UP;GOZGIT_ESR1_TARGETS_DN;GSE11864_CSF1_…	Alternativesplicing;Completeproteome;Cytoplasm;LIMdomain;Metal-binding;Nucleus;Phosphoprotein;Proteomicsidentification;Referenceproteome;Repeat;Repressor;Transcription;Transcriptionregulation;Zinc		GO:0000122;GO:0002230;GO:0002682;GO:0002697;GO:0002831;GO:0006139;GO:0006351;GO:0006355;GO:0006357;GO:0006807;GO:0008152;GO:0009058;GO:0009059;GO:0009889;GO:0009890;GO:0009892;GO:0009966;GO:0009967;GO:0009987;GO:0010468;GO:0010556;GO:0010558;GO:0010605;GO:0010611;GO:0010629;GO:0010646;GO:0010647;GO:0014743;GO:0016070;GO:0019219;GO:0019222;GO:0023051;GO:0023056;GO:0031323;GO:0031324;GO:0031326;GO:…	GO:0000988;GO:0000989;GO:0003712;GO:0003714;GO:0005488;GO:0008270;GO:0043167;GO:0043169;GO:0046872;GO:0046914	GO:0005615;GO:0005634;GO:0005737;GO:0043226;GO:0043227;GO:0043229;GO:0043231;GO:0044421;GO:0044424;GO:0044464	GO:0006139;GO:0006807;GO:0008152;GO:0009058;GO:0009987;GO:0016070;GO:0034641;GO:0043170;GO:0044237;GO:0044238;GO:0065007	GO:0005615;GO:0005634;GO:0005737;GO:0043226;GO:0043229;GO:0043231;GO:0044464		+	+	9	9	9	30.7	30.7	30.7	40.832	0	2643400000	46	3.02442	0.100696	-0.817089	-3.135
31.6651	31.973	31.9638	31.9685	31.9176	31.657	31.4123	31.4676	31.5865	31.5053	31.5621	31.1659	31.3745	31.6509	31.8936				biological regulation;cell cycle;cell cycle phase;cell cycle process;cell division;cell proliferation;cellular component organization;cellular component organization at cellular level;cellular component organization or biogenesis;cellular component organization or biogenesis at cellular level;cellular process;cellular response to stimulus;developmental process;intracellular signal transduction;mi…		cell part;cytoplasm;cytoplasmic part;cytoskeletal part;cytosol;intracellular organelle part;intracellular part;macromolecular complex;microtubule;nuclear part;nucleoplasm;organelle part;protein complex	biological regulation;cell cycle;cell division;cell proliferation;cellular component organization;cellular process;developmental process;mitosis;mitotic cell cycle;multicellular organismal development;multicellular organismal process;nuclear division;organelle fission;organelle organization;response to stimulus;signal transduction	cell part;cytoplasm;cytosol;macromolecular complex;nucleoplasm;protein complex		CS;Nudc_N	AGUIRRE_PANCREATIC_CANCER_COPY_NUMBER_UP;BHAT_ESR1_TARGETS_VIA_AKT1_UP;BLALOCK_ALZHEIMERS_DISEASE_UP;CACGTG_V$MYC_Q2;CASORELLI_ACUTE_PROMYELOCYTIC_LEUKEMIA_DN;CELL_PROLIFERATION_GO_0008283;chr1p35;CREIGHTON_ENDOCRINE_THERAPY_RESISTANCE_2;CSR_LATE_UP.V1_UP;CTGTTAC,MIR-194;DIAZ_CHRONIC_MEYLOGENOUS_LEUKEMIA_UP;GARY_CD5_TARGETS_DN;GSE1460_CD4_THYMOCYTE_VS_THYMIC_STROMAL_CELL_DN;GSE1460_DP_THYMOCYTE_V…	3D-structure;Acetylation;Cellcycle;Celldivision;Coiledcoil;Completeproteome;Cytoplasm;Cytoskeleton;Microtubule;Mitosis;Nucleus;Phosphoprotein;Referenceproteome		GO:0000278;GO:0000280;GO:0006996;GO:0007049;GO:0007067;GO:0007165;GO:0007264;GO:0007275;GO:0008283;GO:0009987;GO:0016043;GO:0022402;GO:0022403;GO:0032501;GO:0032502;GO:0035556;GO:0048285;GO:0050789;GO:0050794;GO:0050896;GO:0051301;GO:0051716;GO:0065007;GO:0071840;GO:0071841;GO:0071842		GO:0005654;GO:0005737;GO:0005829;GO:0005874;GO:0032991;GO:0043234;GO:0044422;GO:0044424;GO:0044428;GO:0044430;GO:0044444;GO:0044446;GO:0044464	GO:0000278;GO:0000280;GO:0006996;GO:0007049;GO:0007067;GO:0007165;GO:0007275;GO:0008283;GO:0009987;GO:0016043;GO:0032501;GO:0032502;GO:0048285;GO:0050896;GO:0051301;GO:0065007	GO:0005654;GO:0005737;GO:0005829;GO:0032991;GO:0043234;GO:0044464		+	+	26	26	26	62.5	62.5	62.5	38.242	0	64509000000	345	3.02141	0.169297	-0.371879	-2.14724
[truncated: 9 more columns]

## Sheet: GOBP down-regulated proteins
GOBP analysis of down-regulated proteins
Category	Term	Count (Number of genes)	P-Value
GOTERM_BP_DIRECT	translation	7	3.1E-4
GOTERM_BP_DIRECT	translational initiation	6	1.4E-4
GOTERM_BP_DIRECT	rRNA processing	4	4.3E-2
GOTERM_BP_DIRECT	mRNA splicing, via spliceosome	4	4.7E-2
GOTERM_BP_DIRECT	nuclear-transcribed mRNA catabolic process, nonsense-mediated decay	4	9.3E-3
GOTERM_BP_DIRECT	positive regulation of cell migration	4	2.9E-2
GOTERM_BP_DIRECT	SRP-dependent cotranslational protein targeting to membrane	4	4.8E-3
GOTERM_BP_DIRECT	viral transcription	4	7.9E-3
GOTERM_BP_DIRECT	mitochondrial translational elongation	4	3.6E-3
GOTERM_BP_DIRECT	mitochondrial translational termination	4	3.8E-3
GOTERM_BP_DIRECT	protection from natural killer cell mediated cytotoxicity	3	1.3E-4
GOTERM_BP_DIRECT	antigen processing and presentation of peptide antigen via MHC class I	3	5.3E-3
GOTERM_BP_DIRECT	negative regulation of translation	3	1.9E-2
GOTERM_BP_DIRECT	antigen processing and presentation of exogenous peptide antigen via MHC class I, TAP-dependent	3	2.2E-2
GOTERM_BP_DIRECT	response to estradiol	3	4.3E-2
GOTERM_BP_DIRECT	terminal web assembly	2	1.1E-2
GOTERM_BP_DIRECT	antigen processing and presentation of endogenous peptide antigen via MHC class I via ER pathway, TAP-independent	2	1.1E-2
GOTERM_BP_DIRECT	intestinal D-glucose absorption	2	1.4E-2
GOTERM_BP_DIRECT	regulation of microvillus length	2	2.5E-2
GOTERM_BP_DIRECT	regulation of ventricular cardiac muscle cell membrane depolarization	2	2.5E-2
GOTERM_BP_DIRECT	antigen processing and presentation of exogenous peptide antigen via MHC class I, TAP-independent	2	3.2E-2
GOTERM_BP_DIRECT	positive regulation of T cell mediated cytotoxicity	2	4.6E-2
GOTERM_BP_DIRECT	detection of bacterium	2	4.6E-2
