# Supplementary material for: The ubiquitin-conjugating enzyme UBE2K determines neurogenic potential through histone H3 in human embryonic stem cells
Source: Commun Biol. 2020 May 25;3:262. doi: 10.1038/s42003-020-0984-3 (PMC7248108; doi:10.1038/s42003-020-0984-3)
Supplement: Supplementary file 6 — Supplementary Data 4 [file 42003_2020_984_MOESM6_ESM.xlsx]

## Sheet: Table up-regulated (FDR<0.05)
Supplementary Data 4. Up-regulated proteins in UBE2K shRNA hESCs (FDR<0.05)

## Sheet: List up-regulated (FDR<0.05)
LFQ intensity test NT shRNA replicate 1	LFQ intensity test NT shRNA replicate 2	LFQ intensity test NT shRNA replicate 3	LFQ intensity test NT shRNA replicate 4	LFQ intensity test NT shRNA replicate 5	LFQ intensity UBE2K shRNA #1 replicate 1	LFQ intensity UBE2K shRNA #1 replicate 2	LFQ intensity UBE2K shRNA #1 replicate 3	LFQ intensity UBE2K shRNA #1 replicate 4	LFQ intensity UBE2K shRNA #1 replicate 5	LFQ intensity UBE2K shRNA #2 replicate 1	LFQ intensity UBE2K shRNA #2 replicate 2	LFQ intensity UBE2K shRNA #2 replicate 3	LFQ intensity UBE2K shRNA #2 replicate 4	LFQ intensity UBE2K shRNA #5 replicate 5	Only identified by site	Reverse	Potential contaminant	GOBP name	GOMF name	GOCC name	GOBP slim name	GOCC slim name	KEGG name	Pfam	GSEA	Keywords	Corum	GOBP	GOMF	GOCC	GOBP slim	GOCC slim	KEGG	Student's t-test Significant UBE2K shRNA #1_NT shRNA	Student's t-test Significant UBE2K shRNA #2_NT shRNA	Peptides	Razor + unique peptides	Unique peptides	Sequence coverage [%]	Unique + razor sequence coverage [%]	Unique sequence coverage [%]	Mol. weight [kDa]	Q-value	Intensity	MS/MS Count	-Log Student's t-test p-value Ube2k1_NT	Student's t-test q-value UBE2K shRNA#1_NT shRNA	Student's t-test Difference UBE2K shRNA#1_NT shRNA	Student's t-test Test statistic UBE2K shRNA#1_NT shRNA
23.7034	29.6505	24.9915	29.5722	29.867	30.7706	31.3544	31.4349	32.1372	30.9216	31.1627	31.7268	30.8154	30.6086	31.1595				biological regulation;cell redox homeostasis;cellular homeostasis;cellular process;homeostatic process;regulation of biological process;regulation of biological quality;regulation of cellular process	catalytic activity;isomerase activity		biological regulation;cellular homeostasis;cellular process;homeostatic process			Thioredoxin	APRELIKOVA_BRCA1_TARGETS;BAELDE_DIABETIC_NEPHROPATHY_DN;CAMP_UP.V1_UP;CASORELLI_ACUTE_PROMYELOCYTIC_LEUKEMIA_DN;CELLULAR_LOCALIZATION;chr15q15;CRX_NRL_DN.V1_DN;CUI_GLUCOSE_DEPRIVATION;CYSTEINE_TYPE_ENDOPEPTIDASE_ACTIVITY;CYSTEINE_TYPE_PEPTIDASE_ACTIVITY;CYTOPLASM;CYTOPLASMIC_PART;DAIRKEE_TERT_TARGETS_UP;ENDOPEPTIDASE_ACTIVITY;ENDOPLASMIC_RETICULUM;ESTABLISHMENT_OF_CELLULAR_LOCALIZATION;ESTABLISHM…	Completeproteome;Proteomicsidentification;Referenceproteome;Repeat		GO:0009987;GO:0019725;GO:0042592;GO:0045454;GO:0050789;GO:0050794;GO:0065007;GO:0065008	GO:0003824;GO:0016853		GO:0009987;GO:0019725;GO:0042592;GO:0065007			+	+	11	1	1	58.5	11.4	11.4	13.519	0	34493000000	60	1.63046	0.129571	3.76682	2.60097
23.8368	27.2264	28.1778	25.2294	24.4572	28.5603	29.7715	28.5317	29.0594	28.5738	29.0969	26.0104	25.3819	28.0272	29.4147					binding;nucleic acid binding;nucleotide binding	cell part;cytoplasm;intracellular organelle part;intracellular part;membrane;nuclear part;nucleoplasm;organelle part;plasma membrane		cell part;cytoplasm;membrane;nucleoplasm;plasma membrane		SAP	ACTTTAT,MIR-142-5P;ANATOMICAL_STRUCTURE_DEVELOPMENT;APOPTOSIS_GO;APOPTOTIC_NUCLEAR_CHANGES;APOPTOTIC_PROGRAM;BENPORATH_SOX2_TARGETS;BHAT_ESR1_TARGETS_NOT_VIA_AKT1_UP;BHAT_ESR1_TARGETS_VIA_AKT1_UP;CASORELLI_ACUTE_PROMYELOCYTIC_LEUKEMIA_DN;CCTGAGT,MIR-510;CELL_DEVELOPMENT;CHANG_CORE_SERUM_RESPONSE_DN;chr14q11;CHROMOSOME_CONDENSATION;CHROMOSOME_ORGANIZATION_AND_BIOGENESIS;CRGAARNNNNCGA_UNKNOWN;CTGCA…	Completeproteome;Proteomicsidentification;Referenceproteome			GO:0000166;GO:0003676;GO:0005488	GO:0005654;GO:0005737;GO:0005886;GO:0016020;GO:0044422;GO:0044424;GO:0044428;GO:0044446;GO:0044464		GO:0005654;GO:0005737;GO:0005886;GO:0016020;GO:0044464		+	+	52	1	0	39.4	1.3	0	145.44	0	7774800000	41	2.16746	0.0866667	3.11381	3.24153
24.8898	24.4674	24.0783	23.7328	24.5068	25.8182	25.4508	26.2919	26.5237	26.6435	24.7991	26.1065	26.2037	26.0255	25.5184					calmodulin-lysine N-methyltransferase activity;catalytic activity;lysine N-methyltransferase activity;methyltransferase activity;N-methyltransferase activity;protein methyltransferase activity;protein-lysine N-methyltransferase activity;S-adenosylmethionine-dependent methyltransferase activity;transferase activity;transferase activity, transferring one-carbon groups	cell part;cytoplasmic part;Golgi apparatus;intracellular membrane-bounded organelle;intracellular organelle;intracellular part;membrane-bounded organelle;nucleus;organelle		cell part;Golgi apparatus;intracellular membrane-bounded organelle;intracellular organelle;nucleus;organelle		Methyltransf_16	AAGWWRNYGGC_UNKNOWN;AMIT_EGF_RESPONSE_40_HELA;BCAT_BILD_ET_AL_UP;BRUINS_UVC_RESPONSE_LATE;CCCNNNNNNAAGWT_UNKNOWN;chr2p21;GSE2706_2H_VS_8H_R848_AND_LPS_STIM_DC_UP;GSE28237_FOLLICULAR_VS_LATE_GC_BCELL_UP;GSE30962_PRIMARY_VS_SECONDARY_CHRONIC_LCMV_INF_CD8_TCELL_DN;GSE3982_MAST_CELL_VS_NKCELL_DN;GSE3982_NKCELL_VS_TH2_UP;GSE7460_CTRL_VS_TGFB_TREATED_ACT_TCONV_DN;IVANOVA_HEMATOPOIESIS_LATE_PROGENITOR;M…	3D-structure;Alternativesplicing;Completeproteome;Cytoplasm;Golgiapparatus;Methyltransferase;Nucleus;Proteomicsidentification;Referenceproteome;S-adenosyl-L-methionine;Transferase			GO:0003824;GO:0008168;GO:0008170;GO:0008276;GO:0008757;GO:0016278;GO:0016279;GO:0016740;GO:0016741;GO:0018025	GO:0005634;GO:0005794;GO:0043226;GO:0043227;GO:0043229;GO:0043231;GO:0044424;GO:0044444;GO:0044464		GO:0005634;GO:0005794;GO:0043226;GO:0043229;GO:0043231;GO:0044464		+	+	5	5	5	18	18	18	36.128	0	1201600000	11	3.51909	0.0568	1.81061	4.54023
25.3939	25.3842	26.9374	27.5024	24.3015	27.1889	27.1415	27.7414	28.4142	27.2822	26.9428	27.3134	27.0916	27.108	27.3193				biological adhesion;biological regulation;cell adhesion;cell junction assembly;cell junction organization;cell migration;cell motility;cell surface receptor linked signaling pathway;cell-substrate junction assembly;cellular component assembly;cellular component assembly at cellular level;cellular component movement;cellular component organization;cellular component organization at cellular level;…	beta-catenin binding;binding;catalytic activity;enzyme binding;gamma-catenin binding;hydrolase activity;hydrolase activity, acting on ester bonds;kinase binding;molecular transducer activity;phosphatase activity;phosphoprotein phosphatase activity;phosphoric ester hydrolase activity;protein binding;protein kinase binding;protein tyrosine phosphatase activity;receptor activity;signal transducer ac…	adherens junction;anchoring junction;axon;cell body;cell junction;cell part;cell projection;cell surface;cell-cell junction;cilium;dendrite;integral to membrane;integral to plasma membrane;intrinsic to membrane;intrinsic to plasma membrane;leading edge membrane;membrane;membrane part;neuron projection;neuronal cell body;nonmotile primary cilium;photoreceptor outer segment;plasma membrane part;pri…	biological adhesion;biological regulation;cell adhesion;cell junction organization;cell motility;cellular component assembly;cellular component movement;cellular component organization;cellular localization;cellular metabolic process;cellular process;localization;locomotion;macromolecule metabolic process;macromolecule modification;metabolic process;phosphorus metabolic process;primary metabolic …	cell body;cell part;cell projection;cell surface;cilium;membrane;neuron projection;neuronal cell body		fn3;MAM;Y_phosphatase	AACTTT_UNKNOWN;AZARE_NEOPLASTIC_TRANSFORMATION_BY_STAT3_DN;BECKER_TAMOXIFEN_RESISTANCE_DN;BHAT_ESR1_TARGETS_NOT_VIA_AKT1_DN;BLALOCK_ALZHEIMERS_DISEASE_UP;BRUINS_UVC_RESPONSE_LATE;CAGGTG_V$E12_Q6;CHEMNITZ_RESPONSE_TO_PROSTAGLANDIN_E2_DN;chr6q22;CROMER_METASTASIS_UP;DACOSTA_UV_RESPONSE_VIA_ERCC3_COMMON_DN;DACOSTA_UV_RESPONSE_VIA_ERCC3_DN;DUTERTRE_ESTRADIOL_RESPONSE_24HR_DN;GCANCTGNY_V$MYOD_Q6;GCTNW…	3D-structure;Alternativesplicing;Celljunction;Cellmembrane;Completeproteome;Disulfidebond;Glycoprotein;Hydrolase;Immunoglobulindomain;Membrane;Proteinphosphatase;Proteomicsidentification;Receptor;Referenceproteome;Repeat;Signal;Transmembrane;Transmembranehelix		GO:0000302;GO:0006355;GO:0006464;GO:0006470;GO:0006793;GO:0006796;GO:0006928;GO:0006950;GO:0006979;GO:0007044;GO:0007155;GO:0007165;GO:0007166;GO:0007167;GO:0007178;GO:0007179;GO:0008104;GO:0008152;GO:0008285;GO:0009314;GO:0009411;GO:0009416;GO:0009628;GO:0009889;GO:0009890;GO:0009892;GO:0009987;GO:0010035;GO:0010468;GO:0010556;GO:0010558;GO:0010605;GO:0010629;GO:0010837;GO:0010839;GO:0016043;GO:…	GO:0003824;GO:0004721;GO:0004725;GO:0004871;GO:0004872;GO:0004888;GO:0005001;GO:0005488;GO:0005515;GO:0008013;GO:0016787;GO:0016788;GO:0016791;GO:0019198;GO:0019899;GO:0019900;GO:0019901;GO:0038023;GO:0042578;GO:0045295;GO:0060089	GO:0001750;GO:0005887;GO:0005911;GO:0005912;GO:0005929;GO:0009986;GO:0016020;GO:0016021;GO:0030054;GO:0030424;GO:0030425;GO:0031224;GO:0031226;GO:0031256;GO:0031513;GO:0042995;GO:0043005;GO:0043025;GO:0044297;GO:0044425;GO:0044459;GO:0044464;GO:0070161;GO:0072372	GO:0006464;GO:0006470;GO:0006793;GO:0006928;GO:0006950;GO:0006979;GO:0007155;GO:0007165;GO:0008152;GO:0009628;GO:0009987;GO:0016043;GO:0019538;GO:0022607;GO:0022610;GO:0034330;GO:0040011;GO:0042221;GO:0043170;GO:0043412;GO:0044237;GO:0044238;GO:0048870;GO:0050896;GO:0051179;GO:0051641;GO:0051726;GO:0065007	GO:0005929;GO:0009986;GO:0016020;GO:0042995;GO:0043005;GO:0043025;GO:0044297;GO:0044464		+	+	8	8	8	9.1	9.1	9.1	162.1	0	2074700000	15	1.51986	0.154	1.64976	2.26789
24.9308	28.0601	26.1002	24.5162	25.2802	25.974	27.5468	27.2627	27.4852	28.1942	25.8136	26.949	28.0313	27.4445	27.9948				biosynthetic process;cellular biosynthetic process;cellular macromolecule biosynthetic process;cellular macromolecule metabolic process;cellular metabolic process;cellular process;cellular protein metabolic process;cotranslational protein targeting to membrane;establishment of localization;establishment of localization in cell;establishment of protein localization;intracellular protein transport;…	structural constituent of ribosome;structural molecule activity	cell part;cytoplasmic part;cytosol;endoplasmic reticulum part;integral to membrane;intracellular non-membrane-bounded organelle;intracellular organelle;intracellular organelle part;intracellular part;intrinsic to membrane;macromolecular complex;membrane;membrane part;non-membrane-bounded organelle;organelle;organelle part;protein complex;ribonucleoprotein complex;ribosome;Sec61 translocon complex…	biosynthetic process;cellular metabolic process;cellular process;establishment of localization;macromolecule metabolic process;metabolic process;primary metabolic process;protein metabolic process;protein targeting;protein transport;translation;transport	cell part;cytosol;intracellular non-membrane-bounded organelle;intracellular organelle;macromolecular complex;membrane;organelle;protein complex;ribonucleoprotein complex;ribosome;Sec61 translocon complex		Reticulon;Ribosomal_S8	ACEVEDO_LIVER_CANCER_DN;AGGAAGC,MIR-516-3P;ALFANO_MYC_TARGETS;BCAT_GDS748_DN;BENPORATH_CYCLING_GENES;BYSTRYKH_HEMATOPOIESIS_STEM_CELL_AND_BRAIN_QTL_CIS;BYSTRYKH_HEMATOPOIESIS_STEM_CELL_QTL_CIS;CHAUHAN_RESPONSE_TO_METHOXYESTRADIOL_DN;chr16p12;CTTTGA_V$LEF1_Q2;DOUGLAS_BMI1_TARGETS_DN;FORTSCHEGGER_PHF8_TARGETS_UP;GAJATE_RESPONSE_TO_TRABECTEDIN_UP;GCM_MYST2;GCM_UBE2N;GEORGES_TARGETS_OF_MIR192_AND_MIR…	Alternativesplicing;Completeproteome;Endoplasmicreticulum;Hereditaryspasticparaplegia;Membrane;Neurodegeneration;Referenceproteome;Transmembrane;Transmembranehelix		GO:0006412;GO:0006605;GO:0006612;GO:0006613;GO:0006810;GO:0006886;GO:0008152;GO:0009058;GO:0009059;GO:0009987;GO:0015031;GO:0019538;GO:0034645;GO:0043170;GO:0044237;GO:0044238;GO:0044249;GO:0044260;GO:0044267;GO:0045184;GO:0046907;GO:0051234;GO:0051649	GO:0003735;GO:0005198	GO:0005784;GO:0005829;GO:0005840;GO:0016020;GO:0016021;GO:0030529;GO:0031224;GO:0032991;GO:0043226;GO:0043228;GO:0043229;GO:0043232;GO:0043234;GO:0044422;GO:0044424;GO:0044425;GO:0044432;GO:0044444;GO:0044446;GO:0044464;GO:0071256	GO:0006412;GO:0006605;GO:0006810;GO:0008152;GO:0009058;GO:0009987;GO:0015031;GO:0019538;GO:0043170;GO:0044237;GO:0044238;GO:0051234	GO:0005784;GO:0005829;GO:0005840;GO:0016020;GO:0030529;GO:0032991;GO:0043226;GO:0043229;GO:0043232;GO:0043234;GO:0044464		+	+	12	2	2	36.3	10.1	10.1	27.168	0	3479300000	27	1.1539	0.193799	1.51508	1.83562
24.1525	24.5606	24.6218	26.6103	24.2769	24.9251	25.8175	27.1181	26.8561	27.056	24.9296	26.5085	26.3181	26.5896	24.7811						cell part;extracellular membrane-bounded organelle;extracellular organelle;extracellular region part;extracellular vesicular exosome;intracellular membrane-bounded organelle;intracellular organelle;intracellular part;membrane-bounded organelle;membrane-bounded vesicle;nucleus;organelle;vesicle		cell part;extracellular organelle;intracellular membrane-bounded organelle;intracellular organelle;nucleus;organelle;vesicle			CACTGTG,MIR-128A,MIR-128B;CAGCTTT,MIR-320;CAGGTCC,MIR-492;chr16q22;CTCAGGG,MIR-125B,MIR-125A;DAIRKEE_TERT_TARGETS_UP;FEVR_CTNNB1_TARGETS_DN;GCTTGAA,MIR-498;GSE14308_TH17_VS_INDUCED_TREG_DN;GSE17721_0.5H_VS_4H_LPS_BMDM_DN;GSE17721_12H_VS_24H_POLYIC_BMDM_UP;GSE17721_LPS_VS_GARDIQUIMOD_4H_BMDM_DN;GSE17721_PAM3CSK4_VS_GADIQUIMOD_2H_BMDM_DN;GSE17721_POLYIC_VS_PAM3CSK4_16H_BMDM_UP;GSE3337_CTRL_VS_4H_IF…	Alternativesplicing;Completeproteome;Nucleus;Referenceproteome	CTF18-cohesion-RFC complex;CTF18-cohesion-RFC-POLH complex;CTF18-CTF8-DCC1 complex;CTF18-CTF8-DCC1-RFC3 complex;CTF8-CTF18-DCC1 subcomplex;CTF8-DCC1 subcomplex			GO:0005634;GO:0031982;GO:0031988;GO:0043226;GO:0043227;GO:0043229;GO:0043230;GO:0043231;GO:0044421;GO:0044424;GO:0044464;GO:0065010;GO:0070062		GO:0005634;GO:0031982;GO:0043226;GO:0043229;GO:0043230;GO:0043231;GO:0044464		+	+	3	3	3	6.7	6.7	6.7	51.391	0.0032389	1641100000	28	1.38684	0.170317	1.51015	2.09511
25.4371	26.009	24.8515	24.5134	23.6456	26.5936	26.1411	26.9339	26.7196	25.6079	25.9368	26.6006	25.8149	26.1506	25.3418						cell part;cell surface;extracellular membrane-bounded organelle;extracellular organelle;extracellular region part;extracellular vesicular exosome;integral to membrane;intrinsic to membrane;membrane part;membrane-bounded organelle;membrane-bounded vesicle;organelle;vesicle		cell part;cell surface;extracellular organelle;organelle;vesicle			BOYLAN_MULTIPLE_MYELOMA_C_DN;chr16p13;DOUGLAS_BMI1_TARGETS_DN;GARCIA_TARGETS_OF_FLI1_AND_DAX1_UP;GAVIN_FOXP3_TARGETS_CLUSTER_P3;GOBERT_OLIGODENDROCYTE_DIFFERENTIATION_UP;GSE11864_CSF1_VS_CSF1_IFNG_IN_MAC_UP;GSE14308_TH1_VS_TH17_DN;GSE14350_IL2RB_KO_VS_WT_TREG_DN;GSE14350_TREG_VS_TEFF_UP;GSE16522_MEMORY_VS_NAIVE_CD8_TCELL_UP;GSE30083_SP1_VS_SP3_THYMOCYTE_DN;GSE30083_SP1_VS_SP4_THYMOCYTE_DN;GSE3008…	Alternativesplicing;Completeproteome;Glycoprotein;Membrane;Proteomicsidentification;Referenceproteome;Signal-anchor;Transmembrane;Transmembranehelix				GO:0009986;GO:0016021;GO:0031224;GO:0031982;GO:0031988;GO:0043226;GO:0043227;GO:0043230;GO:0044421;GO:0044425;GO:0044464;GO:0065010;GO:0070062		GO:0009986;GO:0031982;GO:0043226;GO:0043230;GO:0044464		+	+	4	4	4	12.7	12.7	12.7	59.659	0	1088400000	9	1.9179	0.130667	1.5079	2.65928
27.5388	27.1748	26.6319	27.8482	27.0083	28.3649	27.8569	28.4462	30.2485	28.6482	28.1153	29.0024	28.8201	28.5296	27.7327				cellular macromolecule metabolic process;cellular metabolic process;cellular process;cellular protein metabolic process;establishment of localization;establishment of localization in cell;establishment of protein localization;establishment of protein localization in mitochondrion;establishment of protein localization to organelle;intracellular protein transport;intracellular transport;macromolecu…		cell part;cytoplasmic part;intracellular organelle part;intracellular part;membrane;mitochondrial membrane;mitochondrial outer membrane;mitochondrial part;organelle membrane;organelle outer membrane;organelle part;outer membrane	cellular metabolic process;cellular process;establishment of localization;macromolecule metabolic process;metabolic process;primary metabolic process;protein metabolic process;protein targeting;protein transport;transport	cell part;membrane		GST_C_3;Tom37	ACEVEDO_METHYLATED_IN_LIVER_CANCER_DN;APPIERTO_RESPONSE_TO_FENRETINIDE_DN;BAELDE_DIABETIC_NEPHROPATHY_DN;BLALOCK_ALZHEIMERS_DISEASE_DN;BOCHKIS_FOXA2_TARGETS;BRUINS_UVC_RESPONSE_LATE;BURTON_ADIPOGENESIS_5;CELLULAR_LOCALIZATION;chr2q31;CYTOPLASM;CYTOPLASMIC_PART;DACOSTA_UV_RESPONSE_VIA_ERCC3_COMMON_DN;DACOSTA_UV_RESPONSE_VIA_ERCC3_DN;DIAZ_CHRONIC_MEYLOGENOUS_LEUKEMIA_UP;DODD_NASOPHARYNGEAL_CARCINOM…	Alternativesplicing;Completeproteome;Membrane;Mitochondrion;Mitochondrionoutermembrane;Proteintransport;Proteomicsidentification;Referenceproteome;Transport		GO:0006605;GO:0006626;GO:0006810;GO:0006839;GO:0006886;GO:0008152;GO:0009987;GO:0015031;GO:0017038;GO:0019538;GO:0043170;GO:0044237;GO:0044238;GO:0044260;GO:0044267;GO:0045184;GO:0046907;GO:0051234;GO:0051649;GO:0072594;GO:0072655		GO:0005741;GO:0016020;GO:0019867;GO:0031090;GO:0031966;GO:0031968;GO:0044422;GO:0044424;GO:0044429;GO:0044444;GO:0044446;GO:0044464	GO:0006605;GO:0006810;GO:0008152;GO:0009987;GO:0015031;GO:0019538;GO:0043170;GO:0044237;GO:0044238;GO:0051234	GO:0016020;GO:0044464		+	+	10	10	10	51.7	51.7	51.7	29.763	0	5819800000	56	1.91433	0.13249	1.47254	2.64438
25.9976	26.4935	26.2403	25.004	26.0696	25.8167	26.7057	27.0665	28.2163	27.7832	27.3185	27.5461	26.3254	26.6641	26.7682				cellular macromolecule metabolic process;cellular metabolic process;cellular process;cellular protein metabolic process;macromolecule metabolic process;metabolic process;primary metabolic process;protein folding;protein metabolic process;response to stimulus;response to stress	adenyl nucleotide binding;adenyl ribonucleotide binding;ATP binding;binding;nucleotide binding;purine nucleotide binding;purine ribonucleoside triphosphate binding;purine ribonucleotide binding;ribonucleotide binding		cellular metabolic process;cellular process;macromolecule metabolic process;metabolic process;primary metabolic process;protein folding;protein metabolic process;response to stimulus;response to stress			HSP90				GO:0006457;GO:0006950;GO:0008152;GO:0009987;GO:0019538;GO:0043170;GO:0044237;GO:0044238;GO:0044260;GO:0044267;GO:0050896	GO:0000166;GO:0005488;GO:0005524;GO:0017076;GO:0030554;GO:0032553;GO:0032555;GO:0032559;GO:0035639		GO:0006457;GO:0006950;GO:0008152;GO:0009987;GO:0019538;GO:0043170;GO:0044237;GO:0044238;GO:0050896			+	+	52	2	2	93.1	4.4	4.4	41.613	0	2591400000	69	1.33753	0.190299	1.15671	1.95998
27.1144	27.2003	26.7807	27.0323	27.1268	27.4091	27.3434	28.5759	28.9208	28.5718	27.6317	27.4495	27.2934	26.9927	27.6344				apoptosis;cell death;cellular component organization;cellular component organization at cellular level;cellular component organization or biogenesis;cellular component organization or biogenesis at cellular level;cellular process;death;endoplasmic reticulum organization;endoplasmic reticulum tubular network organization;establishment of localization;organelle organization;programmed cell death;tr…		cell part;cytoplasmic part;endoplasmic reticulum;endoplasmic reticulum membrane;endoplasmic reticulum part;extracellular membrane-bounded organelle;extracellular organelle;extracellular region part;extracellular space;extracellular vesicular exosome;Golgi apparatus part;Golgi membrane;integral to membrane;intracellular membrane-bounded organelle;intracellular organelle;intracellular organelle par…	cell death;cellular component organization;cellular process;death;endoplasmic reticulum organization;establishment of localization;organelle organization;transport;vesicle-mediated transport;viral reproduction	cell part;endoplasmic reticulum;extracellular organelle;extracellular space;intracellular membrane-bounded organelle;intracellular organelle;membrane;organelle;vesicle		Reticulon	AAGCACA,MIR-218;ALCALA_APOPTOSIS;ATGAAGG,MIR-205;BLALOCK_ALZHEIMERS_DISEASE_DN;BURTON_ADIPOGENESIS_6;BYSTRYKH_HEMATOPOIESIS_STEM_CELL_QTL_TRANS;CAGGTG_V$E12_Q6;CASORELLI_ACUTE_PROMYELOCYTIC_LEUKEMIA_DN;chr11q13;COLIN_PILOCYTIC_ASTROCYTOMA_VS_GLIOBLASTOMA_UP;CTTTGT_V$LEF1_Q2;DIAZ_CHRONIC_MEYLOGENOUS_LEUKEMIA_UP;ENK_UV_RESPONSE_EPIDERMIS_DN;EXTRACELLULAR_REGION;EXTRACELLULAR_REGION_PART;EXTRACELLUL…	Acetylation;Alternativesplicing;Apoptosis;Completeproteome;Endoplasmicreticulum;ER-Golgitransport;Golgiapparatus;Host-virusinteraction;Membrane;Phosphoprotein;Polymorphism;Proteomicsidentification;Referenceproteome;Stressresponse;Transmembrane;Transmembranehelix;Transport		GO:0006810;GO:0006915;GO:0006996;GO:0007029;GO:0008219;GO:0009987;GO:0012501;GO:0016032;GO:0016043;GO:0016192;GO:0016265;GO:0051234;GO:0071786;GO:0071840;GO:0071841;GO:0071842		GO:0000139;GO:0005615;GO:0005783;GO:0005789;GO:0016020;GO:0016021;GO:0031090;GO:0031224;GO:0031982;GO:0031988;GO:0043226;GO:0043227;GO:0043229;GO:0043230;GO:0043231;GO:0044421;GO:0044422;GO:0044424;GO:0044425;GO:0044431;GO:0044432;GO:0044444;GO:0044446;GO:0044464;GO:0065010;GO:0070062	GO:0006810;GO:0006996;GO:0007029;GO:0008219;GO:0009987;GO:0016032;GO:0016043;GO:0016192;GO:0016265;GO:0051234	GO:0005615;GO:0005783;GO:0016020;GO:0031982;GO:0043226;GO:0043229;GO:0043230;GO:0043231;GO:0044464		+	+	2	2	2	20.3	20.3	20.3	25.609	0	3256600000	33	1.9731	0.127562	1.11331	2.55364
23.8647	24.3649	24.8911	23.3007	24.8444	26.5191	24.7199	24.7154	25.8451	24.8416	24.2663	25.5547	25.3733	25.3661	24.8205				alcohol metabolic process;apoptosis;biological regulation;biosynthetic process;carbohydrate biosynthetic process;carbohydrate metabolic process;carbohydrate transport;cell death;cell differentiation;cell surface receptor linked signaling pathway;cellular biosynthetic process;cellular carbohydrate biosynthetic process;cellular carbohydrate metabolic process;cellular component organization;cellular…	adenyl nucleotide binding;adenyl ribonucleotide binding;ATP binding;binding;catalytic activity;kinase activity;nucleotide binding;phosphotransferase activity, alcohol group as acceptor;protein kinase activity;protein serine/threonine kinase activity;purine nucleotide binding;purine ribonucleoside triphosphate binding;purine ribonucleotide binding;ribonucleotide binding;transferase activity;transf…	cell cortex;cell part;cell projection membrane;cell projection part;cytoplasmic part;cytosol;intracellular membrane-bounded organelle;intracellular organelle;intracellular organelle part;intracellular part;leading edge membrane;membrane;membrane part;membrane-bounded organelle;nuclear part;nucleoplasm;nucleus;organelle;organelle part;plasma membrane;plasma membrane part;ruffle membrane	alcohol metabolic process;biological regulation;biosynthetic process;carbohydrate metabolic process;carbohydrate transport;cell death;cell differentiation;cellular component organization;cellular localization;cellular membrane organization;cellular metabolic process;cellular process;death;developmental process;energy reserve metabolic process;establishment of localization;generation of precursor …	cell cortex;cell part;cytosol;intracellular membrane-bounded organelle;intracellular organelle;membrane;nucleoplasm;nucleus;organelle;plasma membrane	Acute myeloid leukemia;Adipocytokine signaling pathway;Apoptosis;B cell receptor signaling pathway;Carbohydrate digestion and absorption;Chagas disease (American trypanosomiasis);Chemokine signaling pathway;Chronic myeloid leukemia;Colorectal cancer;Endometrial cancer;ErbB signaling pathway;Fc epsilon RI signaling pathway;Fc gamma R-mediated phagocytosis;Focal adhesion;Glioma;Hepatitis C;Insulin …	PH;Pkinase;Pkinase_C	BANDRES_RESPONSE_TO_CARMUSTIN_MGMT_48HR_DN;BIOPOLYMER_METABOLIC_PROCESS;BIOPOLYMER_MODIFICATION;CAGCTG_V$AP4_Q5;CAGNYGKNAAA_UNKNOWN;CAHOY_ASTROCYTIC;CELLULAR_MACROMOLECULE_METABOLIC_PROCESS;CELLULAR_PROTEIN_METABOLIC_PROCESS;chr19q13;CTGCAGY_UNKNOWN;CTTTGA_V$LEF1_Q2;DANG_REGULATED_BY_MYC_DN;DELASERNA_MYOD_TARGETS_UP;DOANE_RESPONSE_TO_ANDROGEN_UP;GCGNNANTTCC_UNKNOWN;GGGCGGR_V$SP1_Q6;GRESHOCK_CANCE…	3D-structure;Acetylation;Alternativesplicing;Apoptosis;ATP-binding;Carbohydratemetabolism;Cellmembrane;Completeproteome;Cytoplasm;Developmentalprotein;Diabetesmellitus;Diseasemutation;Disulfidebond;Glucosemetabolism;Glycogenbiosynthesis;Glycogenmetabolism;Glycoprotein;Kinase;Membrane;Nucleotide-binding;Nucleus;Phosphoprotein;Polymorphism;Proteomicsidentification;Proto-oncogene;Referenceproteome;S…	POSH-AKT2 complex;TCL1(trimer)-AKT2 complex	GO:0000271;GO:0001932;GO:0001934;GO:0005975;GO:0005976;GO:0005977;GO:0005978;GO:0005979;GO:0005996;GO:0006006;GO:0006066;GO:0006073;GO:0006091;GO:0006109;GO:0006112;GO:0006417;GO:0006464;GO:0006810;GO:0006886;GO:0006915;GO:0007009;GO:0007165;GO:0007166;GO:0007167;GO:0007169;GO:0008104;GO:0008152;GO:0008219;GO:0008286;GO:0008643;GO:0009058;GO:0009059;GO:0009250;GO:0009719;GO:0009725;GO:0009889;GO:…	GO:0000166;GO:0003824;GO:0004672;GO:0004674;GO:0005488;GO:0005524;GO:0016301;GO:0016740;GO:0016772;GO:0016773;GO:0017076;GO:0030554;GO:0032553;GO:0032555;GO:0032559;GO:0035639	GO:0005634;GO:0005654;GO:0005829;GO:0005886;GO:0005938;GO:0016020;GO:0031253;GO:0031256;GO:0032587;GO:0043226;GO:0043227;GO:0043229;GO:0043231;GO:0044422;GO:0044424;GO:0044425;GO:0044428;GO:0044444;GO:0044446;GO:0044459;GO:0044463;GO:0044464	GO:0005975;GO:0005976;GO:0006066;GO:0006091;GO:0006112;GO:0006417;GO:0006464;GO:0006810;GO:0007009;GO:0007165;GO:0008152;GO:0008219;GO:0008643;GO:0009058;GO:0009719;GO:0009987;GO:0015031;GO:0016043;GO:0016044;GO:0016265;GO:0019538;GO:0030154;GO:0031399;GO:0032502;GO:0033043;GO:0042221;GO:0043170;GO:0043412;GO:0044237;GO:0044238;GO:0044281;GO:0050896;GO:0051049;GO:0051179;GO:0051234;GO:0051641;GO:…	GO:0005634;GO:0005654;GO:0005829;GO:0005886;GO:0005938;GO:0016020;GO:0043226;GO:0043229;GO:0043231;GO:0044464	ko04010;ko04012;ko04062;ko04150;ko04210;ko04370;ko04380;ko04510;ko04530;ko04620;ko04630;ko04660;ko04662;ko04664;ko04666;ko04722;ko04910;ko04914;ko04920;ko04973;ko05142;ko05145;ko05152;ko05160;ko05162;ko05200;ko05210;ko05211;ko05212;ko05213;ko05214;ko05215;ko05218;ko05220;ko05221;ko05222;ko05223	+	+	5	3	3	18.8	11.3	11.3	43.916	0	573730000	16	1.27506	0.186576	1.07506	1.87268
28.6618	27.3834	26.7277	28.386	28.494	28.7915	29.2873	28.9645	28.9264	28.5848	28.9064	28.9285	28.7487	28.5717	28.5009				cellular macromolecule metabolic process;cellular metabolic process;cellular nitrogen compound metabolic process;cellular process;macromolecule metabolic process;maturation of SSU-rRNA;maturation of SSU-rRNA from tricistronic rRNA transcript (SSU-rRNA, 5.8S rRNA, LSU-rRNA);metabolic process;ncRNA metabolic process;ncRNA processing;nitrogen compound metabolic process;nucleic acid metabolic process…		cell part;cytoplasm;extracellular region part;intercellular bridge;intracellular membrane-bounded organelle;intracellular non-membrane-bounded organelle;intracellular organelle;intracellular organelle part;intracellular part;macromolecular complex;membrane;membrane-bounded organelle;non-membrane-bounded organelle;nuclear part;nucleolus;nucleus;organelle;organelle part;preribosome;ribonucleoprotei…	cellular metabolic process;cellular nitrogen compound metabolic process;cellular process;macromolecule metabolic process;metabolic process;nitrogen compound metabolic process;nucleobase-containing compound metabolic process;primary metabolic process;RNA metabolic process;RNA processing;rRNA processing	cell part;cytoplasm;intracellular membrane-bounded organelle;intracellular non-membrane-bounded organelle;intracellular organelle;macromolecular complex;membrane;nucleolus;nucleus;organelle;preribosome;ribonucleoprotein complex		KH_1	AAAGGAT,MIR-501;BENPORATH_NANOG_TARGETS;BROWNE_HCMV_INFECTION_1HR_DN;BROWNE_HCMV_INFECTION_4HR_DN;CHANG_CORE_SERUM_RESPONSE_UP;chr12q;DAZARD_RESPONSE_TO_UV_SCC_UP;DEBIASI_APOPTOSIS_BY_REOVIRUS_INFECTION_UP;ERB2_UP.V1_DN;GNF2_CASP1;GSE15215_CD2_POS_VS_NEG_PDC_UP;GSE15324_ELF4_KO_VS_WT_ACTIVATED_CD8_TCELL_UP;GSE17721_LPS_VS_GARDIQUIMOD_6H_BMDM_DN;GSE17721_LPS_VS_PAM3CSK4_8H_BMDM_DN;GSE29618_PRE_VS_…	Acetylation;Alternativesplicing;Completeproteome;Cytoplasm;Directproteinsequencing;Nucleus;Phosphoprotein;Polymorphism;Referenceproteome;Ribonucleoprotein;Ribosomebiogenesis;RNA-binding;rRNAprocessing		GO:0000462;GO:0006139;GO:0006364;GO:0006396;GO:0006807;GO:0008152;GO:0009987;GO:0016070;GO:0016072;GO:0030490;GO:0034470;GO:0034641;GO:0034660;GO:0043170;GO:0044237;GO:0044238;GO:0044260;GO:0090304		GO:0005634;GO:0005730;GO:0005737;GO:0016020;GO:0030529;GO:0030684;GO:0032040;GO:0032991;GO:0043226;GO:0043227;GO:0043228;GO:0043229;GO:0043231;GO:0043232;GO:0044421;GO:0044422;GO:0044424;GO:0044428;GO:0044446;GO:0044464;GO:0045171	GO:0006139;GO:0006364;GO:0006396;GO:0006807;GO:0008152;GO:0009987;GO:0016070;GO:0034641;GO:0043170;GO:0044237;GO:0044238	GO:0005634;GO:0005730;GO:0005737;GO:0016020;GO:0030529;GO:0030684;GO:0032991;GO:0043226;GO:0043229;GO:0043231;GO:0043232;GO:0044464		+	+	9	9	9	25.5	25.5	25.5	43.664	0	8165600000	46	1.43367	0.18624	0.980366	1.99314
25.1361	24.5076	25.4405	24.8711	25.0513	25.5208	25.6759	25.351	26.9867	26.2119	25.3975	25.5026	25.8589	25.3438	25.9745				biological regulation;cellular component organization;cellular component organization at cellular level;cellular component organization or biogenesis;cellular component organization or biogenesis at cellular level;cellular process;establishment of localization;establishment of localization in cell;establishment of protein localization;establishment of protein localization to organelle;establishme…	adenyl nucleotide binding;adenyl ribonucleotide binding;ATP binding;ATPase activity;ATPase activity, coupled;binding;catalytic activity;hydrolase activity;hydrolase activity, acting on acid anhydrides;hydrolase activity, acting on acid anhydrides, in phosphorus-containing anhydrides;nucleoside-triphosphatase activity;nucleotide binding;protein binding;protein complex binding;protein C-terminus bi…	cell part;cytoplasm;cytoplasmic part;cytosol;intracellular membrane-bounded organelle;intracellular organelle;intracellular organelle part;intracellular part;membrane;membrane-bounded organelle;microbody;microbody membrane;microbody part;organelle;organelle membrane;organelle part;peroxisomal membrane;peroxisomal part;peroxisome	biological regulation;cellular component organization;cellular process;establishment of localization;metabolic process;organelle organization;peroxisome organization;protein targeting;protein transport;regulation of protein stability;transmembrane transport;transport	cell part;cytoplasm;cytosol;intracellular membrane-bounded organelle;intracellular organelle;membrane;microbody;organelle;peroxisome	Peroxisome	AAA	ACOSTA_PROLIFERATION_INDEPENDENT_MYC_TARGETS_DN;ADENYL_NUCLEOTIDE_BINDING;ADENYL_RIBONUCLEOTIDE_BINDING;ATP_BINDING;ATPASE_ACTIVITY;ATPASE_ACTIVITY_COUPLED;BENPORATH_MYC_MAX_TARGETS;BROWNE_HCMV_INFECTION_14HR_DN;CELLULAR_LOCALIZATION;CELLULAR_MACROMOLECULE_METABOLIC_PROCESS;CELLULAR_PROTEIN_METABOLIC_PROCESS;chr6p22;CSR_EARLY_UP.V1_DN;CYTOPLASM;CYTOPLASMIC_PART;CYTOSOL;DANG_BOUND_BY_MYC;DEURIG_T_…	Alternativesplicing;ATP-binding;Completeproteome;Cytoplasm;Diseasemutation;Membrane;Nucleotide-binding;Peroxisome;Peroxisomebiogenesis;Peroxisomebiogenesisdisorder;Polymorphism;Referenceproteome;Repeat;Zellwegersyndrome	Pex26-Pex6-Pex1 complex	GO:0006605;GO:0006625;GO:0006810;GO:0006886;GO:0006996;GO:0007031;GO:0008152;GO:0009987;GO:0010468;GO:0010608;GO:0015031;GO:0016043;GO:0016561;GO:0019222;GO:0031647;GO:0043574;GO:0045184;GO:0046907;GO:0050789;GO:0050821;GO:0051234;GO:0051649;GO:0055085;GO:0060255;GO:0065002;GO:0065007;GO:0065008;GO:0071806;GO:0071840;GO:0071841;GO:0071842;GO:0072594;GO:0072663	GO:0000166;GO:0003824;GO:0005488;GO:0005515;GO:0005524;GO:0008022;GO:0016462;GO:0016787;GO:0016817;GO:0016818;GO:0016887;GO:0017076;GO:0017111;GO:0030554;GO:0032403;GO:0032553;GO:0032555;GO:0032559;GO:0035639;GO:0042623	GO:0005737;GO:0005777;GO:0005778;GO:0005829;GO:0016020;GO:0031090;GO:0031903;GO:0042579;GO:0043226;GO:0043227;GO:0043229;GO:0043231;GO:0044422;GO:0044424;GO:0044438;GO:0044439;GO:0044444;GO:0044446;GO:0044464	GO:0006605;GO:0006810;GO:0006996;GO:0007031;GO:0008152;GO:0009987;GO:0015031;GO:0016043;GO:0031647;GO:0051234;GO:0055085;GO:0065007	GO:0005737;GO:0005777;GO:0005829;GO:0016020;GO:0042579;GO:0043226;GO:0043229;GO:0043231;GO:0044464	ko04146	+	+	4	4	4	9.5	9.5	9.5	77.742	0	717200000	11	1.65802	0.164059	0.947927	2.18237
31.5031	31.4661	30.9063	31.2769	31.6421	32.2183	31.9231	32.8393	32.8286	31.7094	32.2256	32.6775	32.2816	32.1975	32.3859					binding;nucleic acid binding;RNA binding	cell part;intracellular part;macromolecular complex;ribonucleoprotein complex;viral nucleocapsid;virion part		cell part;macromolecular complex;ribonucleoprotein complex	Spliceosome	KH_1;ROKNT		Ribonucleoprotein;Viralnucleoprotein;Virion			GO:0003676;GO:0003723;GO:0005488	GO:0019013;GO:0030529;GO:0032991;GO:0044423;GO:0044424;GO:0044464		GO:0030529;GO:0032991;GO:0044464	ko03040	+	+	47	3	1	76.1	9.7	1.7	51.028	0	83138000000	165	2.14447	0.126069	0.94486	2.5972
29.9117	29.5122	29.8712	29.8806	29.9775	30.4634	30.8939	30.7287	30.7677	30.8504	30.566	30.7176	30.5256	30.403	30.645				acylglycerol catabolic process;acylglycerol metabolic process;biological regulation;carbohydrate metabolic process;catabolic process;cell cycle;cell differentiation;cell division;cell surface receptor linked signaling pathway;cellular carbohydrate metabolic process;cellular catabolic process;cellular developmental process;cellular glucan metabolic process;cellular lipid catabolic process;cellular…	binding;catalytic activity;cation binding;enzyme binding;hydrolase activity;hydrolase activity, acting on ester bonds;ion binding;kinase binding;metal ion binding;phosphatase activity;phosphoprotein phosphatase activity;phosphoric ester hydrolase activity;protein binding;protein kinase binding;protein N-terminus binding;protein serine/threonine phosphatase activity	adherens junction;anchoring junction;cell division site part;cell junction;cell part;cell projection;cell projection part;cell-substrate adherens junction;cell-substrate junction;chromosomal part;cleavage furrow;condensed chromosome kinetochore;cytoplasm;cytoplasmic part;cytosol;dendritic spine;focal adhesion;histone methyltransferase complex;intracellular membrane-bounded organelle;intracellular…	biological regulation;carbohydrate metabolic process;catabolic process;cell cycle;cell differentiation;cell division;cellular lipid metabolic process;cellular metabolic process;cellular process;developmental process;energy reserve metabolic process;generation of precursor metabolites and energy;glycerol ether metabolic process;lipid metabolic process;macromolecule metabolic process;macromolecule …	cell part;cell projection;cytoplasm;cytosol;histone methyltransferase complex;intracellular membrane-bounded organelle;intracellular non-membrane-bounded organelle;intracellular organelle;kinetochore;macromolecular complex;midbody;mitochondrion;neuron projection;nucleolus;nucleus;organelle;protein complex;protein serine/threonine phosphatase complex	Focal adhesion;Insulin signaling pathway;Long-term potentiation;Meiosis - yeast;Oocyte meiosis;Regulation of actin cytoskeleton;Vascular smooth muscle contraction	Metallophos	AAACCAC,MIR-140;AAGCACA,MIR-218;AAGCCAT,MIR-135A,MIR-135B;ACTGCCT,MIR-34B;ACTGTGA,MIR-27A,MIR-27B;APPIERTO_RESPONSE_TO_FENRETINIDE_DN;ATAACCT,MIR-154;ATCMNTCCGY_UNKNOWN;ATTCTTT,MIR-186;BLALOCK_ALZHEIMERS_DISEASE_UP;BOYAULT_LIVER_CANCER_SUBCLASS_G3_UP;CACTGCC,MIR-34A,MIR-34C,MIR-449;CACTGTG,MIR-128A,MIR-128B;CAIRO_HEPATOBLASTOMA_CLASSES_UP;CAIRO_HEPATOBLASTOMA_UP;CHOI_ATL_CHRONIC_VS_ACUTE_DN;chr12…	3D-structure;Acetylation;Alternativesplicing;Biologicalrhythms;Carbohydratemetabolism;Cellcycle;Celldivision;Centromere;Chromosome;Completeproteome;Cytoplasm;Directproteinsequencing;Disulfidebond;Glycogenmetabolism;Hydrolase;Kinetochore;Manganese;Metal-binding;Mitochondrion;Nucleus;Phosphoprotein;Polymorphism;Proteinphosphatase;Proteomicsidentification;Referenceproteome		GO:0000278;GO:0005975;GO:0005976;GO:0005977;GO:0006073;GO:0006091;GO:0006112;GO:0006464;GO:0006470;GO:0006629;GO:0006638;GO:0006639;GO:0006641;GO:0006662;GO:0006793;GO:0006796;GO:0007049;GO:0007165;GO:0007166;GO:0007167;GO:0007178;GO:0007179;GO:0007264;GO:0007623;GO:0008152;GO:0009056;GO:0009314;GO:0009416;GO:0009605;GO:0009628;GO:0009648;GO:0009649;GO:0009966;GO:0009968;GO:0009987;GO:0010468;GO:…	GO:0003824;GO:0004721;GO:0004722;GO:0005488;GO:0005515;GO:0016787;GO:0016788;GO:0016791;GO:0019899;GO:0019900;GO:0019901;GO:0042578;GO:0043167;GO:0043169;GO:0046872;GO:0047485	GO:0000776;GO:0000777;GO:0005634;GO:0005730;GO:0005737;GO:0005739;GO:0005829;GO:0005912;GO:0005924;GO:0005925;GO:0008287;GO:0016604;GO:0016607;GO:0030054;GO:0030055;GO:0030496;GO:0032154;GO:0032155;GO:0032991;GO:0034708;GO:0035097;GO:0042995;GO:0043005;GO:0043197;GO:0043226;GO:0043227;GO:0043228;GO:0043229;GO:0043231;GO:0043232;GO:0043234;GO:0044309;GO:0044422;GO:0044424;GO:0044427;GO:0044428;GO:…	GO:0000278;GO:0005975;GO:0005976;GO:0006091;GO:0006112;GO:0006464;GO:0006470;GO:0006629;GO:0006662;GO:0006793;GO:0007049;GO:0007165;GO:0008152;GO:0009056;GO:0009605;GO:0009628;GO:0009987;GO:0019538;GO:0030154;GO:0032502;GO:0043170;GO:0043412;GO:0044237;GO:0044238;GO:0044255;GO:0044281;GO:0048511;GO:0050896;GO:0051301;GO:0065007	GO:0000776;GO:0005634;GO:0005730;GO:0005737;GO:0005739;GO:0005829;GO:0008287;GO:0030496;GO:0032991;GO:0035097;GO:0042995;GO:0043005;GO:0043226;GO:0043229;GO:0043231;GO:0043232;GO:0043234;GO:0044464	ko04113;ko04114;ko04270;ko04510;ko04720;ko04810;ko04910	+	+	25	4	4	80.6	21.4	21.4	33.773	0	25837000000	98	4.43413	0.0594286	0.91021	4.31154
24.8086	25.2209	25.3816	24.348	24.4047	25.6554	25.6499	25.1312	26.7086	25.4747	26.3121	26.0496	25.6315	25.7529	24.9982					binding;DNA binding;nucleic acid binding					DUF4211	chr19q13;GSE12366_GC_VS_NAIVE_BCELL_DN;GSE13306_RA_VS_UNTREATED_TREG_UP;GSE14308_NAIVE_CD4_TCELL_VS_INDUCED_TREG_DN;GSE17974_0H_VS_48H_IN_VITRO_ACT_CD4_TCELL_UP;GSE17974_CTRL_VS_ACT_IL4_AND_ANTI_IL12_1H_CD4_TCELL_UP;GSE2706_UNSTIM_VS_2H_R848_DC_UP;GSE28237_EARLY_VS_LATE_GC_BCELL_DN;GSE36392_EOSINOPHIL_VS_MAC_IL25_TREATED_LUNG_DN;GSE36392_MAC_VS_NEUTROPHIL_IL25_TREATED_LUNG_UP;ZHOU_INFLAMMATORY_RE…	Acetylation;Alternativesplicing;Completeproteome;Phosphoprotein;Referenceproteome;Repeat			GO:0003676;GO:0003677;GO:0005488					+	+	5	5	5	6.7	6.7	6.7	129.99	0	797360000	15	1.53305	0.176543	0.891211	2.04198
26.518	26.7808	26.3945	26.233	26.4758	27.6621	27.1406	27.1178	27.4606	27.4613	27.2538	26.4016	26.9228	26.9103	26.9653				cellular metabolic process;cellular process;metabolic process;methylation;one-carbon metabolic process;small molecule metabolic process	catalytic activity;methyltransferase activity;S-adenosylmethionine-dependent methyltransferase activity;transferase activity;transferase activity, transferring one-carbon groups	cell part;cytoplasm;cytoplasmic part;endoplasmic reticulum;extracellular membrane-bounded organelle;extracellular organelle;extracellular region part;extracellular vesicular exosome;intracellular membrane-bounded organelle;intracellular organelle;intracellular part;lipid particle;membrane;membrane-bounded organelle;membrane-bounded vesicle;organelle;vesicle	cellular metabolic process;cellular process;metabolic process;one-carbon metabolic process;small molecule metabolic process	cell part;cytoplasm;endoplasmic reticulum;extracellular organelle;intracellular membrane-bounded organelle;intracellular organelle;lipid particle;membrane;organelle;vesicle		Methyltransf_11	ACEVEDO_LIVER_CANCER_UP;ACEVEDO_NORMAL_TISSUE_ADJACENT_TO_LIVER_TUMOR_UP;AIYAR_COBRA1_TARGETS_DN;BASSO_CD40_SIGNALING_DN;BENPORATH_NANOG_TARGETS;BIDUS_METASTASIS_DN;BLALOCK_ALZHEIMERS_DISEASE_UP;BMI1_DN.V1_DN;BMI1_DN_MEL18_DN.V1_DN;BOQUEST_STEM_CELL_CULTURED_VS_FRESH_UP;BROWNE_HCMV_INFECTION_16HR_DN;CERVERA_SDHB_TARGETS_2;CHANG_CORE_SERUM_RESPONSE_DN;CHARAFE_BREAST_CANCER_LUMINAL_VS_MESENCHYMAL_U…	Completeproteome;Endoplasmicreticulum;Lipiddroplet;Membrane;Methyltransferase;Polymorphism;Proteomicsidentification;Referenceproteome;Signal;Transferase		GO:0006730;GO:0008152;GO:0009987;GO:0032259;GO:0044237;GO:0044281	GO:0003824;GO:0008168;GO:0008757;GO:0016740;GO:0016741	GO:0005737;GO:0005783;GO:0005811;GO:0016020;GO:0031982;GO:0031988;GO:0043226;GO:0043227;GO:0043229;GO:0043230;GO:0043231;GO:0044421;GO:0044424;GO:0044444;GO:0044464;GO:0065010;GO:0070062	GO:0006730;GO:0008152;GO:0009987;GO:0044237;GO:0044281	GO:0005737;GO:0005783;GO:0005811;GO:0016020;GO:0031982;GO:0043226;GO:0043229;GO:0043230;GO:0043231;GO:0044464		+	+	3	3	3	23.3	23.3	23.3	20.662	0	2338000000	33	3.70582	0.0768	0.888065	3.73862
24.3535	24.0843	24.7794	23.4367	24.0489	25.3025	24.5241	24.2179	25.2672	25.6431	26.9033	25.3351	26.1467	26.7789	23.8186				biological adhesion;cell adhesion;cellular process;endosome transport;establishment of localization;establishment of localization in cell;immune response;immune system process;intracellular transport;response to stimulus;transport;vesicle-mediated transport	binding;carbohydrate binding;cargo receptor activity;catalytic activity;cysteine-type peptidase activity;extracellular matrix structural constituent;hydrolase activity;pattern binding;peptidase activity;peptidase activity, acting on L-amino acid peptides;polysaccharide binding;receptor activity;scavenger receptor activity;structural molecule activity	cell part;cytoplasm;extracellular membrane-bounded organelle;extracellular organelle;extracellular region;extracellular region part;extracellular space;extracellular vesicular exosome;intracellular part;membrane-bounded organelle;membrane-bounded vesicle;organelle;vesicle	biological adhesion;cell adhesion;cellular process;endosome transport;establishment of localization;immune system process;response to stimulus;transport;vesicle-mediated transport	cell part;cytoplasm;extracellular organelle;extracellular region;extracellular space;organelle;vesicle		Peptidase_C1	AFFAR_YY1_TARGETS_UP;BRUINS_UVC_RESPONSE_VIA_TP53_GROUP_B;BURTON_ADIPOGENESIS_7;CAGCTG_V$AP4_Q5;CELLULAR_LOCALIZATION;CHEMNITZ_RESPONSE_TO_PROSTAGLANDIN_E2_DN;chr1p34;CHYLA_CBFA2T3_TARGETS_DN;COLINA_TARGETS_OF_4EBP1_AND_4EBP2;DOANE_RESPONSE_TO_ANDROGEN_DN;DUAN_PRDM5_TARGETS;DURCHDEWALD_SKIN_CARCINOGENESIS_DN;ENDOSOME_TRANSPORT;ESC_J1_UP_LATE.V1_UP;ESC_V6.5_UP_EARLY.V1_DN;ESC_V6.5_UP_LATE.V1_UP;ES…	Alternativesplicing;Completeproteome;Directproteinsequencing;Disulfidebond;Glycoprotein;Polymorphism;Referenceproteome;Secreted;Signal		GO:0002376;GO:0006810;GO:0006955;GO:0007155;GO:0009987;GO:0016192;GO:0016197;GO:0022610;GO:0046907;GO:0050896;GO:0051234;GO:0051649	GO:0001871;GO:0003824;GO:0004872;GO:0005044;GO:0005198;GO:0005201;GO:0005488;GO:0008233;GO:0008234;GO:0016787;GO:0030246;GO:0030247;GO:0038024;GO:0070011	GO:0005576;GO:0005615;GO:0005737;GO:0031982;GO:0031988;GO:0043226;GO:0043227;GO:0043230;GO:0044421;GO:0044424;GO:0044464;GO:0065010;GO:0070062	GO:0002376;GO:0006810;GO:0007155;GO:0009987;GO:0016192;GO:0016197;GO:0022610;GO:0050896;GO:0051234	GO:0005576;GO:0005615;GO:0005737;GO:0031982;GO:0043226;GO:0043230;GO:0044464		+	+	4	4	4	7.3	7.3	7.3	52.387	0	961900000	28	1.41083	0.188	0.850399	1.91287
27.3391	26.9534	27.3869	27.9621	27.6768	28.3076	28.1712	28.1397	28.7233	27.9481	28.2466	27.9877	28.3286	28.1806	27.9797				activation of MAPKK activity;activation of protein kinase activity;biological regulation;cell growth;cellular localization;cellular macromolecule localization;cellular macromolecule metabolic process;cellular metabolic process;cellular process;cellular protein localization;cellular protein metabolic process;cellular response to acid;cellular response to amine stimulus;cellular response to amino a…		cell part;cytoplasmic part;endosomal part;endosome;extracellular membrane-bounded organelle;extracellular organelle;extracellular region part;extracellular vesicular exosome;intracellular membrane-bounded organelle;intracellular organelle;intracellular organelle part;intracellular part;late endosome;lysosomal membrane;macromolecular complex;membrane;membrane part;membrane-bounded organelle;membra…	biological regulation;cell growth;cellular localization;cellular metabolic process;cellular process;growth;localization;macromolecule metabolic process;macromolecule modification;metabolic process;phosphorus metabolic process;primary metabolic process;protein metabolic process;protein modification process;protein phosphorylation;regulation of protein modification process;response to chemical stim…	cell part;endosome;extracellular organelle;intracellular membrane-bounded organelle;intracellular organelle;macromolecular complex;membrane;organelle;protein complex;vesicle		Robl_LC7	AACYNNNNTTCCS_UNKNOWN;ACTAYRNNNCCCR_UNKNOWN;BENPORATH_SOX2_TARGETS;BERENJENO_TRANSFORMED_BY_RHOA_DN;BLALOCK_ALZHEIMERS_DISEASE_DN;BLALOCK_ALZHEIMERS_DISEASE_INCIPIENT_DN;chr1q22;ELLWOOD_MYC_TARGETS_DN;GAZDA_DIAMOND_BLACKFAN_ANEMIA_ERYTHROID_DN;GGGYGTGNY_UNKNOWN;GSE10239_MEMORY_VS_KLRG1HIGH_EFF_CD8_TCELL_UP;GSE10239_NAIVE_VS_MEMORY_CD8_TCELL_DN;GSE12845_NAIVE_VS_DARKZONE_GC_TONSIL_BCELL_DN;GSE1373…	Alternativesplicing;Completeproteome;Endosome;Lysosome;Membrane;Referenceproteome	p14-Mp1-ERK2 complex;p14-Mp1-MEK1 complex	GO:0000186;GO:0001101;GO:0001932;GO:0006140;GO:0006464;GO:0006468;GO:0006793;GO:0006796;GO:0008104;GO:0008152;GO:0009719;GO:0009894;GO:0009966;GO:0009967;GO:0009987;GO:0010033;GO:0010243;GO:0010646;GO:0010647;GO:0014075;GO:0016049;GO:0016310;GO:0019219;GO:0019220;GO:0019222;GO:0019538;GO:0023051;GO:0023056;GO:0030811;GO:0031323;GO:0031329;GO:0031399;GO:0032006;GO:0032008;GO:0032147;GO:0032268;GO:…		GO:0005765;GO:0005768;GO:0005770;GO:0005774;GO:0016020;GO:0031090;GO:0031982;GO:0031988;GO:0032991;GO:0043226;GO:0043227;GO:0043229;GO:0043230;GO:0043231;GO:0043234;GO:0044421;GO:0044422;GO:0044424;GO:0044425;GO:0044437;GO:0044440;GO:0044444;GO:0044446;GO:0044464;GO:0065010;GO:0070062;GO:0071986	GO:0006464;GO:0006468;GO:0006793;GO:0008152;GO:0009719;GO:0009987;GO:0016049;GO:0019538;GO:0031399;GO:0040007;GO:0042221;GO:0043170;GO:0043412;GO:0044237;GO:0044238;GO:0050896;GO:0051179;GO:0051641;GO:0065007	GO:0005768;GO:0016020;GO:0031982;GO:0032991;GO:0043226;GO:0043229;GO:0043230;GO:0043231;GO:0043234;GO:0044464		+	+	8	8	8	61.6	61.6	61.6	13.507	0	4830700000	83	2.23093	0.126529	0.794325	2.53326
26.8266	27.149	25.7231	26.6535	26.2298	27.2904	26.6856	27.1397	27.606	27.7953	26.7086	27.1834	27.1851	26.5946	28.2606				anatomical structure development;biological regulation;biosynthetic process;cell differentiation;cell surface receptor linked signaling pathway;cellular biosynthetic process;cellular developmental process;cellular macromolecule biosynthetic process;cellular macromolecule metabolic process;cellular metabolic process;cellular nitrogen compound metabolic process;cellular process;cellular response to…	binding;cation binding;DNA binding;ion binding;metal ion binding;nucleic acid binding;protein binding;protein domain specific binding	cell part;intracellular membrane-bounded organelle;intracellular organelle;intracellular part;membrane-bounded organelle;nucleus;organelle	anatomical structure development;biological regulation;biosynthetic process;cell differentiation;cellular metabolic process;cellular nitrogen compound metabolic process;cellular process;developmental process;macromolecule metabolic process;metabolic process;multicellular organismal development;multicellular organismal process;nitrogen compound metabolic process;nucleobase-containing compound meta…	cell part;intracellular membrane-bounded organelle;intracellular organelle;nucleus;organelle		zf-C2H2	AAAGGGA,MIR-204,MIR-211;AAAYRNCTG_UNKNOWN;AACTGGA,MIR-145;AACTTT_UNKNOWN;AATGTGA,MIR-23A,MIR-23B;ACTGCAG,MIR-17-3P;AGGGCCA,MIR-328;ASTON_MAJOR_DEPRESSIVE_DISORDER_UP;ATTACAT,MIR-380-3P;BENPORATH_CYCLING_GENES;BENPORATH_NANOG_TARGETS;BILANGES_SERUM_SENSITIVE_GENES;BMI1_DN.V1_DN;BMI1_DN_MEL18_DN.V1_DN;BONCI_TARGETS_OF_MIR15A_AND_MIR16_1;BRCA1_DN.V1_UP;BUCKANOVICH_T_LYMPHOCYTE_HOMING_ON_TUMOR_DN;BUC…	3D-structure;Activator;Alternativesplicing;Chromosomalrearrangement;Ciliopathy;Completeproteome;Developmentalprotein;Differentiation;Diseasemutation;DNA-binding;Joubertsyndrome;Metal-binding;Nephronophthisis;Neurogenesis;Nucleus;Phosphoprotein;Polymorphism;Proteomicsidentification;Proto-oncogene;Referenceproteome;Repeat;Repressor;Transcription;Transcriptionregulation;Zinc;Zinc-finger		GO:0006139;GO:0006351;GO:0006355;GO:0006807;GO:0007165;GO:0007166;GO:0007219;GO:0007275;GO:0007399;GO:0008152;GO:0009058;GO:0009059;GO:0009889;GO:0009890;GO:0009891;GO:0009892;GO:0009893;GO:0009966;GO:0009967;GO:0009987;GO:0010468;GO:0010556;GO:0010557;GO:0010558;GO:0010604;GO:0010605;GO:0010628;GO:0010629;GO:0010646;GO:0010647;GO:0016070;GO:0019219;GO:0019222;GO:0023051;GO:0023056;GO:0030154;GO:…	GO:0003676;GO:0003677;GO:0005488;GO:0005515;GO:0019904;GO:0043167;GO:0043169;GO:0046872	GO:0005634;GO:0043226;GO:0043227;GO:0043229;GO:0043231;GO:0044424;GO:0044464	GO:0006139;GO:0006807;GO:0007165;GO:0007275;GO:0008152;GO:0009058;GO:0009987;GO:0016070;GO:0030154;GO:0032501;GO:0032502;GO:0034641;GO:0043170;GO:0044237;GO:0044238;GO:0048856;GO:0050896;GO:0065007	GO:0005634;GO:0043226;GO:0043229;GO:0043231;GO:0044464		+	+	13	13	13	14.8	14.8	14.8	131.67	0	2485300000	16	1.43816	0.188838	0.787025	1.90215
26.6315	26.3281	26.5459	26.1201	27.2274	26.9912	27.1414	27.4307	27.3472	27.4084	27.13	28.1107	27.3086	27.6919	27.1283				biological regulation;cell cycle;cell cycle checkpoint;cell cycle phase;cell cycle process;cell division;cellular component organization;cellular component organization at cellular level;cellular component organization or biogenesis;cellular component organization or biogenesis at cellular level;cellular macromolecule metabolic process;cellular metabolic process;cellular nitrogen compound metabol…		cell part;chromatin;chromosomal part;cytoplasm;cytoplasmic part;Golgi apparatus;intracellular membrane-bounded organelle;intracellular organelle;intracellular organelle part;intracellular part;membrane-bounded organelle;nuclear chromatin;nuclear chromosome part;nuclear part;nucleoplasm;nucleus;organelle;organelle part	biological regulation;cell cycle;cell division;cellular component organization;cellular metabolic process;cellular nitrogen compound metabolic process;cellular process;DNA metabolic process;macromolecule metabolic process;metabolic process;mitosis;nitrogen compound metabolic process;nuclear division;nucleobase-containing compound metabolic process;organelle fission;organelle organization;primary …	cell part;cytoplasm;Golgi apparatus;intracellular membrane-bounded organelle;intracellular organelle;nucleoplasm;nucleus;organelle		Swi3	AKT_UP_MTOR_DN.V1_DN;BENPORATH_CYCLING_GENES;BENPORATH_SOX2_TARGETS;BERENJENO_TRANSFORMED_BY_RHOA_UP;BIOPOLYMER_METABOLIC_PROCESS;BOYAULT_LIVER_CANCER_SUBCLASS_G3_UP;BRUINS_UVC_RESPONSE_LATE;CELL_CYCLE_CHECKPOINT_GO_0000075;CELL_CYCLE_GO_0007049;CELL_CYCLE_PHASE;CELL_CYCLE_PROCESS;CELL_PROLIFERATION_GO_0008283;CHANG_CYCLING_GENES;CHICAS_RB1_TARGETS_CONFLUENT;CHICAS_RB1_TARGETS_SENESCENT;chr15q22;…	Cellcycle;Celldivision;Completeproteome;Cytoplasm;DNAdamage;Mitosis;Nucleus;Phosphoprotein;Polymorphism;Proteomicsidentification;Referenceproteome		GO:0000075;GO:0000076;GO:0000077;GO:0000280;GO:0006139;GO:0006259;GO:0006275;GO:0006807;GO:0006950;GO:0006974;GO:0006996;GO:0007049;GO:0007067;GO:0007346;GO:0008152;GO:0008156;GO:0008284;GO:0009314;GO:0009411;GO:0009416;GO:0009628;GO:0009889;GO:0009890;GO:0009892;GO:0009987;GO:0010389;GO:0010556;GO:0010558;GO:0010564;GO:0010605;GO:0010948;GO:0010972;GO:0016043;GO:0019219;GO:0019222;GO:0022402;GO:…		GO:0000785;GO:0000790;GO:0005634;GO:0005654;GO:0005737;GO:0005794;GO:0043226;GO:0043227;GO:0043229;GO:0043231;GO:0044422;GO:0044424;GO:0044427;GO:0044428;GO:0044444;GO:0044446;GO:0044454;GO:0044464	GO:0000280;GO:0006139;GO:0006259;GO:0006807;GO:0006950;GO:0006974;GO:0006996;GO:0007049;GO:0007067;GO:0007346;GO:0008152;GO:0009628;GO:0009987;GO:0016043;GO:0034641;GO:0043170;GO:0044237;GO:0044238;GO:0048285;GO:0050896;GO:0051052;GO:0051301;GO:0051726;GO:0065007	GO:0005634;GO:0005654;GO:0005737;GO:0005794;GO:0043226;GO:0043229;GO:0043231;GO:0044464		+	+	10	10	10	27.9	27.9	27.9	34.555	0	2679500000	45	2.01429	0.15355	0.693198	2.27103
27.3241	27.5871	27.8532	27.4367	28.0522	28.2279	28.2716	27.8526	28.5554	28.7959	28.3632	28.4718	28.0917	28.5306	27.7474				autophagic vacuole assembly;autophagy;biological regulation;catabolic process;cell communication;cellular catabolic process;cellular component assembly;cellular component assembly at cellular level;cellular component organization;cellular component organization at cellular level;cellular component organization or biogenesis;cellular component organization or biogenesis at cellular level;cellular …	catalytic activity;cysteine-type endopeptidase activity;cysteine-type peptidase activity;endopeptidase activity;hydrolase activity;peptidase activity;peptidase activity, acting on L-amino acid peptides	cell part;cytoplasm;cytoplasmic part;cytosol;intracellular part	autophagy;biological regulation;catabolic process;cell communication;cellular component assembly;cellular component organization;cellular metabolic process;cellular process;establishment of localization;macromolecule metabolic process;macromolecule modification;metabolic process;organelle assembly;organelle organization;primary metabolic process;protein lipidation;protein maturation;protein metab…	cell part;cytoplasm;cytosol	Regulation of autophagy	Peptidase_C54	BARRIER_CANCER_RELAPSE_NORMAL_SAMPLE_DN;BLALOCK_ALZHEIMERS_DISEASE_UP;BRUINS_UVC_RESPONSE_LATE;CACTGCC,MIR-34A,MIR-34C,MIR-449;CELLULAR_LOCALIZATION;CELLULAR_MACROMOLECULE_METABOLIC_PROCESS;CELLULAR_PROTEIN_METABOLIC_PROCESS;chr2q37;CYSTEINE_TYPE_PEPTIDASE_ACTIVITY;CYTOPLASM;CYTOPLASMIC_PART;CYTOSKELETAL_PART;CYTOSKELETON;CYTOSOL;ESTABLISHMENT_OF_CELLULAR_LOCALIZATION;ESTABLISHMENT_OF_LOCALIZATIO…	3D-structure;Acetylation;Alternativesplicing;Autophagy;Completeproteome;Cytoplasm;Directproteinsequencing;Hydrolase;Phosphoprotein;Polymorphism;Protease;Proteintransport;Proteomicsidentification;Referenceproteome;Thiolprotease;Transport;Ublconjugationpathway		GO:0000045;GO:0000422;GO:0006464;GO:0006497;GO:0006501;GO:0006508;GO:0006605;GO:0006612;GO:0006810;GO:0006886;GO:0006914;GO:0006950;GO:0006995;GO:0006996;GO:0007033;GO:0007154;GO:0008152;GO:0009056;GO:0009267;GO:0009605;GO:0009893;GO:0009894;GO:0009896;GO:0009987;GO:0009991;GO:0010506;GO:0010508;GO:0010604;GO:0015031;GO:0016043;GO:0016485;GO:0018410;GO:0019222;GO:0019538;GO:0022607;GO:0031323;GO:…	GO:0003824;GO:0004175;GO:0004197;GO:0008233;GO:0008234;GO:0016787;GO:0070011	GO:0005737;GO:0005829;GO:0044424;GO:0044444;GO:0044464	GO:0006464;GO:0006497;GO:0006508;GO:0006605;GO:0006810;GO:0006914;GO:0006950;GO:0006996;GO:0007033;GO:0007154;GO:0008152;GO:0009056;GO:0009605;GO:0009987;GO:0009991;GO:0015031;GO:0016043;GO:0019538;GO:0022607;GO:0042594;GO:0043170;GO:0043412;GO:0044237;GO:0044238;GO:0050896;GO:0051234;GO:0051604;GO:0065007;GO:0070925	GO:0005737;GO:0005829;GO:0044464	ko04140	+	+	8	8	8	28.2	28.2	28.2	44.294	0	4994100000	99	1.9724	0.156132	0.689982	2.23811
27.8459	27.9033	27.6146	27.3394	27.7629	28.161	28.7164	27.7743	28.7496	28.4175	29.0453	28.3606	28.0765	28.5458	28.1152				biological regulation;biosynthetic process;cellular biosynthetic process;cellular macromolecule biosynthetic process;cellular macromolecule metabolic process;cellular metabolic process;cellular process;cellular protein metabolic process;cellular response to chemical stimulus;cellular response to organic substance;cellular response to stimulus;cellular response to stress;cellular response to topol…	binding;GTP binding;guanyl nucleotide binding;guanyl ribonucleotide binding;nucleotide binding;purine nucleotide binding;purine ribonucleoside triphosphate binding;purine ribonucleotide binding;ribonucleotide binding	cell part;cytoplasm;cytoplasmic microtubule;cytoplasmic part;cytoskeletal part;endoplasmic reticulum membrane;endoplasmic reticulum part;integral to membrane;intracellular;intracellular organelle part;intracellular part;intrinsic to membrane;macromolecular complex;membrane;membrane part;microtubule;organelle membrane;organelle part;protein complex	biological regulation;biosynthetic process;cellular metabolic process;cellular process;establishment of localization;macromolecule metabolic process;metabolic process;primary metabolic process;protein metabolic process;protein targeting;protein transport;response to chemical stimulus;response to stimulus;response to stress;signal transduction;translation;transport	cell part;cytoplasm;intracellular;macromolecular complex;membrane;protein complex	Protein export	SRPRB	ACEVEDO_NORMAL_TISSUE_ADJACENT_TO_LIVER_TUMOR_DN;BRUINS_UVC_RESPONSE_LATE;BRUINS_UVC_RESPONSE_VIA_TP53_GROUP_A;CHOI_ATL_STAGE_PREDICTOR;chr3q22;FULCHER_INFLAMMATORY_RESPONSE_LECTIN_VS_LPS_UP;GRAESSMANN_APOPTOSIS_BY_DOXORUBICIN_DN;GRAESSMANN_RESPONSE_TO_MC_AND_DOXORUBICIN_DN;GSE10856_CTRL_VS_TNFRSF6B_IN_MACROPHAGE_DN;GSE11864_CSF1_VS_CSF1_IFNG_IN_MAC_DN;GSE11864_CSF1_VS_CSF1_IFNG_PAM3CYS_IN_MAC_DN…	Completeproteome;Endoplasmicreticulum;GTP-binding;Membrane;Nucleotide-binding;Polymorphism;Proteomicsidentification;Receptor;Referenceproteome;Transmembrane;Transmembranehelix		GO:0006412;GO:0006605;GO:0006612;GO:0006613;GO:0006614;GO:0006810;GO:0006886;GO:0006950;GO:0006984;GO:0006986;GO:0007165;GO:0007264;GO:0008152;GO:0009058;GO:0009059;GO:0009987;GO:0010033;GO:0010467;GO:0015031;GO:0019538;GO:0030968;GO:0033554;GO:0034620;GO:0034645;GO:0034976;GO:0035556;GO:0035966;GO:0035967;GO:0042221;GO:0043170;GO:0044237;GO:0044238;GO:0044249;GO:0044260;GO:0044267;GO:0045047;GO:…	GO:0000166;GO:0005488;GO:0005525;GO:0017076;GO:0019001;GO:0032553;GO:0032555;GO:0032561;GO:0035639	GO:0005622;GO:0005737;GO:0005789;GO:0005874;GO:0005881;GO:0016020;GO:0016021;GO:0031090;GO:0031224;GO:0032991;GO:0043234;GO:0044422;GO:0044424;GO:0044425;GO:0044430;GO:0044432;GO:0044444;GO:0044446;GO:0044464	GO:0006412;GO:0006605;GO:0006810;GO:0006950;GO:0007165;GO:0008152;GO:0009058;GO:0009987;GO:0015031;GO:0019538;GO:0042221;GO:0043170;GO:0044237;GO:0044238;GO:0050896;GO:0051234;GO:0065007	GO:0005622;GO:0005737;GO:0016020;GO:0032991;GO:0043234;GO:0044464	ko03060	+	+	8	8	8	55	55	55	17.502	0	5616200000	48	1.91097	0.165664	0.670552	2.17449
27.652	27.8221	28.119	27.6562	27.9296	28.4537	28.3303	28.4028	28.6978	28.6274	28.159	28.6081	28.1511	28.1072	28.2903				biological regulation;cellular component organization;cellular component organization or biogenesis;maintenance of location;maintenance of protein location;negative regulation of actin filament polymerization;negative regulation of biological process;negative regulation of cellular component organization;negative regulation of cellular process;negative regulation of cytoskeleton organization;nega…	actin binding;actin monomer binding;adenyl nucleotide binding;adenyl ribonucleotide binding;ATP binding;binding;cytoskeletal protein binding;lipid binding;nucleotide binding;phosphatidylinositol binding;phosphatidylinositol-4,5-bisphosphate binding;phospholipid binding;protein binding;purine nucleotide binding;purine ribonucleoside triphosphate binding;purine ribonucleotide binding;ribonucleotide…	actin cytoskeleton;adherens junction;anchoring junction;cell junction;cell part;cell projection;cell-cell junction;cell-substrate adherens junction;cell-substrate junction;contractile fiber;cytoplasm;cytoplasmic part;cytoskeleton;filopodium;focal adhesion;intracellular non-membrane-bounded organelle;intracellular organelle;intracellular part;myofibril;non-membrane-bounded organelle;organelle;peri…	biological regulation;cellular component organization;regulation of organelle organization;regulation of protein modification process	cell part;cell projection;cytoplasm;cytoskeleton;filopodium;intracellular non-membrane-bounded organelle;intracellular organelle;organelle		Cofilin_ADF	ACACTAC,MIR-142-3P;ACATTCC,MIR-1,MIR-206;ACTGAAA,MIR-30A-3P,MIR-30E-3P;ACTIN_CYTOSKELETON;AGCACTT,MIR-93,MIR-302A,MIR-302B,MIR-302C,MIR-302D,MIR-372,MIR-373,MIR-520E,MIR-520A,MIR-526B,MIR-520B,MIR-520C,MIR-520D;AGUIRRE_PANCREATIC_CANCER_COPY_NUMBER_DN;ATGCTGC,MIR-103,MIR-107;AZARE_NEOPLASTIC_TRANSFORMATION_BY_STAT3_DN;AZARE_STAT3_TARGETS;BIOPOLYMER_METABOLIC_PROCESS;BIOPOLYMER_MODIFICATION;BOYAUL…	Acetylation;Actin-binding;Alternativesplicing;Completeproteome;Cytoplasm;Cytoskeleton;Directproteinsequencing;Phosphoprotein;Proteomicsidentification;Referenceproteome;Repeat		GO:0001932;GO:0008064;GO:0010639;GO:0016043;GO:0019220;GO:0019222;GO:0030832;GO:0030833;GO:0030837;GO:0031323;GO:0031333;GO:0031399;GO:0032268;GO:0032271;GO:0032272;GO:0032535;GO:0032956;GO:0032970;GO:0033043;GO:0042325;GO:0042989;GO:0043254;GO:0043538;GO:0044087;GO:0045185;GO:0048519;GO:0048523;GO:0050789;GO:0050794;GO:0051128;GO:0051129;GO:0051174;GO:0051235;GO:0051246;GO:0051493;GO:0051494;GO:…	GO:0000166;GO:0003779;GO:0003785;GO:0005488;GO:0005515;GO:0005524;GO:0005543;GO:0005546;GO:0008092;GO:0008289;GO:0017076;GO:0030554;GO:0032553;GO:0032555;GO:0032559;GO:0035091;GO:0035639	GO:0005737;GO:0005856;GO:0005911;GO:0005912;GO:0005924;GO:0005925;GO:0015629;GO:0030016;GO:0030054;GO:0030055;GO:0030175;GO:0042995;GO:0043226;GO:0043228;GO:0043229;GO:0043232;GO:0043292;GO:0044424;GO:0044444;GO:0044464;GO:0048471;GO:0070161	GO:0016043;GO:0031399;GO:0033043;GO:0065007	GO:0005737;GO:0005856;GO:0030175;GO:0042995;GO:0043226;GO:0043229;GO:0043232;GO:0044464		+	+	10	9	9	31.1	29.1	29.1	40.282	0	5222000000	75	3.46638	0.102	0.666597	3.14405
28.2255	27.8973	28.7803	28.171	28.1809	28.8284	29.1108	29.1355	28.7002	28.7653	29.0392	28.5925	28.9203	28.6153	28.5008				anatomical structure development;anatomical structure morphogenesis;axonogenesis;behavior;biological regulation;cell differentiation;cell part morphogenesis;cell projection morphogenesis;cell projection organization;cellular component morphogenesis;cellular component organization;cellular component organization at cellular level;cellular component organization or biogenesis;cellular component org…	catalytic activity;hydrolase activity;hydrolase activity, acting on ester bonds;molecular transducer activity;phosphatase activity;phosphoprotein phosphatase activity;phosphoric ester hydrolase activity;protein tyrosine phosphatase activity;receptor activity;signal transducer activity;signaling receptor activity;transmembrane receptor protein phosphatase activity;transmembrane receptor protein ty…	cell part;extracellular matrix;extracellular matrix part;extracellular region part;integral to membrane;integral to plasma membrane;intrinsic to membrane;intrinsic to plasma membrane;membrane part;perineuronal net;plasma membrane part;proteinaceous extracellular matrix	anatomical structure development;anatomical structure morphogenesis;behavior;biological regulation;cell differentiation;cellular component morphogenesis;cellular component organization;cellular metabolic process;cellular process;developmental process;macromolecule metabolic process;macromolecule modification;metabolic process;multicellular organismal process;neurological system process;phosphorus…	cell part;extracellular matrix;proteinaceous extracellular matrix	Epithelial cell signaling in Helicobacter pylori infection	Carb_anhydrase;fn3;Y_phosphatase	ALK_DN.V1_DN;ALONSO_METASTASIS_NEURAL_UP;ALONSO_METASTASIS_UP;ANATOMICAL_STRUCTURE_DEVELOPMENT;BENPORATH_ES_1;BERTUCCI_MEDULLARY_VS_DUCTAL_BREAST_CANCER_DN;BIOPOLYMER_METABOLIC_PROCESS;BIOPOLYMER_MODIFICATION;BRUINS_UVC_RESPONSE_LATE;CAGTATT,MIR-200B,MIR-200C,MIR-429;CELLULAR_MACROMOLECULE_METABOLIC_PROCESS;CELLULAR_PROTEIN_METABOLIC_PROCESS;CENTRAL_NERVOUS_SYSTEM_DEVELOPMENT;chr7q31;CREIGHTON_EN…	3D-structure;Alternativesplicing;Cellmembrane;Completeproteome;Disulfidebond;Glycoprotein;Hydrolase;Membrane;Phosphoprotein;Polymorphism;Proteinphosphatase;Receptor;Referenceproteome;Repeat;Secreted;Signal;Transmembrane;Transmembranehelix		GO:0002244;GO:0003008;GO:0006464;GO:0006470;GO:0006793;GO:0006796;GO:0007409;GO:0007417;GO:0007610;GO:0007611;GO:0008152;GO:0009653;GO:0009987;GO:0010001;GO:0014013;GO:0016043;GO:0016311;GO:0019538;GO:0030030;GO:0030154;GO:0032501;GO:0032502;GO:0032989;GO:0032990;GO:0035335;GO:0042127;GO:0043170;GO:0043412;GO:0044237;GO:0044238;GO:0044260;GO:0044267;GO:0045595;GO:0048709;GO:0048731;GO:0048812;GO:…	GO:0003824;GO:0004721;GO:0004725;GO:0004871;GO:0004872;GO:0004888;GO:0005001;GO:0016787;GO:0016788;GO:0016791;GO:0019198;GO:0038023;GO:0042578;GO:0060089	GO:0005578;GO:0005887;GO:0016021;GO:0031012;GO:0031224;GO:0031226;GO:0044420;GO:0044421;GO:0044425;GO:0044459;GO:0044464;GO:0072534	GO:0006464;GO:0006470;GO:0006793;GO:0007610;GO:0008152;GO:0009653;GO:0009987;GO:0016043;GO:0019538;GO:0030154;GO:0032501;GO:0032502;GO:0032989;GO:0043170;GO:0043412;GO:0044237;GO:0044238;GO:0048856;GO:0050877;GO:0050896;GO:0065007	GO:0005578;GO:0031012;GO:0044464	ko05120	+	+	17	17	17	9.7	9.7	9.7	254.58	0	8208800000	86	2.3167	0.13595	0.65699	2.43064
28.7241	28.8689	28.7071	28.208	28.2862	29.3894	29.1039	29.2298	29.2659	29.0017	28.9688	29.3482	28.6148	28.877	29.0149				anatomical structure homeostasis;biological regulation;biosynthetic process;cell cycle;cell cycle process;cellular biosynthetic process;cellular component organization;cellular component organization at cellular level;cellular component organization or biogenesis;cellular component organization or biogenesis at cellular level;cellular macromolecule biosynthetic process;cellular macromolecule meta…	binding;catalytic activity;cation binding;DNA primase activity;DNA-directed RNA polymerase activity;ion binding;metal ion binding;nucleotidyltransferase activity;RNA polymerase activity;transferase activity;transferase activity, transferring phosphorus-containing groups	cell part;intracellular organelle part;intracellular part;membrane;nuclear part;nucleoplasm;organelle part	biological regulation;biosynthetic process;cell cycle;cellular component organization;cellular metabolic process;cellular nitrogen compound metabolic process;cellular process;chromosome organization;DNA metabolic process;DNA recombination;DNA replication;homeostatic process;macromolecule metabolic process;metabolic process;mitotic cell cycle;nitrogen compound metabolic process;nucleobase-containi…	cell part;membrane;nucleoplasm	DNA replication;Purine metabolism;Pyrimidine metabolism	DNA_primase_S	AACWWCAANK_UNKNOWN;AACYNNNNTTCCS_UNKNOWN;ACTAYRNNNCCCR_UNKNOWN;BENPORATH_CYCLING_GENES;BENPORATH_ES_1;BERENJENO_TRANSFORMED_BY_RHOA_UP;BIOPOLYMER_METABOLIC_PROCESS;BLUM_RESPONSE_TO_SALIRASIB_DN;BOYAULT_LIVER_CANCER_SUBCLASS_G3_UP;BROWNE_HCMV_INFECTION_24HR_UP;BRUINS_UVC_RESPONSE_LATE;BURTON_ADIPOGENESIS_3;BUYTAERT_PHOTODYNAMIC_THERAPY_STRESS_DN;CAMP_UP.V1_UP;CHANG_CYCLING_GENES;CHANG_IMMORTALIZED…	3D-structure;Acetylation;Completeproteome;DNA-directedRNApolymerase;DNAreplication;Metal-binding;Nucleotidyltransferase;Polymorphism;Primosome;Proteomicsidentification;Referenceproteome;Transcription;Transferase;Zinc	DNA polymerase alpha-primase complex;DNA synthesome complex (13 subunits);DNA synthesome complex (15 subunits);DNA synthesome complex (17 subunits);DNA synthesome core complex	GO:0000082;GO:0000278;GO:0000722;GO:0000723;GO:0006139;GO:0006259;GO:0006260;GO:0006261;GO:0006269;GO:0006270;GO:0006271;GO:0006310;GO:0006312;GO:0006807;GO:0006996;GO:0007049;GO:0008152;GO:0009058;GO:0009059;GO:0009987;GO:0010833;GO:0016043;GO:0016070;GO:0022402;GO:0022616;GO:0032200;GO:0032201;GO:0032774;GO:0034641;GO:0034645;GO:0042592;GO:0043170;GO:0044237;GO:0044238;GO:0044249;GO:0044260;GO:…	GO:0003824;GO:0003896;GO:0003899;GO:0005488;GO:0016740;GO:0016772;GO:0016779;GO:0034062;GO:0043167;GO:0043169;GO:0046872	GO:0005654;GO:0016020;GO:0044422;GO:0044424;GO:0044428;GO:0044446;GO:0044464	GO:0000278;GO:0006139;GO:0006259;GO:0006260;GO:0006310;GO:0006807;GO:0006996;GO:0007049;GO:0008152;GO:0009058;GO:0009987;GO:0016043;GO:0016070;GO:0032200;GO:0034641;GO:0042592;GO:0043170;GO:0044237;GO:0044238;GO:0051276;GO:0065007	GO:0005654;GO:0016020;GO:0044464	ko00230;ko00240;ko03030	+	+	13	13	9	31	31	21.2	49.9	0	9488300000	118	2.60993	0.125067	0.639249	2.58748
31.7278	31.3861	31.2887	31.743	31.4707	32.5311	32.1011	32.1605	32.0643	31.9405	31.8556	31.9129	31.6932	31.8588	32.3002				cell cycle;cell cycle process;cellular component disassembly;cellular component disassembly at cellular level;cellular component organization;cellular component organization at cellular level;cellular component organization or biogenesis;cellular component organization or biogenesis at cellular level;cellular macromolecule metabolic process;cellular membrane organization;cellular metabolic proces…	binding;DNA binding;nucleic acid binding	cell part;chromosome;cytoplasm;cytoplasmic part;cytosol;extracellular membrane-bounded organelle;extracellular organelle;extracellular region part;extracellular vesicular exosome;intracellular membrane-bounded organelle;intracellular non-membrane-bounded organelle;intracellular organelle;intracellular organelle part;intracellular part;membrane-bounded organelle;membrane-bounded vesicle;non-membra…	cell cycle;cellular component disassembly;cellular component organization;cellular membrane organization;cellular metabolic process;cellular nitrogen compound metabolic process;cellular process;DNA integration;DNA metabolic process;macromolecule metabolic process;membrane organization;metabolic process;mitotic cell cycle;multi-organism process;nitrogen compound metabolic process;nucleobase-contai…	cell part;chromosome;cytoplasm;cytosol;extracellular organelle;intracellular membrane-bounded organelle;intracellular non-membrane-bounded organelle;intracellular organelle;nucleoplasm;nucleus;organelle;vesicle		BAF	APPIERTO_RESPONSE_TO_FENRETINIDE_DN;BERENJENO_TRANSFORMED_BY_RHOA_UP;BOCHKIS_FOXA2_TARGETS;BRUINS_UVC_RESPONSE_EARLY_LATE;CAGTCAC,MIR-134;chr11q13;CUI_TCF21_TARGETS_2_UP;ENK_UV_RESPONSE_KERATINOCYTE_UP;GCM_MAX;GGAANCGGAANY_UNKNOWN;GNF2_BUB3;GNF2_ELAC2;GNF2_PA2G4;GNF2_RAN;GNF2_SMC1L1;GNF2_XRCC5;GRADE_COLON_CANCER_UP;GSE10239_NAIVE_VS_KLRG1INT_EFF_CD8_TCELL_DN;GSE12366_PLASMA_CELL_VS_NAIVE_BCELL_DN…	3D-structure;Acetylation;Chromosome;Completeproteome;Cytoplasm;Diseasemutation;DNA-binding;Host-virusinteraction;Nucleus;Phosphoprotein;Referenceproteome	BANF1 homodimer protein;Emerin complex 25;Emerin regulatory complex	GO:0000278;GO:0006139;GO:0006259;GO:0006807;GO:0006998;GO:0007049;GO:0007077;GO:0007084;GO:0008152;GO:0009607;GO:0009615;GO:0009987;GO:0015074;GO:0016032;GO:0016043;GO:0016044;GO:0022402;GO:0022411;GO:0030397;GO:0031468;GO:0034641;GO:0043170;GO:0044237;GO:0044238;GO:0044260;GO:0050896;GO:0051081;GO:0051704;GO:0051707;GO:0061024;GO:0071840;GO:0071841;GO:0071842;GO:0071845;GO:0090304	GO:0003676;GO:0003677;GO:0005488	GO:0005634;GO:0005654;GO:0005694;GO:0005737;GO:0005829;GO:0031982;GO:0031988;GO:0043226;GO:0043227;GO:0043228;GO:0043229;GO:0043230;GO:0043231;GO:0043232;GO:0044421;GO:0044422;GO:0044424;GO:0044428;GO:0044444;GO:0044446;GO:0044464;GO:0065010;GO:0070062	GO:0000278;GO:0006139;GO:0006259;GO:0006807;GO:0007049;GO:0008152;GO:0009607;GO:0009987;GO:0015074;GO:0016032;GO:0016043;GO:0016044;GO:0022411;GO:0034641;GO:0043170;GO:0044237;GO:0044238;GO:0050896;GO:0051704;GO:0061024	GO:0005634;GO:0005654;GO:0005694;GO:0005737;GO:0005829;GO:0031982;GO:0043226;GO:0043229;GO:0043230;GO:0043231;GO:0043232;GO:0044464		+	+	14	14	14	85.4	85.4	85.4	10.058	0	77182000000	313	2.8166	0.119574	0.636244	2.70583
29.3888	29.5002	29.5286	29.1879	28.8531	29.9064	29.9137	30.019	29.3318	30.4483	29.8279	30.5471	29.9249	30.0597	29.3684				biological regulation;cellular localization;cellular process;localization;negative regulation of catalytic activity;negative regulation of hydrolase activity;negative regulation of molecular function;negative regulation of phosphatase activity;regulation of biological process;regulation of catalytic activity;regulation of cellular metabolic process;regulation of cellular process;regulation of dep…	actin binding;actin filament binding;actin-dependent ATPase activity;adenyl nucleotide binding;adenyl ribonucleotide binding;ATP binding;ATPase activity;ATPase activity, coupled;binding;calmodulin binding;catalytic activity;cytoskeletal protein binding;hydrolase activity;hydrolase activity, acting on acid anhydrides;hydrolase activity, acting on acid anhydrides, in phosphorus-containing anhydride…	axolemma;axon;axon part;basolateral plasma membrane;brush border;cell body;cell part;cell projection;cell projection membrane;cell projection part;cytoplasmic part;cytoplasmic vesicle;cytoskeletal part;endoplasmic reticulum;endosome;extracellular membrane-bounded organelle;extracellular organelle;extracellular region part;extracellular vesicular exosome;intracellular membrane-bounded organelle;in…	biological regulation;cellular localization;cellular process;localization	brush border;cell body;cell part;cell projection;endoplasmic reticulum;endosome;extracellular organelle;intracellular membrane-bounded organelle;intracellular organelle;macromolecular complex;neuron projection;neuronal cell body;organelle;protein complex;vesicle		IQ;Myosin_head;Myosin_TH1	ACTGCAG,MIR-17-3P;ACTTTAT,MIR-142-5P;AGCATTA,MIR-155;ATF2_S_UP.V1_DN;ATF2_UP.V1_DN;BERENJENO_TRANSFORMED_BY_RHOA_DN;CHARAFE_BREAST_CANCER_LUMINAL_VS_MESENCHYMAL_UP;chr17q11;COLDREN_GEFITINIB_RESISTANCE_DN;CORRE_MULTIPLE_MYELOMA_UP;CUI_TCF21_TARGETS_2_DN;DASU_IL6_SIGNALING_SCAR_UP;DELYS_THYROID_CANCER_UP;DODD_NASOPHARYNGEAL_CARCINOMA_UP;DURAND_STROMA_MAX_UP;ERB2_UP.V1_UP;GAUSSMANN_MLL_AF4_FUSION_T…	Acetylation;Actin-binding;ATP-binding;Calmodulin-binding;Completeproteome;Directproteinsequencing;Motorprotein;Myosin;Nucleotide-binding;Phosphoprotein;Polymorphism;Proteomicsidentification;Referenceproteome;Repeat		GO:0009987;GO:0010921;GO:0010923;GO:0019220;GO:0019222;GO:0031323;GO:0035303;GO:0043086;GO:0044092;GO:0050789;GO:0050790;GO:0050794;GO:0051174;GO:0051179;GO:0051336;GO:0051346;GO:0051641;GO:0065007;GO:0065009	GO:0000146;GO:0000166;GO:0003774;GO:0003779;GO:0003824;GO:0005488;GO:0005515;GO:0005516;GO:0005524;GO:0008092;GO:0016462;GO:0016787;GO:0016817;GO:0016818;GO:0016887;GO:0017076;GO:0017111;GO:0019904;GO:0030554;GO:0030898;GO:0032553;GO:0032555;GO:0032559;GO:0035639;GO:0042623;GO:0051015	GO:0005768;GO:0005783;GO:0005790;GO:0005903;GO:0016323;GO:0016459;GO:0030424;GO:0030673;GO:0031253;GO:0031256;GO:0031410;GO:0031982;GO:0031988;GO:0032589;GO:0032991;GO:0033267;GO:0042995;GO:0043005;GO:0043025;GO:0043209;GO:0043226;GO:0043227;GO:0043229;GO:0043230;GO:0043231;GO:0043234;GO:0044297;GO:0044421;GO:0044422;GO:0044424;GO:0044425;GO:0044430;GO:0044444;GO:0044446;GO:0044459;GO:0044463;GO:…	GO:0009987;GO:0051179;GO:0051641;GO:0065007	GO:0005768;GO:0005783;GO:0005903;GO:0031982;GO:0032991;GO:0042995;GO:0043005;GO:0043025;GO:0043226;GO:0043229;GO:0043230;GO:0043231;GO:0043234;GO:0044297;GO:0044464		+	+	15	15	11	19.6	19.6	15.5	116.2	0	16710000000	53	1.70443	0.185861	0.632106	1.99014
26.3906	26.4801	26.8629	26.3367	26.9383	27.4971	27.4798	27.2167	27.3654	26.5249	27.286	27.6135	27.3943	27.1068	26.5628				biological regulation;biosynthetic process;cellular biosynthetic process;cellular macromolecule biosynthetic process;cellular macromolecule metabolic process;cellular metabolic process;cellular nitrogen compound metabolic process;cellular process;cellular response to stimulus;cellular response to stress;DNA biosynthetic process;DNA metabolic process;DNA repair;DNA replication;DNA synthesis involv…	adenyl nucleotide binding;adenyl ribonucleotide binding;ATP binding;ATPase activity;binding;catalytic activity;cation binding;DNA binding;hydrolase activity;hydrolase activity, acting on acid anhydrides;hydrolase activity, acting on acid anhydrides, in phosphorus-containing anhydrides;identical protein binding;ion binding;metal ion binding;nucleic acid binding;nucleoside-triphosphatase activity;n…	cell part;cytoplasmic part;intracellular membrane-bounded organelle;intracellular organelle;intracellular part;membrane;membrane-bounded organelle;nucleus;organelle;perinuclear region of cytoplasm	biological regulation;biosynthetic process;cellular metabolic process;cellular nitrogen compound metabolic process;cellular process;DNA metabolic process;DNA repair;DNA replication;macromolecule metabolic process;metabolic process;nitrogen compound metabolic process;nucleobase-containing compound metabolic process;primary metabolic process;regulation of DNA metabolic process;response to DNA damag…	cell part;intracellular membrane-bounded organelle;intracellular organelle;membrane;nucleus;organelle		AAA;MgsA_C	ATATGCA,MIR-448;ATPASE_ACTIVITY;BIOPOLYMER_METABOLIC_PROCESS;CAGCTTT,MIR-320;chr6p25;DNA_DEPENDENT_DNA_REPLICATION;DNA_METABOLIC_PROCESS;DNA_REPAIR;DNA_REPLICATION;DNA_REPLICATION_INITIATION;GGCAGCT,MIR-22;GRADE_COLON_CANCER_UP;GSE13306_TREG_RA_VS_TCONV_RA_DN;GSE16522_ANTI_CD3CD28_STIM_VS_UNSTIM_NAIVE_CD8_TCELL_DN;GSE17721_12H_VS_24H_LPS_BMDM_UP;GSE17721_12H_VS_24H_PAM3CSK4_BMDM_UP;GSE17721_CTRL_…	3D-structure;Acetylation;Alternativesplicing;ATP-binding;Completeproteome;DNAdamage;DNAreplication;Hydrolase;Isopeptidebond;Metal-binding;Nucleotide-binding;Nucleus;Phosphoprotein;Referenceproteome;Ublconjugation;Zinc;Zinc-finger		GO:0000731;GO:0006139;GO:0006259;GO:0006260;GO:0006275;GO:0006281;GO:0006807;GO:0006950;GO:0006974;GO:0008152;GO:0009058;GO:0009059;GO:0009889;GO:0009987;GO:0010556;GO:0019219;GO:0019222;GO:0030174;GO:0031323;GO:0031326;GO:0033554;GO:0034641;GO:0034645;GO:0043170;GO:0044237;GO:0044238;GO:0044249;GO:0044260;GO:0050789;GO:0050794;GO:0050896;GO:0051052;GO:0051171;GO:0051716;GO:0060255;GO:0065007;GO:…	GO:0000166;GO:0003676;GO:0003677;GO:0003824;GO:0005488;GO:0005515;GO:0005524;GO:0016462;GO:0016787;GO:0016817;GO:0016818;GO:0016887;GO:0017076;GO:0017111;GO:0030554;GO:0032553;GO:0032555;GO:0032559;GO:0035639;GO:0042802;GO:0043167;GO:0043169;GO:0046872	GO:0005634;GO:0016020;GO:0043226;GO:0043227;GO:0043229;GO:0043231;GO:0044424;GO:0044444;GO:0044464;GO:0048471	GO:0006139;GO:0006259;GO:0006260;GO:0006281;GO:0006807;GO:0006950;GO:0006974;GO:0008152;GO:0009058;GO:0009987;GO:0034641;GO:0043170;GO:0044237;GO:0044238;GO:0050896;GO:0051052;GO:0065007	GO:0005634;GO:0016020;GO:0043226;GO:0043229;GO:0043231;GO:0044464		+	+	10	10	10	18.5	18.5	18.5	72.132	0	2619400000	28	1.63986	0.188034	0.615056	1.92782
29.0233	29.0719	29.113	28.1699	28.5858	29.2041	29.2988	29.1067	29.6304	29.7725	29.4862	28.9703	29.2263	29.1795	29.4684				aging;biosynthetic process;carbohydrate metabolic process;cellular biosynthetic process;cellular carbohydrate metabolic process;cellular macromolecule biosynthetic process;cellular macromolecule metabolic process;cellular metabolic process;cellular process;cellular protein metabolic process;cotranslational protein targeting to membrane;developmental process;establishment of localization;establish…	binding;catalytic activity;ribonucleoprotein binding;ribosome binding;transferase activity;transferase activity, transferring glycosyl groups	autophagic vacuole membrane;cell part;cytoplasmic part;endoplasmic reticulum;endoplasmic reticulum membrane;endoplasmic reticulum part;integral to membrane;intracellular membrane-bounded organelle;intracellular organelle;intracellular organelle part;intracellular part;intrinsic to membrane;macromolecular complex;membrane;membrane part;membrane-bounded organelle;nucleus;oligosaccharyltransferase c…	aging;biosynthetic process;carbohydrate metabolic process;cellular metabolic process;cellular process;developmental process;establishment of localization;macromolecule metabolic process;macromolecule modification;metabolic process;peptidyl-amino acid modification;primary metabolic process;protein glycosylation;protein metabolic process;protein modification process;protein targeting;protein transp…	cell part;endoplasmic reticulum;intracellular membrane-bounded organelle;intracellular organelle;macromolecular complex;membrane;nucleus;organelle;protein complex	N-Glycan biosynthesis;Protein processing in endoplasmic reticulum;Various types of N-glycan biosynthesis	Ribophorin_II	ACEVEDO_LIVER_CANCER_UP;ACEVEDO_NORMAL_TISSUE_ADJACENT_TO_LIVER_TUMOR_UP;BAELDE_DIABETIC_NEPHROPATHY_DN;BARRIER_COLON_CANCER_RECURRENCE_UP;BIOCARTA_PROTEASOME_PATHWAY;BIOPOLYMER_METABOLIC_PROCESS;BIOPOLYMER_MODIFICATION;BLALOCK_ALZHEIMERS_DISEASE_DN;BLALOCK_ALZHEIMERS_DISEASE_INCIPIENT_DN;BOYAULT_LIVER_CANCER_SUBCLASS_G2;CAIRO_HEPATOBLASTOMA_CLASSES_UP;CELLULAR_MACROMOLECULE_METABOLIC_PROCESS;CEL…	Alternativesplicing;Completeproteome;Directproteinsequencing;Endoplasmicreticulum;Glycoprotein;Glycosyltransferase;Isopeptidebond;Membrane;Polymorphism;Proteomicsidentification;Referenceproteome;Signal;Transferase;Transmembrane;Transmembranehelix;Ublconjugation	Oligosaccharyltransferase complex (Stt3A variant);Oligosaccharyltransferase complex (Stt3B variant);Oligosaccharyltransferase OSTC-I;Oligosaccharyltransferase OSTC-II;Oligosaccharyltransferase OSTC-III	GO:0005975;GO:0006412;GO:0006464;GO:0006486;GO:0006487;GO:0006605;GO:0006612;GO:0006613;GO:0006614;GO:0006810;GO:0006886;GO:0007568;GO:0008152;GO:0009058;GO:0009059;GO:0009987;GO:0010467;GO:0015031;GO:0018193;GO:0018196;GO:0018279;GO:0019538;GO:0032502;GO:0034645;GO:0042221;GO:0042493;GO:0043170;GO:0043412;GO:0043413;GO:0043687;GO:0044237;GO:0044238;GO:0044249;GO:0044260;GO:0044262;GO:0044267;GO:…	GO:0003824;GO:0005488;GO:0016740;GO:0016757;GO:0043021;GO:0043022	GO:0000421;GO:0005634;GO:0005774;GO:0005783;GO:0005789;GO:0005791;GO:0008250;GO:0016020;GO:0016021;GO:0031090;GO:0031224;GO:0032991;GO:0043226;GO:0043227;GO:0043229;GO:0043231;GO:0043234;GO:0044422;GO:0044424;GO:0044425;GO:0044432;GO:0044437;GO:0044444;GO:0044446;GO:0044464	GO:0005975;GO:0006412;GO:0006464;GO:0006486;GO:0006605;GO:0006810;GO:0007568;GO:0008152;GO:0009058;GO:0009987;GO:0015031;GO:0018193;GO:0019538;GO:0032502;GO:0042221;GO:0042493;GO:0043170;GO:0043412;GO:0044237;GO:0044238;GO:0050896;GO:0051234	GO:0005634;GO:0005783;GO:0016020;GO:0032991;GO:0043226;GO:0043229;GO:0043231;GO:0043234;GO:0044464	ko00510;ko00513;ko04141	+	+	11	11	11	29.5	29.5	29.5	69.283	0	11218000000	148	1.59378	0.187439	0.609716	1.89007
27.0876	27.6018	27.4309	27.3361	27.4653	27.2658	28.3078	27.9205	27.8875	28.4733	27.7394	28.1262	27.9832	27.9791	27.4253				antigen processing and presentation;antigen processing and presentation of exogenous antigen;antigen processing and presentation of exogenous peptide antigen;antigen processing and presentation of exogenous peptide antigen via MHC class II;antigen processing and presentation of peptide antigen;antigen processing and presentation of peptide antigen via MHC class II;antigen processing and presentat…	protein transporter activity;substrate-specific transporter activity;transporter activity	AP-2 adaptor complex;AP-type membrane coat adaptor complex;cell part;clathrin adaptor complex;clathrin coated vesicle membrane;clathrin-coated endocytic vesicle membrane;coated vesicle membrane;cytoplasmic part;cytoplasmic vesicle membrane;cytoplasmic vesicle part;cytosol;endocytic vesicle membrane;intracellular organelle part;intracellular part;macromolecular complex;membrane;membrane part;organ…	biological regulation;cell communication;cell-cell signaling;cellular component assembly;cellular component organization;cellular macromolecular complex assembly;cellular membrane organization;cellular process;endocytosis;establishment of localization;immune system process;locomotion;macromolecular complex assembly;membrane invagination;membrane organization;organelle organization;protein complex…	AP-type membrane coat adaptor complex;cell part;cytosol;macromolecular complex;membrane;plasma membrane;protein complex	Endocrine and other factor-regulated calcium reabsorption;Endocytosis;Huntington's disease	Clat_adaptor_s	ACTAYRNNNCCCR_UNKNOWN;ACTGCCT,MIR-34B;AGUIRRE_PANCREATIC_CANCER_COPY_NUMBER_UP;BLALOCK_ALZHEIMERS_DISEASE_DN;BOQUEST_STEM_CELL_CULTURED_VS_FRESH_UP;BORCZUK_MALIGNANT_MESOTHELIOMA_UP;CACTGCC,MIR-34A,MIR-34C,MIR-449;CELLULAR_COMPONENT_ASSEMBLY;CHEMNITZ_RESPONSE_TO_PROSTAGLANDIN_E2_UP;chr19q13;CLATHRIN_COATED_VESICLE;COATED_MEMBRANE;COATED_VESICLE;COATED_VESICLE_MEMBRANE;CYTOPLASM;CYTOPLASMIC_MEMBRA…	Alternativesplicing;Cellmembrane;Coatedpit;Completeproteome;Diseasemutation;Endocytosis;Membrane;Phosphoprotein;Proteintransport;Proteomicsidentification;Referenceproteome;Transport		GO:0002376;GO:0002478;GO:0002495;GO:0002504;GO:0002682;GO:0002697;GO:0002831;GO:0006461;GO:0006810;GO:0006886;GO:0006897;GO:0006898;GO:0006901;GO:0006935;GO:0006996;GO:0007154;GO:0007165;GO:0007166;GO:0007167;GO:0007169;GO:0007173;GO:0007267;GO:0007268;GO:0007411;GO:0009605;GO:0009966;GO:0009968;GO:0009987;GO:0010324;GO:0010646;GO:0010648;GO:0015031;GO:0016032;GO:0016043;GO:0016044;GO:0016050;GO:…	GO:0005215;GO:0008565;GO:0022892	GO:0005829;GO:0005886;GO:0012506;GO:0016020;GO:0030119;GO:0030122;GO:0030131;GO:0030659;GO:0030662;GO:0030665;GO:0030666;GO:0030669;GO:0031090;GO:0032991;GO:0043234;GO:0044422;GO:0044424;GO:0044425;GO:0044433;GO:0044444;GO:0044446;GO:0044459;GO:0044464	GO:0002376;GO:0006461;GO:0006810;GO:0006897;GO:0006996;GO:0007154;GO:0007165;GO:0007267;GO:0009605;GO:0009987;GO:0010324;GO:0015031;GO:0016032;GO:0016043;GO:0016044;GO:0016050;GO:0016192;GO:0022607;GO:0023052;GO:0034622;GO:0040011;GO:0042221;GO:0050896;GO:0051049;GO:0051234;GO:0061024;GO:0065003;GO:0065007	GO:0005829;GO:0005886;GO:0016020;GO:0030119;GO:0032991;GO:0043234;GO:0044464	ko04144;ko04961;ko05016	+	+	4	4	4	19	19	19	17.018	0	3975700000	60	1.49942	0.199088	0.586635	1.80108
28.1727	28.0584	27.9307	27.7973	28.269	28.4846	28.674	28.5171	28.8912	28.4343	28.5455	28.5846	28.621	28.2174	28.6405				biological adhesion;biological regulation;cell adhesion;cell communication;cell-cell signaling;cell-matrix adhesion;cell-substrate adhesion;cellular process;cellular response to stimulus;establishment of localization;establishment of localization in cell;glutamate secretion;negative regulation of actin filament bundle assembly;negative regulation of biological process;negative regulation of cellu…	molecular transducer activity;signal transducer activity	adherens junction;anchoring junction;cell junction;cell part;cell surface;cell-substrate adherens junction;cell-substrate junction;cytoplasm;cytoplasmic part;cytosol;extracellular membrane-bounded organelle;extracellular organelle;extracellular region part;extracellular vesicular exosome;focal adhesion;intracellular part;membrane-bounded organelle;membrane-bounded vesicle;organelle;presynaptic ac…	biological adhesion;biological regulation;cell adhesion;cell communication;cell-cell signaling;cellular process;establishment of localization;neurotransmitter transport;regulation of organelle organization;response to stimulus;secretion;signal transduction;signaling;transport	cell part;cell surface;cytoplasm;cytosol;extracellular organelle;organelle;synapse;vesicle		SAM_1;SAM_2	AAANWWTGC_UNKNOWN;AACTTT_UNKNOWN;ACACTAC,MIR-142-3P;BLALOCK_ALZHEIMERS_DISEASE_UP;BROWNE_HCMV_INFECTION_14HR_UP;BROWNE_HCMV_INFECTION_16HR_UP;BROWNE_HCMV_INFECTION_18HR_UP;BROWNE_HCMV_INFECTION_30MIN_DN;BROWNE_HCMV_INFECTION_8HR_UP;BRUINS_UVC_RESPONSE_VIA_TP53_GROUP_A;CACTGCC,MIR-34A,MIR-34C,MIR-449;CAGCACT,MIR-512-3P;CAHOY_NEURONAL;CCCNNGGGAR_V$OLF1_01;CELL_MATRIX_ADHESION;CELL_SUBSTRATE_ADHESIO…	3D-structure;Alternativesplicing;Coiledcoil;Completeproteome;Cytoplasm;Phosphoprotein;Polymorphism;Proteomicsidentification;Referenceproteome;Repeat		GO:0001505;GO:0006810;GO:0006836;GO:0007154;GO:0007155;GO:0007160;GO:0007165;GO:0007267;GO:0007268;GO:0007269;GO:0009987;GO:0010639;GO:0010646;GO:0014047;GO:0022610;GO:0023051;GO:0023052;GO:0023061;GO:0031589;GO:0031644;GO:0032231;GO:0032232;GO:0032879;GO:0032880;GO:0032940;GO:0032956;GO:0032970;GO:0033043;GO:0044057;GO:0044087;GO:0046903;GO:0048167;GO:0048168;GO:0048172;GO:0048519;GO:0048523;GO:…	GO:0004871;GO:0060089	GO:0005737;GO:0005829;GO:0005912;GO:0005924;GO:0005925;GO:0009986;GO:0030054;GO:0030055;GO:0031982;GO:0031988;GO:0043226;GO:0043227;GO:0043230;GO:0044421;GO:0044424;GO:0044444;GO:0044456;GO:0044464;GO:0045202;GO:0048786;GO:0065010;GO:0070062;GO:0070161	GO:0006810;GO:0006836;GO:0007154;GO:0007155;GO:0007165;GO:0007267;GO:0009987;GO:0022610;GO:0023052;GO:0033043;GO:0046903;GO:0050896;GO:0051234;GO:0065007	GO:0005737;GO:0005829;GO:0009986;GO:0031982;GO:0043226;GO:0043230;GO:0044464;GO:0045202		+	+	14	14	11	17	17	14.1	135.78	0	6819400000	89	2.80974	0.127818	0.554605	2.54283
29.5984	29.7008	29.7534	29.6563	29.8403	30.1081	29.9507	30.3562	30.5949	30.266	30.0783	30.0264	30.0847	30.1002	29.6814				biological regulation;cellular component assembly;cellular component organization;cellular component organization or biogenesis;cellular membrane organization;cellular process;cellular response to chemical stimulus;cellular response to growth factor stimulus;cellular response to organic substance;cellular response to stimulus;endocytic recycling;endocytosis;endosome transport;establishment of loc…	adenyl nucleotide binding;adenyl ribonucleotide binding;ATP binding;binding;calcium ion binding;cation binding;GTP binding;guanyl nucleotide binding;guanyl ribonucleotide binding;ion binding;metal ion binding;nucleic acid binding;nucleotide binding;purine nucleotide binding;purine ribonucleoside triphosphate binding;purine ribonucleotide binding;ribonucleotide binding	cell part;cytoplasmic part;early endosome membrane;endoplasmic reticulum;endosomal part;endosome membrane;extracellular membrane-bounded organelle;extracellular organelle;extracellular region part;extracellular vesicular exosome;intracellular membrane-bounded organelle;intracellular organelle;intracellular organelle part;intracellular part;membrane;membrane-bounded organelle;membrane-bounded vesi…	biological regulation;cellular component assembly;cellular component organization;cellular membrane organization;cellular process;endocytosis;endosome transport;establishment of localization;macromolecular complex assembly;membrane invagination;membrane organization;protein complex assembly;regulation of protein modification process;regulation of transport;response to chemical stimulus;response t…	cell part;endoplasmic reticulum;extracellular organelle;intracellular membrane-bounded organelle;intracellular organelle;membrane;nucleus;organelle;plasma membrane;vesicle	Endocytosis		AACTTT_UNKNOWN;ACCAAAG,MIR-9;ACCTGTTG_UNKNOWN;AMIT_EGF_RESPONSE_240_MCF10A;AMIT_SERUM_RESPONSE_240_MCF10A;BASAKI_YBX1_TARGETS_UP;BENPORATH_NANOG_TARGETS;BRUINS_UVC_RESPONSE_LATE;CAGGTG_V$E12_Q6;CGTSACG_V$PAX3_B;CHEN_METABOLIC_SYNDROM_NETWORK;chr15q11;CHUNG_BLISTER_CYTOTOXICITY_UP;CSR_EARLY_UP.V1_UP;CUI_TCF21_TARGETS_2_DN;CYTOPLASM;CYTOPLASMIC_PART;DAIRKEE_TERT_TARGETS_UP;ENDOPLASMIC_RETICULUM;FRA…	ATP-binding;Calcium;Cellmembrane;Completeproteome;Endosome;Membrane;Metal-binding;Nucleotide-binding;Phosphoprotein;Polymorphism;Referenceproteome		GO:0001932;GO:0001934;GO:0006461;GO:0006810;GO:0006897;GO:0006907;GO:0009893;GO:0009987;GO:0010033;GO:0010324;GO:0010562;GO:0010604;GO:0016043;GO:0016044;GO:0016192;GO:0016197;GO:0019220;GO:0019222;GO:0022607;GO:0030100;GO:0031323;GO:0031325;GO:0031399;GO:0031401;GO:0032268;GO:0032270;GO:0032456;GO:0032879;GO:0042221;GO:0042325;GO:0042327;GO:0043933;GO:0045937;GO:0046907;GO:0048518;GO:0048522;GO:…	GO:0000166;GO:0003676;GO:0005488;GO:0005509;GO:0005524;GO:0005525;GO:0017076;GO:0019001;GO:0030554;GO:0032553;GO:0032555;GO:0032559;GO:0032561;GO:0035639;GO:0043167;GO:0043169;GO:0046872	GO:0005634;GO:0005783;GO:0005886;GO:0010008;GO:0016020;GO:0031090;GO:0031901;GO:0031982;GO:0031988;GO:0043226;GO:0043227;GO:0043229;GO:0043230;GO:0043231;GO:0044421;GO:0044422;GO:0044424;GO:0044440;GO:0044444;GO:0044446;GO:0044464;GO:0048471;GO:0055038;GO:0065010;GO:0070062	GO:0006461;GO:0006810;GO:0006897;GO:0009987;GO:0010324;GO:0016043;GO:0016044;GO:0016192;GO:0016197;GO:0022607;GO:0031399;GO:0042221;GO:0050896;GO:0051049;GO:0051234;GO:0061024;GO:0065003;GO:0065007	GO:0005634;GO:0005783;GO:0005886;GO:0016020;GO:0031982;GO:0043226;GO:0043229;GO:0043230;GO:0043231;GO:0044464	ko04144	+	+	26	24	22	51.9	48.4	44.4	61.174	0	18658000000	213	2.78753	0.128057	0.545297	2.51165
25.4694	25.6076	25.7008	25.7521	25.4329	26.0753	26.3679	25.7069	26.1745	26.3306	26.116	26.3918	26.8327	25.9808	25.8614				anatomical structure development;biological regulation;biosynthetic process;cell differentiation;cellular biosynthetic process;cellular component organization;cellular component organization at cellular level;cellular component organization or biogenesis;cellular component organization or biogenesis at cellular level;cellular developmental process;cellular macromolecule biosynthetic process;cellu…	binding;chromatin binding;DNA binding;nucleic acid binding	cell part;ESC/E(Z) complex;histone methyltransferase complex;intracellular membrane-bounded organelle;intracellular organelle;intracellular organelle part;intracellular part;macromolecular complex;membrane-bounded organelle;methyltransferase complex;nuclear part;nucleoplasm;nucleoplasm part;nucleus;organelle;organelle part;PcG protein complex;protein complex	anatomical structure development;biological regulation;biosynthetic process;cell differentiation;cellular component organization;cellular metabolic process;cellular nitrogen compound metabolic process;cellular process;chromatin modification;chromatin organization;chromosome organization;developmental process;macromolecule metabolic process;metabolic process;nitrogen compound metabolic process;nuc…	cell part;histone methyltransferase complex;intracellular membrane-bounded organelle;intracellular organelle;macromolecular complex;nucleoplasm;nucleus;organelle;PcG protein complex;protein complex		ARID;JmjC;JmjN;zf-C5HC2	AACTTT_UNKNOWN;AACWWCAANK_UNKNOWN;AACYNNNNTTCCS_UNKNOWN;ACEVEDO_LIVER_CANCER_UP;ACEVEDO_LIVER_TUMOR_VS_NORMAL_ADJACENT_TISSUE_UP;ACTAYRNNNCCCR_UNKNOWN;ACTWSNACTNY_UNKNOWN;ANATOMICAL_STRUCTURE_DEVELOPMENT;BENPORATH_ES_1;BENPORATH_MYC_MAX_TARGETS;BENPORATH_NANOG_TARGETS;BENPORATH_NOS_TARGETS;BENPORATH_OCT4_TARGETS;BENPORATH_SOX2_TARGETS;CAGGTA_V$AREB6_01;CAIRO_HEPATOBLASTOMA_UP;CAMP_UP.V1_DN;CATRRA…	Acetylation;Alternativesplicing;Chromatinregulator;Completeproteome;Developmentalprotein;Differentiation;Nucleus;Phosphoprotein;Referenceproteome;Repressor;Transcription;Transcriptionregulation		GO:0000122;GO:0001889;GO:0006139;GO:0006325;GO:0006351;GO:0006355;GO:0006357;GO:0006807;GO:0006996;GO:0007417;GO:0008152;GO:0008285;GO:0009058;GO:0009059;GO:0009889;GO:0009890;GO:0009892;GO:0009893;GO:0009987;GO:0010467;GO:0010468;GO:0010556;GO:0010558;GO:0010604;GO:0010605;GO:0010629;GO:0010638;GO:0010639;GO:0016043;GO:0016070;GO:0016568;GO:0019219;GO:0019222;GO:0030154;GO:0031056;GO:0031057;GO:…	GO:0003676;GO:0003677;GO:0003682;GO:0005488	GO:0005634;GO:0005654;GO:0031519;GO:0032991;GO:0034708;GO:0035097;GO:0035098;GO:0043226;GO:0043227;GO:0043229;GO:0043231;GO:0043234;GO:0044422;GO:0044424;GO:0044428;GO:0044446;GO:0044451;GO:0044464	GO:0006139;GO:0006325;GO:0006807;GO:0006996;GO:0008152;GO:0009058;GO:0009987;GO:0016043;GO:0016070;GO:0016568;GO:0030154;GO:0031399;GO:0032502;GO:0033043;GO:0034641;GO:0040029;GO:0043170;GO:0044237;GO:0044238;GO:0048856;GO:0051276;GO:0065007	GO:0005634;GO:0005654;GO:0031519;GO:0032991;GO:0035097;GO:0043226;GO:0043229;GO:0043231;GO:0043234;GO:0044464		+	+	5	5	5	5.1	5.1	5.1	138.73	0	1063200000	21	2.41542	0.148343	0.538499	2.30166
28.7339	29.0088	29.2116	29.0498	28.7277	29.3821	29.5024	29.4872	29.3921	29.6506	29.1772	29.2583	29.1009	29.239	29.4397				base-excision repair;biological regulation;catabolic process;cellular catabolic process;cellular macromolecule catabolic process;cellular macromolecule metabolic process;cellular metabolic process;cellular nitrogen compound metabolic process;cellular process;cellular protein metabolic process;cellular response to abiotic stimulus;cellular response to light stimulus;cellular response to radiation;…	binding;catalytic activity;cysteine-type endopeptidase activity;cysteine-type peptidase activity;endopeptidase activity;hydrolase activity;peptidase activity;peptidase activity, acting on L-amino acid peptides;protein binding;protein domain specific binding;small conjugating protein-specific protease activity;ubiquitin-specific protease activity;WD40-repeat domain binding	cell part;cullin-RING ubiquitin ligase complex;cytoplasm;intracellular membrane-bounded organelle;intracellular organelle;intracellular part;macromolecular complex;membrane-bounded organelle;nucleus;organelle;protein complex;SCF ubiquitin ligase complex;ubiquitin ligase complex	biological regulation;catabolic process;cellular metabolic process;cellular nitrogen compound metabolic process;cellular process;DNA metabolic process;DNA repair;macromolecule metabolic process;macromolecule modification;metabolic process;nitrogen compound metabolic process;nucleobase-containing compound metabolic process;primary metabolic process;protein metabolic process;protein modification by…	cell part;cytoplasm;intracellular membrane-bounded organelle;intracellular organelle;macromolecular complex;nucleus;organelle;protein complex;ubiquitin ligase complex		UCH	ACCAATC,MIR-509;BRUINS_UVC_RESPONSE_LATE;CACCAGC,MIR-138;CAGCACT,MIR-512-3P;chr11p15;CTAWWWATA_V$RSRFC4_Q2;DEURIG_T_CELL_PROLYMPHOCYTIC_LEUKEMIA_DN;EIF4E_DN;GABRIELY_MIR21_TARGETS;GARY_CD5_TARGETS_UP;GCM_HBP1;GRAESSMANN_APOPTOSIS_BY_DOXORUBICIN_DN;GROSS_HYPOXIA_VIA_ELK3_DN;GSE10094_LCMV_VS_LISTERIA_IND_EFF_CD4_TCELL_UP;GSE11057_CD4_CENT_MEM_VS_PBMC_UP;GSE11864_CSF1_IFNG_VS_CSF1_PAM3CYS_IN_MAC_DN;…	Acetylation;Alternativesplicing;Completeproteome;Cytoplasm;DNAdamage;DNArepair;Hydrolase;Phosphoprotein;Polymorphism;Protease;Referenceproteome;Thiolprotease;Ublconjugationpathway		GO:0001558;GO:0006139;GO:0006259;GO:0006281;GO:0006284;GO:0006355;GO:0006464;GO:0006508;GO:0006511;GO:0006807;GO:0006950;GO:0006974;GO:0007346;GO:0008152;GO:0009056;GO:0009057;GO:0009314;GO:0009411;GO:0009416;GO:0009628;GO:0009889;GO:0009890;GO:0009892;GO:0009894;GO:0009987;GO:0010389;GO:0010466;GO:0010468;GO:0010498;GO:0010556;GO:0010558;GO:0010564;GO:0010605;GO:0010629;GO:0010941;GO:0010948;GO:…	GO:0003824;GO:0004175;GO:0004197;GO:0004843;GO:0005488;GO:0005515;GO:0008233;GO:0008234;GO:0016787;GO:0019783;GO:0019904;GO:0070011;GO:0071987	GO:0000151;GO:0005634;GO:0005737;GO:0019005;GO:0031461;GO:0032991;GO:0043226;GO:0043227;GO:0043229;GO:0043231;GO:0043234;GO:0044424;GO:0044464	GO:0006139;GO:0006259;GO:0006281;GO:0006464;GO:0006508;GO:0006807;GO:0006950;GO:0006974;GO:0007346;GO:0008152;GO:0009056;GO:0009628;GO:0009987;GO:0019538;GO:0034641;GO:0042221;GO:0042493;GO:0043170;GO:0043412;GO:0044237;GO:0044238;GO:0050896;GO:0051603;GO:0051726;GO:0065007;GO:0070647	GO:0000151;GO:0005634;GO:0005737;GO:0032991;GO:0043226;GO:0043229;GO:0043231;GO:0043234;GO:0044464		+	+	24	24	24	21.7	21.7	21.7	157.31	0	11508000000	79	3.01027	0.133037	0.536531	2.60418
28.3953	28.2816	27.8628	28.1474	28.1712	28.6391	28.3158	28.453	28.8947	29.1119	28.5783	28.5134	28.4944	28.7146	28.8622				biological regulation;cell cycle;cell cycle process;cell division;cell proliferation;cellular component organization;cellular component organization at cellular level;cellular component organization or biogenesis;cellular component organization or biogenesis at cellular level;cellular process;chromosome organization;mitotic cell cycle;mitotic sister chromatid cohesion;negative regulation of biolo…	adenyl nucleotide binding;adenyl ribonucleotide binding;ATP binding;binding;DNA binding;nucleic acid binding;nucleotide binding;purine nucleotide binding;purine ribonucleoside triphosphate binding;purine ribonucleotide binding;ribonucleotide binding	cell part;chromatin;chromosomal part;chromosome;chromosome, centromeric region;cytoplasmic part;cytosol;intracellular membrane-bounded organelle;intracellular non-membrane-bounded organelle;intracellular organelle;intracellular organelle part;intracellular part;membrane-bounded organelle;non-membrane-bounded organelle;nuclear part;nucleoplasm;nucleus;organelle;organelle part	biological regulation;cell cycle;cell division;cell proliferation;cellular component organization;cellular process;chromosome organization;mitotic cell cycle;organelle organization	cell part;chromosome;cytosol;intracellular membrane-bounded organelle;intracellular non-membrane-bounded organelle;intracellular organelle;nucleoplasm;nucleus;organelle			AAAYRNCTG_UNKNOWN;AACTGAC,MIR-223;AACTTT_UNKNOWN;ACTGTGA,MIR-27A,MIR-27B;ACTTTAT,MIR-142-5P;ADENYL_NUCLEOTIDE_BINDING;ADENYL_RIBONUCLEOTIDE_BINDING;AGGTGCA,MIR-500;AGTCTAG,MIR-151;AMUNDSON_RESPONSE_TO_ARSENITE;ATGCAGT,MIR-217;ATP_BINDING;ATTCTTT,MIR-186;BASAKI_YBX1_TARGETS_DN;BLALOCK_ALZHEIMERS_DISEASE_DN;BONOME_OVARIAN_CANCER_SURVIVAL_SUBOPTIMAL_DEBULKING;CAGTATT,MIR-200B,MIR-200C,MIR-429;CAGTGT…	Acetylation;Alternativesplicing;Cellcycle;Celldivision;Completeproteome;Mitosis;Nucleus;Phosphoprotein;Proteomicsidentification;Referenceproteome;Repeat	CDCA5-PDS5A-RAD21-SMC1A-PDS5B-SMC3 complex;Sororin-cohesin complex	GO:0000278;GO:0006996;GO:0007049;GO:0007062;GO:0007064;GO:0008283;GO:0008285;GO:0009987;GO:0016043;GO:0022402;GO:0042127;GO:0048519;GO:0048523;GO:0050789;GO:0050794;GO:0051276;GO:0051301;GO:0065007;GO:0071840;GO:0071841;GO:0071842	GO:0000166;GO:0003676;GO:0003677;GO:0005488;GO:0005524;GO:0017076;GO:0030554;GO:0032553;GO:0032555;GO:0032559;GO:0035639	GO:0000775;GO:0000785;GO:0005634;GO:0005654;GO:0005694;GO:0005829;GO:0043226;GO:0043227;GO:0043228;GO:0043229;GO:0043231;GO:0043232;GO:0044422;GO:0044424;GO:0044427;GO:0044428;GO:0044444;GO:0044446;GO:0044464	GO:0000278;GO:0006996;GO:0007049;GO:0008283;GO:0009987;GO:0016043;GO:0051276;GO:0051301;GO:0065007	GO:0005634;GO:0005654;GO:0005694;GO:0005829;GO:0043226;GO:0043229;GO:0043231;GO:0043232;GO:0044464		+	+	21	19	19	22.2	19.7	19.7	148.74	0	7177400000	62	1.77518	0.187096	0.511238	1.89506
26.351	26.1358	26.5748	26.3502	26.0901	27.1386	26.7074	26.5186	27.0335	26.5905	27.2835	27.1781	26.8103	27.213	27.1176				biosynthetic process;cellular biosynthetic process;cellular macromolecule metabolic process;cellular metabolic process;cellular process;cellular protein metabolic process;macromolecule metabolic process;macromolecule modification;metabolic process;peptidyl-amino acid modification;peptidyl-diphthamide biosynthetic process from peptidyl-histidine;peptidyl-diphthamide metabolic process;peptidyl-hist…		cell part;cytoplasmic part;cytosol;intracellular part	biosynthetic process;cellular metabolic process;cellular process;macromolecule metabolic process;macromolecule modification;metabolic process;peptidyl-amino acid modification;primary metabolic process;protein metabolic process;protein modification process	cell part;cytosol		Diphthamide_syn	AGGGCCA,MIR-328;ASTON_MAJOR_DEPRESSIVE_DISORDER_DN;ATTCTTT,MIR-186;CAGNWMCNNNGAC_UNKNOWN;chr1p34;CTTTGT_V$LEF1_Q2;GAGCTGG,MIR-337;GRADE_COLON_CANCER_UP;GSE10325_LUPUS_BCELL_VS_LUPUS_MYELOID_UP;GSE17721_0.5H_VS_12H_LPS_BMDM_UP;GSE17721_0.5H_VS_4H_LPS_BMDM_UP;GSE17721_0.5H_VS_4H_POLYIC_BMDM_UP;GSE17721_12H_VS_24H_CPG_BMDM_UP;GSE17721_CTRL_VS_LPS_4H_BMDM_UP;GSE17721_CTRL_VS_PAM3CSK4_1H_BMDM_UP;GSE17…	Acetylation;Alternativesplicing;Completeproteome;Phosphoprotein;Proteomicsidentification;Referenceproteome		GO:0006464;GO:0008152;GO:0009058;GO:0009987;GO:0017182;GO:0017183;GO:0018193;GO:0018202;GO:0019538;GO:0043170;GO:0043412;GO:0043687;GO:0044237;GO:0044238;GO:0044249;GO:0044260;GO:0044267		GO:0005829;GO:0044424;GO:0044444;GO:0044464	GO:0006464;GO:0008152;GO:0009058;GO:0009987;GO:0018193;GO:0019538;GO:0043170;GO:0043412;GO:0044237;GO:0044238	GO:0005829;GO:0044464		+	+	6	6	6	22.5	22.5	22.5	52.082	0	2376900000	51	1.96838	0.185804	0.497331	1.98604
29.3156	29.3387	29.284	29.083	29.3227	29.6071	29.6034	29.6058	30.0844	29.7378	29.7782	29.588	30.0355	29.5323	29.3539				7-methylguanosine biosynthetic process;7-methylguanosine metabolic process;biosynthetic process;cellular biosynthetic process;cellular macromolecule metabolic process;cellular metabolic process;cellular nitrogen compound biosynthetic process;cellular nitrogen compound metabolic process;cellular process;guanosine biosynthetic process;guanosine metabolic process;heterocycle biosynthetic process;het…	binding;catalytic activity;cation binding;ion binding;metal ion binding;queuine tRNA-ribosyltransferase activity;transferase activity;transferase activity, transferring glycosyl groups;transferase activity, transferring pentosyl groups;transition metal ion binding;zinc ion binding	cell part;cytoplasm;cytoplasmic part;intracellular membrane-bounded organelle;intracellular organelle;intracellular part;membrane-bounded organelle;mitochondrion;organelle	biosynthetic process;cellular metabolic process;cellular nitrogen compound metabolic process;cellular process;heterocycle metabolic process;macromolecule metabolic process;macromolecule modification;metabolic process;nitrogen compound metabolic process;nucleobase-containing compound metabolic process;nucleobase-containing small molecule metabolic process;nucleoside metabolic process;primary metab…	cell part;cytoplasm;intracellular membrane-bounded organelle;intracellular organelle;mitochondrion;organelle		TGT	AACWWCAANK_UNKNOWN;ACEVEDO_LIVER_CANCER_WITH_H3K9ME3_DN;ACTAYRNNNCCCR_UNKNOWN;CACGTG_V$MYC_Q2;CAGCTG_V$AP4_Q5;chr3q13;DODD_NASOPHARYNGEAL_CARCINOMA_DN;ESC_V6.5_UP_LATE.V1_DN;GARY_CD5_TARGETS_DN;GATTGGY_V$NFY_Q6_01;GINESTIER_BREAST_CANCER_20Q13_AMPLIFICATION_DN;GKCGCNNNNNNNTGAYG_UNKNOWN;GRAESSMANN_APOPTOSIS_BY_SERUM_DEPRIVATION_UP;GSE14000_TRANSLATED_RNA_VS_MRNA_4H_LPS_DC_UP;GSE14308_INDUCED_VS_NA…	Alternativesplicing;Completeproteome;Cytoplasm;Glycosyltransferase;Metal-binding;Mitochondrion;Proteomicsidentification;Queuosinebiosynthesis;Referenceproteome;Transferase;tRNAprocessing;Zinc		GO:0006139;GO:0006396;GO:0006399;GO:0006400;GO:0006807;GO:0008033;GO:0008152;GO:0008616;GO:0008617;GO:0008618;GO:0009058;GO:0009116;GO:0009119;GO:0009163;GO:0009451;GO:0009987;GO:0016070;GO:0018130;GO:0034470;GO:0034641;GO:0034654;GO:0034660;GO:0042278;GO:0042451;GO:0042455;GO:0043170;GO:0043412;GO:0044237;GO:0044238;GO:0044249;GO:0044260;GO:0044271;GO:0044281;GO:0046114;GO:0046116;GO:0046118;GO:…	GO:0003824;GO:0005488;GO:0008270;GO:0008479;GO:0016740;GO:0016757;GO:0016763;GO:0043167;GO:0043169;GO:0046872;GO:0046914	GO:0005737;GO:0005739;GO:0043226;GO:0043227;GO:0043229;GO:0043231;GO:0044424;GO:0044444;GO:0044464	GO:0006139;GO:0006396;GO:0006399;GO:0006807;GO:0008033;GO:0008152;GO:0009058;GO:0009116;GO:0009451;GO:0009987;GO:0016070;GO:0034641;GO:0043170;GO:0043412;GO:0044237;GO:0044238;GO:0044281;GO:0046483;GO:0055086	GO:0005737;GO:0005739;GO:0043226;GO:0043229;GO:0043231;GO:0044464		+	+	11	11	11	31.8	31.8	31.8	46.712	0	15130000000	168	2.64465	0.153815	0.458888	2.24797
27.474	27.1632	26.9247	27.291	27.4835	27.4295	27.6049	27.6341	27.8968	27.9984	27.8636	27.2543	28.0797	27.8582	28.0289				apoptosis;cell death;cellular component organization;cellular component organization or biogenesis;cellular membrane organization;cellular process;death;endocytosis;establishment of localization;establishment of protein localization;membrane fusion;membrane invagination;membrane organization;programmed cell death;protein transport;transport;vesicle-mediated transport	binding;enzyme activator activity;enzyme regulator activity;GTPase activator activity;GTPase regulator activity;identical protein binding;nucleoside-triphosphatase regulator activity;protein binding;protein dimerization activity;protein homodimerization activity	cell part;cytoplasmic membrane-bounded vesicle;cytoplasmic part;cytoplasmic vesicle;early endosome;endocytic vesicle;endosome;intracellular membrane-bounded organelle;intracellular organelle;intracellular part;membrane-bounded organelle;membrane-bounded vesicle;organelle;recycling endosome;vesicle	cell death;cellular component organization;cellular membrane organization;cellular process;death;endocytosis;establishment of localization;membrane fusion;membrane invagination;membrane organization;protein transport;transport;vesicle-mediated transport	cell part;cytoplasmic membrane-bounded vesicle;endosome;intracellular membrane-bounded organelle;intracellular organelle;organelle;vesicle	Endocytosis	Rab5-bind;Rabaptin	AAGCACA,MIR-218;AAGCACT,MIR-520F;AGCACTT,MIR-93,MIR-302A,MIR-302B,MIR-302C,MIR-302D,MIR-372,MIR-373,MIR-520E,MIR-520A,MIR-526B,MIR-520B,MIR-520C,MIR-520D;BLALOCK_ALZHEIMERS_DISEASE_INCIPIENT_UP;BLALOCK_ALZHEIMERS_DISEASE_UP;BRUINS_UVC_RESPONSE_LATE;BUYTAERT_PHOTODYNAMIC_THERAPY_STRESS_UP;CAGGTG_V$E12_Q6;chr17p13;CYTOPLASM;CYTOPLASMIC_PART;EARLY_ENDOSOME;ENDOSOME;ESTABLISHMENT_OF_LOCALIZATION;FARM…	3D-structure;Acetylation;Alternativesplicing;Apoptosis;Coiledcoil;Completeproteome;Cytoplasm;Cytoplasmicvesicle;Directproteinsequencing;Endocytosis;Endosome;Phosphoprotein;Polymorphism;Proteintransport;Proteomicsidentification;Referenceproteome;Transport		GO:0006810;GO:0006897;GO:0006915;GO:0008219;GO:0009987;GO:0010324;GO:0012501;GO:0015031;GO:0016043;GO:0016044;GO:0016192;GO:0016265;GO:0045184;GO:0051234;GO:0061024;GO:0061025;GO:0071840	GO:0005096;GO:0005488;GO:0005515;GO:0008047;GO:0030234;GO:0030695;GO:0042802;GO:0042803;GO:0046983;GO:0060589	GO:0005768;GO:0005769;GO:0016023;GO:0030139;GO:0031410;GO:0031982;GO:0031988;GO:0043226;GO:0043227;GO:0043229;GO:0043231;GO:0044424;GO:0044444;GO:0044464;GO:0055037	GO:0006810;GO:0006897;GO:0008219;GO:0009987;GO:0010324;GO:0015031;GO:0016043;GO:0016044;GO:0016192;GO:0016265;GO:0051234;GO:0061024;GO:0061025	GO:0005768;GO:0016023;GO:0031982;GO:0043226;GO:0043229;GO:0043231;GO:0044464	ko04144	+	+	12	12	12	16.6	16.6	16.6	99.289	0	3719100000	49	1.78889	0.199571	0.445496	1.80413
30.345	30.2379	30.1026	30.1081	30.0933	30.5079	30.3205	30.5617	30.9086	30.5875	30.5602	30.8823	30.8574	30.6232	30.7204				cellular macromolecule metabolic process;cellular metabolic process;cellular nitrogen compound metabolic process;cellular process;macromolecule metabolic process;metabolic process;mRNA metabolic process;mRNA processing;nitrogen compound metabolic process;nuclear mRNA splicing, via spliceosome;nucleic acid metabolic process;nucleobase-containing compound metabolic process;primary metabolic process…	binding;nucleic acid binding;RNA binding;snRNA binding;U6 snRNA 3'-end binding;U6 snRNA binding	cell part;intracellular organelle part;intracellular part;macromolecular complex;nuclear part;organelle part;ribonucleoprotein complex;small nuclear ribonucleoprotein complex;spliceosomal complex;U4/U6 x U5 tri-snRNP complex	cellular metabolic process;cellular nitrogen compound metabolic process;cellular process;macromolecule metabolic process;metabolic process;mRNA metabolic process;mRNA processing;nitrogen compound metabolic process;nucleobase-containing compound metabolic process;primary metabolic process;RNA metabolic process;RNA processing;RNA splicing	cell part;macromolecular complex;ribonucleoprotein complex;small nuclear ribonucleoprotein complex;spliceosomal complex	RNA degradation;Spliceosome	LSM		Acetylation;Completeproteome;Directproteinsequencing;mRNAprocessing;mRNAsplicing;Nucleus;Proteomicsidentification;Referenceproteome;Ribonucleoprotein;RNA-binding;Spliceosome	Emerin complex 25;Emerin complex 52;LSm2-8 complex	GO:0000375;GO:0000377;GO:0000398;GO:0006139;GO:0006396;GO:0006397;GO:0006807;GO:0008152;GO:0008380;GO:0009987;GO:0016070;GO:0016071;GO:0034641;GO:0043170;GO:0044237;GO:0044238;GO:0044260;GO:0090304	GO:0003676;GO:0003723;GO:0005488;GO:0017069;GO:0017070;GO:0030629	GO:0005681;GO:0030529;GO:0030532;GO:0032991;GO:0044422;GO:0044424;GO:0044428;GO:0044446;GO:0044464;GO:0046540	GO:0006139;GO:0006396;GO:0006397;GO:0006807;GO:0008152;GO:0008380;GO:0009987;GO:0016070;GO:0016071;GO:0034641;GO:0043170;GO:0044237;GO:0044238	GO:0005681;GO:0030529;GO:0030532;GO:0032991;GO:0044464	ko03018;ko03040	+	+	7	7	7	74	74	74	10.403	0	27832000000	202	2.23587	0.188187	0.399829	1.92905
29.8339	29.6313	29.8611	29.7272	29.8537	30.1449	29.8248	30.3212	30.3568	30.1672	29.8657	30.4829	30.3291	29.8905	30.2439				biological regulation;defense response;immune response;immune system process;innate immune response;regulation of biological process;regulation of cellular metabolic process;regulation of cellular process;regulation of metabolic process;regulation of phosphate metabolic process;regulation of phosphorus metabolic process;regulation of phosphorylation;response to stimulus;response to stress	enzyme inhibitor activity;enzyme regulator activity;phosphatase inhibitor activity;phosphatase regulator activity;protein phosphatase inhibitor activity;protein phosphatase regulator activity;protein serine/threonine phosphatase inhibitor activity	cell part;cytoplasm;intracellular part;membrane	biological regulation;immune system process;response to stimulus;response to stress	cell part;cytoplasm;membrane		PP1_inhibitor	ACAGGGT,MIR-10A,MIR-10B;AGGAAGC,MIR-516-3P;BENPORATH_EED_TARGETS;BENPORATH_ES_WITH_H3K27ME3;BERENJENO_TRANSFORMED_BY_RHOA_UP;BIDUS_METASTASIS_UP;BLALOCK_ALZHEIMERS_DISEASE_UP;CAGGTG_V$E12_Q6;CHARAFE_BREAST_CANCER_BASAL_VS_MESENCHYMAL_UP;CHARAFE_BREAST_CANCER_LUMINAL_VS_BASAL_DN;CHEN_METABOLIC_SYNDROM_NETWORK;chr11q13;chr6q24;CTTTAAR_UNKNOWN;CUI_TCF21_TARGETS_2_UP;DAVICIONI_PAX_FOXO1_SIGNATURE_IN_…	Acetylation;Coiledcoil;Completeproteome;Cytoplasm;Membrane;Phosphoprotein;Polymorphism;Proteinphosphataseinhibitor;Referenceproteome		GO:0002376;GO:0006950;GO:0006952;GO:0006955;GO:0019220;GO:0019222;GO:0031323;GO:0042325;GO:0045087;GO:0050789;GO:0050794;GO:0050896;GO:0051174;GO:0065007	GO:0004857;GO:0004864;GO:0004865;GO:0019208;GO:0019212;GO:0019888;GO:0030234	GO:0005737;GO:0016020;GO:0044424;GO:0044464	GO:0002376;GO:0006950;GO:0050896;GO:0065007	GO:0005737;GO:0016020;GO:0044464		+	+	8	8	6	66.7	66.7	50.3	15.911	0	20296000000	168	2.19534	0.186548	0.381582	1.86881
27.3167	27.4726	27.559	27.4428	27.6158	27.7508	27.6652	27.7164	28.1453	28.0129	27.778	27.9485	27.698	27.6964	28.0703				cellular component organization;cellular component organization at cellular level;cellular component organization or biogenesis;cellular component organization or biogenesis at cellular level;cellular process;cytoskeleton organization;microtubule cytoskeleton organization;microtubule-based process;organelle organization	structural molecule activity	cell part;cytoplasm;cytoskeletal part;intracellular non-membrane-bounded organelle;intracellular organelle;intracellular organelle part;intracellular part;macromolecular complex;microtubule;non-membrane-bounded organelle;organelle;organelle part;protein complex;spindle	cellular component organization;cellular process;cytoskeleton organization;organelle organization	cell part;cytoplasm;intracellular non-membrane-bounded organelle;intracellular organelle;macromolecular complex;organelle;protein complex		MAP7	ATACTGT,MIR-144;BILD_HRAS_ONCOGENIC_SIGNATURE;CAGTGTT,MIR-141,MIR-200A;CHARAFE_BREAST_CANCER_LUMINAL_VS_MESENCHYMAL_DN;chr1p34;FORTSCHEGGER_PHF8_TARGETS_DN;GCACCTT,MIR-18A,MIR-18B;GRAESSMANN_APOPTOSIS_BY_DOXORUBICIN_UP;GSE10325_LUPUS_CD4_TCELL_VS_LUPUS_BCELL_UP;GSE10325_MYELOID_VS_LUPUS_MYELOID_DN;GSE13485_CTRL_VS_DAY21_YF17D_VACCINE_PBMC_UP;GSE14308_TH2_VS_TH1_DN;GSE14350_TREG_VS_TEFF_IN_IL2RB_K…	Alternativesplicing;Coiledcoil;Completeproteome;Cytoplasm;Cytoskeleton;Isopeptidebond;Phosphoprotein;Polymorphism;Proteomicsidentification;Referenceproteome;Ublconjugation		GO:0000226;GO:0006996;GO:0007010;GO:0007017;GO:0009987;GO:0016043;GO:0071840;GO:0071841;GO:0071842	GO:0005198	GO:0005737;GO:0005819;GO:0005874;GO:0032991;GO:0043226;GO:0043228;GO:0043229;GO:0043232;GO:0043234;GO:0044422;GO:0044424;GO:0044430;GO:0044446;GO:0044464	GO:0006996;GO:0007010;GO:0009987;GO:0016043	GO:0005737;GO:0032991;GO:0043226;GO:0043229;GO:0043232;GO:0043234;GO:0044464		+	+	14	14	14	18.7	18.7	18.7	92.691	0	4082000000	70	2.11082	0.195961	0.376734	1.82203
28.0492	28.2331	28.2688	28.1439	28.2378	28.453	28.417	28.7373	28.5979	28.5938	28.692	28.4922	28.7243	28.4113	28.5942										CS;Nudc_N	chr7p13;CHUNG_BLISTER_CYTOTOXICITY_UP;GRAESSMANN_APOPTOSIS_BY_DOXORUBICIN_DN;GSE11057_CD4_EFF_MEM_VS_PBMC_UP;GSE12845_IGD_NEG_BLOOD_VS_DARKZONE_GC_TONSIL_BCELL_DN;GSE12845_IGD_NEG_BLOOD_VS_NAIVE_TONSIL_BCELL_DN;GSE12845_IGD_NEG_BLOOD_VS_PRE_GC_TONSIL_BCELL_DN;GSE12845_IGD_POS_VS_NEG_BLOOD_BCELL_UP;GSE13306_TREG_RA_VS_TCONV_RA_UP;GSE13411_NAIVE_VS_IGM_MEMORY_BCELL_UP;GSE13484_UNSTIM_VS_3H_YF17D_VA…	3D-structure;Completeproteome;Phosphoprotein;Polymorphism;Referenceproteome								+	+	13	13	13	66.4	66.4	66.4	24.725	0	6507600000	83	3.15223	0.164961	0.373266	2.19492
26.87	27.0706	26.9151	27.041	27.0237	27.3609	27.6205	27.3309	27.3867	27.0457	27.439	27.1959	27.2149	27.0923	27.3025				biological regulation;cell cycle;cell cycle phase;cell cycle process;cell division;cellular component organization;cellular component organization at cellular level;cellular component organization or biogenesis;cellular component organization or biogenesis at cellular level;cellular process;cellular response to stimulus;cellular response to stress;G2/M transition of mitotic cell cycle;mitosis;mit…	adenyl nucleotide binding;adenyl ribonucleotide binding;ATP binding;binding;catalytic activity;enzyme binding;kinase activity;nucleotide binding;phosphatase binding;phosphotransferase activity, alcohol group as acceptor;protein binding;protein kinase activity;protein phosphatase 2A binding;protein phosphatase binding;protein serine/threonine kinase activity;purine nucleotide binding;purine ribonu…	cell division site part;cell part;centrosome;cleavage furrow;cytoplasm;cytoplasmic part;cytoskeletal part;intracellular membrane-bounded organelle;intracellular non-membrane-bounded organelle;intracellular organelle;intracellular organelle part;intracellular part;membrane-bounded organelle;microtubule organizing center;non-membrane-bounded organelle;nuclear part;nucleoplasm;nucleus;organelle;orga…	biological regulation;cell cycle;cell division;cellular component organization;cellular process;mitosis;mitotic cell cycle;nuclear division;organelle fission;organelle organization;regulation of cell cycle;response to DNA damage stimulus;response to stimulus;response to stress	cell part;centrosome;cytoplasm;intracellular membrane-bounded organelle;intracellular non-membrane-bounded organelle;intracellular organelle;microtubule organizing center;nucleoplasm;nucleus;organelle		Pkinase	ACTTTAT,MIR-142-5P;BENPORATH_CYCLING_GENES;CGTSACG_V$PAX3_B;chr10p12;DODD_NASOPHARYNGEAL_CARCINOMA_DN;DUTERTRE_ESTRADIOL_RESPONSE_24HR_UP;FINETTI_BREAST_CANCER_KINOME_RED;FIRESTEIN_PROLIFERATION;FUJII_YBX1_TARGETS_DN;GCACTTT,MIR-17-5P,MIR-20A,MIR-106A,MIR-106B,MIR-20B,MIR-519D;GOBERT_OLIGODENDROCYTE_DIFFERENTIATION_DN;GSE12366_GC_BCELL_VS_PLASMA_CELL_UP;GSE12366_GC_VS_NAIVE_BCELL_UP;GSE13306_LAMI…	Acetylation;Alternativesplicing;ATP-binding;Cellcycle;Celldivision;Completeproteome;Cytoplasm;Cytoskeleton;Diseasemutation;Kinase;Mitosis;Nucleotide-binding;Nucleus;Phosphoprotein;Polymorphism;Referenceproteome;Serine/threonine-proteinkinase;Transferase		GO:0000086;GO:0000278;GO:0000280;GO:0006950;GO:0006974;GO:0006996;GO:0007049;GO:0007067;GO:0009987;GO:0010921;GO:0010923;GO:0016043;GO:0019220;GO:0019222;GO:0022402;GO:0022403;GO:0031323;GO:0032515;GO:0033554;GO:0034047;GO:0034048;GO:0035303;GO:0043086;GO:0043666;GO:0044092;GO:0048285;GO:0050789;GO:0050790;GO:0050794;GO:0050896;GO:0051004;GO:0051174;GO:0051301;GO:0051336;GO:0051346;GO:0051716;GO:…	GO:0000166;GO:0003824;GO:0004672;GO:0004674;GO:0005488;GO:0005515;GO:0005524;GO:0016301;GO:0016740;GO:0016772;GO:0016773;GO:0017076;GO:0019899;GO:0019902;GO:0019903;GO:0030554;GO:0032553;GO:0032555;GO:0032559;GO:0035639;GO:0051721	GO:0005634;GO:0005654;GO:0005737;GO:0005813;GO:0005815;GO:0032154;GO:0032155;GO:0043226;GO:0043227;GO:0043228;GO:0043229;GO:0043231;GO:0043232;GO:0044422;GO:0044424;GO:0044428;GO:0044430;GO:0044444;GO:0044446;GO:0044464	GO:0000278;GO:0000280;GO:0006950;GO:0006974;GO:0006996;GO:0007049;GO:0007067;GO:0009987;GO:0016043;GO:0048285;GO:0050896;GO:0051301;GO:0051726;GO:0065007	GO:0005634;GO:0005654;GO:0005737;GO:0005813;GO:0005815;GO:0043226;GO:0043229;GO:0043231;GO:0043232;GO:0044464		+	+	10	9	9	16.3	15.4	15.4	97.318	0	2858800000	63	2.20017	0.194278	0.364877	1.82974
28.5496	28.4246	28.555	28.476	28.4536	29.0194	28.792	28.8629	28.6728	28.8586	28.8575	29.054	28.6749	28.6578	28.6571				anatomical structure development;anatomical structure formation involved in morphogenesis;B cell activation;B cell differentiation;biological regulation;biosynthetic process;cell activation;cell communication;cell differentiation;cell maturation;cell-cell signaling;cell-cell signaling involved in cell fate commitment;cellular biosynthetic process;cellular developmental process;cellular macromolec…	binding;core promoter proximal region DNA binding;core promoter proximal region sequence-specific DNA binding;DNA binding;nucleic acid binding;nucleic acid binding transcription factor activity;regulatory region DNA binding;regulatory region nucleic acid binding;RNA polymerase II core promoter proximal region sequence-specific DNA binding;RNA polymerase II core promoter proximal region sequence-s…	cell part;cytoplasm;intracellular membrane-bounded organelle;intracellular organelle;intracellular organelle part;intracellular part;macromolecular complex;membrane-bounded organelle;nuclear part;nucleoplasm;nucleoplasm part;nucleus;organelle;organelle part;protein complex;transcription factor complex	anatomical structure development;anatomical structure formation involved in morphogenesis;biological regulation;biosynthetic process;cell activation;cell communication;cell differentiation;cell maturation;cell-cell signaling;cellular metabolic process;cellular nitrogen compound metabolic process;cellular process;developmental maturation;developmental process;establishment of localization;immune s…	cell part;cytoplasm;intracellular membrane-bounded organelle;intracellular organelle;macromolecular complex;nucleoplasm;nucleus;organelle;protein complex;transcription factor complex		Homeobox;Pou	AAANWWTGC_UNKNOWN;AACTTT_UNKNOWN;AAGCCAT,MIR-135A,MIR-135B;ANATOMICAL_STRUCTURE_DEVELOPMENT;ATGGYGGA_UNKNOWN;BENPORATH_MYC_MAX_TARGETS;BENPORATH_NANOG_TARGETS;BENPORATH_SOX2_TARGETS;BERTUCCI_INVASIVE_CARCINOMA_DUCTAL_VS_LOBULAR_DN;BIOPOLYMER_METABOLIC_PROCESS;BRCA1_DN.V1_UP;BROCKE_APOPTOSIS_REVERSED_BY_IL6;BROWNE_HCMV_INFECTION_10HR_UP;BROWNE_HCMV_INFECTION_16HR_UP;BROWNE_HCMV_INFECTION_24HR_UP;B…	3D-structure;Activator;Alternativesplicing;Completeproteome;Cytoplasm;DNA-binding;Homeobox;Nucleus;Phosphoprotein;Polymorphism;Proteomicsidentification;Referenceproteome;Transcription;Transcriptionregulation	hs4 enhancer complex (faster migrating complex);OCT1-OBF1-DNA complex;OCT1-OBF1-DNA-TLE1 complex;OCT1-SOX2 DNA-protein complex;OCT2-TLE4 complex	GO:0001775;GO:0002335;GO:0002376;GO:0002380;GO:0002521;GO:0006139;GO:0006351;GO:0006355;GO:0006357;GO:0006366;GO:0006383;GO:0006807;GO:0006810;GO:0006950;GO:0006955;GO:0006959;GO:0007154;GO:0007267;GO:0008152;GO:0008544;GO:0009058;GO:0009059;GO:0009306;GO:0009611;GO:0009888;GO:0009889;GO:0009890;GO:0009891;GO:0009892;GO:0009893;GO:0009913;GO:0009987;GO:0010467;GO:0010468;GO:0010556;GO:0010557;GO:…	GO:0000975;GO:0000976;GO:0000977;GO:0000978;GO:0000981;GO:0000982;GO:0000987;GO:0001012;GO:0001067;GO:0001071;GO:0001077;GO:0001159;GO:0003676;GO:0003677;GO:0003700;GO:0005488;GO:0043565;GO:0044212	GO:0005634;GO:0005654;GO:0005667;GO:0005737;GO:0032991;GO:0043226;GO:0043227;GO:0043229;GO:0043231;GO:0043234;GO:0044422;GO:0044424;GO:0044428;GO:0044446;GO:0044451;GO:0044464	GO:0001775;GO:0002376;GO:0006139;GO:0006366;GO:0006383;GO:0006807;GO:0006810;GO:0006950;GO:0007154;GO:0007267;GO:0008152;GO:0009058;GO:0009987;GO:0015031;GO:0016070;GO:0021700;GO:0023052;GO:0030154;GO:0032502;GO:0034641;GO:0043170;GO:0044237;GO:0044238;GO:0044419;GO:0046903;GO:0048469;GO:0048646;GO:0048856;GO:0050896;GO:0051234;GO:0051704;GO:0065007	GO:0005634;GO:0005654;GO:0005667;GO:0005737;GO:0032991;GO:0043226;GO:0043229;GO:0043231;GO:0043234;GO:0044464		+	+	8	7	7	12.4	11.5	11.5	76.694	0	8215500000	97	3.30995	0.169986	0.349389	2.15669
28.9151	29.0692	29.1587	29.1563	29.4175	29.5121	29.4165	29.5988	29.4983	29.4352	29.4925	30.073	29.4386	29.6935	29.3947				biological regulation;posttranscriptional regulation of gene expression;protein destabilization;regulation of biological process;regulation of biological quality;regulation of gene expression;regulation of macromolecule metabolic process;regulation of metabolic process;regulation of protein stability	catalytic activity	cell part;cytoplasm;cytoplasmic part;intracellular membrane-bounded organelle;intracellular organelle;intracellular part;membrane-bounded organelle;mitochondrion;nucleus;organelle	biological regulation;regulation of protein stability	cell part;cytoplasm;intracellular membrane-bounded organelle;intracellular organelle;mitochondrion;nucleus;organelle		Isochorismatase	BENPORATH_NANOG_TARGETS;BIDUS_METASTASIS_DN;BUYTAERT_PHOTODYNAMIC_THERAPY_STRESS_DN;CELLULAR_MACROMOLECULE_METABOLIC_PROCESS;CELLULAR_PROTEIN_METABOLIC_PROCESS;chr19q13;CYTOPLASM;DAIRKEE_TERT_TARGETS_UP;DOUGLAS_BMI1_TARGETS_UP;EIF4E_UP;GSE12845_IGD_POS_BLOOD_VS_DARKZONE_GC_TONSIL_BCELL_DN;GSE22886_NAIVE_BCELL_VS_BLOOD_PLASMA_CELL_DN;GSE22886_NAIVE_BCELL_VS_BM_PLASMA_CELL_DN;GSE3982_CTRL_VS_IGE_ST…	Alternativesplicing;Completeproteome;Cytoplasm;Mitochondrion;Nucleus;Phosphoprotein;Proteomicsidentification;Referenceproteome;Transitpeptide		GO:0010468;GO:0010608;GO:0019222;GO:0031647;GO:0031648;GO:0050789;GO:0060255;GO:0065007;GO:0065008	GO:0003824	GO:0005634;GO:0005737;GO:0005739;GO:0043226;GO:0043227;GO:0043229;GO:0043231;GO:0044424;GO:0044444;GO:0044464	GO:0031647;GO:0065007	GO:0005634;GO:0005737;GO:0005739;GO:0043226;GO:0043229;GO:0043231;GO:0044464		+	+	7	7	7	57.1	57.1	57.1	22.337	0	13533000000	92	2.3889	0.188822	0.348838	1.85815
[truncated: 9 more columns]

## Sheet: GOBP up-regulated proteins
GOBP analysis of up-regulated proteins
Category	Term	Count (Number of genes)	P-Value
GOTERM_BP_DIRECT	negative regulation of transcription, DNA-templated	4	2.7E-2
GOTERM_BP_DIRECT	mitotic sister chromatid cohesion	2	3.7E-2
