# Supplementary material for: The ubiquitin-conjugating enzyme UBE2K determines neurogenic potential through histone H3 in human embryonic stem cells
Source: Commun Biol. 2020 May 25;3:262. doi: 10.1038/s42003-020-0984-3 (PMC7248108; doi:10.1038/s42003-020-0984-3)
Supplement: Supplementary file 7 — Supplementary Data 5 [file 42003_2020_984_MOESM7_ESM.xls]

## Sheet: ChIP-seq analysis
Supplementary Data 5. ChIP-seq with antibody to H3K9me3 comparing UBE2K shRNA (#1+#2) hESCs with non-targeting shRNA hESCs (2 independent experiments)
EnsemblID	Chromosome	PeakStart	PeakEnd	Condition1Mean	Condition2Mean	FoldChange	pValue
ENSG00000223972	1	9918	10535	1088.54	394.74	2.3673	4.6e-05
ENSG00000279928	1	180601	181153	293.17	165.43	1.5657	0.069742
ENSG00000279928	1	181323	183428	308.14	278.9	1.0854	0.684831
	1	380331	383069	168	134.44	1.1907	0.433084
ENSG00000230021	1	606977	611680	245.66	294.47	-1.1733	0.435321
ENSG00000237491	1	783997	784641	18.84	33.85	-1.46864	0.168436
ENSG00000237491	1	787273	791801	746.46	898.98	-1.17592	0.417325
ENSG00000283040	1	875844	876069	8.68	31.91	-2.0024	0.016889
ENSG00000131591	1	1112849	1113982	94.18	44.7	1.7909	0.020796
	1	1152637	1153600	122.39	56.53	1.8282	0.015717
ENSG00000162571	1	1190901	1191801	59.36	51.73	1.1095	0.675369
	1	1366754	1367690	111.51	50.48	1.8771	0.010453
ENSG00000197785	1	1529870	1530169	24.58	15.82	1.32	0.338057
ENSG00000189339	1	1690954	1691381	61.21	25.17	1.8798	0.020805	SLC35E2B
ENSG00000215790	1	1744115	1744515	47.85	22.83	1.6859	0.053547	SLC35E2
ENSG00000067606	1	2121644	2122103	251.56	61.49	3.2837	0
ENSG00000067606	1	2124115	2124437	185.25	40.72	3.3914	0
ENSG00000157933	1	2280584	2282415	271.04	172.52	1.4675	0.063912
ENSG00000116151	1	2331189	2332322	76.1	73.88	1.0228	0.923943
ENSG00000237058	1	2636140	2637718	157.93	117.21	1.29	0.240349
ENSG00000215912	1	2651993	2700333	15046.1	13795.3	1.0811	0.658452
	1	2746307	2760339	1663.75	1510.39	1.0905	0.625519
	1	2763532	2764030	55.78	42.23	1.2392	0.409789
	1	2765151	2765514	23.36	26.68	-1.06146	0.836539
	1	2767107	2767447	51.01	37.28	1.2458	0.401761
	1	2768776	2770001	120.24	98.12	1.1626	0.519764
	1	2770643	2771204	41.61	47.61	-1.08838	0.754088
ENSG00000283259	1	2772399	2773433	90.43	90.39	1.0014	0.994988
ENSG00000283259	1	2774224	2775118	78.08	69.07	1.0896	0.722066
ENSG00000283259	1	2776805	2777304	55.48	47.75	1.1113	0.67808
	1	2826714	2827304	28.5	36.6	-1.19947	0.504265
	1	2848978	2849706	70.49	50.77	1.2748	0.32577
	1	2859377	2859702	68.93	43.75	1.4237	0.154326
	1	2870750	2872454	159.15	134.26	1.1609	0.491828
	1	2896530	2897323	43.42	54.48	-1.19318	0.491122
	1	3007232	3008560	75.04	84.75	-1.10988	0.661155
ENSG00000142611	1	3107696	3108197	73.44	27.5	1.9913	0.011669
ENSG00000162591	1	3583336	3583988	153.37	51.46	2.3678	0.000224
ENSG00000078900	1	3694213	3694995	130.31	64.67	1.7658	0.012184
	1	3807552	3808698	102.36	67.7	1.363	0.205213
ENSG00000236423	1	3898023	3898693	88.62	32.87	1.9991	0.011242
	1	4257747	4259444	128.71	136.89	-1.05141	0.815253
	1	4313410	4314922	94.39	114.2	-1.1733	0.475096
	1	4866221	4867751	87.39	84.34	1.0237	0.919409
ENSG00000097021	1	6305031	6306200	133.56	75.66	1.6035	0.035838
ENSG00000097021	1	6363399	6364586	117.58	41.12	2.2521	0.001338
	1	6714784	6715727	65.18	51.17	1.2152	0.434851
	1	7416136	7418766	194.77	168.84	1.1191	0.602144
ENSG00000049246	1	7784436	7785179	238.24	47.2	4.9301	0	PER3
ENSG00000049246	1	7784436	7785179	115.39	42.9	2.0806	0.005406
ENSG00000116288	1	7952129	7952648	70.62	40.86	1.5052	0.108575
ENSG00000116288	1	7952980	7953506	46.71	37.14	1.1889	0.520299
ENSG00000142599	1	8500196	8502867	268.55	206.61	1.2573	0.267361
ENSG00000232663	1	8911234	8912534	110.2	96.14	1.1202	0.648003
	1	9030904	9032224	126.69	82.83	1.4146	0.123126
	1	12563220	12564188	68.42	66.87	1.015	0.950933
	1	12638472	12641254	166.19	192.46	-1.12778	0.565505
	1	12641340	12642107	46.8	48.98	-1.02902	0.910634
	1	12784058	12786233	96.63	129.46	-1.27763	0.269415
ENSG00000239810	1	12828334	12829325	38.7	51.33	-1.24486	0.405761
ENSG00000179172	1	12849004	12849478	16.44	31.5	-1.46671	0.178553
ENSG00000120952	1	12862352	12863779	67.41	68.66	-1.02606	0.916273
ENSG00000243073	1	12882523	12883619	38.28	51.6	-1.2475	0.399804
	1	12904931	12905637	27.95	45.25	-1.37193	0.243194
ENSG00000234064	1	12929985	12931083	42.79	61.76	-1.28667	0.333311
ENSG00000232423	1	12938439	12939669	48.06	60	-1.19517	0.483829
	1	12952655	12953749	41.36	42.25	-1.02501	0.925653
ENSG00000229571	1	13073588	13074158	12.23	35.63	-1.92976	0.020381
ENSG00000277862	1	13096483	13099358	86.89	139.37	-1.48192	0.075004
ENSG00000229978	1	13128108	13130150	79.01	116.13	-1.37099	0.168535
ENSG00000280267	1	13146969	13148670	63.07	82.97	-1.25016	0.36213
	1	13182590	13183086	9.19	26.54	-1.73913	0.05799
ENSG00000279804	1	13224412	13230484	397.05	484.73	-1.19346	0.364088
	1	13230589	13235105	264	358.7	-1.30634	0.176269
ENSG00000250894	1	13235220	13247878	654.73	808.18	-1.2054	0.326197
ENSG00000270601	1	13258969	13260129	58.26	71.68	-1.18357	0.490961
	1	13268420	13270057	61.3	89.31	-1.34517	0.223997
ENSG00000231219	1	13270783	13273027	92.03	106.51	-1.13662	0.589435
	1	13298570	13300133	91.15	90.26	1.0025	0.991479
ENSG00000204501	1	13315507	13317761	89.04	126.86	-1.34156	0.204505
ENSG00000204501	1	13319358	13320439	47.26	59.58	-1.19517	0.478036
ENSG00000228229	1	13322997	13325626	125.8	140.89	-1.10619	0.65171
	1	13327871	13329671	134.44	125.18	1.0681	0.763894
	1	13339059	13339781	24.7	35.78	-1.29333	0.351905
ENSG00000204480	1	13368585	13370908	81.2	103.75	-1.2282	0.382735
ENSG00000204480	1	13370990	13373391	95.7	143.77	-1.39782	0.146424
	1	13380797	13381469	36.05	38.39	-1.05787	0.833432
	1	13397427	13398663	42.66	59.99	-1.30293	0.298331
ENSG00000237445	1	13657508	13658824	105.35	96.32	1.0717	0.760013
ENSG00000234593	1	14387246	14389287	143.72	136.35	1.0418	0.849497
ENSG00000175147	1	15129616	15129944	27.82	20.5	1.2183	0.489976
ENSG00000234607	1	15968769	15969967	76.9	75.39	1.0185	0.9379
	1	16102196	16103244	110.75	70.58	1.4405	0.111769
	1	16107607	16108883	115.85	95.19	1.1847	0.460302
ENSG00000237276	1	16225980	16226920	85.41	21.04	2.5801	0.000653
ENSG00000237276	1	16227095	16227601	101.6	18.29	3.3681	7e-06
	1	16545039	16545723	174.37	37.27	3.3215	1e-06
	1	16778503	16779001	60.88	28.89	1.7255	0.034936
	1	17300995	17302304	114.21	107.73	1.0511	0.822415
ENSG00000117148	1	17754372	17756481	119.39	166.05	-1.31303	0.205948
ENSG00000117148	1	17758311	17760222	147.01	151.32	-1.01989	0.926731
	1	18411172	18413144	208.1	190.56	1.0716	0.743605
	1	18516374	18517565	66.61	78.96	-1.1334	0.604004
	1	19000916	19001240	40.22	22.84	1.4712	0.155849
ENSG00000127481	1	19133348	19133948	47.89	38.37	1.1934	0.509132
ENSG00000270728	1	19293565	19295975	153.63	174.58	-1.11334	0.606703
	1	19546609	19548429	75.51	107.72	-1.33174	0.209537
	1	19549534	19550309	43.13	47.73	-1.05219	0.849326
	1	19994864	19997183	130.99	157.02	-1.16727	0.495717
ENSG00000127472	1	20049282	20050920	87.94	121.05	-1.29016	0.270095
ENSG00000127472	1	20051246	20052162	44.44	55.29	-1.1546	0.581374
	1	20095751	20097866	120.32	145.42	-1.17316	0.457504
ENSG00000227066	1	20159364	20161166	151.18	113.78	1.2685	0.268453
ENSG00000075151	1	20815251	20816595	138.7	91.21	1.4199	0.113817
ENSG00000075151	1	21023225	21024589	169.48	96.16	1.6066	0.030547
ENSG00000075151	1	21035863	21036262	41.61	14.04	1.9907	0.013671
ENSG00000075151	1	21052485	21054428	260.88	118.3	1.9481	0.00202
ENSG00000075151	1	21093281	21093990	66.23	33.57	1.6765	0.044053
	1	21386993	21389574	282.67	205.23	1.3213	0.180946
	1	22938923	22939231	20.11	11.69	1.3514	0.303069
	1	22992567	22993176	41.06	52.69	-1.18892	0.503694
	1	22993352	22995245	104.76	137.15	-1.23824	0.339811
ENSG00000240553	1	23022007	23024452	258.85	158.28	1.4628	0.131539
	1	23256628	23257567	116.06	57.77	1.7388	0.02338
ENSG00000125945	1	23359529	23364125	569.35	657.61	-1.13366	0.508681
	1	23687624	23689494	134.36	100.28	1.2826	0.271338
ENSG00000179163	1	23852294	23853620	141.44	96.44	1.3707	0.153313
	1	23935365	23936311	56.45	44.01	1.2188	0.45334
	1	23993158	23994784	153.46	106.86	1.3474	0.213864
	1	24031881	24032495	76.6	49.4	1.3875	0.183448
ENSG00000230023	1	24211955	24212442	90.22	18.29	3.0024	5e-05
	1	24489668	24490806	82.59	72.36	1.113	0.658536
ENSG00000169504	1	24798347	24800551	295.36	168.24	1.6279	0.018033
ENSG00000169504	1	24832726	24834331	118.38	113.21	1.0423	0.857636
	1	24891599	24893319	120.4	96.72	1.197	0.418335
	1	24975145	24975671	51.22	45.8	1.1039	0.705427
	1	25508836	25509078	89.21	32.76	1.9114	0.018184
	1	25603387	25604466	117.12	62.87	1.6653	0.027309
	1	26588530	26589031	42.45	41.96	1.0119	0.964155
ENSG00000252802	1	26595262	26597279	234.19	160.69	1.3828	0.112361
	1	26803238	26804932	200.68	122.85	1.5185	0.047131
	1	26817134	26819338	183.39	170.28	1.0725	0.76015
ENSG00000280403	1	27063447	27064689	127.28	99.03	1.2352	0.374476
	1	27180833	27182075	119.6	104.28	1.1234	0.599595
	1	27182162	27183545	110.62	120.51	-1.06849	0.765578
ENSG00000142784	1	27288616	27290258	221.21	116.78	1.7048	0.01671
ENSG00000225886	1	27679508	27682303	209.57	212.28	-1.01051	0.958646
ENSG00000278868	1	27852156	27854756	351.94	227.66	1.4629	0.058967
ENSG00000117748	1	27914997	27915691	79.64	61.18	1.093	0.747253
	1	29377652	29378021	53.08	25.31	1.6933	0.047553
	1	29378560	29379573	85.41	83.78	1.0222	0.925852
	1	29562516	29563877	90.35	93.54	-1.0227	0.922271
	1	29723264	29724022	174.16	59.01	2.3645	0.000302
	1	30076277	30077170	52.36	58.46	-1.06587	0.804942
	1	30092676	30093001	34.23	40.72	-1.12841	0.652849
	1	30151047	30152681	71.67	87.52	-1.17619	0.497415
	1	30442684	30443591	70.49	37.97	1.5902	0.074342
	1	30480937	30482864	119.06	117.9	1.0101	0.963334
	1	30493384	30494662	83.68	77.18	1.0702	0.771332
	1	30655143	30655796	145.87	47.87	2.3802	0.000355
	1	30680189	30680908	72.18	30.55	1.8738	0.014004
	1	31176203	31177273	123.06	68.22	1.6218	0.039977
ENSG00000168528	1	31431748	31432028	206.7	22.42	5.7949	0
	1	31458206	31459072	57.97	70.71	-1.15407	0.560658
	1	31466985	31467690	34.7	48.15	-1.26342	0.377199
	1	32413521	32416279	218.09	215.85	1.0139	0.947436
ENSG00000263529	1	32459184	32460090	79.76	78.96	1.0186	0.938829
ENSG00000004455	1	33050909	33053261	240.89	201.5	1.1684	0.478903
ENSG00000004455	1	33062786	33065543	200.29	190.82	1.0439	0.833851
ENSG00000121903	1	33493966	33496568	224.41	257.66	-1.1212	0.574972
ENSG00000121904	1	33671153	33674200	269.1	217.13	1.1943	0.391534
ENSG00000121904	1	33828632	33830250	124.58	112.13	1.0888	0.697445
ENSG00000121904	1	33830570	33831303	41.23	45.41	-1.07135	0.796904
ENSG00000227000	1	33834781	33837175	155.69	144.07	1.0586	0.794603
ENSG00000121904	1	33890524	33891573	76.26	41.14	1.5756	0.081714
ENSG00000121904	1	34068510	34069267	36.76	32.89	1.0601	0.830457
ENSG00000121904	1	34081022	34082676	165.01	125.61	1.2535	0.292542
ENSG00000142698	1	34190109	34191406	55.65	65.09	-1.13045	0.623872
	1	34967549	34968325	53.67	48.55	1.0915	0.734608
ENSG00000271741	1	35032535	35033880	76.01	89.67	-1.11185	0.679216
	1	35129264	35130049	42.16	50.75	-1.11346	0.690689
	1	37079712	37081264	145.24	111.83	1.2501	0.316179
	1	37207524	37208896	63.11	63.16	-1.01143	0.963386
ENSG00000204084	1	37905427	37905795	22.55	27.65	-1.11222	0.707998
	1	38374551	38375799	102.7	103.18	-1.00371	0.986695
	1	38646570	38647942	173.61	92.59	1.6977	0.013907
	1	38658616	38659084	36.05	21.46	1.3999	0.230858
	1	39071944	39072499	39.04	36.87	1.0543	0.842761
ENSG00000127603	1	39234765	39235423	90.3	43.34	1.7423	0.023546
ENSG00000043514	1	39868826	39870160	152.49	93.69	1.5002	0.065499
	1	39999252	40000373	115.81	68.65	1.5372	0.063335
ENSG00000187801	1	40455698	40455998	39	23.52	1.425	0.195101
ENSG00000187801	1	40459976	40460450	32.08	39.06	-1.12943	0.657598
ENSG00000260920	1	40460558	40465998	493.47	530.55	-1.06225	0.76204
ENSG00000279667	1	40474311	40475104	49.79	44.42	1.1061	0.710178
ENSG00000238287	1	40494806	40497041	180.27	169.05	1.0604	0.789331
ENSG00000238287	1	40497966	40498565	38.2	36.3	1.0523	0.857171
	1	40893278	40895140	124.83	123.39	1.0171	0.939162
ENSG00000010803	1	41139925	41141131	112.27	83.64	1.2802	0.282884
ENSG00000010803	1	41176079	41177708	163.7	137.71	1.155	0.50591
ENSG00000010803	1	41180667	41181995	105.73	62.31	1.5061	0.106769
ENSG00000010803	1	41203408	41206296	199.92	174.58	1.1235	0.57007
ENSG00000198815	1	42233772	42237332	374.37	282.82	1.2786	0.220812
ENSG00000198815	1	42237776	42239096	131.11	102.19	1.2341	0.369698
ENSG00000236876	1	42501761	42507797	385.92	429.22	-1.09613	0.63192
ENSG00000186409	1	42511465	42511941	40.43	37.56	1.0609	0.822456
	1	42916484	42917847	98.69	104.55	-1.04275	0.854784
	1	43108363	43109637	58.98	82.97	-1.30976	0.268291
	1	43117148	43118820	160.92	73.75	1.8626	0.007484
	1	43126063	43126681	33.68	41.67	-1.12969	0.661421
	1	43134221	43134763	31.7	41.4	-1.17855	0.546262
ENSG00000243710	1	43247034	43248126	72.85	81.17	-1.0879	0.720786
ENSG00000126091	1	43809453	43809749	35.75	13.89	1.8443	0.030651
ENSG00000126091	1	43842288	43843319	59.23	78.3	-1.24828	0.36322
	1	44176322	44177589	83.56	77.31	1.0735	0.765942
ENSG00000117419	1	44225659	44227735	161.68	145.82	1.0961	0.667948
ENSG00000162415	1	45081174	45081931	88.66	47.87	1.6326	0.041965
ENSG00000162415	1	45105287	45107157	173.74	149.95	1.1336	0.556958
ENSG00000162415	1	45115030	45116101	85.12	62.46	1.2785	0.29914
ENSG00000162415	1	45162248	45163249	80.57	60.95	1.2423	0.362874
ENSG00000162415	1	45179119	45181078	188.24	145.82	1.2398	0.317545
	1	45236360	45236707	25.21	19.54	1.169	0.581897
	1	45247534	45248434	59.78	55.73	1.0474	0.852217
	1	45257484	45259480	156.79	154.92	1.0117	0.956107
ENSG00000197429	1	45724355	45725601	151.69	78	1.7376	0.014521
	1	46236483	46237953	101.73	85.84	1.1519	0.53547
	1	46240344	46242735	352.53	227.39	1.4673	0.054676
	1	46383485	46384179	45.95	33.3	1.234	0.430947
ENSG00000117480	1	46392305	46394306	275.21	199.05	1.3253	0.172078
ENSG00000142973	1	46782866	46784631	101.01	125.87	-1.18554	0.454352
	1	47006319	47007907	142.24	118.46	1.1626	0.485146
ENSG00000162366	1	47184352	47184702	61.05	14.86	2.6788	0.000246
	1	47601938	47603236	98.52	76.49	1.2298	0.367834
	1	47955822	47957129	117.29	88.19	1.2655	0.293326
ENSG00000242267	1	48136959	48138072	60.75	72.5	-1.15022	0.560629
ENSG00000223720	1	48187158	48188114	60.67	71.53	-1.13109	0.621373
ENSG00000223720	1	48189345	48190041	32.17	37.56	-1.12727	0.661634
ENSG00000223720	1	48191649	48193254	128.16	112.38	1.1154	0.635593
ENSG00000132122	1	48368692	48370070	134.66	121.9	1.0826	0.717654
ENSG00000132122	1	48382435	48384026	126.18	130	-1.02041	0.926572
	1	48478645	48479921	161.85	76.77	1.8609	0.00457
ENSG00000229846	1	49078716	49079823	31.83	53.93	-1.47254	0.137977
ENSG00000229846	1	49083212	49084347	32.8	58.89	-1.54607	0.093036
ENSG00000229846	1	49121216	49122471	51.94	69.49	-1.26326	0.354968
ENSG00000229846	1	49185567	49186738	39.21	53.8	-1.26088	0.370449
	1	49276302	49277062	16.44	44.85	-1.93911	0.016205
	1	49279277	49280618	48.02	68.79	-1.317	0.263796
	1	49282892	49283477	39.5	36.46	1.0526	0.846941
	1	49286979	49287701	52.36	37.43	1.2493	0.398565
	1	49323678	49325329	33.81	70.59	-1.73491	0.034449
	1	49329228	49329698	27.02	34.25	-1.15274	0.606935
	1	49337373	49338214	23.52	37.56	-1.37306	0.246284
	1	49342111	49343769	46.54	94.79	-1.7334	0.022548
	1	49353850	49354581	20.91	41.96	-1.59439	0.087898
ENSG00000225623	1	49405695	49406178	14.67	30.4	-1.56715	0.116943
ENSG00000225623	1	49422422	49423193	30.78	34.26	-1.09541	0.744384
ENSG00000225623	1	49445780	49448457	105.35	153.95	-1.3725	0.143097
ENSG00000225623	1	49472001	49472456	5.61	20.23	-1.80083	0.04461
	1	49513758	49514987	46.88	64.81	-1.29016	0.311933
ENSG00000186094	1	49529351	49529728	8.47	21.46	-1.63212	0.093708
	1	49539201	49540096	32.13	50.08	-1.38947	0.216553
	1	49541138	49542573	72.81	86.41	-1.15354	0.543436
	1	49558469	49560146	44.98	95.61	-1.80668	0.013916
	1	49566592	49567540	35.41	62.06	-1.52788	0.102271
	1	49581615	49582904	59.61	84.33	-1.31251	0.277723
	1	49652034	49652897	41.57	52.69	-1.1946	0.49382
	1	49708606	49710317	75.67	108.14	-1.33923	0.203999
	1	49728401	49728798	16.95	32.19	-1.48346	0.163029
	1	49729712	49731164	57.12	89.7	-1.42735	0.134393
	1	49737855	49739436	68	97.01	-1.33494	0.224106
ENSG00000186094	1	49763671	49765865	97.09	125.61	-1.23808	0.336922
ENSG00000186094	1	49773296	49774411	55.44	72.77	-1.22549	0.405456
ENSG00000186094	1	49779196	49780120	33.35	49.81	-1.33298	0.273355
ENSG00000186094	1	49782450	49783107	14	40.72	-1.85908	0.030133
ENSG00000186094	1	49786750	49787289	26.56	36.86	-1.22534	0.460987
	1	49836850	49838155	65.51	79.26	-1.17165	0.510498
ENSG00000215887	1	49841259	49843354	95.53	108.15	-1.11235	0.639457
ENSG00000215887	1	49843770	49846498	135.03	173.9	-1.23946	0.307372
	1	49878404	49879550	87.98	64.39	1.2828	0.28902
	1	49893530	49894297	24.41	46.35	-1.51446	0.129663
	1	49914798	49916740	75.04	107.32	-1.34372	0.209501
	1	49917364	49918643	43.25	56.28	-1.22041	0.43358
ENSG00000186094	1	49934642	49936539	84.95	103.46	-1.17772	0.47971
ENSG00000186094	1	49936936	49937654	31.45	29.87	1.0201	0.943484
	1	49966505	49968294	63.62	83.39	-1.24844	0.358189
	1	49981662	49983728	87.35	119.98	-1.29433	0.261037
	1	50003993	50005793	84.7	111.44	-1.25691	0.319791
	1	50011339	50011711	11.09	23.67	-1.54464	0.13428
ENSG00000085832	1	51384570	51384945	36.55	30.27	1.1518	0.605839
ENSG00000232846	1	51710696	51712559	129.64	107.83	1.172	0.496955
ENSG00000169213	1	51949347	51949746	39.5	18.71	1.6542	0.067655
ENSG00000228407	1	52157888	52158829	78.12	65.21	1.1599	0.533803
ENSG00000224255	1	52175865	52177950	221.37	151.48	1.3819	0.115381
ENSG00000224255	1	52181062	52182332	168.63	82.26	1.8255	0.006821
ENSG00000157077	1	52216122	52217801	103.5	108.14	-1.04037	0.860309
ENSG00000157184	1	53204544	53207856	303.63	316.54	-1.03434	0.864208
ENSG00000236253	1	53424670	53425104	44.31	34	1.1743	0.56272
ENSG00000236253	1	53433673	53434938	115.51	104.31	1.0767	0.748318
ENSG00000081870	1	53934490	53935182	55.06	57.63	-1.0176	0.94653
ENSG00000157216	1	54232504	54234045	198.57	100.83	1.774	0.007864
	1	54448638	54449593	125.84	82.69	1.4131	0.121259
ENSG00000162390	1	54561248	54563266	219.39	167.55	1.2645	0.265609
	1	54959550	54960469	54.43	53.94	-1.00503	0.984186
	1	55567167	55568691	137.82	115.71	1.1548	0.507193
ENSG00000234810	1	55607205	55608655	100.17	85.7	1.1404	0.57579
	1	56368268	56369023	88.32	49.12	1.5617	0.069006
ENSG00000162409	1	56655483	56657539	143.68	136.16	1.0555	0.823588
ENSG00000173406	1	57368015	57368612	55.65	35.36	1.3904	0.203922
	1	58371172	58372255	70.74	74.84	-1.04428	0.856904
ENSG00000162600	1	58488361	58490736	196.42	169.37	1.1329	0.545645
ENSG00000162600	1	58494271	58494580	27.15	13.21	1.536	0.137568
ENSG00000234807	1	58827587	58828529	86	65.88	1.2427	0.375239
	1	58914970	58915585	39.29	38.92	1.0232	0.932128
ENSG00000237352	1	58958217	58958988	66.69	70.99	-1.0433	0.860658
ENSG00000237352	1	59157983	59159344	91.7	64.22	1.3055	0.318635
	1	59250323	59251850	107.38	116.39	-1.06621	0.772884
ENSG00000172456	1	59368722	59369786	95.36	71.26	1.2583	0.334076
ENSG00000172456	1	59459384	59460702	99.49	96.16	1.0317	0.892684
ENSG00000172456	1	59585341	59587773	198.27	136.92	1.3513	0.168665
ENSG00000172456	1	59609918	59611525	139.93	120.38	1.13	0.58108
ENSG00000172456	1	59648015	59648779	52.57	33.7	1.3727	0.24959
ENSG00000172456	1	59736522	59737507	96.21	70.85	1.2852	0.279233
ENSG00000231252	1	60770962	60772483	82	87.37	-1.05507	0.819405
ENSG00000231252	1	60777822	60779387	133.01	100.16	1.2671	0.283208
ENSG00000237928	1	60964235	60966379	219.06	209.81	1.0373	0.856327
	1	61565142	61566889	139.08	132.76	1.0397	0.857796
	1	61578426	61579587	69.81	63.71	1.0627	0.806058
ENSG00000132849	1	62066413	62067028	36.72	39.75	-1.03552	0.898724
ENSG00000240563	1	62209781	62211127	177.02	96.84	1.6545	0.026785
ENSG00000116641	1	62650607	62651290	66.78	36.59	1.5729	0.081724
ENSG00000235545	1	62704397	62706138	210.03	156.27	1.2873	0.232996
	1	62760757	62761917	85.96	96.57	-1.08909	0.713351
ENSG00000088035	1	63429645	63430032	34.49	23.94	1.2926	0.354615
ENSG00000142856	1	63471865	63474725	255.78	196.71	1.258	0.27161
	1	64272745	64274416	129.22	109.1	1.1479	0.533299
	1	64414183	64416379	229.85	156.44	1.3831	0.116799
ENSG00000158966	1	64609877	64611502	120.15	134.42	-1.09481	0.685099
ENSG00000162437	1	64790037	64791557	87.65	104.55	-1.14705	0.548293
ENSG00000116678	1	65452902	65453634	58.77	19.54	2.103	0.006458
	1	65685402	65686518	87.61	72.78	1.1614	0.520975
	1	65745029	65745701	57.67	54.61	1.0539	0.835458
ENSG00000184588	1	66203600	66205334	155.61	136.5	1.1073	0.64071
	1	66382687	66383908	71.75	97.52	-1.2458	0.376102
	1	66385700	66386485	31.24	44.44	-1.27714	0.357135
	1	66416517	66418476	166.74	175.65	-1.03659	0.869682
ENSG00000152760	1	66780030	66781496	118.97	109.1	1.0723	0.751497
	1	67067457	67068666	102.49	116.24	-1.09505	0.696938
ENSG00000162594	1	67248506	67249209	61.51	63.69	-1.01133	0.964152
ENSG00000162594	1	67249337	67250043	33.94	45.67	-1.20613	0.489107
ENSG00000081985	1	67383153	67385396	171.92	161.79	1.054	0.801285
	1	67512360	67514837	187.56	214.4	-1.12448	0.59488
	1	67518239	67518985	51.98	43.07	1.137	0.619089
	1	68620131	68621513	137.9	113.49	1.1821	0.446224
ENSG00000223883	1	69101605	69102843	109.7	90.95	1.157	0.521862
	1	69394672	69395523	55.19	52.42	1.0305	0.905187
ENSG00000033122	1	69910484	69911360	79.22	66.17	1.1578	0.546066
ENSG00000033122	1	69927994	69929347	86.17	72.78	1.1419	0.569555
ENSG00000229956	1	71339484	71340680	70.66	78.83	-1.09146	0.710962
ENSG00000172260	1	71515885	71516578	58.81	37.28	1.402	0.196113
	1	72691333	72692426	67.66	63.85	1.0422	0.865946
	1	73061646	73063121	81.49	100.85	-1.19489	0.438268
ENSG00000223479	1	73667797	73668876	97.77	88.86	1.0915	0.709064
ENSG00000259030	1	74247542	74248526	96.21	69.6	1.305	0.274962
	1	74884549	74885955	79.47	94.38	-1.15035	0.547263
	1	75039365	75040994	150.3	124.65	1.17	0.462761
ENSG00000137968	1	75483845	75485092	52.74	57.93	-1.0819	0.752815
ENSG00000117054	1	75753782	75756045	213.74	159.6	1.2837	0.224822
ENSG00000057468	1	75828212	75829580	92.96	108.95	-1.12727	0.603203
ENSG00000117069	1	76968704	76970743	139.08	146.36	-1.03745	0.866101
ENSG00000142892	1	77173884	77175498	105.35	115.28	-1.07296	0.75559
ENSG00000142892	1	77176563	77178349	99.79	121.07	-1.17398	0.467707
ENSG00000036549	1	77650813	77651407	54.17	51.99	1.046	0.863963
ENSG00000180488	1	77869527	77871130	175.21	96.85	1.6503	0.019852
ENSG00000122420	1	78510063	78512716	152.15	144.47	1.0377	0.865223
	1	79239428	79239753	13.11	27.65	-1.5024	0.159332
	1	80399602	80400711	90.01	83.24	1.0558	0.820181
	1	81245856	81246545	92.79	37.55	2.0053	0.006277
ENSG00000117114	1	81439506	81440451	62.14	50.76	1.1767	0.515234
ENSG00000230817	1	83167435	83168082	72.47	43.61	1.4594	0.131976
	1	83581732	83583436	113.79	105.25	1.0661	0.77334
	1	83598963	83599730	42.66	54.07	-1.1773	0.529119
	1	84052967	84053395	55.86	24.63	1.8063	0.02579
ENSG00000142875	1	84233912	84234964	98.06	69.77	1.2939	0.278351
	1	84286806	84287606	45.11	51.72	-1.08956	0.740713
ENSG00000117133	1	84478329	84479095	104.89	45.93	2.564	0.095664	RPF1
	1	84604374	84607835	283.73	252.1	1.1092	0.646534
	1	84612779	84614684	150.29	131.62	1.1225	0.634888
	1	85714162	85714827	36.47	41.82	-1.09987	0.717644
ENSG00000171502	1	85830175	85831003	77.07	52.15	1.3346	0.245912
ENSG00000171502	1	85920940	85921934	75.97	62.04	1.1707	0.516748
	1	86215173	86217188	190.68	152.67	1.21	0.397029
ENSG00000122417	1	86376744	86378645	139.08	155.99	-1.09206	0.690283
ENSG00000183291	1	86899135	86901265	273.06	157.77	1.5987	0.028041
ENSG00000153936	1	86922824	86924827	249.37	166.31	1.4183	0.094611
	1	86964039	86964663	72.68	30.4	1.9132	0.011542
ENSG00000267561	1	87012146	87014144	167.29	171.27	-1.01843	0.93109
ENSG00000237505	1	88617574	88619445	112.69	140.99	-1.19218	0.435883
	1	89211388	89212086	45.28	41.41	1.0754	0.781192
ENSG00000233235	1	89324728	89326256	78.63	106.75	-1.27405	0.293789
	1	89480244	89481576	94.73	111.82	-1.12727	0.614469
	1	89490743	89491981	99.37	78.97	1.2067	0.412101
ENSG00000197147	1	89570208	89571301	85.29	62.57	1.2606	0.393983
ENSG00000271949	1	89750137	89751048	91.02	43.9	1.6959	0.039052
ENSG00000271949	1	89923610	89923897	31.53	17.47	1.4756	0.170624
	1	89961125	89961662	44.22	13.49	2.03	0.013
ENSG00000122482	1	90988241	90989149	79.85	79.22	1.0231	0.929096
ENSG00000122482	1	90989208	90990322	85.79	92.01	-1.04037	0.872872
ENSG00000122482	1	90996922	90999085	288.74	228.65	1.2269	0.301568
	1	91041960	91043044	61.34	68.37	-1.08167	0.746435
	1	91087220	91088320	57.46	92.03	-1.44865	0.119124
ENSG00000162669	1	91296584	91298388	127.32	123.83	1.0187	0.932449
ENSG00000162669	1	91366247	91368925	269.1	230.85	1.1415	0.508341
ENSG00000162669	1	91371967	91372672	67.75	18.57	2.5101	0.000573
ENSG00000162669	1	91387143	91387672	43.09	132.96	-2.1097	0.006537
	1	91441743	91442898	90.85	93	-1.01781	0.937989
ENSG00000189195	1	92084933	92087054	190.81	168.38	1.1156	0.604888
ENSG00000203910	1	92233070	92233660	49.16	19.12	1.8935	0.020963
ENSG00000122484	1	92381973	92383042	85.58	60.41	1.3002	0.290626
	1	92388113	92392345	365.77	325.13	1.1061	0.603553
	1	92393790	92394760	70.53	63.29	1.0942	0.717989
ENSG00000242764	1	92403315	92404020	57.76	51.17	1.0997	0.705702
ENSG00000067208	1	92588957	92590657	162.06	115.98	1.3271	0.184785
ENSG00000154511	1	92891523	92892193	75.55	45.53	1.4886	0.105833
ENSG00000143033	1	93083525	93084886	104.76	98.73	1.0587	0.828479
ENSG00000143033	1	93107900	93108240	15.35	15.67	1.0094	0.97406
ENSG00000122483	1	93241990	93244303	181.75	201.96	-1.09302	0.664563
ENSG00000223745	1	93261592	93263898	203.42	205.25	-1.00563	0.977969
	1	93406586	93410228	305.35	381.27	-1.21581	0.317883
ENSG00000137942	1	93508770	93512158	399.45	212.42	1.7387	0.004399
ENSG00000137936	1	93793641	93795305	124.33	86.27	1.3393	0.199813
	1	93830005	93831450	61.43	73.07	-1.155	0.561636
	1	93832306	93833557	118	130.16	-1.0866	0.705477
ENSG00000260464	1	93849741	93850878	143.84	93.28	1.4357	0.099922
	1	93855475	93856909	133.6	102.22	1.2496	0.308307
	1	94133972	94135095	124.16	76.22	1.4828	0.081438
ENSG00000117528	1	94444646	94446100	115.51	112.96	1.0176	0.936862
ENSG00000117528	1	94448472	94452507	276.01	313.38	-1.11383	0.585535
ENSG00000271092	1	95163347	95165097	126.69	122.28	1.0404	0.864846
	1	95795003	95795547	23.9	27.93	-1.10327	0.727515
	1	95915486	95915993	24.75	24.9	-1.01102	0.968832
	1	96028162	96028722	63.03	37.42	1.485	0.117778
	1	96056267	96058418	182.08	152.19	1.1546	0.503198
	1	96191506	96192781	79.05	83.37	-1.04026	0.865263
	1	96246130	96247340	111.97	92.87	1.1669	0.489772
	1	96438424	96440439	156.79	146.68	1.0548	0.803982
	1	96469949	96470820	118.21	62.87	1.6753	0.026477
	1	96528259	96530913	246.33	211.61	1.1395	0.514039
	1	96617089	96618258	112.9	95.48	1.1462	0.54128
	1	96651335	96651716	47.01	26.69	1.4883	0.135675
ENSG00000117569	1	96755981	96756504	50.72	36.3	1.2725	0.389901
ENSG00000117569	1	96760973	96761433	49.28	38.37	1.2066	0.492701
ENSG00000117569	1	96761579	96763827	276.14	191.63	1.3751	0.11789
	1	96858209	96859412	95.19	75.12	1.2094	0.411357
	1	96901969	96902688	50.93	41	1.1697	0.542322
	1	97055729	97058017	164.88	201.39	-1.17716	0.443334
ENSG00000188641	1	97357837	97358516	64.92	40.73	1.4012	0.193945
	1	98562946	98563894	80.14	73.45	1.0777	0.756277
	1	98808458	98809472	65.56	81.85	-1.18036	0.48946
	1	98880893	98882265	67.83	80.76	-1.1443	0.574721
ENSG00000224445	1	99507541	99509043	110.54	93.98	1.1376	0.568295
	1	99823404	99823751	46.54	15.41	2.0623	0.009088
ENSG00000162688	1	99856869	99857801	63.7	58.61	1.0573	0.821761
ENSG00000224616	1	100264259	100264865	85.41	36.17	1.9133	0.011844
	1	100315447	100316793	80.78	80.77	-1.01031	0.966034
ENSG00000162694	1	100888716	100890961	211.38	223.36	-1.03821	0.8688
ENSG00000233184	1	101040353	101040907	68.59	59.16	1.1091	0.683516
ENSG00000233359	1	102312679	102313318	45.07	41.97	1.0407	0.878785
	1	102441586	102443507	131.53	108.29	1.1654	0.493572
ENSG00000230864	1	102783076	102784645	79.3	83.51	-1.0421	0.858801
ENSG00000060718	1	103050597	103051771	118.38	67.83	1.5694	0.047775
	1	103377067	103378090	74.79	60.4	1.1832	0.483088
	1	103587663	103588761	35.92	78.41	-1.77274	0.023789
	1	103602217	103604993	136.3	222.44	-1.50966	0.050524
	1	103609202	103611331	79.64	149.53	-1.65481	0.027118
ENSG00000243480	1	103619397	103619747	19.52	32.33	-1.38658	0.242077
ENSG00000243480	1	103624244	103624743	17.03	34.79	-1.50921	0.153495
ENSG00000243480	1	103625791	103629104	100.17	223.27	-1.95274	0.001765
	1	103630877	103632430	65.09	108.4	-1.48965	0.08984
	1	103634411	103635890	56.03	100.01	-1.57332	0.057131
	1	103638239	103639013	33.81	51.86	-1.35777	0.252044
	1	103639640	103640153	15.56	40.17	-1.8498	0.027381
	1	103640777	103644583	147.3	241.28	-1.50966	0.059108
	1	103647476	103648406	35.67	59.43	-1.43575	0.162769
	1	103648522	103655732	313.66	571.32	-1.69233	0.006008
ENSG00000237763	1	103661814	103662804	51.64	88.18	-1.52138	0.083032
ENSG00000237763	1	103663935	103665349	43.55	89.25	-1.64853	0.058636
ENSG00000237763	1	103665391	103665887	23.74	33.57	-1.25723	0.406657
ENSG00000234441	1	103666655	103669145	179.6	241.43	-1.2875	0.220554
ENSG00000234441	1	103669303	103670803	92.54	148.56	-1.46692	0.096059
	1	103672132	103674134	98.74	172.09	-1.57704	0.040537
	1	103674509	103675702	75.72	105.23	-1.29182	0.272002
ENSG00000174876	1	103684129	103687951	138.62	289.42	-1.84196	0.00457
ENSG00000174876	1	103689058	103690192	42.75	77.6	-1.57629	0.067506
ENSG00000174876	1	103691380	103693819	68.04	143.47	-1.80766	0.012945
ENSG00000174876	1	103694353	103694758	11.51	31.22	-1.73822	0.055847
ENSG00000174876	1	103698228	103700681	117.75	207.88	-1.62101	0.021327
	1	103701192	103704453	129.13	250.12	-1.76243	0.006179
	1	103704632	103708889	181.45	284.21	-1.4652	0.0687
ENSG00000227408	1	103712714	103713919	39.54	86.66	-1.81554	0.015861
ENSG00000227408	1	103717267	103718070	49.33	74.71	-1.38735	0.186701
ENSG00000227408	1	103719526	103722149	81.87	160.11	-1.70503	0.020859
	1	103724964	103726637	57.29	106.07	-1.63452	0.037384
	1	103728841	103730192	62.14	98.22	-1.43513	0.137337
	1	103730379	103730810	17.96	38.23	-1.58755	0.103755
	1	103735296	103736246	26.64	76.62	-2.16544	0.002777
	1	103737027	103738243	57.29	89.28	-1.41443	0.150223
	1	103740206	103741371	61.51	65.07	-1.04603	0.853236
	1	103742711	103743545	27.74	71.81	-2.00803	0.006495
	1	103743630	103746062	83.52	162.47	-1.7343	0.011988
ENSG00000187733	1	103747490	103751066	155.02	290.27	-1.71204	0.008588
ENSG00000187733	1	103754136	103755536	50.34	84.04	-1.46156	0.127753
ENSG00000187733	1	103757402	103759384	82.21	114.3	-1.28386	0.299565
ENSG00000187733	1	103759478	103760235	33.85	48.43	-1.29534	0.322693
ENSG00000187733	1	103760288	103761649	69.1	105.37	-1.38908	0.161122
	1	103835015	103835851	20.74	43.07	-1.65399	0.066276
	1	103959664	103961354	115.81	116.53	-1.00644	0.976455
ENSG00000215869	1	104222063	104223089	81.66	71	1.1182	0.641754
	1	105659882	105660297	50.08	25.04	1.6217	0.069419
	1	105822617	105823218	39.25	22.14	1.459	0.184641
ENSG00000237480	1	105981724	105982997	73.23	84.18	-1.10509	0.679509
ENSG00000237480	1	106120544	106121895	111.55	93.27	1.1576	0.521251
	1	106809473	106810196	52.36	41.69	1.186	0.507078
	1	107510409	107511164	75.17	55.31	1.2635	0.334724
ENSG00000085491	1	108167047	108168413	119.22	104.56	1.1176	0.614471
ENSG00000085491	1	108173206	108176081	261.89	266.87	-1.01266	0.950382
	1	108485666	108487776	149.66	147.89	1.0128	0.951999
	1	108488505	108490920	230.65	217.48	1.057	0.789226
ENSG00000162636	1	108580647	108580934	18.8	20.64	-1.05064	0.863361
	1	108674992	108675986	120.83	70.02	1.5694	0.051107
ENSG00000116266	1	108784300	108786836	244.48	270.18	-1.08436	0.693043
	1	109052556	109053056	27.28	28.06	-1.0018	0.994756
	1	109434218	109434993	35.37	42.65	-1.13379	0.640817
ENSG00000177272	1	110673273	110673894	71.84	14.85	2.8882	0.000128	KCNA3
	1	111078630	111079892	65.18	71.69	-1.08542	0.73603
ENSG00000231346	1	111607437	111609048	175.84	119.26	1.3919	0.130274
	1	112203766	112205295	93.84	93.69	1.0016	0.994473
	1	112292725	112294683	100.8	116.9	-1.10473	0.690671
ENSG00000116489	1	112639620	112640592	94.73	80.19	1.155	0.543174
	1	112773201	112774921	170.32	157.51	1.074	0.737324
	1	112893828	112894905	82.8	57.24	1.3368	0.223788
	1	112897735	112899268	175.42	116.51	1.4173	0.112305
ENSG00000238198	1	113063055	113064639	131.32	108.7	1.1638	0.491666
ENSG00000238198	1	113068704	113070758	216.53	178.81	1.182	0.445937
	1	113155895	113158192	135.37	171.43	-1.21907	0.350377
	1	113214516	113215799	71.5	73.07	-1.02638	0.914827
	1	113501381	113502881	154.85	77.18	1.7792	0.009411
	1	113523400	113525263	121.08	101.91	1.1519	0.564039
ENSG00000081026	1	113633392	113634029	64.29	29.58	1.7334	0.042765
ENSG00000081026	1	113638724	113639813	106.62	70.58	1.3947	0.152312
ENSG00000116793	1	113717395	113719028	148.15	106.09	1.3133	0.215391
	1	114046883	114048333	162.48	88.2	1.6381	0.032085
	1	114060685	114062143	143.47	88.35	1.4606	0.103236
	1	114071618	114073415	159.86	199.06	-1.19546	0.404348
ENSG00000232895	1	114241601	114243596	201.86	168.53	1.1672	0.452801
	1	114303982	114305351	105.19	100.71	1.0358	0.874799
	1	114362195	114364445	113.7	132.35	-1.13033	0.577315
	1	114373468	114375476	114.76	140.32	-1.17536	0.461628
	1	115019875	115020396	33.52	25.05	1.193	0.530347
	1	115152619	115153636	116.1	43.07	2.1319	0.002046
ENSG00000228035	1	115359546	115361421	189.12	124.23	1.4213	0.10014
ENSG00000173218	1	115641053	115641861	199.92	37.95	3.422	2e-06
ENSG00000177551	1	115838238	115839241	33.31	39.73	-1.08061	0.789884
ENSG00000163393	1	116051536	116053192	95.28	87.65	1.0658	0.787959
ENSG00000223489	1	116742881	116744248	132.04	105.1	1.2143	0.38042
ENSG00000134247	1	116973698	116975950	241.74	182.56	1.2756	0.228159
	1	117216843	117219575	197.34	194.97	1.0082	0.96834
ENSG00000198162	1	117429011	117431249	222.77	167.81	1.2773	0.260312
	1	117720360	117721888	124.07	116.1	1.0632	0.78477
	1	118637801	118639028	83.39	80.49	1.0256	0.913388
	1	118831278	118832650	99.2	93.7	1.0389	0.868197
	1	119020741	119021705	72.47	53.25	1.264	0.33671
ENSG00000231365	1	119155872	119157844	190.6	139.66	1.2922	0.228178
ENSG00000232650	1	119344338	119345208	29.39	61.77	-1.69578	0.050797
ENSG00000275131	1	120672658	120674613	180.86	136.22	1.2673	0.262926
ENSG00000275129	1	121312533	121313603	82.38	52.43	1.3994	0.17843
ENSG00000171943	1	121350924	121351397	47.89	33.7	1.3047	0.315767
ENSG00000171943	1	121352232	121352606	43.25	20.64	1.6695	0.059746
ENSG00000227082	1	121402771	121404494	156.11	94.53	1.5036	0.070257
ENSG00000231752	1	121532460	121533487	90.22	46.78	1.6532	0.044018
ENSG00000231752	1	121533713	121534405	40.94	33.58	1.1325	0.654964
ENSG00000231752	1	121535295	121536548	114.25	83.38	1.2934	0.254962
ENSG00000224857	1	121574002	121576095	115.39	118.88	-1.02828	0.90095
	1	121602962	121604268	69.48	79.12	-1.10852	0.670928
	1	121660051	121660861	30.1	45.55	-1.3468	0.271526
	1	143242927	143243590	304.6	722.85	-1.42167	0.222745
	1	143243654	143246428	1652.28	3337.35	-1.83857	0.002183
	1	143246585	143247906	2153.67	3410.5	-1.51103	0.01966
	1	143248023	143249193	997.01	1752.24	-1.65399	0.00536
	1	143249407	143250919	2925.63	4200.52	-1.38236	0.070909
	1	143251102	143252485	3663.1	5058.93	-1.32961	0.13145
	1	143252559	143257271	18855.3	24517	-1.25376	0.264766
	1	143257437	143258084	212.52	500.2	-1.99641	0.002506
	1	143258351	143259104	375.59	940.9	-2.14961	0.000417
	1	143259324	143259777	100.55	315.21	-2.42601	0.000252
	1	143260196	143261321	518.04	1031.76	-1.80668	0.003486
	1	143261542	143267820	32346.5	41098.2	-1.22294	0.348474
	1	143268191	143268894	185.88	519.47	-1.48017	0.169999
	1	143269295	143274448	1193.94	2985.35	-2.05931	0.002505
	1	143274621	143276158	387.99	1039.14	-2.21043	0.0006
	1	143284257	143285824	66.44	87.67	-1.24938	0.379255
	1	143288362	143289419	24.24	39.23	-1.38274	0.24998
	1	143538119	143538888	25.29	37.98	-1.30531	0.337339
ENSG00000203825	1	143539334	143541888	138.28	171.04	-1.20236	0.394265
ENSG00000203825	1	143569506	143571043	37.23	63.03	-1.48148	0.136268
	1	143588499	143588898	12.35	15.97	-1.15915	0.613427
ENSG00000179571	1	143637638	143639489	141.99	125.34	1.1121	0.621769
	1	143701719	143703732	131.24	120.25	1.0729	0.746288
	1	144101875	144102973	149.41	144.73	1.0286	0.893932
	1	144103469	144105053	412.77	306	1.2968	0.183296
	1	144116210	144117189	77.02	60.95	1.2039	0.442206
ENSG00000196369	1	144928572	144929445	65.43	58.86	1.0986	0.717093
ENSG00000265491	1	145760535	145762474	168.51	147.49	1.1184	0.592917
ENSG00000265491	1	145766225	145768008	188.41	121.88	1.4429	0.093036
ENSG00000276975	1	146570371	146570995	43.04	43.19	1.0068	0.979359
ENSG00000273071	1	147190987	147191899	62.94	54.21	1.1202	0.647756
ENSG00000273071	1	147231310	147233628	204.09	161.11	1.2214	0.331647
ENSG00000278811	1	147425562	147426080	32.42	28.07	1.0903	0.763788
ENSG00000188092	1	147949142	147950626	169.22	99.44	1.5491	0.061891
ENSG00000178104	1	148835035	148836834	152.36	125.34	1.17	0.472453
ENSG00000215861	1	149292782	149295280	172.34	170.58	1.012	0.954931
ENSG00000264522	1	149957128	149959227	198.9	182.98	1.0757	0.721904
ENSG00000236713	1	150780667	150782366	163.28	117.09	1.3078	0.224544
ENSG00000143437	1	150850390	150851949	143.51	91.48	1.4601	0.086254
	1	151350877	151353101	169.77	155.32	1.083	0.705699
ENSG00000143416	1	151362103	151363350	103.54	87.63	1.1491	0.53903
	1	151599622	151601333	289.46	179.28	1.5068	0.042023
ENSG00000143376	1	151651108	151651632	67.37	38.79	1.5299	0.094893
	1	151737407	151738774	108.69	82	1.2518	0.325821
ENSG00000159445	1	151900354	151902501	148.14	137.05	1.0623	0.787953
ENSG00000159445	1	151906631	151908140	143.17	109.39	1.244	0.318706
ENSG00000237975	1	152213523	152217462	436.81	501.74	-1.12663	0.589295
ENSG00000237975	1	152291502	152293398	78.63	119.58	-1.41283	0.134671
ENSG00000237975	1	152312302	152312888	25.13	33.99	-1.22835	0.458774
ENSG00000237975	1	152413895	152414870	24.66	51.88	-1.68492	0.052
ENSG00000237975	1	152421050	152421525	10.62	21.75	-1.47842	0.181846
	1	152474499	152475919	52.53	57.53	-1.08637	0.751437
	1	152476256	152477211	34.99	48.99	-1.288	0.344854
	1	152484520	152486717	48.27	96.88	-1.72861	0.025859
	1	152490435	152491591	89.75	53.25	1.4865	0.111902
ENSG00000186207	1	152508342	152509198	19.31	37.71	-1.54799	0.122561
ENSG00000163202	1	152578916	152580590	50.17	82.84	-1.46671	0.14162
	1	152618925	152620392	39.84	67.01	-1.49076	0.118116
	1	152667046	152667535	15.18	26.56	-1.40076	0.246928
	1	152672158	152672754	11.76	23.81	-1.49993	0.162844
	1	152722665	152724321	37.77	68.94	-1.57604	0.080732
ENSG00000229713	1	152735776	152737038	37.23	59.58	-1.42857	0.163589
ENSG00000203786	1	152762962	152765438	72.56	105.68	-1.36221	0.1895
ENSG00000186226	1	152783468	152784261	15.89	40.59	-1.77494	0.042372
ENSG00000186226	1	152785863	152787796	46.37	84.77	-1.59821	0.060505
ENSG00000172155	1	152796283	152798483	58.52	97.03	-1.47929	0.125541
ENSG00000196734	1	152811168	152811663	22.3	25.04	-1.07689	0.793552
	1	152925960	152927342	48.19	65.22	-1.26374	0.35074
	1	153122799	153123770	30.02	35.51	-1.12537	0.669632
	1	153157871	153159174	47.98	69.63	-1.33547	0.252577
	1	153243786	153244475	88.87	25.87	2.4491	0.000519
	1	153278737	153279114	37.48	16.79	1.6788	0.065645
	1	153574394	153575718	126.18	95.74	1.2624	0.29952
ENSG00000222457	1	154295811	154296686	74.79	57.64	1.2301	0.389732
ENSG00000169291	1	154502610	154503613	133.31	41.39	2.3682	0.001059
ENSG00000160710	1	154628671	154629241	55.27	25.99	1.6065	0.09933
ENSG00000116539	1	155471195	155472519	87.61	92.28	-1.02407	0.925072
ENSG00000246203	1	155641178	155644131	212.44	183.25	1.1361	0.532586
ENSG00000132676	1	155700333	155701307	100.84	79.35	1.2112	0.455174
ENSG00000183856	1	156556956	156558998	147.09	135.91	1.0772	0.743824
	1	157253553	157254987	94.86	90.82	1.0314	0.89568
ENSG00000232366	1	157721371	157723055	105.9	125.2	-1.14995	0.523897
	1	157970982	157971791	65.18	54.76	1.1345	0.609719
	1	158222486	158224833	98.48	128.24	-1.25063	0.318006
ENSG00000163564	1	158953433	158953649	27.99	10.32	1.7005	0.069177
ENSG00000228560	1	159449032	159450155	79.38	81.73	-1.02396	0.920232
	1	159573882	159575321	94.27	86.26	1.0787	0.74079
	1	159603714	159605514	70.28	90.82	-1.23047	0.382052
	1	160476417	160476797	29.47	16.78	1.4257	0.216987
	1	160479247	160481665	159.28	157.54	1.0073	0.972298
	1	160531298	160532855	158.31	99.48	1.4631	0.08206
	1	160787761	160788383	69.35	33.17	1.6737	0.05214
	1	160788476	160788787	48.4	25.32	1.552	0.111663
ENSG00000248485	1	161256583	161258267	237.86	144.44	1.5352	0.042937
ENSG00000283696	1	161422304	161424004	346.97	146.4	2.1003	0.000217
ENSG00000283360	1	161444583	161447103	834.15	237.1	2.7886	8e-06
ENSG00000283360	1	161452500	161454458	681.96	189.24	2.839	6e-06
ENSG00000283360	1	161460355	161461792	469.01	148.11	2.5117	0.00011
ENSG00000283360	1	161467202	161469323	725.84	203.82	2.8364	5e-06
ENSG00000118217	1	161832113	161833215	107.59	83.92	1.22	0.389235
	1	162465120	162466417	116.61	76.35	1.415	0.126505
	1	162617018	162617810	60.96	61.21	1.0062	0.980169
ENSG00000162733	1	162745895	162746777	86.85	73.19	1.1382	0.585986
ENSG00000132196	1	162807306	162808548	81.58	32.05	1.951	0.013118
	1	163498180	163499896	177.23	130.99	1.2818	0.25197
	1	163754974	163756381	125.68	105.13	1.1461	0.54748
	1	163853422	163855422	136.97	122.31	1.095	0.677459
	1	164551752	164552776	79.72	68.51	1.1299	0.604876
	1	165020672	165023117	168.68	164.13	1.0258	0.902755
ENSG00000143149	1	165693767	165694050	34.74	11.97	1.9009	0.024126
ENSG00000143183	1	165782709	165784414	143.76	132.75	1.0732	0.742367
ENSG00000188859	1	166099833	166101478	102.53	107.59	-1.0446	0.846042
	1	166250836	166252639	156.2	159.17	-1.01616	0.941269
	1	166529999	166531471	69.98	92.72	-1.25235	0.336605
	1	166720267	166720855	29.68	46.77	-1.3541	0.262144
	1	166721376	166722798	88.36	109.49	-1.16795	0.519373
ENSG00000143195	1	166910734	166911645	67.54	56.93	1.1392	0.632415
	1	167029165	167029948	63.03	32.47	1.6177	0.061317
ENSG00000143190	1	167316713	167319064	170.11	166.05	1.0224	0.915191
ENSG00000143190	1	167320778	167323388	204.47	227.1	-1.0866	0.696289
ENSG00000143190	1	167323467	167324113	52.61	47.04	1.1045	0.702997
	1	167607074	167608316	77.49	80.07	-1.0268	0.910088
	1	167806216	167807312	113.45	92.44	1.1851	0.468642
ENSG00000143199	1	167909246	167910462	95.49	93.26	1.0247	0.917378
ENSG00000237049	1	168207507	168208684	109.4	69.21	1.4364	0.118552
	1	168255565	168257114	100.76	117.47	-1.11421	0.653
ENSG00000227722	1	168348946	168349742	269.43	259.02	1.0403	0.853873
ENSG00000143156	1	169278572	169280166	107.17	117.23	-1.08307	0.720847
ENSG00000224896	1	170112140	170113855	87.86	111.72	-1.21433	0.392602
	1	170250364	170251456	71.33	71.54	-1.00311	0.989457
	1	170418197	170419416	99.41	72.77	1.2925	0.280755
ENSG00000117523	1	171553935	171556955	307.63	212.31	1.3733	0.11755
ENSG00000117523	1	171557042	171558652	151.69	54.74	2.2816	0.000506
ENSG00000224600	1	171826487	171827865	112.35	109.37	1.0286	0.89963
ENSG00000197959	1	172301851	172302853	93.17	69.89	1.2542	0.336332
ENSG00000094975	1	172570710	172571786	131.62	70.15	1.6784	0.0254
ENSG00000094975	1	172571875	172572521	23.69	29.15	-1.08696	0.775748
ENSG00000094975	1	172596431	172597858	171.08	102.5	1.5348	0.045666
	1	172619465	172621665	103.58	143.52	-1.31666	0.217051
	1	172813455	172815235	94.44	94.66	-1.01133	0.961758
	1	173073466	173074950	152.19	114.18	1.2693	0.288964
	1	173153189	173155516	141.57	149.8	-1.04373	0.844521
	1	173227448	173227926	58.68	37.97	1.3865	0.200967
ENSG00000203739	1	173446238	173447687	141.52	97.79	1.3509	0.218381
	1	173470026	173472243	166.36	171.43	-1.02375	0.910766
ENSG00000238272	1	173613168	173613796	42.5	47.31	-1.05075	0.857812
ENSG00000232113	1	173637748	173638580	71.12	62.31	1.1165	0.651539
ENSG00000183831	1	173643091	173643552	32.5	31.64	1.0291	0.916401
ENSG00000183831	1	173655374	173656323	106.45	82.14	1.231	0.360307
ENSG00000076321	1	173724903	173726849	171.5	161.92	1.0529	0.804791
ENSG00000152061	1	174222773	174223567	52.78	49.52	1.0527	0.839373
ENSG00000152061	1	174348657	174351029	319.94	253.95	1.2259	0.305563
	1	174435745	174437474	134.74	98.79	1.285	0.269826
ENSG00000152061	1	174615329	174616950	121.04	105.39	1.1234	0.59897
ENSG00000152061	1	174617823	174618970	86	87.08	-1.00827	0.971845
ENSG00000227740	1	175910255	175910629	28.5	19.94	1.2634	0.418233
ENSG00000227740	1	175910721	175911361	44.27	41.83	1.0289	0.91343
	1	175928115	175928510	18.42	30.53	-1.33422	0.316396
ENSG00000143207	1	176007401	176008465	86.05	66.04	1.2308	0.379949
ENSG00000143207	1	176097869	176099907	137.06	131.23	1.0465	0.841562
	1	176296084	176297301	94.6	97.11	-1.00766	0.974497
	1	176395459	176397144	152.78	120.65	1.2177	0.36515
	1	177676363	177678484	192.45	178.72	1.0644	0.760924
	1	177773544	177774563	49.24	73.87	-1.33726	0.250135
ENSG00000075391	1	178198229	178199674	164.84	101.67	1.5	0.05936
ENSG00000075391	1	178207690	178209709	135.62	142.63	-1.03359	0.885132
	1	178554166	178554788	38.45	47.88	-1.17758	0.530728
ENSG00000116191	1	178763866	178765700	151.48	130.4	1.1387	0.558008
ENSG00000116199	1	179040075	179041965	224.71	134.54	1.5543	0.033655
ENSG00000143322	1	179134681	179136483	180.9	110.03	1.5019	0.082438
ENSG00000162779	1	179464934	179466431	131.15	100.72	1.2338	0.352613
ENSG00000162779	1	179474379	179476022	125.08	114.19	1.0787	0.729193
ENSG00000162779	1	179477187	179479372	192.54	150.37	1.2281	0.337043
ENSG00000261250	1	179540052	179541498	112.86	118.6	-1.04439	0.84473
ENSG00000162782	1	179648237	179648455	50.25	21.46	1.8192	0.026049
ENSG00000230124	1	180332212	180334814	233.01	206.37	1.1105	0.601126
ENSG00000230124	1	180379879	180380485	48.61	40.17	1.1602	0.588016
ENSG00000230124	1	180385252	180386022	59.57	48.02	1.1776	0.511991
ENSG00000230124	1	180389162	180389825	58.22	28.47	1.6551	0.065606
ENSG00000143324	1	180656859	180657403	42.62	33.14	1.2081	0.493235
ENSG00000143324	1	180701041	180702350	208.56	100.35	1.3155	0.335004
ENSG00000143324	1	180710398	180712116	170.41	131.5	1.2499	0.306785
ENSG00000143324	1	180869672	180871540	172.3	114.89	1.3959	0.131344
	1	181275606	181277046	123.36	106.77	1.123	0.598832
	1	181882143	181883646	99.54	101.81	-1.02501	0.913942
ENSG00000233537	1	182439534	182440622	138.95	83.23	1.5328	0.054139
ENSG00000121446	1	182509085	182510665	141.82	113.77	1.2039	0.394553
	1	182740842	182742874	220.03	154.88	1.3496	0.166887
ENSG00000143344	1	183657395	183657910	49.32	22.01	1.7226	0.0508
	1	184135399	184137435	168.85	133.31	1.2238	0.342006
	1	184289234	184291563	168.47	155.98	1.0743	0.74866
ENSG00000135842	1	184812958	184814242	82.42	81.84	1.0145	0.951882
	1	185026539	185027789	104.6	108.68	-1.0248	0.913393
ENSG00000201421	1	185252050	185252742	85.29	38.8	1.8054	0.020045
	1	185383752	185385473	126.65	117.36	1.0603	0.791163
ENSG00000279401	1	185517196	185517999	101.94	81.15	1.2113	0.418878
	1	185637338	185638277	83.26	69.21	1.1531	0.547018
	1	185644341	185644877	50.17	38.38	1.2189	0.442787
	1	185648369	185649966	147.93	121.6	1.1858	0.444245
	1	185707181	185709265	183.64	157.13	1.1372	0.543103
ENSG00000143341	1	186162688	186163670	87.56	72.91	1.1632	0.518073
	1	187601941	187603481	148.78	69.34	1.8712	0.006265
	1	187615532	187617528	222.93	202.26	1.0833	0.695505
ENSG00000274702	1	187630148	187631052	33.09	65.22	-1.64312	0.053598
	1	188256831	188257759	45.95	46.48	1.0091	0.973447
	1	188749981	188751246	78.37	93.7	-1.1489	0.555669
	1	188752444	188753818	92.33	77.33	1.1523	0.558313
	1	189754827	189756356	99.71	88.6	1.0973	0.684088
	1	192430511	192431781	72.05	78.81	-1.05887	0.817101
ENSG00000134371	1	193191962	193193025	90.18	86.11	1.0482	0.84131
	1	193432549	193434263	151.6	148.3	1.024	0.911824
	1	194419548	194420793	89.46	81.3	1.0885	0.719477
	1	196100830	196101925	52.91	69.88	-1.22835	0.404663
	1	196219493	196220260	71.96	53.38	1.262	0.3384
ENSG00000162687	1	196534539	196535403	67.71	55.83	1.167	0.565655
ENSG00000162687	1	196535519	196538813	279.17	276.24	1.0117	0.952984
ENSG00000162687	1	196563538	196565363	117.54	105.9	1.0979	0.706541
ENSG00000134376	1	197405675	197406194	59.06	37.01	1.4251	0.164506
ENSG00000213047	1	197712899	197713509	76.64	25.73	2.1407	0.004085
ENSG00000151414	1	198213682	198214254	31.11	34.1	-1.0367	0.899735
	1	199904291	199905365	114.97	67.27	1.5301	0.07047
	1	200185384	200186309	110.12	85.99	1.2176	0.387952
ENSG00000231871	1	201770858	201772507	137.94	81.41	1.5167	0.096441
ENSG00000243323	1	202191200	202191504	44.1	28.33	1.3734	0.241636
ENSG00000077157	1	202451205	202452380	105.61	70.97	1.3796	0.18266
ENSG00000163485	1	203095366	203095642	34.19	11.97	1.9235	0.021889
ENSG00000133063	1	203235358	203235850	35.37	36.04	1.0036	0.989479
ENSG00000236523	1	203256407	203257044	50.67	44.85	1.0943	0.72402
	1	203392512	203393455	68.34	34.39	1.657	0.056152
ENSG00000058673	1	203840719	203842614	204.39	138.42	1.387	0.118024
	1	203918890	203919902	87.69	73.03	1.1634	0.542412
	1	203965677	203968029	219.94	198.79	1.0928	0.66387
ENSG00000133059	1	205155357	205157601	205.82	199.33	1.0338	0.874627
ENSG00000186007	1	205405861	205407567	204.72	127.81	1.4942	0.053425
	1	205554426	205555365	69.27	51.71	1.2631	0.369709
	1	205895309	205896655	74.33	82.83	-1.09135	0.70861
ENSG00000263961	1	206062766	206064943	234.19	134.81	1.6074	0.024231
ENSG00000266028	1	206369399	206370221	59.15	63	-1.03306	0.897539
ENSG00000266028	1	206370440	206371518	87.06	70.14	1.1965	0.474026
ENSG00000123843	1	207097862	207099702	101.18	127.68	-1.20671	0.402464
	1	207206549	207207847	105.19	97.96	1.0524	0.822757
	1	207427625	207428054	38.66	14.72	1.8568	0.030191
ENSG00000203710	1	207612740	207613331	43.89	39.62	1.0689	0.799472
ENSG00000197721	1	207662869	207664311	126.69	106.49	1.1547	0.511376
ENSG00000117335	1	207770357	207771822	131.2	94.38	1.3103	0.250432
	1	208702296	208703583	97.6	86.82	1.0909	0.706365
	1	208958344	208960121	96.63	112	-1.13636	0.573245
	1	208991209	208992481	68.38	66.87	1.0179	0.94143
	1	209128320	209130049	189.33	131.66	1.3637	0.140832
	1	209322386	209322828	46.54	14.86	2.0662	0.009982
	1	209461320	209462424	77.28	70.99	1.0777	0.754086
	1	209471479	209472907	60.46	85.17	-1.31372	0.250626
	1	209474075	209474792	39.88	45.96	-1.11074	0.69228
ENSG00000283619	1	209978460	209979662	79.34	100.01	-1.20077	0.428194
ENSG00000283619	1	210039689	210040012	23.61	13.2	1.4071	0.241539
	1	210194959	210196700	153.33	125.74	1.1878	0.434124
	1	210279765	210281299	98.31	111.57	-1.09361	0.710943
ENSG00000143473	1	211074943	211076536	149.41	122.44	1.1808	0.441205
ENSG00000153363	1	211406595	211409361	183.43	175.02	1.0401	0.852466
	1	211453230	211454591	110.79	91.49	1.17	0.483492
	1	211459794	211461090	120.15	107.3	1.1064	0.65823
ENSG00000143493	1	212014345	212015185	54.72	48.69	1.1079	0.691018
ENSG00000234915	1	212298282	212299340	54.97	58.45	-1.02365	0.930596
ENSG00000234915	1	212320211	212321694	170.83	123.95	1.316	0.198527
ENSG00000065600	1	212389868	212392100	222.39	170.59	1.2585	0.260629
ENSG00000065600	1	212395742	212396648	98.48	71.67	1.3013	0.260606
ENSG00000117697	1	212723625	212725405	176.43	112.25	1.4681	0.082049
ENSG00000117697	1	212778291	212780282	232.63	170.03	1.3133	0.186552
ENSG00000236905	1	212825062	212826363	101.64	104.28	-1.01605	0.943743
ENSG00000162769	1	212901219	212903577	153.92	170.19	-1.09135	0.676128
	1	213025071	213026226	95.57	94.37	1.0135	0.953006
ENSG00000136643	1	213150308	213153466	364.5	284.63	1.2431	0.267781
ENSG00000136643	1	213213713	213214931	133.68	99.2	1.2807	0.258483
	1	213360842	213362211	105.31	88.86	1.1468	0.564039
	1	213807856	213809105	105.52	89.43	1.1465	0.546204
ENSG00000152104	1	214509525	214510912	137.01	103.44	1.2711	0.288776
	1	214575825	214576588	65.18	72.22	-1.06689	0.794713
ENSG00000185221	1	214868916	214870503	154.89	115.53	1.2769	0.300482
	1	215323582	215325159	94.77	118.31	-1.19689	0.420285
ENSG00000042781	1	216284833	216286278	93.21	112.52	-1.15035	0.548504
	1	216487335	216487906	55.23	24.77	1.7314	0.043888
	1	217373139	217373473	47.34	21.18	1.7598	0.036813
ENSG00000092978	1	217524156	217524542	58.81	24.35	1.8693	0.0194
ENSG00000228208	1	218506780	218509216	216.36	211.27	1.0279	0.9005
ENSG00000118873	1	220248250	220251141	286.34	278.56	1.0279	0.89155
ENSG00000226226	1	220465857	220467336	124.49	103.86	1.1677	0.486102
ENSG00000243872	1	220573082	220573823	56.37	50.76	1.0977	0.715195
ENSG00000243872	1	220574002	220574392	30.73	35.07	-1.06975	0.806987
	1	220950157	220950775	59.11	38.1	1.3723	0.248592
	1	221262429	221263957	135.83	119.96	1.114	0.620394
	1	221388105	221389769	145.74	113.93	1.2216	0.358571
ENSG00000232679	1	222064152	222064780	39.76	40.59	-1.01523	0.953968
	1	222457346	222458068	36.17	58.74	-1.40548	0.19033
ENSG00000276997	1	222486958	222489007	241.99	163.99	1.4008	0.098455
	1	222768837	222769445	60.71	47.33	1.2087	0.446693
ENSG00000143502	1	223219112	223219686	55.78	46.09	1.1581	0.559812
	1	223446542	223448129	112.27	105.38	1.0598	0.796252
	1	223519686	223520403	67.2	22.28	2.2505	0.002069
	1	223673749	223674764	79.47	97.42	-1.18133	0.471338
ENSG00000185495	1	224010282	224016673	1662.9	1759.54	-1.05119	0.797441
ENSG00000143786	1	224496904	224497382	52.91	37.68	1.2851	0.362802
	1	224885002	224886532	77.02	93.59	-1.1744	0.523752
ENSG00000185842	1	224909958	224911706	128.67	110.87	1.1398	0.563455
ENSG00000185842	1	224931552	224934312	270.11	210.98	1.2321	0.359484
ENSG00000185842	1	224934485	224935513	59.57	60.23	1.0089	0.973515
ENSG00000185842	1	224940671	224941395	62.23	30.27	1.6758	0.054797
ENSG00000185842	1	225176376	225179101	161.55	196.03	-1.17385	0.443293
ENSG00000185842	1	225216972	225218641	142.75	126.42	1.1143	0.622549
ENSG00000143815	1	225430875	225432356	109.74	85.44	1.2204	0.379745
ENSG00000154380	1	225614886	225616072	137.94	65.75	1.834	0.009542
ENSG00000143742	1	225790901	225792232	154.51	87.63	1.6106	0.03191
	1	225793797	225794542	36.47	43.19	-1.11049	0.695026
	1	225795356	225796851	172.05	94.79	1.6449	0.02189
ENSG00000228525	1	226955447	226956924	225.63	60.26	3.0321	0
ENSG00000143776	1	227275430	227276696	110.08	91.9	1.1553	0.522553
	1	227487017	227487999	59.15	63.98	-1.06986	0.783095
	1	227531623	227533421	132.08	126.02	1.0373	0.867786
ENSG00000225934	1	227595570	227596717	143.93	117.07	1.1785	0.476002
ENSG00000181450	1	227636797	227640816	211.8	206.01	1.0303	0.902741
ENSG00000181450	1	227646387	227648173	70.49	123.25	-1.51561	0.091715
ENSG00000181450	1	227648405	227650596	114.67	149.91	-1.2108	0.444602
ENSG00000181450	1	227652613	227656358	315.56	416.24	-1.2639	0.25008
ENSG00000181450	1	227656466	227657997	133.05	141.54	-1.04657	0.843155
ENSG00000181450	1	227658186	227658943	53.46	52.54	1.0266	0.919301
ENSG00000181450	1	227659185	227659720	30.73	39.75	-1.16185	0.586947
ENSG00000181450	1	227659786	227660341	39.92	44.01	-1.04319	0.878629
ENSG00000181450	1	227660549	227662550	117.28	160.39	-1.28403	0.262096
	1	227710346	227712180	138.41	118.86	1.1387	0.548434
	1	227719244	227722637	168.55	219.45	-1.25691	0.270003
ENSG00000185888	1	227812818	227815193	124.49	145.84	-1.14064	0.54658
ENSG00000154358	1	228242121	228243803	119.94	125.04	-1.02617	0.908615
ENSG00000154358	1	228243847	228246846	295.19	232.08	1.2345	0.287989
ENSG00000270110	1	228301412	228302826	121.59	100.71	1.1676	0.483676
	1	228536079	228537957	49.45	100.75	-1.71028	0.037376
ENSG00000251823	1	228556342	228558470	453.04	384.45	1.1542	0.487434
ENSG00000201588	1	228608329	228646742	9690.42	8164.12	1.1664	0.385888
	1	228884112	228884619	36.8	36.45	1.018	0.947996
	1	229081792	229082498	72.01	51.58	1.3064	0.280759
	1	229134333	229136106	151.98	140.59	1.0734	0.742511
	1	229736568	229737294	43.17	49.1	-1.07689	0.778986
ENSG00000143641	1	230062355	230063030	54.64	40.02	1.2583	0.404319
ENSG00000143641	1	230082851	230083434	69.35	16.51	2.7885	9.8e-05
ENSG00000143641	1	230167072	230167523	63.58	20.08	2.2331	0.002973
	1	230601056	230603182	150.72	115.07	1.2119	0.441713
	1	231127890	231128975	89.21	70.44	1.2119	0.409943
	1	231498745	231499809	105.78	91.05	1.1369	0.595509
ENSG00000270106	1	231685498	231687672	119.6	134.69	-1.10595	0.641314
	1	232130113	232131405	91.23	93.97	-1.02229	0.922938
	1	232140212	232140965	38.53	40.45	-1.03831	0.88685
	1	232200311	232202090	104.51	136.61	-1.23962	0.334036
	1	232331235	232332690	147.18	112.14	1.2522	0.301484
	1	232344177	232344694	44.56	19.81	1.7471	0.042291
	1	232747889	232750215	148.57	147.76	1.0079	0.970614
ENSG00000135749	1	232993290	232994747	101.35	125.61	-1.19775	0.415972
ENSG00000135749	1	233065973	233066918	76.39	54.9	1.2962	0.283325
	1	233465466	233466760	91.4	96.85	-1.04888	0.840267
	1	233472104	233473465	94.22	99.76	-1.05219	0.827049
	1	233779707	233780576	51.56	51.99	1.0157	0.953624
ENSG00000054267	1	235308470	235309272	97.3	48.14	1.7435	0.025659
ENSG00000054267	1	235309351	235310077	88.36	44.16	1.7252	0.024453
ENSG00000116957	1	235385870	235389076	338.91	244.07	1.3307	0.142522
ENSG00000168243	1	235588375	235589310	116.95	55.3	1.839	0.009128
ENSG00000143669	1	235669119	235671427	159.15	180.35	-1.10693	0.629227
ENSG00000143669	1	235675559	235676247	13.57	42.51	-2.02963	0.011908
ENSG00000116962	1	235989340	235990680	101.1	75.25	1.2783	0.289358
	1	236096977	236097462	372.22	198.65	1.7307	0.005617
ENSG00000077585	1	236161100	236162853	191.4	143.35	1.2833	0.234252
ENSG00000186197	1	236386005	236387829	189.55	133.83	1.3434	0.185728
	1	236622054	236623243	87.94	81.73	1.0576	0.809391
	1	236917710	236918445	45.99	46.91	-1.00725	0.977788
	1	237127110	237128804	199.87	110.34	1.6475	0.018928
	1	237131560	237132119	32.63	27.38	1.1136	0.697702
	1	238057609	238059099	86.85	111.85	-1.23396	0.361107
ENSG00000234464	1	238274813	238275478	32.93	55.84	-1.43719	0.170778
	1	238545692	238546427	54.05	49.67	1.0708	0.785938
	1	238689253	238689710	41.02	23.52	1.4735	0.158624
	1	238744437	238746233	129.47	103.87	1.1979	0.417715
	1	238832733	238833441	22.81	36.87	-1.38466	0.236557
ENSG00000133019	1	239642478	239644007	118.38	126.72	-1.0618	0.783828
	1	239943189	239944396	88.7	103.58	-1.12613	0.60572
	1	239978656	239981019	134.99	183.96	-1.29433	0.232278
	1	239985422	239986643	74.62	87.62	-1.11508	0.658745
ENSG00000182901	1	240936380	240938326	110.71	130.84	-1.15221	0.51665
ENSG00000225554	1	241434688	241435269	74.62	31.51	1.8615	0.015253
ENSG00000180287	1	242480736	242481883	89.42	78.69	1.1134	0.643256
ENSG00000180287	1	242499345	242500254	64.67	53.53	1.1388	0.605437
ENSG00000143702	1	243229267	243231078	122.77	114.42	1.0677	0.795721
ENSG00000226766	1	243622757	243624456	87.69	102.35	-1.12829	0.596606
ENSG00000117020	1	243806936	243808287	148.61	104.84	1.3354	0.182167
ENSG00000240963	1	244400574	244401658	92.83	73.03	1.2202	0.426176
ENSG00000179397	1	244574400	244576497	231.7	218.48	1.0508	0.804707
ENSG00000179397	1	244577386	244577993	44.31	40.86	1.0641	0.811705
	1	244734680	244736360	158.18	86.1	1.6438	0.036311
ENSG00000203666	1	245082940	245083499	30.78	38.93	-1.17247	0.553404
ENSG00000232192	1	245206996	245207755	70.99	67.95	1.0495	0.846298
ENSG00000232793	1	245280818	245281571	62.48	32.61	1.5944	0.07995
ENSG00000185420	1	246081917	246083205	98.4	63.7	1.4221	0.130616
ENSG00000185420	1	246362313	246363459	167.71	74.71	1.9445	0.002572
ENSG00000242042	1	246519880	246522305	287.14	173.47	1.5341	0.043879
ENSG00000229112	1	246530423	246531307	59.27	59.69	1.0092	0.971199
ENSG00000235386	1	246817805	246818163	230.35	61.8	2.7009	5.2e-05
ENSG00000197472	1	246967661	246969193	111.85	109.78	1.0179	0.936157
ENSG00000197472	1	246978759	246979540	42.45	55.42	-1.17398	0.556655
ENSG00000197472	1	246980337	246994655	1473.02	1408.78	1.0406	0.841605
ENSG00000197472	1	247003924	247006344	253.12	142.86	1.248	0.437806
ENSG00000135747	1	247024417	247025858	70.49	99.47	-1.32485	0.227015
ENSG00000135747	1	247028879	247034159	375.8	371.29	1.0139	0.944144
ENSG00000277462	1	247036003	247040400	315.26	379.8	-1.17028	0.43552
ENSG00000277462	1	247041927	247044102	151.1	138.36	1.0826	0.741729
ENSG00000277462	1	247044499	247044923	35.37	31.36	1.095	0.73943
ENSG00000277462	1	247044957	247050131	432.42	475.39	-1.08131	0.699187
ENSG00000277462	1	247050287	247053457	328.79	242.65	1.3032	0.198416
ENSG00000277462	1	247053535	247055585	199.58	164.39	1.1846	0.420404
ENSG00000277462	1	247074003	247075641	142.62	125.72	1.1183	0.617618
ENSG00000196418	1	247155403	247159558	356.15	400.44	-1.10217	0.628692
ENSG00000196418	1	247164588	247165907	110.71	83.75	1.2553	0.364595
ENSG00000232347	1	247219848	247220815	131.49	62.32	1.8451	0.006881
ENSG00000162722	1	247870312	247870718	57.63	35.09	1.3965	0.207381
	1	247959750	247960783	55.99	53.8	1.023	0.927755
	1	247983262	247984093	26.18	45.26	-1.47427	0.148355
	1	248010523	248012611	63.7	104.3	-1.48544	0.091326
ENSG00000197454	1	248021945	248023020	58.52	77.31	-1.2332	0.398611
ENSG00000200085	1	248025466	248028001	102.07	133.73	-1.25534	0.303354
	1	248067515	248067814	15.22	29.71	-1.47167	0.177177
ENSG00000197067	1	248083501	248084439	44.56	76.5	-1.50038	0.10716
	1	248094705	248095445	30.56	48.55	-1.33672	0.292728
ENSG00000196071	1	248101163	248101974	21.42	37.68	-1.39704	0.238313
	1	248105081	248106164	48.86	72.91	-1.36351	0.212837
	1	248110310	248112464	83.31	134.27	-1.48082	0.084719
	1	248114835	248116703	79.47	105.38	-1.25313	0.323085
	1	248118095	248118574	22.51	28.2	-1.14456	0.631119
	1	248163892	248165771	144.23	130.7	1.0852	0.704169
ENSG00000198601	1	248179833	248180704	37.73	57.24	-1.37287	0.218393
	1	248186137	248189875	233.98	261.25	-1.09926	0.66405
	1	248195715	248196147	15.35	22.7	-1.2721	0.404309
	1	248209663	248210385	43.38	65.21	-1.33851	0.252892
	1	248247122	248248423	52.19	79.79	-1.3885	0.185825
	1	248251807	248252352	16.23	28.76	-1.43021	0.207889
	1	248252572	248253803	50.67	69.76	-1.28982	0.306354
	1	248264702	248265277	20.49	33.16	-1.37988	0.248249
	1	248305812	248307331	94.31	125.2	-1.2663	0.29142
	1	248308069	248308948	31.58	45.27	-1.30124	0.319985
	1	248316110	248319005	151.64	197.68	-1.2486	0.291436
ENSG00000177186	1	248323885	248324672	27.36	45.41	-1.44071	0.175288
	1	248335375	248336386	48.74	61.65	-1.20569	0.459077
ENSG00000177174	1	248347193	248347915	24.7	43.06	-1.47059	0.152687
ENSG00000177174	1	248348624	248349732	40.05	61.91	-1.39024	0.192433
	1	248372016	248374209	104.47	152.28	-1.35759	0.18899
ENSG00000198104	1	248384870	248387188	78.25	149.52	-1.67645	0.023948
ENSG00000175143	1	248404053	248404406	144.1	118.06	1.1714	0.472755
ENSG00000175143	1	248406983	248409310	1173.53	986.68	1.1673	0.396356
	1	248419876	248420499	20.24	34.94	-1.43164	0.195636
	1	248420584	248421611	69.52	77.44	-1.08178	0.757713
ENSG00000227152	1	248442180	248443471	38.74	85.16	-1.81951	0.015472
	1	248444401	248447239	105.69	177.88	-1.54297	0.048634
	1	248460719	248461363	24.83	37.96	-1.29132	0.368223
	1	248479278	248480496	54.47	95.61	-1.56323	0.061358
ENSG00000229255	1	248483733	248484493	33.01	40.45	-1.16618	0.565619
	1	248491672	248491988	12.06	20.63	-1.33905	0.317073
	1	248494969	248495693	28.2	47.73	-1.42187	0.19104
ENSG00000271934	1	248500073	248501468	65.35	80.35	-1.18469	0.480588
	1	248527632	248528598	50.67	64.52	-1.20511	0.451633
ENSG00000227102	1	248547258	248547791	22.68	30.82	-1.23153	0.457328
	1	248579381	248580104	23.86	37.95	-1.3113	0.343008
	1	248618987	248619502	4.43	27.38	-2.34357	0.003646
ENSG00000279301	1	248628174	248628693	13.91	23.67	-1.37703	0.269847
	1	248656974	248657976	36.55	68.51	-1.61134	0.059412
	1	248658543	248659180	30.52	43.74	-1.2791	0.369178
	1	248670175	248672312	123.02	199.49	-1.50105	0.064019
ENSG00000229703	1	248691529	248692371	37.44	45.4	-1.15407	0.582598
ENSG00000276520	1	248709876	248710995	36.09	58.18	-1.38773	0.219653
ENSG00000229703	1	248713657	248714373	35.83	59.42	-1.40746	0.197365
ENSG00000229703	1	248714688	248715682	40.6	64.24	-1.41203	0.176296
ENSG00000259823	1	248740309	248741484	40.43	63.7	-1.4041	0.177928
ENSG00000259823	1	248746363	248748560	133.39	165.91	-1.20192	0.389638
ENSG00000259823	1	248752389	248754448	464.55	175.25	2.2396	0.00029
	1	248758006	248759836	63.41	92.59	-1.34644	0.209558
	1	248761182	248762516	64.84	91.5	-1.31423	0.249045
	1	248943600	248944837	146	110.62	1.2518	0.308603
	1	248945127	248946403	1144.4	483.51	2.1127	0.00018
	2	10143	10867	50.08	70.69	-1.26936	0.368528
	2	12112	12711	46.8	51.17	-1.05988	0.819678
	2	126237	127120	111.47	51.04	1.854	0.008603
	2	187156	188746	82.8	94.65	-1.10534	0.671015
	2	207087	207725	37.86	88.09	-1.85014	0.019606
ENSG00000233684	2	335636	338064	127.11	139.37	-1.08108	0.716259
ENSG00000151353	2	665030	667011	333.35	173.88	1.7598	0.005113
ENSG00000280360	2	684323	686041	111.51	108.53	1.0312	0.892973
ENSG00000172554	2	1042609	1043118	37.73	39.07	-1.0226	0.932941
ENSG00000172554	2	1172241	1174702	135.67	151.78	-1.10583	0.650193
	2	1753696	1755347	153.12	92.05	1.5109	0.064932
	2	2335513	2336374	39.71	48.57	-1.16185	0.563912
	2	2379065	2380890	102.15	119.41	-1.13546	0.56606
	2	2877212	2877828	40.94	34.95	1.0957	0.737732
ENSG00000234423	2	3030434	3031720	85.2	81.73	1.0256	0.914877
	2	3180418	3181301	453.21	123.1	2.9993	0
ENSG00000032389	2	3220229	3221850	240.64	170.99	1.344	0.155231
ENSG00000032389	2	3248503	3250520	103.71	115.03	-1.09182	0.693916
ENSG00000032389	2	3368943	3370444	140.47	117.65	1.1521	0.519504
	2	3590329	3592386	260.5	154.76	1.5688	0.028275
ENSG00000188765	2	3615514	3617043	138.66	110.76	1.2059	0.391858
	2	3907495	3909723	177.99	177.46	1.0092	0.965974
	2	4017407	4018109	28.58	51.03	-1.48633	0.143827
	2	4018167	4019216	61.59	73.6	-1.14903	0.570483
	2	4191725	4193391	105.02	107.3	-1.01812	0.937699
	2	4434712	4435917	62.77	96.58	-1.40469	0.147443
	2	4813308	4814485	87.1	91.89	-1.02976	0.902604
	2	5022481	5022999	1109.83	603.28	1.6197	0.044513
	2	5543783	5545302	127.36	126.01	1.0106	0.962423
	2	5799218	5799903	50.67	46.9	1.0711	0.793759
	2	5917996	5919192	70.99	68.21	1.0474	0.860755
	2	6086845	6087266	39.12	25.3	1.312	0.349255
	2	6238063	6239092	127.36	67.95	1.6649	0.02905
ENSG00000134326	2	6843121	6847436	297.64	313.1	-1.04134	0.83871
ENSG00000134326	2	6858383	6860366	137.73	123.81	1.1009	0.663737
ENSG00000151692	2	6980392	6980915	49.62	38.65	1.2171	0.458746
	2	7530250	7531588	68.76	97.4	-1.30719	0.258394
	2	7653507	7654118	34.15	39.61	-1.0917	0.746807
	2	7762570	7764815	134.32	183.25	-1.29938	0.212113
	2	7801011	7801908	62.44	78.28	-1.19133	0.466566
ENSG00000235092	2	8674655	8675509	126.81	55.69	1.8619	0.016334
ENSG00000143797	2	8895586	8896058	60.03	29.58	1.6795	0.044452
	2	9037675	9040138	175.76	157.4	1.0973	0.655547
ENSG00000134308	2	9600412	9600741	43.34	22.01	1.5372	0.123681
ENSG00000115750	2	9856887	9865252	837.27	611.54	1.3229	0.129369
ENSG00000115756	2	10399140	10399534	226.56	63.7	2.8534	2e-06
	2	10492000	10492361	31.37	21.18	1.303	0.356482
	2	10554025	10554565	74.11	39.2	1.6359	0.054127
	2	10840924	10841804	92.71	58.47	1.4493	0.115443
	2	10902202	10904875	177.36	174.97	1.0184	0.93297
	2	10912850	10913318	255.69	59.7	3.3543	0	KCNF1
	2	11441758	11442049	24.83	22.29	1.0855	0.77316
ENSG00000134324	2	11759533	11760812	153.33	93.97	1.502	0.062126
ENSG00000224184	2	11857492	11860271	269.77	235.4	1.1258	0.548469
ENSG00000224184	2	12020609	12022191	86.97	118.02	-1.25739	0.336838
ENSG00000224184	2	12222790	12224994	107	147.34	-1.30073	0.227713
	2	13645417	13645921	15.26	31.92	-1.57233	0.110211
ENSG00000230448	2	13746619	13746942	24.7	21.17	1.116	0.70699
	2	14444601	14446681	123.73	147.2	-1.14771	0.531116
	2	14457927	14460595	103.54	164.08	-1.42613	0.136759
ENSG00000151779	2	15219710	15220412	84.19	55.99	1.3786	0.184808
ENSG00000151779	2	15439383	15440798	161.34	103.33	1.4468	0.087521
ENSG00000079785	2	15611193	15613055	199.28	138.53	1.3677	0.143003
ENSG00000224194	2	15679935	15681012	146.63	88.48	1.5058	0.066109
ENSG00000236289	2	16062358	16064687	172.64	197.69	-1.11757	0.595477
	2	16350835	16352249	64.92	87.07	-1.2486	0.3551
ENSG00000197872	2	16574018	16575608	87.02	87.1	-1.00806	0.972634
	2	17079252	17080815	104.01	98.51	1.0462	0.84017
	2	17469845	17470907	79.76	77.16	1.0418	0.868747
	2	17999302	17999716	23.31	35.49	-1.30548	0.336747
	2	19150256	19151929	91.06	107.44	-1.14181	0.556129
	2	20020975	20022215	75.21	80.76	-1.05731	0.812415
ENSG00000231204	2	21335621	21337927	174.49	178.86	-1.01947	0.92712
	2	21534557	21536820	178.79	195.6	-1.0717	0.747262
	2	21991520	21994044	155.18	189.98	-1.17841	0.443509
	2	22304155	22305077	78.16	63.84	1.1695	0.510754
	2	22581111	22583768	214.21	220.76	-1.01874	0.933386
ENSG00000232451	2	23171483	23172537	108.18	77.45	1.3133	0.235616
	2	23736191	23737320	106.75	94.51	1.109	0.651357
ENSG00000202430	2	24565433	24567306	210.92	151.2	1.3265	0.173714
ENSG00000138092	2	24800379	24801319	104.55	47.06	1.8335	0.01446
ENSG00000138092	2	24804831	24807635	383.73	244.77	1.4795	0.044814
ENSG00000138031	2	24848291	24849044	51.1	45.27	1.0898	0.735268
ENSG00000138031	2	24894979	24895523	72.43	47.18	1.3903	0.199575
ENSG00000138101	2	25534353	25536842	329.81	239.63	1.3213	0.172451
ENSG00000138101	2	25633231	25634641	137.44	91.61	1.406	0.13613
	2	25910137	25911956	219.35	129.19	1.5709	0.028907
ENSG00000138018	2	26370303	26372089	298.27	152.97	1.782	0.004825
	2	26751145	26752060	90.89	69.06	1.253	0.340384
ENSG00000234072	2	27358811	27359832	149.37	53.79	2.3035	0.000235
ENSG00000233438	2	27539516	27541406	211.38	137.99	1.4415	0.077378
ENSG00000280034	2	27557174	27558735	104.6	112.12	-1.05787	0.80083
ENSG00000259080	2	27592457	27596276	406.37	302.77	1.2943	0.198206
	2	27748691	27749605	64	58.06	1.0786	0.763808
ENSG00000243147	2	27824078	27824747	62.69	49.92	1.1963	0.508167
ENSG00000163811	2	28948225	28949326	47.09	75.09	-1.36593	0.240616
ENSG00000163811	2	28949624	28950747	121.54	77.14	1.397	0.212705
	2	29079600	29081416	134.95	110.2	1.1865	0.432773
ENSG00000172954	2	30497686	30498756	69.22	85.01	-1.17123	0.505301
ENSG00000172954	2	30499204	30499570	42.03	22.98	1.4983	0.139333
	2	31452059	31453251	35.79	55.97	-1.30497	0.341562
	2	31615465	31616786	68.97	72.78	-1.04015	0.871568
	2	31692534	31695443	245.36	238.68	1.0279	0.892011
	2	31747614	31749653	143.38	146.93	-1.01895	0.929743
ENSG00000223647	2	31794761	31796715	152.49	126.98	1.1693	0.463516
ENSG00000021574	2	32105287	32106695	134.99	97.96	1.2975	0.238657
ENSG00000119820	2	32293472	32295152	201.98	133.99	1.4229	0.093413
ENSG00000018699	2	32754558	32755732	157.72	80.2	1.7599	0.011163
ENSG00000230876	2	32866863	32867109	799.37	77.61	7.1572	0
ENSG00000230876	2	32868250	32870087	180.1	147.46	1.1896	0.419533
ENSG00000230876	2	32886451	32887549	65.81	61.9	1.0638	0.805939
ENSG00000049323	2	33265993	33267271	108.22	62.07	1.5098	0.098073
	2	33616441	33617545	54.43	62.19	-1.09854	0.707101
	2	33664877	33665828	40.51	67	-1.42572	0.170734
ENSG00000203386	2	33851534	33853777	99.07	152.44	-1.4341	0.096463
ENSG00000203386	2	33913633	33914780	74.83	75.4	-1.01031	0.965328
	2	34132908	34133331	31.16	23.53	1.1854	0.54189
	2	34142279	34143319	82.08	77.72	1.0471	0.847381
	2	34458227	34460593	181.87	190.8	-1.03541	0.869233
	2	34560174	34561666	125.13	112.54	1.0954	0.682794
ENSG00000226785	2	34635015	34636563	120.83	107.72	1.0989	0.668287
ENSG00000226994	2	35112102	35113204	81.37	74.71	1.0707	0.778249
	2	35520610	35521284	30.56	40.04	-1.21359	0.471445
	2	35567777	35569946	125.84	128.92	-1.02166	0.921047
	2	35765864	35767059	69.22	83.51	-1.16077	0.525959
	2	36314974	36316689	131.41	108.97	1.1638	0.488714
ENSG00000163171	2	37722269	37724291	177.32	122.32	1.3632	0.144555
ENSG00000115841	2	37932519	37933944	157.5	84.47	1.6865	0.018178
ENSG00000232973	2	38137701	38139099	80.36	81.18	-1.02093	0.932729
ENSG00000011566	2	39358606	39361209	347.09	367.45	-1.04833	0.808227
ENSG00000231312	2	39521212	39523035	117.12	128.93	-1.08992	0.697257
ENSG00000231312	2	39579038	39581787	183.14	159.2	1.1215	0.585357
ENSG00000231312	2	39627807	39629454	189.46	119.56	1.4741	0.065353
ENSG00000227028	2	39863521	39864727	61.55	52.29	1.1297	0.62494
ENSG00000227028	2	40021387	40022357	93.13	64.25	1.3369	0.2185
	2	40677375	40677913	38.91	38.39	1.0121	0.964203
	2	41746065	41748659	235.37	194.22	1.1805	0.446678
	2	41994715	41995809	183.01	69.88	2.2303	0.000331
ENSG00000226398	2	42013901	42015902	180.14	124.35	1.3692	0.157191
	2	42099933	42100499	56.11	19.95	2.0779	0.006262
ENSG00000057935	2	42604857	42606808	263.57	151.85	1.5878	0.039629
ENSG00000057935	2	42621609	42622329	90.73	52.56	1.5212	0.082735
ENSG00000162882	2	42778155	42780758	192.62	224.51	-1.13611	0.53377
	2	42992235	42992516	28.88	16.65	1.4224	0.214615
	2	43019913	43021123	96.71	70.13	1.2771	0.357951
	2	43062894	43064016	122.64	82.27	1.3927	0.139819
ENSG00000115970	2	43283928	43285758	163.07	144.3	1.1118	0.624721
ENSG00000115970	2	43296262	43298115	194.48	134.53	1.3723	0.143014
ENSG00000115970	2	43547635	43549699	235.25	178.18	1.2623	0.259899
ENSG00000152527	2	43639407	43639665	40.35	11.69	2.1846	0.005524
ENSG00000229695	2	43677469	43678769	170.15	88.05	1.7362	0.01064
ENSG00000219391	2	44066937	44068364	157.13	109.65	1.3443	0.178926
ENSG00000138079	2	44309508	44311449	154.85	157.64	-1.00614	0.978081
ENSG00000143919	2	44587348	44589452	150.21	138.49	1.0765	0.758417
	2	44891001	44892777	117.96	124.21	-1.03381	0.882825
ENSG00000205054	2	45323583	45324262	40.01	50.07	-1.1562	0.583999
ENSG00000068784	2	45500725	45502512	177.91	149.83	1.1568	0.484137
ENSG00000068784	2	45540795	45542632	208.94	159.31	1.2651	0.258524
ENSG00000095002	2	47431733	47434478	347.34	181.32	1.7621	0.004469
	2	47588772	47591831	200.09	173.23	1.1221	0.590411
ENSG00000116062	2	47699776	47700815	91.06	72.37	1.2053	0.420882
ENSG00000236549	2	47882580	47883174	53.67	23.79	1.7575	0.042432
ENSG00000230773	2	48052972	48053655	56.87	25.46	1.7267	0.044812
ENSG00000170802	2	48347149	48348838	131.07	108.63	1.1607	0.567739
ENSG00000243244	2	48555126	48557710	340.43	239.79	1.3597	0.11545
ENSG00000068781	2	48614136	48615833	150.97	101.94	1.395	0.129647
ENSG00000179915	2	50059382	50060384	48.95	59.3	-1.16023	0.551274
ENSG00000238165	2	50828122	50829592	161.05	102.48	1.4648	0.083366
	2	51613743	51615548	116.44	135.91	-1.12829	0.587177
ENSG00000231918	2	51805222	51805531	64.93	23.8	1.96	0.014064
	2	51951494	51953286	83.77	112.81	-1.27146	0.288479
	2	52419559	52421284	144.94	131.95	1.0794	0.726854
	2	52647215	52648879	104.59	115.55	-1.07239	0.764027
	2	53399762	53400253	42.92	22.01	1.5913	0.090449
	2	53410739	53411947	95.11	89.02	1.0517	0.824984
ENSG00000270898	2	53708421	53710074	130.78	137.3	-1.0353	0.874447
ENSG00000170634	2	54096290	54096938	71	44.16	1.4372	0.146607
ENSG00000170634	2	54116302	54117474	101.48	84.31	1.1683	0.529857
ENSG00000115306	2	54484973	54486370	175.13	87.91	1.7747	0.008468
	2	54698320	54699315	64.67	58.32	1.0972	0.712679
ENSG00000115355	2	55351979	55352477	41.61	31.08	1.2445	0.42737
	2	55442038	55443224	73.74	73.34	-1.0018	0.993945
	2	55462007	55463301	65.68	59.44	1.0785	0.755909
ENSG00000138035	2	55650824	55651389	85.41	52.42	1.4583	0.120638
	2	55773470	55774616	116.27	79.51	1.3717	0.173173
	2	55813674	55815050	111.64	84.88	1.2531	0.317721
ENSG00000028116	2	58092818	58093516	63.19	25.17	1.9249	0.015162
ENSG00000115392	2	58210442	58212335	166.4	126.14	1.2677	0.285608
ENSG00000233723	2	58586218	58586848	56.79	16.23	2.3755	0.001389
ENSG00000233723	2	58942585	58943666	51.48	58.48	-1.10583	0.688638
	2	59091341	59093507	138.79	165.77	-1.16117	0.483275
ENSG00000233891	2	59326305	59327318	73.06	68.93	1.0406	0.868065
	2	60034812	60036104	101.14	86.26	1.1328	0.586186
	2	60116561	60116890	30.23	26.96	1.0987	0.736975
	2	60117785	60118444	40.85	38.94	1.0376	0.888805
	2	60134599	60137455	230.1	215.19	1.055	0.794293
	2	60188549	60190301	123.27	108.13	1.119	0.609473
ENSG00000162927	2	60991419	60992588	53.79	84.06	-1.41283	0.151778
ENSG00000162928	2	61035214	61037704	230.94	127.92	1.6409	0.027585
ENSG00000115464	2	61353618	61354702	87.18	65.89	1.2573	0.359327
ENSG00000229839	2	62071841	62073281	115.51	121.48	-1.04199	0.850391
	2	62277046	62279490	153.84	183.13	-1.16333	0.469763
	2	62284829	62285667	58.98	63.69	-1.05585	0.827972
	2	62520884	62522367	96.21	95.19	1.0175	0.94031
	2	62586152	62587207	88.49	85.72	1.0202	0.931285
ENSG00000226622	2	62604591	62606120	138.58	129.05	1.0612	0.781537
ENSG00000226622	2	62629475	62630854	129.43	89.15	1.3629	0.161566
ENSG00000226622	2	62650843	62652207	105.69	98.93	1.0539	0.825734
ENSG00000115504	2	62753531	62755392	168.59	141.17	1.155	0.499697
ENSG00000143951	2	63206922	63207878	60.54	67.95	-1.0791	0.762704
ENSG00000143951	2	63210489	63211072	45.19	38.25	1.1295	0.639615
ENSG00000143951	2	63300300	63303995	300.42	321.48	-1.05697	0.783696
ENSG00000143951	2	63529894	63532461	203.79	212.44	-1.03724	0.858681
ENSG00000143951	2	63568340	63568804	40.09	38.12	1.0224	0.9337
ENSG00000143951	2	63706956	63709459	203.46	163.46	1.1983	0.387309
ENSG00000143951	2	63721769	63722919	151.52	80.89	1.6838	0.020555
ENSG00000143951	2	63806160	63807562	70.32	76.77	-1.06872	0.778672
ENSG00000143951	2	63808086	63809622	158.35	101.12	1.4584	0.079972
	2	64041702	64042055	37.27	32.47	1.104	0.715585
	2	64375900	64376166	87.73	21.05	2.8889	4e-05
	2	64512374	64513344	108.98	64.66	1.5182	0.074691
	2	64890992	64892083	104.6	70.31	1.3699	0.176334
	2	64926529	64927565	54.6	56.14	-1.02522	0.920057
ENSG00000232613	2	65047648	65048924	45.19	78.58	-1.53186	0.092098
ENSG00000198369	2	65338071	65339299	176.39	92.87	1.7141	0.01219
ENSG00000235725	2	65600593	65601422	84.87	59.41	1.3201	0.288655
ENSG00000204929	2	65968039	65969152	102.02	88.32	1.1281	0.5995
	2	66144019	66145101	72.39	51.33	1.2752	0.339971
	2	66205332	66207588	174.92	140.75	1.2	0.388795
	2	66350812	66353390	231.45	185.04	1.2103	0.351009
ENSG00000232046	2	66614546	66616074	114.17	97.41	1.1356	0.568854
ENSG00000232046	2	66632198	66633379	103.46	87.23	1.1432	0.557142
ENSG00000235495	2	67653716	67655317	137.69	94.1	1.3671	0.159305
ENSG00000169621	2	68495971	68496876	48.36	52.56	-1.06157	0.814534
ENSG00000169621	2	68600261	68600943	59.82	41.82	1.3199	0.27979
ENSG00000237576	2	68839582	68840551	57.38	42.52	1.214	0.463039
	2	69260063	69261680	60.92	102.35	-1.47798	0.109533
ENSG00000169599	2	69402758	69404037	107.97	69.18	1.4197	0.167995
ENSG00000115977	2	69546723	69547518	41.91	53.91	-1.15527	0.602051
ENSG00000135636	2	71542766	71543933	95.95	72.63	1.2602	0.322708
	2	72063727	72064810	69.01	55.31	1.1741	0.514772
ENSG00000144036	2	72392099	72392661	29.26	35.35	-1.11894	0.686425
ENSG00000144036	2	72443939	72445105	46.84	63.43	-1.26759	0.345589
ENSG00000144036	2	72641642	72642524	94.94	49.94	1.6709	0.031919
ENSG00000144036	2	72666682	72667703	80.69	34.11	1.9208	0.011745
ENSG00000116127	2	73398860	73399259	53.88	23.66	1.8061	0.025355
ENSG00000230002	2	73458578	73458986	46.63	22.01	1.6849	0.057092
ENSG00000230002	2	73459519	73463860	517.16	385.24	1.294	0.184572
ENSG00000116127	2	73529583	73531047	119.69	117.61	1.0205	0.928753
ENSG00000116127	2	73537009	73540372	291.61	242.13	1.1762	0.414101
ENSG00000163016	2	73647295	73648718	105.99	96.85	1.0764	0.742633
	2	73720191	73722753	143.38	156.03	-1.07492	0.735629
ENSG00000144034	2	73737634	73738284	103.16	26.95	2.6089	0.000359
	2	73755343	73755707	23.74	15.27	1.2873	0.380429
ENSG00000187605	2	74060975	74062351	161.21	107.29	1.4105	0.125131
ENSG00000257800	2	74123217	74124531	102.91	94.23	1.0792	0.737817
	2	74795389	74798200	232.04	185.58	1.2137	0.348218
	2	76349233	76351692	124.92	125.77	-1.01276	0.955147
	2	76356310	76358224	113.03	108.3	1.0287	0.902427
	2	76653035	76654174	86.34	72.5	1.1442	0.569225
ENSG00000176204	2	77544452	77545819	61.72	71.65	-1.08968	0.749247
	2	77834624	77836310	94.01	118.86	-1.20351	0.411999
	2	77856662	77858100	56.87	86.83	-1.40095	0.17619
	2	78029422	78030441	67.41	62.6	1.0602	0.810343
	2	78045343	78047161	106.74	123.67	-1.11769	0.625917
ENSG00000066032	2	79287134	79288743	113.58	86.27	1.2434	0.337322
ENSG00000277171	2	79548439	79549084	46	41.27	1.077	0.775313
ENSG00000066032	2	79551045	79553743	183.39	187.82	-1.02333	0.912511
	2	80097157	80099913	171.8	173.63	-1.00563	0.979242
	2	80202823	80204432	101.9	122.16	-1.1566	0.51312
	2	82367324	82367659	37.31	34.25	1.083	0.771161
	2	83203419	83204888	76.39	99.75	-1.24008	0.350874
	2	83975761	83977253	104.98	99.76	1.0314	0.893802
	2	84103776	84105364	144.9	138.12	1.0437	0.843514
	2	84224300	84226187	109.78	122.05	-1.09589	0.685239
	2	84261872	84263747	143.47	143.64	-1.0017	0.993518
	2	84476566	84477952	103.12	78.7	1.2411	0.344456
ENSG00000115459	2	85379899	85380987	88.03	96.16	-1.06281	0.794532
	2	85486985	85488853	209.02	124.65	1.5507	0.035083
ENSG00000115525	2	85881671	85882720	97.6	68.66	1.3137	0.245333
	2	85941891	85943030	80.06	89.15	-1.08767	0.71695
	2	85960713	85961957	80.4	68.94	1.1205	0.636085
ENSG00000115548	2	86438259	86440681	186.47	161.32	1.1305	0.614311
ENSG00000115561	2	86498877	86501702	208.22	171.55	1.184	0.412272
ENSG00000249884	2	86544500	86547191	303.63	248.74	1.1894	0.378544
ENSG00000249884	2	86548336	86550613	326.05	253.12	1.2491	0.263522
ENSG00000249884	2	86660760	86661832	88.2	76.51	1.1063	0.671642
ENSG00000249884	2	86663041	86664504	111.64	110.34	1.0093	0.966575
ENSG00000249884	2	86695166	86695708	41.4	36.18	1.1094	0.694145
	2	87203226	87203831	64	46.5	1.2729	0.331502
	2	87385283	87386936	147.39	150.63	-1.01	0.964196
	2	87397195	87397494	11.72	20.77	-1.33404	0.323629
	2	87397699	87399774	167.88	249.56	-1.40076	0.099362
	2	87405821	87406269	50.38	59.43	-1.12841	0.628829
	2	87412034	87413012	83.94	95.34	-1.10424	0.665759
	2	87414273	87414724	60.16	50.49	1.1469	0.581795
	2	87415517	87417560	264	284.8	-1.06758	0.740395
	2	87417905	87419226	150.38	136.2	1.0905	0.686513
	2	87424741	87425694	85.41	86.67	-1.01595	0.946146
	2	87428364	87429927	165.14	175.01	-1.05263	0.805878
ENSG00000222041	2	87590644	87592089	101.77	121.48	-1.1546	0.516659
	2	88682099	88683457	96.33	101.81	-1.05252	0.825734
	2	88683556	88684912	103.25	98.35	1.0495	0.833611
ENSG00000153574	2	88720793	88721738	49.79	55.73	-1.07677	0.781827
ENSG00000230006	2	88773422	88775901	95.11	161.54	-1.55909	0.043974
ENSG00000230006	2	88776689	88777609	35.2	57.79	-1.43431	0.166057
ENSG00000253870	2	89252692	89253607	31.45	38.12	-1.15915	0.590345
ENSG00000253461	2	89287765	89288567	23.15	40.04	-1.46456	0.167763
	2	89291138	89291607	11.09	21.61	-1.4374	0.215501
	2	89301189	89302339	27.78	67	-1.91828	0.011348
ENSG00000273962	2	89329913	89330485	16.4	26.69	-1.33529	0.313874
ENSG00000283427	2	89542805	89543582	17.41	38.94	-1.7001	0.057023
ENSG00000283196	2	89584520	89585301	39.54	43.21	-1.07619	0.780134
	2	89593459	89595731	91.74	126.88	-1.3048	0.261677
ENSG00000276861	2	89596876	89599506	118.51	143.54	-1.17481	0.508566
ENSG00000276861	2	89600767	89604250	142.5	194.87	-1.29752	0.261655
	2	89605275	89609140	147.47	205.45	-1.32521	0.204125
	2	89613205	89613678	54.85	39.09	1.2499	0.399663
ENSG00000283132	2	89619689	89622341	134.02	130.45	1.0141	0.949985
ENSG00000283132	2	89622456	89623576	51.64	69.49	-1.25597	0.367235
ENSG00000283132	2	89624013	89626005	65.81	93.44	-1.32066	0.2596
ENSG00000283132	2	89627946	89628649	19.81	34	-1.41945	0.220442
ENSG00000283132	2	89632487	89634336	101.56	79.68	1.1877	0.484393
ENSG00000283132	2	89634953	89636961	94.22	114.08	-1.17744	0.487148
ENSG00000283132	2	89637801	89638761	32.8	55.46	-1.47493	0.144729
ENSG00000283132	2	89638861	89639729	49.87	81.33	-1.46349	0.12847
ENSG00000283132	2	89639840	89640771	24.45	44.58	-1.51953	0.123532
ENSG00000283132	2	89640994	89644933	162.27	223.32	-1.31544	0.1896
	2	89645144	89645975	25.42	32.62	-1.1946	0.525941
	2	89647990	89648929	38.62	48.45	-1.19005	0.521248
	2	89649127	89651266	94.82	131.01	-1.30191	0.28054
	2	89652874	89655461	141.44	171.17	-1.18078	0.440444
	2	89656893	89658955	91.06	133.48	-1.37099	0.174321
ENSG00000283214	2	89659506	89662267	114.67	157.43	-1.30599	0.238302
ENSG00000283659	2	89665488	89666235	36.38	42.93	-1.14142	0.62204
ENSG00000283659	2	89666372	89667225	40.68	63.29	-1.39821	0.184478
ENSG00000283659	2	89667480	89669350	88.24	132.1	-1.39645	0.1545
ENSG00000283659	2	89672440	89677046	256.37	330.06	-1.24425	0.268774
ENSG00000283659	2	89677159	89685889	385.5	571.3	-1.41363	0.076032
	2	89755490	89768600	957.43	1112.67	-1.14168	0.501444
	2	89768899	89771125	128.04	151.07	-1.1546	0.508901
	2	89772215	89790749	1847.63	2368.51	-1.24626	0.233063
	2	89791617	89794313	132.17	171.54	-1.24146	0.315528
	2	89794550	89816775	1933.18	2460.45	-1.24069	0.227696
	2	89817425	89823303	987.99	1121.26	-1.1197	0.528663
	2	89824146	89825441	123.36	174.14	-1.32258	0.206727
	2	89826079	89827223	1015.13	1112.33	-1.08284	0.697506
	2	89827688	89841336	25139.3	32827	-1.26374	0.223555
ENSG00000251039	2	89845373	89853855	335.75	608.27	-1.69062	0.00533
	2	89858180	89859086	22.26	38.67	-1.45201	0.18598
ENSG00000254009	2	89871806	89873364	33.98	66.33	-1.64935	0.055761
	2	89879900	89881590	50.63	76.37	-1.38198	0.197292
ENSG00000253127	2	89888685	89889641	27.49	46.65	-1.4518	0.166582
	2	89981693	89983754	47.81	100.3	-1.75623	0.021785
	2	90287822	90288480	48.74	57.79	-1.14929	0.595181
	2	90288566	90289950	76.14	133.3	-1.56031	0.052887
	2	90291222	90294634	288.91	415.9	-1.37646	0.09521
	2	90294720	90297267	129.64	186.26	-1.35245	0.162199
	2	90297998	90298644	55.99	83.09	-1.35667	0.204321
	2	90336546	90337192	33.39	31.92	1.0081	0.977034
	2	90344371	90344759	22.43	21.46	1.0146	0.959481
	2	90346498	90348137	49.66	84.22	-1.51423	0.09282
	2	90348249	90349377	39.84	56.83	-1.31475	0.290629
	2	90349854	90354659	252.61	330.1	-1.26024	0.256951
	2	90354791	90361251	420.78	615.56	-1.40036	0.072367
ENSG00000281904	2	90366454	90367345	48.9	55.45	-1.09938	0.705918
	2	90373956	90376060	74.58	113.51	-1.41064	0.132707
	2	90379417	90379844	151.22	231.69	-1.44113	0.074779
	2	90380471	90399438	26873.2	32069.5	-1.16959	0.400117
	2	90399640	90402624	2948.43	3788.55	-1.24782	0.24091
	2	91478854	91479294	9.4	37.41	-2.22469	0.005288
	2	91498375	91501302	473.1	483.59	-1.0203	0.915171
	2	91501482	91528957	2704.47	3667.44	-1.31562	0.117686
	2	91537657	91540051	150	189.58	-1.21832	0.343125
	2	91547157	91548440	77.4	72.66	1.0414	0.866155
	2	91560855	91562831	72.98	84.76	-1.13817	0.597313
ENSG00000278131	2	91588150	91589174	32.8	63.02	-1.63212	0.05809
ENSG00000236969	2	91782958	91785382	112.82	142.83	-1.21907	0.372309
ENSG00000214330	2	91843157	91845945	100.08	158.79	-1.47254	0.083098
	2	91851191	91853533	80.9	115.71	-1.33923	0.195471
ENSG00000237085	2	91856678	91859221	129.13	174.76	-1.29066	0.267077
ENSG00000237085	2	91859833	91862628	102.07	137.89	-1.28502	0.287015
	2	91868003	91868491	23.61	33.17	-1.26952	0.395321
	2	91868931	91871203	97.93	146.81	-1.40489	0.124937
	2	91872425	91875082	114	141.44	-1.20207	0.397728
ENSG00000227497	2	91877310	91880475	124.33	188.93	-1.42106	0.107746
ENSG00000214329	2	91882865	91884381	47.22	75.55	-1.43451	0.150717
ENSG00000214329	2	91885649	91885954	11.26	20.64	-1.38447	0.264584
ENSG00000214329	2	91886092	91888331	67.88	112.55	-1.51286	0.074341
ENSG00000214329	2	91888456	91889766	44.44	83.4	-1.61551	0.059164
ENSG00000214329	2	91891440	91893274	71.04	102.65	-1.34953	0.201785
ENSG00000214329	2	91895777	91897717	81.32	108.16	-1.26743	0.320776
ENSG00000214329	2	91900247	91903816	134.86	188.37	-1.32556	0.190469
ENSG00000214329	2	91905674	91907364	85.33	79.82	1.0421	0.866178
ENSG00000214329	2	91907507	91910532	125.46	179.56	-1.34066	0.188916
	2	91936067	91936997	31.53	53.25	-1.46908	0.144712
ENSG00000226481	2	91944017	91946538	79.76	133.48	-1.52532	0.067699
	2	91947238	91948119	38.95	47.61	-1.15835	0.577636
ENSG00000234898	2	91959257	91962392	108.52	155.77	-1.35483	0.177196
ENSG00000234898	2	91963911	91965331	44.01	79.67	-1.58655	0.062437
ENSG00000234898	2	91965423	91969244	162.69	209.99	-1.24517	0.32091
	2	91979708	91984983	313.74	294.35	1.0495	0.820625
	2	91985376	91987480	159.61	143.52	1.0837	0.713774
	2	91987617	91988067	10.83	25.73	-1.64826	0.084867
	2	91999521	92002167	93.13	135.13	-1.365	0.17624
	2	92065322	92065670	11.76	16.65	-1.21344	0.508947
	2	92079558	92079950	25.55	50.34	-1.53421	0.121391
	2	92080931	92082219	105.19	350.73	-1.42776	0.188183
	2	92088877	92090147	48.02	62.61	-1.23274	0.407102
	2	92090637	92091737	36.97	51.05	-1.27681	0.348919
	2	92132059	92132778	34.4	43.91	-1.20062	0.507785
	2	94497038	94497839	60.41	38.94	1.358	0.250387
	2	94504507	94506407	60.37	100.31	-1.49477	0.094604
	2	94509137	94509758	15.85	46.77	-2.00441	0.013151
	2	94515461	94517141	39.38	75.68	-1.65563	0.044724
	2	94519026	94521062	87.18	121.76	-1.31891	0.216984
	2	94524175	94524901	18.38	36.88	-1.58907	0.097212
	2	94530201	94531490	49.83	72.39	-1.33351	0.259874
	2	94553931	94554954	27.45	50.91	-1.55569	0.103673
	2	94559430	94561189	60.03	96.04	-1.45964	0.107857
	2	94609124	94609569	10.79	15.83	-1.20788	0.516932
	2	94698968	94699692	23.06	35.78	-1.35026	0.281594
	2	94707864	94708896	40.64	48.85	-1.14679	0.598141
ENSG00000227265	2	94735527	94738301	102.91	118.61	-1.13045	0.584093
ENSG00000235571	2	94786462	94789402	106.58	125.08	-1.14718	0.541777
	2	94789531	94789945	20.83	20.23	-1.00553	0.984676
ENSG00000229089	2	94832109	94832767	24.58	28.76	-1.12829	0.669701
ENSG00000144029	2	95138594	95140245	76.81	99.76	-1.24363	0.351828
ENSG00000144029	2	95146416	95146843	39.21	27.24	1.2997	0.334448
ENSG00000144029	2	95147437	95150139	220.03	236.07	-1.05899	0.777213
ENSG00000144029	2	95151143	95152801	90.77	104.68	-1.11	0.65508
ENSG00000233757	2	95211354	95218805	572.77	587.13	-1.0201	0.916641
ENSG00000233757	2	95242129	95244113	136.76	109.93	1.2006	0.399303
ENSG00000232931	2	95816995	95820072	236.17	234.84	1.0075	0.970463
	2	95820150	95821227	100.51	83.78	1.1675	0.504398
	2	95821438	95830142	601.22	590.54	1.0151	0.936671
ENSG00000174501	2	95869319	95871073	211	153.26	1.3121	0.194917
ENSG00000174501	2	95931893	95933288	77.49	101.98	-1.25063	0.365796
ENSG00000174501	2	95936613	95937900	50.63	79.82	-1.42898	0.154854
ENSG00000174501	2	95939917	95940408	29.22	34.82	-1.1426	0.627439
ENSG00000174501	2	95950179	95952518	127.15	170.23	-1.27421	0.291202
	2	96377612	96380661	313.28	227.99	1.3147	0.167013
	2	96437903	96439508	64.5	90.4	-1.31527	0.250961
	2	96460847	96462874	213.79	155.02	1.3166	0.213034
ENSG00000135976	2	97148261	97148955	27.99	49.39	-1.50286	0.124064
ENSG00000135976	2	97163478	97164370	25.51	43.21	-1.45012	0.178171
ENSG00000135976	2	97168435	97170699	195.49	156.73	1.1978	0.413263
ENSG00000135976	2	97230371	97232103	216.27	174.72	1.2032	0.366497
ENSG00000277701	2	97271749	97280304	813.45	644.43	1.2307	0.258268
ENSG00000277701	2	97280433	97281767	134.49	86.68	1.4388	0.100716
ENSG00000278766	2	97425464	97429010	271.8	215.59	1.2225	0.313876
ENSG00000278766	2	97429155	97435432	633.18	505.46	1.2222	0.27764
ENSG00000235833	2	97524764	97527244	268.47	183.95	1.3871	0.101744
ENSG00000075568	2	97941632	97942293	67.58	45.12	1.3742	0.213372
	2	98320188	98322031	168.8	139.91	1.1749	0.445412
ENSG00000040933	2	98594109	98595188	71.37	62.87	1.1134	0.674434
ENSG00000196872	2	98822197	98822575	42.37	29.98	1.2901	0.352296
ENSG00000241962	2	99269691	99271831	132.17	142.66	-1.06146	0.782211
	2	100156524	100158110	87.14	104.43	-1.16496	0.503017
	2	100457066	100459401	148.02	149.26	-1.0007	0.997555
ENSG00000115604	2	102365391	102367388	115.14	130.02	-1.10852	0.635541
ENSG00000170417	2	102800934	102803039	146.37	134.64	1.0792	0.750968
ENSG00000277527	2	102878908	102880098	121.04	85.98	1.3291	0.206572
	2	102916261	102917728	105.73	90.24	1.1442	0.556928
ENSG00000224509	2	105006691	105007424	32.21	48.02	-1.33369	0.273418
	2	105210202	105210601	18.55	31.77	-1.35245	0.291854
	2	105210959	105211488	42.92	37.14	1.1258	0.657624
	2	105989378	105990555	83.6	78.14	1.0639	0.793206
	2	106006633	106009310	146.75	158.75	-1.06417	0.77009
ENSG00000115652	2	106132102	106133985	133.6	95.76	1.3147	0.238063
	2	106234574	106236587	100.84	115.43	-1.11508	0.624687
	2	106240993	106242419	79.26	89	-1.08637	0.726242
	2	106673515	106674562	55.69	64.64	-1.09673	0.721186
ENSG00000229457	2	107298925	107300134	84.28	67.56	1.1801	0.487878
	2	107909059	107910039	78.25	89.41	-1.10963	0.672583
	2	108030740	108032311	85.2	81.17	1.0347	0.885362
ENSG00000225328	2	108208152	108209515	93.04	80.76	1.1225	0.617454
	2	108222737	108223631	53.5	53.93	-1.00543	0.982809
ENSG00000163006	2	108808336	108810291	183.98	134.8	1.3037	0.237048
ENSG00000135960	2	108946832	108947857	92.54	83.37	1.0917	0.703478
	2	109093739	109094769	55.94	66.17	-1.12969	0.619839
	2	109116052	109118207	181.92	135.79	1.2739	0.261836
	2	109199209	109199921	286.55	422.61	-1.38408	0.137393
ENSG00000144061	2	110153730	110156139	126.77	153.54	-1.17716	0.446879
ENSG00000233370	2	110182529	110184917	127.45	143.64	-1.10668	0.638253
ENSG00000175701	2	110218456	110218958	44.44	27.66	1.3704	0.243389
	2	110307007	110307590	84.4	40.59	1.7295	0.027076
ENSG00000153093	2	110928655	110930945	139.25	174.02	-1.20048	0.392651
ENSG00000172965	2	111215619	111217148	103.88	97.68	1.0574	0.805052
ENSG00000172965	2	111224142	111225402	138.11	59.42	1.933	0.007941
ENSG00000172965	2	111358249	111359837	117.75	151.19	-1.22699	0.345268
	2	111389772	111390169	22.55	28.88	-1.13753	0.651614
ENSG00000280878	2	111564277	111565410	72.09	70.31	1.0161	0.94755
	2	111671992	111673118	124.2	76.78	1.4681	0.091963
	2	111761368	111762599	98.23	67.28	1.347	0.205235
	2	111762687	111764000	110.12	83.93	1.2408	0.343574
	2	112044970	112045770	65.05	37	1.5175	0.116153
	2	112858731	112859862	113.2	78.15	1.354	0.186268
	2	113390667	113392316	137.86	106.22	1.2372	0.331769
	2	113393349	113395878	264.76	190.66	1.3304	0.171919
ENSG00000236397	2	113601723	113602927	79.13	115.01	-1.35814	0.17631
ENSG00000279267	2	113604351	113605037	51.56	55.97	-1.04221	0.877006
	2	114017676	114019229	100.89	81.59	1.1798	0.473047
	2	114102251	114102603	31.45	26.69	1.1103	0.708072
	2	114822073	114822463	12.44	23.12	-1.41603	0.23292
	2	115004017	115004854	41.74	47.05	-1.08272	0.761462
ENSG00000175497	2	115356802	115358218	84.19	108.96	-1.23259	0.3551
ENSG00000175497	2	115373336	115375774	176.48	199.34	-1.1073	0.620432
ENSG00000175497	2	115381386	115383397	133.31	143.77	-1.06689	0.761811
ENSG00000175497	2	115445337	115446493	54.89	82.82	-1.38332	0.176562
ENSG00000175497	2	115474449	115476206	98.02	148.18	-1.41563	0.112805
	2	116801864	116803123	82.93	90.66	-1.06553	0.785832
	2	117000780	117002106	95.07	86.27	1.0792	0.738818
	2	117071376	117072823	85.03	90.38	-1.04145	0.861677
	2	117171479	117172595	60.83	79.24	-1.22085	0.407864
ENSG00000125633	2	117923160	117923781	68.09	42.93	1.4085	0.17037
	2	118743710	118745698	143.84	153.55	-1.05652	0.796536
	2	118898727	118899426	70.49	33.85	1.7022	0.04212
	2	118932926	118933395	46.63	25.17	1.5426	0.118187
	2	119003197	119005185	154.68	126.99	1.1784	0.441143
ENSG00000163075	2	119613576	119614366	64.08	70.29	-1.06247	0.807947
ENSG00000088179	2	119789693	119790333	51.26	33.84	1.3582	0.261717
ENSG00000088179	2	119792953	119793612	55.65	44.83	1.184	0.538201
ENSG00000088179	2	119803988	119804983	67.71	59.69	1.1164	0.673148
ENSG00000088179	2	119843274	119845348	201.05	173.88	1.136	0.542212
ENSG00000088179	2	119851188	119851716	22.89	42.37	-1.52905	0.119515
ENSG00000088179	2	119956535	119958207	80.19	135.62	-1.5083	0.07935
ENSG00000115109	2	120045679	120047224	187.44	96.44	1.7405	0.012944
ENSG00000115109	2	120049516	120050124	50.17	30.13	1.4273	0.176882
ENSG00000115109	2	120050563	120052231	159.36	124.36	1.2359	0.322345
ENSG00000115109	2	120155201	120155506	15.22	22.55	-1.1919	0.548625
ENSG00000115109	2	120155975	120156779	82.38	35.76	1.8912	0.013413
ENSG00000144118	2	120260220	120260726	57.21	28.89	1.6202	0.073098
	2	120471824	120472632	67.58	32.6	1.6904	0.050603
ENSG00000236859	2	121681292	121683987	212.31	247.94	-1.14587	0.499262
	2	121891937	121893457	158.09	103.84	1.4194	0.131346
ENSG00000155052	2	124122553	124123871	96.84	76.49	1.2119	0.406602
ENSG00000155052	2	124633337	124634530	54.85	66.46	-1.16809	0.529847
ENSG00000136732	2	126676002	126676828	45.7	58.19	-1.18161	0.517037
ENSG00000136732	2	126692640	126693529	41.4	44.72	-1.06598	0.806722
	2	126742141	126742929	35.58	43.34	-1.13212	0.645704
	2	126939909	126941009	77.32	54.77	1.2765	0.331112
	2	126943067	126945579	180.23	179.03	-1.00251	0.990928
	2	127119259	127119579	44.69	26.96	1.4122	0.208844
	2	127119800	127120749	123.57	66.03	1.6743	0.02455
ENSG00000169967	2	127352675	127353968	153.16	79.52	1.7277	0.01285
ENSG00000169967	2	127372957	127374795	132.67	96.83	1.3012	0.268097
ENSG00000169967	2	127375697	127376785	64.04	88.59	-1.27421	0.3175
	2	127689937	127692204	147.85	152.31	-1.03072	0.888428
ENSG00000136709	2	127787303	127790183	414.92	270.31	1.455	0.060358
	2	127818984	127821441	187.1	191.5	-1.01688	0.935218
ENSG00000200390	2	127827361	127829641	150.59	148.62	1.0021	0.992392
	2	128418128	128419531	115.68	107.56	1.073	0.765631
	2	128469049	128471052	172.85	161.09	1.0597	0.793239
	2	129043001	129045068	157.25	156.16	1.0087	0.968134
	2	129531782	129532788	90.51	74.42	1.1731	0.497956
ENSG00000180178	2	130014390	130015284	61.34	68.5	-1.07538	0.768683
	2	131321556	131323320	90.73	99.2	-1.07504	0.750716
	2	131818741	131819285	41.69	39.48	1.0532	0.846129
ENSG00000163046	2	132220318	132222466	177.66	151.17	1.1524	0.517606
ENSG00000221288	2	132256133	132257560	91.91	65.06	1.3284	0.241187
	2	132268093	132268305	9.19	30.8	-1.72028	0.063759
	2	132271539	132271878	5.65	20.21	-1.59642	0.102919
	2	132361013	132362200	52.4	63.85	-1.16945	0.54176
ENSG00000222068	2	133387874	133389555	133.73	114.19	1.1432	0.538491
ENSG00000176771	2	133548699	133549702	225.34	92.49	1.9233	0.010322
	2	134060253	134061323	82.34	67.82	1.1621	0.52983
	2	134062826	134064706	208.47	129.17	1.5072	0.054534
ENSG00000222921	2	134228348	134229379	74.62	73.06	1.0163	0.945285
ENSG00000152127	2	134331743	134332571	65.6	29.72	1.7819	0.028003
	2	134590633	134592430	110.83	112.94	-1.01	0.964707
	2	134606977	134607334	42.45	7.43	2.8765	0.000211
	2	134608425	134609281	111.3	50.21	1.8821	0.009049
ENSG00000224043	2	134804292	134805462	61	65.09	-1.05296	0.836659
ENSG00000176601	2	134968521	134969840	104.89	85.85	1.1736	0.482438
ENSG00000115839	2	135071067	135074756	313.87	355.43	-1.10742	0.625466
ENSG00000115839	2	135104497	135106331	157.55	110.33	1.3537	0.160984
ENSG00000115839	2	135117439	135117796	235.96	95.46	2.1384	0.000602
ENSG00000121988	2	135231852	135232660	75.34	56.13	1.2608	0.336168
ENSG00000121988	2	135295503	135298993	237.02	238.43	-1.00422	0.983031
ENSG00000121988	2	135380390	135381771	138.95	113.49	1.1881	0.433057
	2	135402450	135404419	184.7	178.84	1.0271	0.899812
ENSG00000121988	2	135480908	135481608	50.63	35.34	1.2899	0.366711
	2	135498866	135499618	63.58	63.14	1.0142	0.954457
ENSG00000121988	2	135516371	135518804	205.14	175.94	1.1455	0.519109
	2	136595868	136596870	67.71	60.4	1.0887	0.728744
ENSG00000144229	2	137075200	137077063	148.19	121.75	1.177	0.464633
ENSG00000144229	2	137360079	137360827	52.87	39.9	1.2385	0.404691
	2	138262054	138262737	47.55	37.01	1.1884	0.508776
ENSG00000144228	2	138538102	138538885	60.5	58.32	1.0448	0.863833
ENSG00000144228	2	138540510	138541578	65.3	36.18	1.5475	0.098065
ENSG00000144228	2	138543545	138544848	103.46	93.42	1.0821	0.727787
ENSG00000144227	2	138735940	138736241	49.45	22.97	1.7265	0.041554
	2	139352620	139354164	83.39	90.93	-1.06918	0.772872
	2	139537709	139539215	122.3	101.27	1.1619	0.500927
ENSG00000115919	2	143056390	143057541	58.26	73.33	-1.20424	0.446237
	2	143075809	143076797	73.73	71.8	1.0338	0.891469
ENSG00000258268	2	143541196	143542570	177.24	113.77	1.4533	0.083478
ENSG00000075884	2	143637645	143638414	64.08	42.5	1.3713	0.233088
	2	143866071	143866427	35.88	16.65	1.6516	0.074311
	2	143918143	143919773	138.41	127.11	1.0809	0.723172
	2	143921662	143922886	111.59	80.33	1.3121	0.25636
ENSG00000121964	2	143990388	143990809	28.46	31.49	-1.03767	0.897694
ENSG00000121964	2	143990866	143992326	169.6	124.07	1.3023	0.241837
ENSG00000121964	2	144103658	144105112	182.84	144.32	1.2222	0.339553
ENSG00000121964	2	144252308	144255514	274.28	242.12	1.1178	0.57989
ENSG00000121964	2	144312302	144313090	79.43	40.45	1.6874	0.033832
ENSG00000226674	2	144964536	144966159	92.75	107.57	-1.12183	0.614868
	2	145901669	145902708	83.26	60.52	1.2962	0.29788
	2	145959944	145961426	101.52	90.25	1.0995	0.675071
	2	146092798	146095430	185.24	185.03	1.0062	0.976463
	2	146458049	146459149	74.66	75.25	1.0019	0.993614
	2	146493646	146495224	102.49	111.31	-1.07135	0.758307
	2	146787855	146789962	158.09	166.05	-1.04091	0.847779
	2	147320795	147321882	70.11	65.49	1.0562	0.819239
	2	147686389	147686955	70.03	37.41	1.6108	0.063204
	2	147766175	147767510	114.04	94.11	1.1685	0.486864
ENSG00000204406	2	148154043	148155114	92.12	69.48	1.2412	0.369206
ENSG00000204406	2	148253280	148254342	69.1	78.68	-1.0929	0.715186
	2	149550086	149551311	81.2	81.74	-1.0141	0.952933
ENSG00000231969	2	149795674	149797243	156.75	107.02	1.3815	0.147237
	2	149949529	149951228	86.85	82.14	1.0471	0.852822
ENSG00000230645	2	150276334	150277527	69.48	95.08	-1.28057	0.297133
	2	150577570	150579553	155.4	148.85	1.041	0.851276
	2	151308887	151310374	111.34	76.5	1.3525	0.184329
ENSG00000283228	2	151942366	151942696	16.19	21.88	-1.18878	0.548877
ENSG00000115145	2	152159673	152161345	203.5	122.72	1.5364	0.041787
	2	152180761	152181188	16.69	26.69	-1.33672	0.30837
	2	152278807	152279422	35.75	43.88	-1.14194	0.618043
	2	152863363	152863962	61.8	45.8	1.27	0.348597
	2	152969519	152971655	159.23	158.89	1.0055	0.979148
ENSG00000227400	2	153434114	153434764	47.89	34.8	1.2605	0.403221
ENSG00000227400	2	153439098	153440810	171.37	129.17	1.2758	0.256769
	2	153587109	153589375	115.47	153.95	-1.26936	0.267554
	2	153675253	153675786	35.5	37.14	-1.01937	0.943078
	2	154546293	154547025	46.92	54.61	-1.10156	0.7081
	2	155403931	155405832	108.85	135.64	-1.19403	0.420532
	2	155416573	155417531	32.12	51.46	-1.39489	0.212334
	2	156292790	156293812	97.22	73.74	1.2548	0.32622
	2	156368353	156369712	144.56	92.85	1.4423	0.106516
ENSG00000115159	2	156451011	156452727	234.66	127.66	1.68	0.014849
ENSG00000283436	2	156667794	156668590	49.87	42.1	1.1336	0.624192
ENSG00000238069	2	156775382	156776842	92.07	84.62	1.0622	0.795238
	2	157374878	157376004	73.73	91.89	-1.17509	0.501234
ENSG00000123612	2	157567428	157568977	116.23	77.2	1.3738	0.18001
ENSG00000153237	2	158310504	158311607	75	72.09	1.0355	0.882934
ENSG00000153237	2	158433293	158434393	70.28	76.35	-1.06485	0.794418
ENSG00000115183	2	159014775	159016701	161.55	139.23	1.135	0.549406
ENSG00000115183	2	159040672	159042351	149.2	145.15	1.0234	0.912907
ENSG00000115183	2	159095586	159097124	93.09	78.98	1.1379	0.591065
	2	160068374	160069337	45.36	49.92	-1.0491	0.85794
	2	160085704	160089280	285.92	253	1.1133	0.584243
ENSG00000153250	2	160438653	160440081	146.8	83.92	1.5952	0.037885
ENSG00000153250	2	160448733	160449474	82.25	56.27	1.3404	0.222711
	2	160762480	160763480	69.1	71.82	-1.02849	0.906534
	2	160765935	160767888	144.86	130.29	1.0919	0.681123
	2	160796839	160798281	132.8	104.98	1.2074	0.397945
ENSG00000235724	2	161278509	161280503	138.45	287.65	-1.83993	0.005587
ENSG00000235724	2	161281122	161282001	59.74	115.82	-1.66362	0.034566
	2	161472621	161473139	37.82	45.25	-1.12562	0.663098
ENSG00000231445	2	162079450	162079935	44.14	33.44	1.2136	0.466783
	2	164372336	164372806	55.4	24.22	1.7864	0.028316
ENSG00000236283	2	165075277	165075574	38.41	23.66	1.3921	0.225275
	2	167034551	167036128	107.08	102.2	1.0508	0.83344
	2	167268184	167269684	145.78	150.65	-1.02512	0.908815
	2	167446535	167449957	310.29	232.78	1.2854	0.201472
ENSG00000228222	2	167557551	167559968	214.42	177.9	1.1717	0.437258
	2	167668373	167668944	84.32	51.18	1.4688	0.110857
ENSG00000235335	2	167835163	167836133	121.96	78.57	1.4231	0.119463
ENSG00000235335	2	167894297	167895341	81.24	63.96	1.2145	0.449442
	2	168414172	168415631	75.13	95.89	-1.21892	0.391039
ENSG00000199348	2	168605391	168606548	106.75	96.44	1.085	0.716908
ENSG00000081479	2	169326135	169328408	275.04	186.81	1.3999	0.101111
	2	169452478	169454110	163.28	129.61	1.2066	0.383227
ENSG00000229827	2	169575032	169576019	68.21	54.74	1.1962	0.490905
ENSG00000138398	2	169582555	169584228	101.64	107.24	-1.01781	0.950032
	2	169785256	169787274	102.32	114.56	-1.07608	0.770264
ENSG00000144357	2	169855699	169857089	167.2	89.01	1.6708	0.024424
ENSG00000144357	2	169996754	169998229	111.89	109.92	1.0159	0.943312
	2	170111798	170112625	39.92	37.56	1.0441	0.870631
	2	170148978	170150239	102.57	98.89	1.0419	0.865607
ENSG00000071909	2	170185366	170185812	41.86	24.9	1.4307	0.201371
ENSG00000071909	2	170320757	170321686	53.79	66.29	-1.14207	0.613045
ENSG00000071909	2	170551733	170552588	78.29	72.9	1.0698	0.779821
ENSG00000071909	2	170627711	170630935	250	260.71	-1.0367	0.855181
	2	170916577	170918572	150.13	138.94	1.0735	0.744594
	2	170922947	170924881	205.65	128.64	1.4848	0.059169
	2	171245323	171246436	80.1	92.46	-1.12892	0.60068
	2	171311035	171313878	334.4	285.63	1.147	0.481451
ENSG00000123600	2	171423104	171425414	169.6	224.24	-1.26727	0.247674
	2	171625954	171628189	241.61	189.58	1.2335	0.298972
	2	171630379	171632330	141.11	140.58	1.009	0.967974
ENSG00000115840	2	171830432	171833521	265.81	300.45	-1.10816	0.606913
ENSG00000115840	2	171866234	171867933	215.47	125.34	1.5794	0.030072
ENSG00000115840	2	171898272	171898900	42.12	46.76	-1.05119	0.856643
ENSG00000115840	2	171899174	171900775	192.75	111.16	1.5976	0.026808
	2	172191382	172193950	288.03	253.84	1.1148	0.580688
	2	172200039	172200701	59.78	55.02	1.0792	0.765496
ENSG00000225205	2	172511701	172513970	149.79	180.74	-1.16036	0.50547
ENSG00000225205	2	172536816	172539036	228.8	176.1	1.2483	0.288223
ENSG00000225205	2	172539220	172539805	24.24	47.59	-1.56593	0.09953
ENSG00000225205	2	172543832	172545132	93.84	89.02	1.0405	0.862603
ENSG00000225205	2	172546248	172548944	210.37	157.43	1.2637	0.284128
	2	172623785	172624985	76.6	77.31	1.0021	0.992858
ENSG00000091428	2	172802584	172803872	91.31	108.55	-1.14299	0.559745
ENSG00000238133	2	173282505	173283398	74.12	61.35	1.1621	0.549639
ENSG00000231735	2	173297404	173300010	238.07	217.92	1.0794	0.702602
	2	173530377	173531100	58.47	30.82	1.5624	0.098819
ENSG00000138433	2	174363475	174365036	128.37	112.39	1.1194	0.608221
	2	174508528	174512397	273.19	271.69	1.009	0.964551
ENSG00000128656	2	174933411	174934751	140.85	120.24	1.1472	0.534987
ENSG00000115966	2	175107405	175109074	182.72	127.94	1.3553	0.150269
	2	175238360	175240013	101.64	106.74	-1.0304	0.89738
	2	175325605	175326052	34.99	34.25	1.0327	0.905882
ENSG00000229066	2	175385427	175387201	140.35	149.12	-1.04767	0.829717
	2	175460147	175461154	80.73	63.7	1.1977	0.456643
ENSG00000230552	2	176772802	176774578	122.51	142.54	-1.13675	0.553966
ENSG00000230552	2	176796096	176797702	126.18	88.89	1.3229	0.219869
ENSG00000018510	2	177465200	177466626	133.68	102.21	1.2546	0.302564
ENSG00000018510	2	177545795	177546770	73.4	74.56	-1.00644	0.978303
ENSG00000128655	2	177785266	177786706	121.84	85.3	1.3424	0.187173
ENSG00000128655	2	177833892	177834759	59.02	61.63	-1.02849	0.908947
ENSG00000128655	2	177845017	177846152	124.07	65.07	1.695	0.020222
ENSG00000128655	2	177857401	177857775	33.98	8.25	2.2938	0.004128
ENSG00000128655	2	177858781	177859120	21.71	21.73	1.0136	0.962496
ENSG00000128655	2	177944873	177947367	356.49	231.12	1.4609	0.054971
ENSG00000236664	2	177977036	177978223	127.19	51.88	1.9415	0.009605
	2	179065965	179067960	189.12	173.62	1.0788	0.71351
	2	179092381	179093697	115.22	96.82	1.1559	0.559718
	2	179385454	179387627	187.06	133.88	1.3216	0.187779
ENSG00000144331	2	179457990	179458781	48.23	56.95	-1.11657	0.667403
ENSG00000144331	2	179756336	179759611	307.5	232.74	1.2742	0.247972
	2	179929510	179930822	108.18	99.87	1.0738	0.751586
	2	180068586	180071070	220.87	183.22	1.1787	0.443395
	2	181731383	181732267	51.52	66.3	-1.19175	0.490701
	2	182385669	182387168	112.1	86.82	1.2309	0.359515
	2	182686233	182687797	118.76	102.36	1.1334	0.571121
	2	182781120	182781455	30.86	11.55	1.7844	0.045711
	2	183209412	183209866	34.57	21.59	1.3546	0.293385
	2	183507228	183508394	84.91	77.32	1.0771	0.749548
	2	183585911	183587167	102.95	81.73	1.1932	0.446329
	2	184949380	184950657	86.47	62.47	1.2875	0.290853
	2	185012334	185013596	72.89	68.66	1.0381	0.877133
ENSG00000188738	2	185770507	185772640	143.21	165.49	-1.1236	0.585886
	2	185848457	185848983	45.66	32.04	1.2797	0.3861
	2	185867161	185867502	29.43	6.19	2.2432	0.005766
	2	186153773	186155355	221.29	98.22	1.9931	0.001292
	2	186229305	186231166	227.49	249.13	-1.07712	0.715041
	2	186312290	186314222	156.83	139.07	1.1116	0.627475
	2	186471041	186471785	53.46	42.21	1.1931	0.528612
	2	186471893	186474007	207.8	143.46	1.3714	0.151573
ENSG00000227227	2	186671889	186673254	149.87	85.41	1.5741	0.0597
ENSG00000144369	2	186731546	186733152	109.23	125.46	-1.11844	0.621832
	2	187328092	187329470	64.46	87.51	-1.28189	0.304088
	2	187636523	187638184	120.53	97.56	1.1754	0.481713
ENSG00000231689	2	188383937	188386451	222.01	230.18	-1.03093	0.88127
ENSG00000144366	2	188453397	188455144	118.3	128.07	-1.06406	0.780561
	2	189318701	189320079	80.06	91.22	-1.11371	0.640437
ENSG00000151687	2	189714474	189714776	33.56	13.35	1.7699	0.044391
	2	189942849	189943757	46.88	60.68	-1.20525	0.465899
	2	189976337	189977127	55.61	58.89	-1.05141	0.839791
ENSG00000187699	2	190139883	190141013	97.64	79.26	1.1785	0.486389
ENSG00000198130	2	190223526	190224434	95.66	69.34	1.297	0.264833
ENSG00000151690	2	190470992	190472436	140.05	101.39	1.3079	0.227561
ENSG00000233654	2	190539688	190540928	65.09	73.45	-1.07296	0.786128
	2	190777929	190778450	62.14	58.75	1.0444	0.858712
ENSG00000128641	2	191398174	191398967	76.52	52.54	1.3458	0.24479
	2	191742388	191742988	44.48	37.54	1.1409	0.638035
ENSG00000234919	2	195567101	195569015	209.87	127.65	1.5281	0.050363
ENSG00000118997	2	195743536	195745065	162.35	127.28	1.2207	0.354331
	2	196089179	196090096	62.35	71.94	-1.10607	0.680913
ENSG00000081320	2	196127333	196132075	327.57	327	1.0035	0.985554
ENSG00000138411	2	196353732	196354484	59.19	37.84	1.3632	0.232983
ENSG00000144395	2	196651366	196654192	250.3	263.05	-1.04275	0.832431
ENSG00000144395	2	196709594	196710920	140.05	108.56	1.2293	0.348692
ENSG00000197121	2	196866878	196867519	66.91	18.02	2.5658	0.000388
ENSG00000162944	2	197572814	197575384	197.39	198.95	-1.00634	0.975523
ENSG00000222017	2	197695541	197697750	241.86	180.36	1.2853	0.221651
ENSG00000222017	2	197733431	197734586	99.24	55.73	1.5613	0.062474
	2	197922169	197924164	228.46	136.73	1.5538	0.03741
	2	198157306	198157929	35.58	42.78	-1.12701	0.655295
ENSG00000178074	2	199915678	199917928	259.61	174.71	1.4102	0.092813
	2	200044680	200046572	119.48	139.9	-1.13701	0.559955
ENSG00000155729	2	200501479	200502052	57.33	29.71	1.6045	0.080836
ENSG00000280298	2	200683022	200684478	135.5	95.19	1.3468	0.187213
	2	200836313	200837611	104.34	87.63	1.1544	0.526545
ENSG00000064012	2	201282462	201284149	148.69	122.82	1.1774	0.488764
ENSG00000115993	2	201430187	201431187	82.59	69.47	1.1471	0.569113
ENSG00000155754	2	201562951	201564036	63.74	60.51	1.0568	0.831922
ENSG00000155754	2	201612384	201613618	132.72	84.74	1.4487	0.102098
ENSG00000204217	2	202440063	202440825	92.16	39.62	1.888	0.011315
ENSG00000204217	2	202534818	202536329	172.22	111.83	1.4318	0.110355
ENSG00000138439	2	202714698	202716591	199.79	122.99	1.5146	0.05061
ENSG00000138439	2	202732429	202733613	90.77	79.64	1.122	0.628596
ENSG00000144426	2	203066426	203067041	65.89	45.81	1.3289	0.253418
ENSG00000119004	2	203307210	203307596	12.23	23.53	-1.45858	0.193522
ENSG00000138443	2	203372395	203373613	145.36	80.34	1.6411	0.027792
ENSG00000116117	2	205490434	205490852	41.91	19.81	1.6422	0.074963
	2	206171322	206173013	182.42	108.96	1.546	0.039785
ENSG00000279220	2	206220836	206221491	57.08	34.37	1.407	0.228723
ENSG00000204186	2	206286843	206287721	97.05	70.96	1.2858	0.323756
ENSG00000204186	2	206290345	206291482	71.29	71.24	1.0195	0.941282
ENSG00000279921	2	206355967	206357699	181.79	139.63	1.2562	0.291558
	2	206371566	206371856	28.67	12.65	1.6578	0.079057
	2	206400522	206402013	186.51	140.61	1.2703	0.252368
ENSG00000114948	2	206463207	206463827	76.05	61.21	1.1948	0.464886
	2	206815473	206816076	20.24	38.66	-1.54416	0.114494
ENSG00000144410	2	206953138	206954543	83.09	104.29	-1.19861	0.435144
	2	207000217	207003202	246.5	217.12	1.1139	0.592202
	2	207017453	207017812	42.45	17.34	1.6947	0.062548
ENSG00000178385	2	207961618	207963395	208.64	148.83	1.3323	0.196623
ENSG00000228111	2	208221424	208222049	44.65	30.7	1.2438	0.437921
ENSG00000144407	2	208377283	208378392	95.83	72.37	1.2526	0.329476
ENSG00000144407	2	208393708	208395360	119.18	103.86	1.1269	0.592448
	2	208784120	208785491	114.33	122.73	-1.0627	0.78149
ENSG00000144407	2	208831400	208833183	147.05	112.68	1.2475	0.308125
ENSG00000078018	2	209615796	209616870	137.39	91.6	1.3945	0.167937
ENSG00000234281	2	210426031	210428240	82.46	100.59	-1.17661	0.486965
ENSG00000234281	2	210447623	210448402	68.09	34.25	1.6882	0.041261
ENSG00000021826	2	210505206	210506413	98.27	95.35	1.0238	0.917335
	2	211024446	211025211	50.93	49.11	1.0433	0.869766
ENSG00000178568	2	212054733	212055932	114.17	102.48	1.095	0.693237
	2	212105989	212107597	90.81	94.94	-1.04624	0.846416
	2	212756156	212758584	205.23	192.61	1.0577	0.787633
	2	212784948	212786088	92.58	77.46	1.1513	0.542172
	2	212861777	212863209	81.7	86.23	-1.02785	0.913824
	2	212875506	212876675	141.86	79.64	1.6122	0.039466
ENSG00000144451	2	213304903	213305906	75.84	66.43	1.1227	0.655529
ENSG00000144451	2	213449249	213449821	24.87	36.45	-1.25628	0.413749
ENSG00000144451	2	213462885	213465246	148.15	161.6	-1.06315	0.794929
	2	213524032	213525206	91.57	87.89	1.0479	0.849389
ENSG00000229267	2	214834852	214835993	69.14	71.52	-1.01502	0.953738
	2	214840497	214841392	40.39	51.04	-1.18231	0.516487
	2	215207451	215208138	41.32	51.72	-1.17564	0.535817
	2	215209230	215211141	100.21	116.24	-1.12448	0.599889
	2	215219500	215221323	111.26	120.54	-1.07689	0.742679
	2	216225746	216227572	123.57	110.87	1.1039	0.668638
ENSG00000138375	2	216454244	216456057	143	127.81	1.1	0.656079
ENSG00000236886	2	216771464	216771769	49.37	17.19	2.0225	0.011511
	2	217266707	217268498	102.36	155.35	-1.41804	0.118368
ENSG00000233143	2	217287911	217288952	100.17	78.55	1.226	0.391326
ENSG00000231035	2	217761894	217762829	51.48	60.1	-1.09842	0.721284
ENSG00000079308	2	217844910	217845278	29.51	31.36	-1.01256	0.964765
	2	218116134	218118192	127.7	141.3	-1.09039	0.688563
ENSG00000135912	2	218726208	218727945	134.15	118.16	1.1206	0.619326
	2	218845870	218847617	110.2	95.45	1.1327	0.616256
ENSG00000228135	2	218922929	218924171	91.7	75.52	1.1735	0.500363
ENSG00000228135	2	218930278	218932145	186.34	118.87	1.4619	0.072652
	2	219750699	219752033	201.6	95.74	1.8468	0.006642
	2	219818384	219820276	168.89	142.25	1.157	0.489196
ENSG00000239498	2	220387300	220388405	98.9	76.08	1.2395	0.351009
	2	221724134	221724974	57.76	50.77	1.0957	0.715141
	2	221891418	221892396	100.67	52.82	1.6732	0.036328
	2	222411345	222413336	145.66	116.52	1.2099	0.398879
ENSG00000116120	2	222584329	222585422	117.58	102.9	1.1224	0.604563
	2	222815782	222817239	127.95	97.8	1.2558	0.331054
ENSG00000123983	2	222896051	222897663	78.84	97.8	-1.17192	0.509753
	2	224192925	224193867	51.18	58.34	-1.10169	0.700169
ENSG00000036257	2	224487237	224488897	152.28	77.84	1.6883	0.037641
	2	224655080	224655717	46.42	57.64	-1.17647	0.518936
	2	224662394	224664260	134.49	113.09	1.1595	0.497067
	2	224735677	224737788	138.15	146.92	-1.04921	0.823262
	2	224757013	224759134	141.86	128.63	1.088	0.693851
	2	225301471	225302908	50.97	76.22	-1.35925	0.20926
	2	226084248	226085840	51.6	71.96	-1.30107	0.282825
	2	226105956	226106361	18.38	28.06	-1.28337	0.381453
	2	226106866	226108495	115.05	118.18	-1.01626	0.942653
ENSG00000081052	2	227070058	227070320	32.84	18.98	1.4452	0.193428
ENSG00000081052	2	227147993	227148611	29.64	38.64	-1.15207	0.619865
	2	227432719	227433895	110.33	99.31	1.1009	0.6818
ENSG00000173744	2	227484791	227485619	84.95	60.24	1.3175	0.274725
ENSG00000173744	2	227544719	227546643	233.73	139.24	1.5464	0.036534
ENSG00000153820	2	228030515	228032021	151.14	136.47	1.0922	0.678903
	2	228395133	228396334	79.05	71.27	1.08	0.747978
ENSG00000232023	2	228535713	228537171	75.51	110.45	-1.32205	0.255983
	2	228757014	228758651	105.86	83.65	1.2098	0.429674
	2	228991471	228993542	163.83	134	1.1837	0.430776
	2	228999274	229000708	64.21	85.84	-1.23274	0.398043
ENSG00000153823	2	229187146	229187729	49.54	36.33	1.2292	0.440155
ENSG00000225963	2	230141009	230141853	42.16	47.47	-1.10181	0.70898
	2	230322670	230323181	50.34	33.43	1.3225	0.293246
ENSG00000235419	2	230525175	230526446	93.51	84.32	1.095	0.701186
	2	231430727	231431700	45.03	51.75	-1.12397	0.66247
	2	231552246	231553103	51.31	66.17	-1.20322	0.45913
	2	232355002	232356021	110.2	79.39	1.3026	0.248778
ENSG00000066248	2	232905006	232905928	129.55	65.47	1.7427	0.018648
ENSG00000263941	2	233202928	233203368	49.37	19.12	1.9191	0.015834
	2	233578031	233578675	58.22	30.95	1.5652	0.102727
ENSG00000234143	2	233645516	233647224	111.97	114.04	-1.01041	0.962748
ENSG00000244474	2	233723941	233725332	196.42	128.36	1.4353	0.0841
	2	234663924	234665205	93.84	75.95	1.1863	0.458891
ENSG00000280744	2	234695137	234698513	250.72	253.16	-1.0098	0.960859
ENSG00000235726	2	234893251	234894147	81.24	29.86	2.0476	0.00559
ENSG00000233611	2	236269359	236270574	101.01	85	1.1587	0.534964
ENSG00000132321	2	236339490	236340428	72.68	49.78	1.3416	0.262068
ENSG00000132321	2	236384194	236385426	80.69	49.52	1.4474	0.154484
	2	236844716	236846119	188.07	120.23	1.4604	0.080143
	2	237200262	237200922	36.38	29.87	1.1222	0.678504
	2	237606237	237608427	207.97	119.58	1.5643	0.043578
ENSG00000124831	2	237786516	237787511	92.75	76.36	1.1712	0.493258
	2	237849335	237849726	41.44	31.09	1.2379	0.428343
	2	237943414	237944965	161.43	105.64	1.4247	0.119588
ENSG00000258984	2	237986238	237986571	15.77	22.28	-1.19775	0.533783
ENSG00000225057	2	238238649	238239210	64.67	19.13	2.2797	0.002123	HES6
ENSG00000225493	2	238531087	238532901	103.67	113.1	-1.08167	0.733827
	2	239449274	239450393	130.69	90.94	1.3528	0.173196
	2	239644521	239644901	40.73	43.49	-1.0636	0.816961
ENSG00000130414	2	239917033	239919440	152.45	141.14	1.071	0.753799
ENSG00000130414	2	239985011	239986186	111.34	42.36	2.0372	0.00707
	2	240262567	240263269	49.49	49.8	1.0046	0.985774
	2	240420043	240420361	17.66	21.33	-1.12994	0.671089
ENSG00000144504	2	240490724	240492400	72.43	81.27	-1.06735	0.808434
ENSG00000178623	2	240632433	240632996	40.77	28.35	1.2643	0.38709
	2	240633492	240634729	78.29	89.01	-1.11099	0.652593
ENSG00000130294	2	240812551	240813411	181.7	71.67	2.1594	0.000668
ENSG00000162804	2	241003809	241004291	39.33	38.93	1.0186	0.944987
ENSG00000162804	2	241004669	241005018	32.8	17.88	1.4902	0.160092
ENSG00000273113	2	241579620	241580297	77.23	26.27	2.1619	0.00441
ENSG00000207186	2	241585841	241586645	69.98	52.28	1.2463	0.368926
ENSG00000207186	2	241586729	241588385	129.3	147.59	-1.1029	0.668715
ENSG00000176946	2	241638959	241640310	170.32	99.04	1.5718	0.045928
ENSG00000235351	2	241722487	241723614	144.23	74.01	1.7345	0.014617
ENSG00000180902	2	241759845	241760782	181.83	118.04	1.4363	0.094235
ENSG00000154252	2	241780098	241783323	176.26	232.48	-1.25345	0.292889
ENSG00000154252	2	241789616	241789898	28.29	22.97	1.1585	0.604423
ENSG00000188011	2	241873515	241875962	272.35	212.28	1.2373	0.294408
ENSG00000280119	2	242006315	242010653	637.78	455.55	1.3417	0.124461
ENSG00000233806	2	242046859	242047800	101.9	44.14	1.7554	0.044279
ENSG00000233806	2	242061614	242062498	69.44	61.22	1.1091	0.669026
	2	242180284	242182460	198.48	172.4	1.1218	0.583083
	2	242183252	242183629	425.47	151.29	2.3482	0.000161
	3	10009	10857	813.62	328.87	2.1581	0.000286
ENSG00000224957	3	829748	830940	60.67	71.54	-1.13817	0.591709
	3	1681500	1682466	63.91	57.38	1.0753	0.76953
[truncated: 12,531 more rows]
[truncated: 1 more columns]

## Sheet: >1.5-fold significantenrichment
Supplementary Data 5. H3K9me3 marks significantly enriched (>1.5-fold change, P-value < 0.05) in UBE2K shRNA H9 hESCs. H3K9me3 marks in regions associated with genes are shown.
EnsemblID	Chromosome	PeakStart	PeakEnd	Condition1Mean	Condition2Mean	FoldChange	pValue	Associated_GeneName
ENSG00000108953	17	1354968	1355183	141.53	6.19	7.65	0	YWHAE
ENSG00000230876	2	32866863	32867109	799.37	77.61	7.16	0	LINC00486
ENSG00000057593	13	113111328	113112037	92.37	5.5	6.51	0	F7
ENSG00000168528	1	31431748	31432028	206.7	22.42	5.79	0	SERINC2
ENSG00000197380	19	46648297	46649102	124.28	13.48	5.11	0	DACT3
ENSG00000049246	1	7784436	7785179	238.24	47.2	4.93	0	PER3
ENSG00000185532	10	52037977	52039269	211.13	26.68	4.78	0	PRKG1
ENSG00000223547	19	12065715	12066394	90.05	18.23	4.63	0	ZNF844
ENSG00000232907	20	36564307	36564927	105.27	12.38	4.43	0	DLGAP4-AS1
ENSG00000057593	13	113107215	113109540	306.03	51.99	4.32	0	F7
ENSG00000256263	12	10033	10592	2191.91	420.66	4.31	0	DDX11L8
NO	11	102731001	102731373	154.89	24.9	4.28	0	mmp13
ENSG00000274585	17	43231601	43232327	349.92	57.76	4.17	0	RNU2-1
ENSG00000259993	15	30223507	30225037	268.59	52.69	3.88	0	RP11-261B23.1
ENSG00000234284	5	179030862	179036243	485.37	120.056	3.75	0	ZNF879
ENSG00000267472	17	68198145	68198836	116.1	21.87	3.63	0	LOC440461
ENSG00000067606	1	2124115	2124437	185.25	40.72	3.39	0	PRKCZ
ENSG00000196526	4	7863841	7864226	495.07	120.51	3.39	0	AFAP1
NO	16	2905806	2907023	142.2	30.95	3.38	0	AK127505
NO	2	10912850	10913318	255.69	59.7	3.35	0	KCNF1
ENSG00000238113	9	62800504	62801833	435.03	108.42	3.32	0	LINC01410
ENSG00000067606	1	2121644	2122103	251.56	61.49	3.28	0	PRKCZ
ENSG00000283426	3	195712903	195714135	520.74	133.05	3.25	0	RP11-141C7.2
ENSG00000169894	7	100957644	100959045	1561.81	396.46	3.23	0	MUC3A
ENSG00000141956	21	41805992	41806531	248.91	59.85	3.19	0	PRDM15
ENSG00000228525	1	226955447	226956924	225.63	60.26	3.03	0	RP5-1087E8.2
NO	2	3180418	3181301	453.21	123.1	3	0	LOC107985840
ENSG00000112796	6	46163379	46163692	57.97	6.6	3.97	1e-06	ENPP5
ENSG00000237276	1	16545039	16545723	174.37	37.27	3.32	1e-06	ANO7L1
ENSG00000126217	13	113056532	113058487	290.31	74.27	3.05	1e-06	MCF2L
ENSG00000107736	10	71688393	71689238	239.08	66.86	2.9	1e-06	CDH23
ENSG00000197177	10	133111644	133112085	333.43	103.32	2.73	1e-06	ADGRA1
ENSG00000173218	1	115641053	115641861	199.92	37.95	3.42	2e-06	VANGL1
ENSG00000235244	X	115731655	115733563	390.35	93.79	3.12	2e-06	DANT2
ENSG00000283496	10	133333511	133334790	186.22	49.8	2.96	2e-06	ZNF511-PRAP1
ENSG00000115756	2	10399140	10399534	226.56	63.7	2.85	2e-06	HPCAL1
ENSG00000181090	9	137716124	137716561	341.7	102.75	2.77	2e-06	EHMT1
ENSG00000075275	22	46534061	46536505	425.13	111.81	2.96	3e-06	CELSR1
ENSG00000105618	19	54133618	54134026	942.58	350.85	2.4	3e-06	PRPF31
ENSG00000152969	4	6105677	6106193	104.76	22.56	3.19	4e-06	JAKMIP1
ENSG00000181790	8	142448611	142449312	110.37	24.21	3.19	4e-06	ADGRB1
ENSG00000258399	14	100901522	100902215	106.87	24.62	3.11	4e-06	MEG8
ENSG00000084444	12	13139676	13141124	152.23	38.38	2.99	4e-06	FAM234B
ENSG00000154229	17	66798392	66799610	1661.02	420.62	2.97	4e-06	PRKCA
ENSG00000184363	11	397816	398959	194.65	56.82	2.77	4e-06	PKP3
ENSG00000236953	13	21377369	21377650	66.61	10.59	3.48	5e-06	ZDHHC20-IT1
ENSG00000253471	8	23705573	23706190	92.37	16.5	3.42	5e-06	RP11-175E9.1
ENSG00000275616	17	43241809	43242544	153.84	27.91	3.39	5e-06	U2
ENSG00000283360	1	161467202	161469323	725.84	203.82	2.84	5e-06	RP11-122G18.10
ENSG00000283360	1	161452500	161454458	681.96	189.24	2.84	6e-06	RP11-122G18.10
ENSG00000227438	21	46090802	46091346	205.78	59.43	2.77	6e-06	AP001471.1
NO	4	190122106	190123159	1499.25	514.01	2.51	6e-06	MF422078
ENSG00000237276	1	16227095	16227601	101.6	18.29	3.37	7e-06	ANO7L1
ENSG00000111262	12	4911314	4912385	155.31	40.44	2.93	7e-06	KCNA1
ENSG00000266074	17	81424968	81425626	125.68	29.3	3.05	8e-06	BAHCC1
ENSG00000283360	1	161444583	161447103	834.15	237.1	2.79	8e-06	RP11-122G18.10
ENSG00000167178	15	74132827	74133644	154.43	39.06	2.96	9e-06	ISLR2
ENSG00000215421	18	74616760	74617254	320.53	88.71	2.84	9e-06	ZNF407
ENSG00000223274	X	1296191	1299083	445.62	147.04	2.57	9e-06	RNA5SP498
ENSG00000155093	7	158146921	158149323	1413.54	541.52	2.33	9e-06	PTPRN2
ENSG00000214226	17	56792686	56793017	89.63	14.86	3.24	1.5e-05	C17orf67
ENSG00000068650	13	112872752	112873397	244.39	79.52	2.56	1.5e-05	ATP11A
ENSG00000280063	16	4344236	4344994	325.8	118.31	2.4	1.5e-05	RP11-295D4.3
ENSG00000058091	7	91179015	91179227	90.01	13.9	3.28	1.6e-05	CDK14
ENSG00000057019	3	98865890	98867443	223.65	74.16	2.51	2e-05	DCBLD2
ENSG00000141905	19	3434102	3434653	65.35	10.45	3.3	2.2e-05	NFIC
ENSG00000232850	9	128128645	128130088	285.41	96.84	2.49	2.2e-05	PTGES2-AS1
ENSG00000169918	15	31484136	31485032	116.02	29.31	2.84	2.3e-05	OTUD7A
ENSG00000281202	4	13523771	13525134	377.36	139.63	2.36	2.5e-05	LINC01097
ENSG00000122490	18	79919940	79920311	60.58	11.01	3.15	2.6e-05	PQLC1
ENSG00000183762	22	29120034	29120579	274.96	87.08	2.58	2.7e-05	KREMEN1
ENSG00000235731	15	25528073	25528461	141.32	41.28	2.65	3e-05	AC124997.1
ENSG00000223972	1	9918	10535	1088.54	394.74	2.37	4.6e-05	DDX11L1
ENSG00000230023	1	24211955	24212442	90.22	18.29	3	5e-05	RP11-10N16.2
ENSG00000230834	11	1775553	1776360	92.2	18.98	3.02	5.2e-05	AC068580.7
ENSG00000235386	1	246817805	246818163	230.35	61.8	2.7	5.2e-05	RP11-397A15.4
ENSG00000260211	15	32313613	32315190	222.64	62.71	2.7	5.4e-05	RP13-395E19.2
ENSG00000074276	5	176591675	176592037	155.1	44.29	2.69	5.4e-05	CDHR2
ENSG00000015413	16	89634714	89635066	80.1	19.12	2.84	5.5e-05	DPEP1
NO	11	120080426	120086200	1278.67	532.21	2.16	6.9e-05	LOC105378956
ENSG00000171811	10	132821227	132823808	337.9	115.04	2.41	7.4e-05	CFAP46
ENSG00000112685	6	519225	520675	242.75	79.36	2.5	7.6e-05	EXOC2
ENSG00000074211	4	6511513	6512019	209.78	73.32	2.4	8.1e-05	PPP2R2C
ENSG00000050767	5	178525165	178525688	157.25	44.56	2.67	8.3e-05	COL23A1
ENSG00000251349	9	100527004	100528287	182.21	62.73	2.41	8.6e-05	MSANTD3-TMEFF1
ENSG00000140479	15	101490034	101490927	124.96	32.04	2.77	8.8e-05	PCSK6
ENSG00000042088	14	89957847	89958691	81.62	20.09	2.76	9.4e-05	TDP1
ENSG00000248560	5	181113222	181114911	246.71	79.13	2.46	9.5e-05	CTB-14A14.2
ENSG00000198944	5	132814606	132815203	86.93	17.46	2.95	9.8e-05	SOWAHA
ENSG00000143641	1	230082851	230083434	69.35	16.51	2.79	9.8e-05	GALNT2
ENSG00000230061	21	44419439	44419943	93.59	23.93	2.76	9.8e-05	TRPM2-AS
ENSG00000275427	8	1297517	1298205	196.96	71.95	2.33	9.8e-05	CTD-2281E23.1
ENSG00000227509	3	184502495	184503182	146.37	48.29	2.44	0.000103	EIF2B5-IT1
ENSG00000134871	13	110385306	110386134	255.1	89.82	2.38	0.000108	COL4A2
ENSG00000283360	1	161460355	161461792	469.01	148.11	2.51	0.00011	RP11-122G18.10
ENSG00000259067	14	104906834	104907498	71.5	16.37	2.84	0.000111	CTD-3051D23.3
ENSG00000089101	20	20354715	20358184	606.75	252.56	2.15	0.000113	CFAP61
ENSG00000177272	1	110673273	110673894	71.84	14.85	2.89	0.000128	KCNA3
ENSG00000283239	8	1844240	1844592	95.91	21.31	2.85	0.000128	RP11-439C15.6
ENSG00000130856	18	76966879	76967688	276.1	101.65	2.31	0.000139	ZNF236
ENSG00000130037	12	5044590	5045540	103.04	28.47	2.65	0.000149	KCNA5
ENSG00000080823	14	102240057	102241256	121.29	37.97	2.5	0.00016	MOK
ENSG00000181090	9	137721113	137721364	194.56	72.5	2.29	0.000164	EHMT1
ENSG00000249915	5	343033	343788	71.33	14.44	2.87	0.000172	PDCD6
ENSG00000155093	7	158058232	158059826	222.39	84.48	2.24	0.000189	PTPRN2
ENSG00000181031	17	315282	316745	361.85	144.9	2.17	0.000207	RPH3AL
ENSG00000152128	2	134606977	134607334	42.45	7.43	2.88	0.000211	TMEM163
ENSG00000283128	7	155615169	155616295	181.03	65.91	2.28	0.000216	RP5-912I13.2
ENSG00000283696	1	161422304	161424004	346.97	146.4	2.1	0.000217	RP11-122G18.12
ENSG00000162591	1	3583336	3583988	153.37	51.46	2.37	0.000224	MEGF6
ENSG00000149243	11	75428944	75430082	247.05	93.4	2.25	0.000231	KLHL35
ENSG00000234072	2	27358811	27359832	149.37	53.79	2.3	0.000235	AC074117.10
ENSG00000162366	1	47184352	47184702	61.05	14.86	2.68	0.000246	PDZK1IP1
ENSG00000112877	5	648170	651384	922.01	396.02	2.08	0.000249	CEP72
ENSG00000266265	7	130732550	130733756	291.15	106.87	2.29	0.00028	KLF14
ENSG00000259823	1	248752389	248754448	464.55	175.25	2.24	0.00029	LYPD8
ENSG00000187609	9	137354781	137356063	502.91	218.23	2.05	0.00029	EXD3
ENSG00000261559	15	34494907	34495616	93	28.2	2.5	0.000293	FSCN1P1
ENSG00000167693	17	841459	841791	95.74	28.33	2.52	0.000304	NXN
ENSG00000188064	22	45972322	45973109	125.34	40.03	2.43	0.000317	WNT7B
ENSG00000226435	3	198082080	198082955	111.21	35.63	2.43	0.000326	ANKRD18DP
ENSG00000119522	9	123887377	123887905	68.04	18.43	2.58	0.000328	DENND1A
ENSG00000184967	12	132149054	132150693	342.54	135.9	2.18	0.00033	NOC4L
ENSG00000196132	20	64234597	64236539	277.32	114.74	2.12	0.000351	MYT1
ENSG00000185291	X	1337602	1338603	143.04	50.6	2.83	0.000356	IL3RA
ENSG00000144034	2	73737634	73738284	103.16	26.95	2.61	0.000359	TPRKB
NO	4	1006665	1007404	82.08	22.56	2.57	0.000372	AK094314
ENSG00000197121	2	196866878	196867519	66.91	18.02	2.57	0.000388	PGAP1
ENSG00000246774	4	109312291	109313747	138.62	48.15	2.33	0.000397	AC004051.2
ENSG00000008226	3	38083956	38084710	495.32	195.17	2.18	0.000418	DLEC1
ENSG00000250519	11	94237425	94239663	636.42	275.48	2.05	0.000446	RP11-680H20.2
ENSG00000108018	10	106847293	106848461	105.56	34.81	2.37	0.000475	SORCS1
ENSG00000111110	12	62676316	62678256	289.38	126.98	2.03	0.000483	PPM1H
ENSG00000066629	14	99927801	99928252	478.67	190.37	2.16	0.000486	EML1
ENSG00000104714	8	618262	618575	45.78	9.36	2.66	0.000499	ERICH1
ENSG00000148362	9	136990480	136991631	143.72	50.89	2.3	0.000499	C9orf142
ENSG00000117523	1	171557042	171558652	151.69	54.74	2.28	0.000506	PRRC2C
ENSG00000204001	9	136755670	136756535	136.21	46.21	2.35	0.000512	LCN8
ENSG00000248472	15	101980877	101981281	330.4	124.47	2.22	0.000534	DDX11L9
ENSG00000148680	10	90807879	90809262	190.18	77.46	2.11	0.000544	HTR7
NO	12	132435980	132437174	145.87	55.02	2.22	0.000553	LOC105370092
ENSG00000251349	9	100528812	100530845	198.99	75.38	2.22	0.000561	MSANTD3-TMEFF1
ENSG00000162669	1	91371967	91372672	67.75	18.57	2.51	0.000573	HFM1
ENSG00000155093	7	158336522	158338363	378.67	171.97	1.98	0.000578
ENSG00000172493	4	86995316	86996197	128.25	44.43	2.32	0.00058	AFF1
ENSG00000115839	2	135117439	135117796	235.96	95.46	2.14	0.000602	RAB3GAP1
ENSG00000148120	9	94750206	94750568	42.24	8.39	2.66	0.000645	C9orf3
ENSG00000237276	1	16225980	16226920	85.41	21.04	2.58	0.000653	ANO7L1
ENSG00000127914	7	92026292	92028145	314.67	138.56	2.01	0.000662	AKAP9
ENSG00000130294	2	240812551	240813411	181.7	71.67	2.16	0.000668	KIF1A
ENSG00000177410	20	49285912	49287312	198.14	79.09	2.15	0.000676	ZFAS1
ENSG00000135549	6	122587078	122587509	51.35	12.24	2.57	0.000678	PKIB
ENSG00000088386	13	98752953	98754090	118.97	39.2	2.35	0.000729	SLC15A1
ENSG00000120725	5	139008810	139009226	58.81	15.14	2.48	0.000823	SIL1
ENSG00000165566	13	25169558	25170455	103.2	31.08	2.42	0.000827	AMER2
ENSG00000127666	19	4830662	4831282	87.65	22.69	2.52	0.000833	TICAM1
ENSG00000179954	19	55502621	55503792	166.4	68.37	2.1	0.000834	SSC5D
ENSG00000147799	8	144601308	144602395	139.55	51.46	2.19	0.00086	ARHGAP39
ENSG00000275438	16	846563	847302	414.17	187.08	1.98	0.000936	LA16c-360A4.1
ENSG00000158092	3	136904164	136904550	43.34	8.53	2.59	0.000999	NCK1
ENSG00000169291	1	154502610	154503613	133.31	41.39	2.37	0.001059	SHE
ENSG00000266827	9	134848585	134849470	124.07	43.75	2.22	0.001095	MIR3689E
ENSG00000136527	3	185938527	185938878	51.81	12.1	2.51	0.001125	TRA2B
ENSG00000103227	16	856893	859937	922.94	454.37	1.87	0.00115	LMF1
ENSG00000273007	4	122880023	122881384	197.13	78.12	2.13	0.001178	RP11-170N16.3
ENSG00000157570	11	44822848	44823746	138.96	54.75	2.12	0.001234	TSPAN18
ENSG00000237877	2	186153773	186155355	221.29	98.22	1.99	0.001292	LINC01473
ENSG00000165810	5	181045888	181046267	178.46	75.67	2.04	0.001298	BTNL9
ENSG00000155093	7	158166226	158166755	74.45	24.63	2.28	0.001311	PTPRN2
ENSG00000097021	1	6363399	6364586	117.58	41.12	2.25	0.001338	ACOT7
ENSG00000185900	8	43097599	43098460	82.08	25.31	2.35	0.001378	POMK
ENSG00000233723	2	58586218	58586848	56.79	16.23	2.38	0.001389	LINC01122
ENSG00000262558	17	356416	356841	86.22	24.5	2.34	0.001421	RP11-1260E13.3
ENSG00000002822	7	1937423	1939300	256.71	105.36	2.08	0.001444	MAD1L1
NO	6	109893532	109894719	130.14	50.91	2.1	0.001491	KJ891278
ENSG00000272657	21	34144652	34145129	69.27	22.15	2.28	0.001503	AP000320.7
ENSG00000164900	7	151172969	151175221	207.76	78.39	2.17	0.001508	GBX1
NO	4	40294527	40295711	537.85	237.42	1.99	0.001643	M87895
ENSG00000235244	X	115728158	115728988	145.45	42.9	2.35	0.001667	DANT2
ENSG00000181826	4	37668289	37669632	220.15	98.35	1.98	0.001672	RELL1
ENSG00000048740	10	11161951	11162364	65.85	19.25	2.35	0.001744	CELF2
ENSG00000101440	20	34222362	34223760	182.17	81.17	1.97	0.001813	ASIP
ENSG00000089101	20	20337272	20337623	79.13	25.18	2.27	0.001878	CFAP61
ENSG00000075151	1	21052485	21054428	260.88	118.3	1.95	0.00202	EIF4G3
ENSG00000198788	11	1096955	1098123	219.77	101.13	1.92	0.002033	MUC2
ENSG00000175354	18	12872961	12874889	289.55	132.05	1.94	0.00207	PTPN2
ENSG00000151062	12	1817470	1818198	105.9	41.13	2.11	0.002112	CACNA2D4
ENSG00000225057	2	238238649	238239210	64.67	19.13	2.28	0.002123	HES6
ENSG00000158201	18	21705925	21706989	125.42	48.7	2.1	0.002137	ABHD3
ENSG00000113621	5	134881561	134882919	177.7	70.28	2.1	0.002186	TXNDC15
ENSG00000232258	16	8561547	8563779	341.9	146.61	2.01	0.002258	TMEM114
ENSG00000145113	3	195776705	195777245	71.42	22.56	2.25	0.00246	MUC4
ENSG00000185420	1	246362313	246363459	167.71	74.71	1.94	0.002572	SMYD3
ENSG00000033170	14	65691826	65693979	345.74	170.3	1.85	0.002635	FUT8
ENSG00000147202	X	96718116	96718715	63.49	19.67	2.28	0.002641	DIAPH2
ENSG00000175662	17	17912108	17913463	166.86	75.94	1.93	0.002645	TOM1L2
ENSG00000285535	17	77647306	77647827	133.94	54.74	2.05	0.002676	AC021683
ENSG00000250519	11	94235803	94236759	249.62	113.65	1.92	0.002699	RP11-680H20.2
ENSG00000155093	7	158523018	158524093	157.63	71.13	1.93	0.002816	PTPRN2
ENSG00000185024	14	105229655	105232057	532.17	272.28	1.79	0.002869	BRF1
ENSG00000266302	17	16690098	16690877	95.41	35.9	2.1	0.002909	RP11-219A15.1
ENSG00000112851	5	65938377	65940936	382.25	191.62	1.82	0.002933	ERBIN
ENSG00000143641	1	230167072	230167523	63.58	20.08	2.23	0.002973	GALNT2
ENSG00000205922	19	1774460	1775823	237.52	92.55	2.09	0.002978	ONECUT3
ENSG00000267366	18	13498272	13499573	139.84	61.08	1.98	0.003022	RP11-53B2.5
ENSG00000131143	16	85808573	85809124	68.84	24.35	2.16	0.003046	COX4I1
ENSG00000047621	12	4510119	4511088	91.23	34.4	2.1	0.003109	C12orf4
ENSG00000155093	7	158314681	158316419	397.72	182.24	1.92	0.003127	PTPRN2
NO	12	6290769	6291494	120.95	52.14	1.98	0.003204	LOC105369625
ENSG00000272822	12	48915489	48916706	164.8	74.29	1.94	0.003345	RP11-302B13.5
ENSG00000205277	7	100996194	100997125	146.75	61.92	1.98	0.003354	MUC12
ENSG00000114030	3	122448167	122448680	54.38	15.54	2.29	0.003365	KPNA1
ENSG00000183570	21	45923797	45925202	417.83	218.62	1.76	0.003387	PCBP3
ENSG00000150394	16	61783632	61785089	136.72	59.85	1.95	0.003509	CDH8
ENSG00000146247	6	78974070	78975006	83.01	30.68	2.1	0.003594	PHIP
ENSG00000187624	17	428702	429349	98.69	40.04	2.01	0.003713	C17orf97
ENSG00000177425	12	79626660	79627648	110.54	47.19	1.98	0.003717	PAWR
ENSG00000255992	12	131926310	131927643	148.99	67.13	1.93	0.003719	RP11-417L19.4
ENSG00000250062	4	86171724	86172291	66.36	23.94	2.12	0.003771	RP11-778J15.1
ENSG00000225507	7	47958486	47959948	193.38	90.8	1.88	0.003813	AC069282.6
ENSG00000120915	8	27492368	27493097	106.28	42.11	2.02	0.003825	EPHX2
ENSG00000258498	14	101561526	101562694	202.03	92.17	1.91	0.003838	DIO3OS
ENSG00000060982	12	24925422	24926952	214.84	104.02	1.84	0.003877	BCAT1
ENSG00000125534	20	63523165	63524158	134.57	59.57	1.94	0.003941	PPDPF
ENSG00000126217	13	112988424	112990262	268.93	132.06	1.83	0.003984	MCF2L
ENSG00000130338	6	158298490	158299046	60.29	20.64	2.14	0.004015	TULP4
ENSG00000213047	1	197712899	197713509	76.64	25.73	2.14	0.004085	DENND1B
ENSG00000171044	8	10932766	10933210	77.44	24.08	2.18	0.004105	XKR6
ENSG00000128655	2	177857401	177857775	33.98	8.25	2.29	0.004128	PDE11A
ENSG00000155093	7	158521433	158522818	394.48	197.39	1.81	0.004168	PTPRN2
ENSG00000274862	17	43276597	43276967	86.89	24.89	2.25	0.004177	U2
NO	12	48640844	48642904	266.99	134	1.8	0.004216	BC021063
ENSG00000287001	19	50140337	50141405	141.15	63	1.94	0.00426	AC010624.5
ENSG00000263015	17	509084	510760	282.67	137.01	1.85	0.004292	RP5-1029F21.3
ENSG00000137942	1	93508770	93512158	399.45	212.42	1.74	0.004399	FNBP1L
ENSG00000282863	10	78327623	78328186	58.94	19.94	2.16	0.004408	RP11-90J7.3
ENSG00000273113	2	241579620	241580297	77.23	26.27	2.16	0.00441	RP11-367H1.1
ENSG00000095002	2	47431733	47434478	347.34	181.32	1.76	0.004469	MSH2
ENSG00000149646	20	36001234	36002481	181.58	82.82	1.9	0.004517	CNBD2
ENSG00000148219	9	116840833	116841275	60.5	20.09	2.15	0.004561	ASTN2
ENSG00000139197	12	7199715	7200836	148.99	69.61	1.88	0.004593	PEX5
NO	X	1252645	1254937	308.98	159.03	1.78	0.004661	LOC107985697
ENSG00000130287	19	19223919	19224660	83.43	32.88	2.04	0.004679	NCAN
ENSG00000267309	19	36490559	36491782	144.1	64.52	1.92	0.004713	CTD-2630F21.1
ENSG00000157426	4	56364716	56365411	64.38	21.05	2.15	0.00473	AASDH
ENSG00000145687	5	81591362	81593256	278.63	143.9	1.77	0.004823	SSBP2
ENSG00000138018	2	26370303	26372089	298.27	152.97	1.78	0.004825	SELENOI
ENSG00000112182	6	90222638	90222973	46.54	13.89	2.19	0.004876	BACH2
ENSG00000167633	19	54816556	54817049	68.21	23.67	2.1	0.004885	KIR3DL1
ENSG00000242759	3	107144036	107145569	192.5	93.82	1.83	0.00503	LINC00882
ENSG00000111269	12	12618163	12619204	141.23	63.85	1.89	0.005036	CREBL2
ENSG00000215354	8	8021375	8022305	101.01	36.06	2.07	0.005088	FAM90A24P
ENSG00000197822	5	69514500	69516581	275.59	140.45	1.79	0.005108	OCLN
ENSG00000151353	2	665030	667011	333.35	173.88	1.76	0.005113	TMEM18
ENSG00000104517	8	102322047	102322941	101.56	42.5	1.99	0.005116	UBR5
ENSG00000262898	17	83204055	83206357	326.18	171.16	1.75	0.005116	AC139099.2
ENSG00000171530	5	77760251	77761295	136.22	59.7	1.94	0.005187	TBCA
ENSG00000151715	11	129847790	129848669	128.92	59.16	1.89	0.005202	TMEM45B
ENSG00000155093	7	158330059	158330307	72.18	26.01	2.07	0.005241
ENSG00000184939	16	68529231	68529583	48.57	13.2	2.23	0.005253	ZFP90
ENSG00000181827	15	56139619	56140689	107	44.56	1.99	0.005321	RFX7
ENSG00000049246	1	7784436	7785179	115.39	42.9	2.08	0.005406	PER3
ENSG00000196365	19	5701188	5702771	196.92	92.57	1.87	0.005408	LONP1
ENSG00000174469	7	147802146	147802774	100.3	39.2	2.04	0.005421	CNTNAP2
ENSG00000239367	19	1568618	1569415	100.84	37.54	2.08	0.005475	RN7SL477P
ENSG00000130559	9	135845481	135845989	48.86	14.03	2.21	0.005503	CAMSAP1
ENSG00000152527	2	43639407	43639665	40.35	11.69	2.18	0.005524	PLEKHH2
ENSG00000235726	2	234893251	234894147	81.24	29.86	2.05	0.00559	AC010148.1
ENSG00000179409	17	748689	749714	196.21	92.31	1.86	0.005592	GEMIN4
ENSG00000254686	11	35663292	35663802	75.38	27.65	2.07	0.005641	RP1-276E15.1
ENSG00000273184	7	128462659	128463869	174.37	79.64	1.9	0.005681	RP11-212P7.3
ENSG00000186732	22	43498892	43499130	32.21	8.25	2.22	0.005716	MPPED1
ENSG00000155093	7	158340218	158341900	225.42	111.31	1.8	0.005731
ENSG00000187240	11	103136445	103137092	72.22	27.1	2.05	0.005781	DYNC2H1
ENSG00000149308	11	108206167	108207933	199.79	86.16	1.92	0.005951	NPAT
ENSG00000137845	15	58614871	58615191	44.14	13.48	2.15	0.00601	ADAM10
ENSG00000235244	X	115923412	115923962	63.28	22.56	2.07	0.006065	DANT2
ENSG00000155093	7	158330982	158331847	173.78	83.79	1.83	0.006067
ENSG00000258736	14	104653011	104654325	161.34	72.49	1.9	0.006068	RP11-982M15.7
ENSG00000196576	22	50275824	50276822	186.51	89.44	1.83	0.006095	PLXNB2
ENSG00000053254	14	89505225	89506617	159.61	76.35	1.85	0.006114	FOXN3
ENSG00000278674	18	47021937	47024572	452.57	211.8	1.87	0.006164	TCEB3CL
ENSG00000267500	19	11653472	11654607	94.65	40.45	1.95	0.006182	ZNF887P
ENSG00000112562	6	168613511	168615768	473.4	259.48	1.69	0.006194	SMOC2
ENSG00000254160	8	1247048	1247710	124.07	54.63	1.9	0.006206	CTD-2281E23.3
ENSG00000056586	9	122851390	122853601	271	138.41	1.77	0.006259	RC3H2
ENSG00000230426	1	187601941	187603481	148.78	69.34	1.87	0.006265	ERVMER61-1
NO	19	47009463	47010193	94.14	39.2	1.98	0.006267	AK096737
ENSG00000070182	14	64772986	64774048	110.12	49.39	1.91	0.006268	SPTB
ENSG00000160323	9	133427303	133428326	111.09	43.32	2.03	0.006324	ADAMTS13
ENSG00000138640	4	89107854	89108810	107.8	44.15	2	0.006339	FAM13A
ENSG00000259205	15	100553820	100558392	540.47	298.96	1.68	0.006349	PRKXP1
ENSG00000072803	5	171924055	171924583	74.62	29.57	2.02	0.006367	FBXW11
ENSG00000130876	19	33227119	33228263	160.88	63.12	2.02	0.006394	SLC7A10
ENSG00000149090	11	35481498	35484440	348.73	142.74	1.99	0.006396	PAMR1
ENSG00000283361	13	114199524	114200521	127.61	49.09	2.04	0.006424	RP11-569D9.5
ENSG00000124177	20	41554916	41556328	239.59	123.13	1.77	0.006456	CHD6
ENSG00000116678	1	65452902	65453634	58.77	19.54	2.1	0.006458	LEPR
ENSG00000128833	15	52284981	52286578	194.18	98.09	1.78	0.006497	MYO5C
ENSG00000151503	11	134162119	134169518	2249.21	1314.87	1.62	0.006545	NCAPD3
ENSG00000215193	22	18105858	18106514	87.73	37.28	1.94	0.006623	PEX26
ENSG00000005249	7	107042623	107042944	22.51	3.99	2.21	0.006631	PRKAR2B
ENSG00000138670	4	81871022	81871879	124.62	57.92	1.87	0.006685	RASGEF1B
ENSG00000180370	3	196761515	196763098	204.26	100.42	1.82	0.00669	PAK2
ENSG00000102053	X	65383565	65384060	116.27	39.64	2.08	0.00677	ZC3H12B
ENSG00000184497	13	113808340	113809861	180.61	89.42	1.81	0.006792	TMEM255B
ENSG00000083817	19	57570639	57575572	441.78	115.23	3.29	0.006817	ZNF416
ENSG00000224255	1	52181062	52182332	168.63	82.26	1.83	0.006821	PDCL3P6
ENSG00000147724	8	138206134	138206942	223.44	107.01	1.84	0.006848	FAM135B
ENSG00000232347	1	247219848	247220815	131.49	62.32	1.85	0.006881	RP11-488L18.8
ENSG00000082701	3	119855379	119855995	82.25	31.22	2.05	0.006903	GSK3B
ENSG00000251676	4	131749604	131752519	833.65	470.14	1.66	0.006933	SNHG27
ENSG00000109911	11	31543232	31544788	178.5	78.25	1.93	0.006984	ELP4
ENSG00000259579	15	100773980	100775199	157.97	76.22	1.82	0.007045	RP11-66B24.5
ENSG00000130414	2	239985011	239986186	111.34	42.36	2.04	0.00707	NDUFA10
ENSG00000139263	12	58903038	58903635	66.69	22.97	2.1	0.007153	LRIG3
NO	11	130044070	130045034	142.66	68.52	1.82	0.007177	BX648817
ENSG00000164283	5	55017618	55018211	64.38	24.9	2.02	0.007213	ESM1
ENSG00000154001	14	63522020	63523482	189.17	95.34	1.78	0.00724	PPP2R5E
ENSG00000180773	11	93175750	93179510	462.73	257.68	1.67	0.00725	SLC36A4
ENSG00000090932	19	39506409	39507044	93.76	35.89	2.03	0.007268	DLL3
ENSG00000139132	12	32562932	32564368	175.55	87.08	1.8	0.00728	FGD4
ENSG00000109339	4	86072908	86074097	102.82	42.92	1.96	0.007313	MAPK10
ENSG00000049759	18	58129737	58130135	50.17	15.82	2.11	0.007374	NEDD4L
ENSG00000155093	7	158341958	158342614	127.53	57.09	1.89	0.007454
ENSG00000132581	17	28658065	28660910	480.57	250.34	1.75	0.007503	SDF2
ENSG00000004534	3	50084099	50085883	219.18	112.54	1.76	0.007519	RBM6
ENSG00000130559	9	135846090	135846586	46.58	14.86	2.11	0.007556	CAMSAP1
ENSG00000226659	10	80533302	80535806	341.78	186.01	1.7	0.007757	RP11-137H2.4
ENSG00000171466	19	9651187	9654428	245.57	128.15	1.9	0.007764	ZNF562
ENSG00000250195	4	138853453	138854892	210.54	107.85	1.77	0.007817	RP11-371F15.3
ENSG00000100227	22	42607167	42608293	138.24	59.42	1.93	0.007832	POLDIP3
ENSG00000130377	19	6161436	6161677	27.99	7.01	2.17	0.007849	ACSBG2
ENSG00000157216	1	54232504	54234045	198.57	100.83	1.77	0.007864	SSBP3
ENSG00000172965	2	111224142	111225402	138.11	59.42	1.93	0.007941	MIR4435-2HG
ENSG00000134769	18	34714428	34715015	67.79	23.12	2.07	0.007992	DTNA
ENSG00000177058	5	55695604	55697681	335.24	183.25	1.69	0.008005	SLC38A9
ENSG00000166439	11	74759985	74760936	88.66	37.01	1.94	0.008019	RNF169
ENSG00000187772	6	104990943	104992429	218.59	107.98	1.81	0.008061	LIN28B
ENSG00000254860	11	8977356	8979197	264.84	139.63	1.73	0.008212	TMEM9B-AS1
ENSG00000122779	7	138563793	138566589	308.98	167.98	1.7	0.008322	TRIM24
NO	14	103896489	103896916	136.97	51.21	1.99	0.008353	AK024310
ENSG00000189143	7	73834516	73836880	316.65	168.1	1.73	0.00836	CLDN4
ENSG00000181965	5	135537387	135538563	122.68	56.12	1.88	0.008446	NEUROG1
ENSG00000261419	16	28666396	28667134	79.17	32.06	1.95	0.008454	RP11-57A19.4
ENSG00000115306	2	54484973	54486370	175.13	87.91	1.77	0.008468	SPTBN1
ENSG00000166689	11	16906525	16907878	174.12	84.04	1.83	0.00847	PLEKHA7
ENSG00000267383	19	20229579	20230708	89.67	36.59	1.96	0.008723	CTC-260E6.6
ENSG00000073614	12	364274	366135	242.29	124.9	1.76	0.008759	KDM5A
ENSG00000122694	9	36145567	36145817	30.82	8.12	2.13	0.008808	GLIPR2
ENSG00000272168	6	21796442	21798424	258.43	131.78	1.77	0.008946	CASC15
ENSG00000171649	19	57582770	57583807	160.41	74.68	1.86	0.008959	ZIK1
ENSG00000196419	22	41630704	41632843	258.09	135.91	1.73	0.00896	XRCC6
ENSG00000144749	3	66423347	66424316	91.82	38.23	1.96	0.008991	LRIG1
ENSG00000152128	2	134608425	134609281	111.3	50.21	1.88	0.009049	TMEM163
ENSG00000168243	1	235588375	235589310	116.95	55.3	1.84	0.009128	GNG4
ENSG00000140009	14	64184152	64184938	92.79	38.1	1.96	0.009149	ESR2
ENSG00000237575	17	28222989	28224922	249.2	133.44	1.71	0.009233	PYY2
ENSG00000197595	13	112678297	112679308	137.02	62.6	1.85	0.009238	ATP11AUN
ENSG00000226465	20	25729375	25729885	40.85	11.15	2.12	0.009366	RP13-401N8.1
ENSG00000081026	1	113501381	113502881	154.85	77.18	1.78	0.009411	MAGI3
ENSG00000262468	16	4243420	4244193	94.35	40.16	1.93	0.009499	LINC01569
ENSG00000141252	17	571311	572587	149.79	74.56	1.78	0.009502	VPS53
ENSG00000154380	1	225614886	225616072	137.94	65.75	1.83	0.009542	ENAH
ENSG00000109686	4	151254857	151255815	145.15	70.57	1.81	0.009555	SH3D19
ENSG00000236664	2	177977036	177978223	127.19	51.88	1.94	0.009605	AC011998.1
ENSG00000120733	5	138409713	138410094	50.04	17.2	2.03	0.009808	KDM3B
ENSG00000285558	3	141759498	141760578	147.09	58.22	1.95	0.009829	AC112504
ENSG00000244115	9	111639786	111642346	427.28	238.67	1.67	0.009903	DNAJC25-GNG10
ENSG00000145362	4	112957423	112958611	183.35	94.78	1.75	0.009969	ANK2
ENSG00000256073	21	32393026	32393972	141.4	54.18	1.99	0.010036	URB1-AS1
ENSG00000071242	6	166449865	166450640	115.09	46.49	1.95	0.010103	RPS6KA2
ENSG00000176771	2	133548699	133549702	225.34	92.49	1.92	0.010322	NCKAP5
ENSG00000197885	3	23898430	23899034	72.72	29.85	1.95	0.010418	NKIRAS1
ENSG00000229695	2	43677469	43678769	170.15	88.05	1.74	0.01064	AC011242.5
ENSG00000104299	8	28880262	28882076	261.47	139.9	1.71	0.010737	INTS9
ENSG00000228010	7	6665942	6666489	62.23	21.04	2.04	0.010809	AC073343.13
ENSG00000179988	10	122954539	122955088	82.84	35.49	1.9	0.010874	PSTK
ENSG00000222740	10	126145875	126146251	63.41	25.59	1.95	0.010917	RNA5SP328
ENSG00000168172	8	42940032	42940707	83.85	37.28	1.88	0.01104	HOOK3
ENSG00000123213	5	65801933	65802839	87.9	39.2	1.88	0.01112	NLN
ENSG00000018699	2	32754558	32755732	157.72	80.2	1.76	0.011163	TTC27
ENSG00000088538	3	51309255	51309522	37.77	11.42	2.06	0.011195	DOCK3
ENSG00000236423	1	3898023	3898693	88.62	32.87	2	0.011242	LINC01134
ENSG00000123124	8	86389447	86390848	234.53	126.29	1.7	0.011253	WWP1
ENSG00000107745	10	72542737	72543114	44.56	13.35	2.05	0.011286	MICU1
ENSG00000204217	2	202440063	202440825	92.16	39.62	1.89	0.011315	BMPR2
ENSG00000171649	19	57576007	57577211	131.83	63.55	1.81	0.011373	ZIK1
ENSG00000236886	2	216771464	216771769	49.37	17.19	2.02	0.011511	AC007563.5
ENSG00000153936	1	86964039	86964663	72.68	30.4	1.91	0.011542	HS2ST1
ENSG00000059758	12	96317710	96319257	161.59	80.07	1.78	0.011626	CDK17
ENSG00000142611	1	3107696	3108197	73.44	27.5	1.99	0.011669	PRDM16
ENSG00000144036	2	72666682	72667703	80.69	34.11	1.92	0.011745	EXOC6B
ENSG00000112893	5	109832291	109833638	178.04	92.03	1.74	0.011838	MAN2A1
ENSG00000224616	1	100264259	100264865	85.41	36.17	1.91	0.011844	RTCA-AS1
NO	12	132193239	132193955	91.57	39.22	1.87	0.011939	LOC107984456
ENSG00000185345	6	162338174	162339903	216.1	109.62	1.76	0.011993	PRKN
ENSG00000109339	4	86071871	86072218	45.7	16.1	2.01	0.01203	MAPK10
ENSG00000078900	1	3694213	3694995	130.31	64.67	1.77	0.012184	TP73
ENSG00000198369	2	65338071	65339299	176.39	92.87	1.71	0.01219	SPRED2
ENSG00000183186	19	410608	411401	143.34	70.01	1.8	0.012207	C2CD4C
ENSG00000169087	3	122746355	122748096	228.04	122.84	1.7	0.01228	HSPBAP1
ENSG00000253363	8	36488932	36489494	138.41	53.41	1.94	0.01232	AC090809
ENSG00000011454	9	123057001	123057489	67.66	28.34	1.91	0.012387	RABGAP1
ENSG00000136231	7	23325958	23326690	87.39	37.13	1.91	0.012644	IGF2BP3
ENSG00000273108	10	103606345	103607836	208.77	112.12	1.69	0.012726	RP11-416N2.4
ENSG00000198382	11	76091860	76092780	86.63	37.01	1.9	0.012733	UVRAG
ENSG00000231772	X	42473791	42475395	196.33	105.24	1.7	0.012755	RP1-154K9.2
ENSG00000155974	12	66582795	66583474	54.05	19.54	1.99	0.012785	GRIP1
ENSG00000164741	8	13181619	13182217	50.8	15.81	2.05	0.012833	DLC1
ENSG00000169967	2	127352675	127353968	153.16	79.52	1.73	0.01285	MAP3K2
ENSG00000071242	6	166783849	166784192	158.39	80.08	1.74	0.012852	RPS6KA2
ENSG00000176927	17	30025360	30026023	68.3	28.75	1.91	0.01289	EFCAB5
ENSG00000115109	2	120045679	120047224	187.44	96.44	1.74	0.012944	EPB41L5
ENSG00000136874	9	99952064	99952562	42.28	13.34	2.04	0.012956	STX17
ENSG00000044115	5	138776164	138778236	257.76	142.11	1.67	0.012977	CTNNA1
ENSG00000132196	1	162807306	162808548	81.58	32.05	1.95	0.013118	HSD17B7
ENSG00000206181	18	47027677	47030619	467.54	245.51	1.72	0.013341	TCEB3B
ENSG00000115109	2	120155975	120156779	82.38	35.76	1.89	0.013413	EPB41L5
ENSG00000271758	11	7768852	7769190	38.87	12.65	2.03	0.013418	RP11-35J10.5
ENSG00000138246	3	132470400	132472330	317.24	174.84	1.67	0.013476	DNAJC13
ENSG00000166923	15	32726029	32726858	53.54	19.12	1.99	0.013558	GREM1
ENSG00000075151	1	21035863	21036262	41.61	14.04	1.99	0.013671	EIF4G3
ENSG00000039319	5	80470265	80471218	116.48	57.65	1.76	0.013754	ZFYVE16
ENSG00000024048	6	42686530	42687466	107.5	51.03	1.82	0.013839	UBR2
ENSG00000102313	X	54761607	54761819	31.7	7.85	2.05	0.01392	ITIH6
ENSG00000233009	13	100761769	100762350	77.87	34.12	1.86	0.013942	NALCN-AS1
ENSG00000197748	10	104151783	104152586	77.19	33.84	1.88	0.013991	CFAP43
ENSG00000173611	9	125014795	125015674	84.53	38.38	1.85	0.014022	SCAI
ENSG00000201014	7	71914141	71914693	49.54	16.78	2.01	0.014052	RNA5SP232
ENSG00000231918	2	51805222	51805531	64.93	23.8	1.96	0.014064	AC007682.1
ENSG00000233379	13	77937617	77938620	109.61	53.93	1.77	0.014149	RP11-318G21.4
ENSG00000155093	7	158333427	158333995	85.79	38.8	1.83	0.014181
ENSG00000267886	19	23088025	23089908	185.71	92.7	1.77	0.014232	CTD-2291D10.4
NO	11	87621121	87621647	60.54	24.76	1.91	0.014283	LOC107984361
ENSG00000271353	10	119559399	119560395	111.72	53.09	1.81	0.014311	RP11-179H18.8
ENSG00000239335	12	66133689	66135940	291.61	165.64	1.63	0.014399	LLPH-AS1
ENSG00000138092	2	24800379	24801319	104.55	47.06	1.83	0.01446	CENPO
ENSG00000197429	1	45724355	45725601	151.69	78	1.74	0.014521	IPP
ENSG00000187609	9	137322291	137323220	105.1	44.42	1.9	0.014543	EXD3
ENSG00000235351	2	241722487	241723614	144.23	74.01	1.73	0.014617	AC114730.11
ENSG00000273299	7	90433456	90434214	93.97	43.34	1.81	0.014648	CTB-13L3.1
ENSG00000004864	7	96275329	96275686	42.92	14.3	2.01	0.014823	SLC25A13
ENSG00000115159	2	156451011	156452727	234.66	127.66	1.68	0.014849	GPD2
ENSG00000109686	4	151268882	151269328	53.46	20.77	1.94	0.014854	SH3D19
ENSG00000107789	10	87525212	87527290	227.7	125.33	1.67	0.014876	MINPP1
ENSG00000187848	12	132615722	132618246	330.99	177.85	1.69	0.014958	P2RX2
ENSG00000147044	X	41611577	41613265	245.58	133.45	1.67	0.014967	CASK
ENSG00000181031	17	272901	273526	132.42	66.73	1.74	0.015004	RPH3AL
ENSG00000196876	12	51644506	51645498	143.04	73.74	1.73	0.015024	SCN8A
ENSG00000173517	15	77265106	77266192	96.42	42.09	1.87	0.015067	PEAK1
ENSG00000028116	2	58092818	58093516	63.19	25.17	1.92	0.015162	VRK2
ENSG00000245768	16	58982587	58983596	84.53	37.69	1.86	0.015223	AC106793
ENSG00000225554	1	241434688	241435269	74.62	31.51	1.86	0.015253	RP11-527D7.1
ENSG00000280141	3	150819625	150821823	314.25	180.37	1.62	0.015258	AC016142.1
ENSG00000274432	17	43246275	43246957	351.73	47.71	1.99	0.015274	U2
ENSG00000122970	12	110172140	110173708	230.44	124.35	1.69	0.015362	IFT81
ENSG00000174469	7	148331406	148331824	273.9	148.83	1.68	0.015395	CNTNAP2
ENSG00000283194	17	46534572	46535203	100.97	47.87	1.8	0.015483	AC138645.2
ENSG00000128408	22	45412820	45413520	102.99	42.9	1.9	0.015507	SMC1B
ENSG00000273415	11	128112814	128113250	43.17	15.41	1.96	0.015794	LINC02725
ENSG00000112305	6	70766332	70766704	43.97	15.96	1.94	0.015833	SMAP1
ENSG00000263941	2	233202928	233203368	49.37	19.12	1.92	0.015834	RN7SL32P
ENSG00000264151	18	27512086	27512971	70.53	29.86	1.88	0.015963	RP11-739N10.1
ENSG00000073910	13	31999526	32000614	129.93	64.37	1.77	0.016065	FRY
ENSG00000277203	X	154887156	154889494	254.51	142.54	1.64	0.016102	F8A1
ENSG00000126870	7	158915407	158915945	114.63	54.61	1.8	0.01626	WDR60
ENSG00000235092	2	8674655	8675509	126.81	55.69	1.86	0.016334	ID2-AS1
ENSG00000182446	17	81617501	81618746	139.97	72.91	1.72	0.016368	NPLOC4
ENSG00000279007	9	92227268	92228178	114.84	57.78	1.75	0.016503	AL136097.1
ENSG00000182902	22	17560568	17561750	140.05	73.05	1.71	0.016571	SLC25A18
ENSG00000196233	10	96940640	96942493	289.88	163.57	1.64	0.016646	LCOR
ENSG00000173093	12	110866663	110868820	337.82	195.07	1.61	0.016658	CCDC63
ENSG00000241224	3	109123227	109124720	185.16	100.7	1.67	0.016663	FLJ22763
ENSG00000142784	1	27288616	27290258	221.21	116.78	1.7	0.01671	WDTC1
ENSG00000275438	16	849879	851730	231.83	127.39	1.66	0.016756	LA16c-360A4.1
NO	11	1095732	1096537	103.84	50.5	1.76	0.016893	M22406
ENSG00000127328	12	69770901	69771223	23.69	5.91	2.01	0.016953	RAB3IP
ENSG00000123106	12	28272904	28273881	90.47	41.68	1.82	0.017005	CCDC91
ENSG00000136813	9	111400349	111401272	111.64	56.13	1.74	0.017066	KIAA0368
ENSG00000197430	10	96347058	96347424	49.45	18.44	1.92	0.017078	OPALIN
ENSG00000152348	5	81982914	81984502	230.4	121.73	1.7	0.017184	ATG10
ENSG00000132970	13	26597221	26597915	70.07	30.95	1.86	0.017299	WASF3
ENSG00000136231	7	23323399	23324483	98.65	45.41	1.81	0.017323	IGF2BP3
ENSG00000186866	21	45268063	45269398	171.33	90.92	1.7	0.017443	POFUT2
ENSG00000225914	6	32384598	32386010	176.94	95.75	1.68	0.01745	TSBP1-AS1
ENSG00000203326	19	53359944	53360660	91.91	43.6	1.8	0.017748	ZNF525
ENSG00000185658	21	39289764	39290433	72.34	32.74	1.83	0.017818	BRWD1
ENSG00000181090	9	137818613	137819694	113.83	57.37	1.73	0.017841	EHMT1
ENSG00000260262	4	837386	838088	75.76	34.94	1.82	0.01786	RP11-440L14.3
ENSG00000177706	7	256852	258565	177.87	91.92	1.7	0.017918	FAM20C
ENSG00000106266	7	2302092	2303856	213.66	116.92	1.67	0.017949	SNX8
ENSG00000138658	4	112580491	112581170	71.21	30.54	1.86	0.01796	ZGRF1
ENSG00000273000	22	23661635	23664421	350.63	204.16	1.6	0.017961	KB-1572G7.2
ENSG00000127328	12	69759021	69760954	196.16	107.86	1.66	0.017993	RAB3IP
ENSG00000169504	1	24798347	24800551	295.36	168.24	1.63	0.018033	CLIC4
ENSG00000254235	8	9364815	9365426	84.23	38.92	1.82	0.018122	RP11-115J16.1
ENSG00000200917	4	105404840	105405091	35.79	12.52	1.95	0.018148	RNU6-553P
ENSG00000115841	2	37932519	37933944	157.5	84.47	1.69	0.018178	RMDN2
ENSG00000157978	1	25508836	25509078	89.21	32.76	1.91	0.018184	LDLRAP1
ENSG00000111110	12	62759152	62760126	111.21	55.86	1.73	0.01824	PPM1H
ENSG00000264265	18	512097	512774	68	37.42	1.57	0.018313	RP11-14P20.1
ENSG00000240057	3	113045934	113047946	259.91	147.61	1.63	0.018358	RP11-572M11.4
ENSG00000066248	2	232905006	232905928	129.55	65.47	1.74	0.018648	NGEF
ENSG00000259462	15	82646841	82647285	61.21	20.07	1.97	0.018698	CPEB1-AS1	ENSG00000214575
ENSG00000107771	10	84490846	84492167	163.79	86.14	1.69	0.018766	CCSER2
ENSG00000198626	1	237127110	237128804	199.87	110.34	1.65	0.018928	RYR2
ENSG00000139668	13	51690600	51691358	69.81	30.26	1.85	0.019036	WDFY2
ENSG00000198961	5	109340732	109343165	424.7	252.17	1.58	0.019047	PJA2
ENSG00000141446	18	21592210	21593878	250.51	139.63	1.64	0.019239	ESCO1
ENSG00000092978	1	217524156	217524542	58.81	24.35	1.87	0.0194	GPATCH2
ENSG00000180488	1	77869527	77871130	175.21	96.85	1.65	0.019852	MIGA1
ENSG00000230526	10	71875574	71876737	129.85	68.11	1.69	0.019948	RP11-472G21.2
ENSG00000258130	16	30210744	30211594	170.53	93.28	1.65	0.020012	RP11-347C12.3
ENSG00000165113	9	83803193	83805021	218.76	123.26	1.63	0.020012	GKAP1
ENSG00000201421	1	185252050	185252742	85.29	38.8	1.81	0.020045	Y_RNA
ENSG00000171365	X	50061753	50063009	112.82	57.37	1.72	0.020195	CLCN5
ENSG00000128655	2	177845017	177846152	124.07	65.07	1.7	0.020222	PDE11A
ENSG00000248578	8	56104101	56105820	188.15	104.84	1.64	0.020298	NPM1P21
ENSG00000227755	22	23446644	23447240	50	20.5	1.87	0.02038	AP000344.4
ENSG00000138834	16	1738259	1739038	94.69	46.64	1.75	0.02043	MAPK8IP3
ENSG00000143951	2	63721769	63722919	151.52	80.89	1.68	0.020555	WDPCP
ENSG00000085365	5	78390780	78392248	201.69	113.77	1.63	0.02058	SCAMP1
ENSG00000031003	5	137968087	137970020	226.98	129.6	1.61	0.02059	FAM13B
ENSG00000081803	7	122816613	122818166	144.48	74.85	1.69	0.020625	CADPS2
ENSG00000163637	3	64237226	64237707	64.46	29.02	1.82	0.020673	PRICKLE2
ENSG00000213096	19	24111019	24112714	148.57	75.94	1.72	0.020724	ZNF254
ENSG00000213020	19	52719944	52722135	319.31	187.09	1.59	0.020763	ZNF611
ENSG00000131591	1	1112849	1113982	94.18	44.7	1.79	0.020796	C1orf159
ENSG00000189339	1	1690954	1691381	61.21	25.17	1.88	0.020805	SLC35E2B
ENSG00000117899	15	80964753	80965175	45.99	17.89	1.89	0.020854	MESDC2
ENSG00000203910	1	92233070	92233660	49.16	19.12	1.89	0.020963	C1orf146
ENSG00000139132	12	32429364	32429686	38.28	14.17	1.91	0.021211	FGD4
NO	12	28764434	28764887	60.24	23.95	1.86	0.021231	LOC105369711
ENSG00000105643	19	18005223	18006968	164.46	85.28	1.72	0.021238	ARRDC2
ENSG00000270011	19	9324789	9326587	145.91	50.94	2.25	0.021344	ZNF559-ZNF177
ENSG00000261341	19	50776704	50777494	77.28	36.59	1.78	0.021351	CTD-2568A17.1
ENSG00000172172	8	120403229	120403528	38.41	13.34	1.93	0.02158	MRPL13
ENSG00000148672	10	87079611	87081663	329.98	191.07	1.6	0.021597	GLUD1
ENSG00000145416	4	163979120	163979539	51.22	20.23	1.86	0.021781	MARCH1
ENSG00000168172	8	42937898	42938450	61.34	26.68	1.84	0.021825	HOOK3
ENSG00000163485	1	203095366	203095642	34.19	11.97	1.92	0.021889	ADORA1
NO	1	225795356	225796851	172.05	94.79	1.64	0.02189	KJ891115
ENSG00000127928	7	93790681	93791401	71.25	30.82	1.82	0.022057	GNGT1
ENSG00000002822	7	2059866	2061262	188.11	97.8	1.7	0.022115	MAD1L1
NO	3	58549482	58551146	242.45	138.66	1.62	0.022187	LOC107984079
ENSG00000272848	6	169424910	169425924	117.12	60.54	1.7	0.022314	RP1-137D17.2
ENSG00000173041	7	64528331	64528682	35.92	12.11	1.92	0.022344	ZNF680
ENSG00000243312	4	86868028	86868763	67.66	29.44	1.83	0.022598	RP11-397E7.1
ENSG00000158023	12	121973008	121973536	74.71	33.85	1.78	0.022794	WDR66
ENSG00000105176	19	29949413	29949955	67.92	28.62	1.83	0.023163	URI1
ENSG00000112033	6	35382955	35385234	308.77	183.67	1.57	0.02319	PPARD
ENSG00000084234	11	130090643	130092862	345.02	202.21	1.59	0.023246	APLP2
ENSG00000227160	11	32334754	32335452	89.42	43.47	1.74	0.023455	THEM7P
ENSG00000138190	10	92974568	92976232	204.09	115.41	1.63	0.023501	EXOC6
ENSG00000127603	1	39234765	39235423	90.3	43.34	1.74	0.023546	MACF1
ENSG00000269720	19	17389634	17390073	59.78	23.1	1.89	0.023655	CTD-2521M24.13
ENSG00000163686	3	58289574	58291651	245.66	141.14	1.61	0.023725	ABHD6
ENSG00000256913	12	6475465	6476372	96.54	49.11	1.71	0.02382	RP1-102E24.6
ENSG00000273415	11	128139981	128141310	181.2	101.68	1.62	0.023982	LINC02725
ENSG00000104517	8	102316572	102318931	288.74	169.78	1.58	0.024029	UBR5
ENSG00000143149	1	165693767	165694050	34.74	11.97	1.9	0.024126	ALDH9A1
ENSG00000263961	1	206062766	206064943	234.19	134.81	1.61	0.024231	C1orf186
ENSG00000268861	19	7450176	7451210	1631.58	994.67	1.55	0.024265	CTD-2207O23.3
ENSG00000144357	2	169855699	169857089	167.2	89.01	1.67	0.024424	UBR3
ENSG00000054267	1	235309351	235310077	88.36	44.16	1.73	0.024453	ARID4B
NO	2	127119800	127120749	123.57	66.03	1.67	0.02455	LOC105373605
ENSG00000112787	12	132518549	132519708	115.56	60.54	1.69	0.024559	FBRSL1
ENSG00000124164	20	58413798	58415246	187.99	102.34	1.66	0.02461	VAPB
ENSG00000145934	5	167858617	167860643	298.02	172.92	1.6	0.024638	TENM2
NO	13	106783174	106784172	105.52	53.25	1.71	0.02464	LOC105370349
ENSG00000109762	4	185240050	185241556	204	114.87	1.63	0.024819	SNX25
ENSG00000116127	2	73398860	73399259	53.88	23.66	1.81	0.025355	ALMS1
ENSG00000137834	15	66754396	66755850	151.43	73.57	1.76	0.025376	SMAD6
ENSG00000094975	1	172570710	172571786	131.62	70.15	1.68	0.0254	SUCO
ENSG00000104375	8	98699272	98701159	243.47	139.24	1.6	0.025431	STK3
ENSG00000130559	9	135844068	135844554	51.31	19.53	1.88	0.025472	CAMSAP1
ENSG00000187118	3	28272679	28273192	68.59	32.33	1.77	0.025506	CMC1
ENSG00000163714	3	143046777	143047242	60.37	26.96	1.8	0.025528	U2SURP
ENSG00000151465	10	12211496	12212068	47.81	19.12	1.87	0.02554	CDC123
ENSG00000109911	11	31564508	31565217	80.18	38.24	1.76	0.025582	ELP4
ENSG00000054267	1	235308470	235309272	97.3	48.14	1.74	0.025659	ARID4B
ENSG00000149260	11	77097914	77099736	243.04	143.22	1.58	0.025727	CAPN5
ENSG00000285201	1	84052967	84053395	55.86	24.63	1.81	0.02579	AC104454.2
ENSG00000147121	X	46478932	46479394	52.19	22.7	1.81	0.025802	KRBOX4
ENSG00000235244	X	115915730	115916112	34.23	12.24	1.89	0.025881	DANT2
ENSG00000169087	3	122779961	122781846	243.51	138.38	1.62	0.025953	HSPBAP1
ENSG00000198382	11	75877277	75878865	200.25	111.14	1.64	0.026001	UVRAG
ENSG00000152422	5	83316396	83317039	64.29	27.1	1.83	0.026014	XRCC4
ENSG00000162782	1	179648237	179648455	50.25	21.46	1.82	0.026049	TDRD5
ENSG00000166501	16	24108778	24110316	170.78	96.3	1.62	0.026057	PRKCB
ENSG00000187609	9	137328406	137330353	572.09	342.92	1.56	0.026733	EXD3
ENSG00000240563	1	62209781	62211127	177.02	96.84	1.65	0.026785	L1TD1
ENSG00000115840	2	171899174	171900775	192.75	111.16	1.6	0.026808	SLC25A12
ENSG00000113448	5	60319455	60320994	200.55	114.59	1.61	0.026857	PDE4D
ENSG00000198087	6	47556309	47556973	76.9	35.62	1.78	0.026881	CD2AP
NO	2	110307007	110307590	84.4	40.59	1.73	0.027076	KY966308
ENSG00000254394	8	82508220	82508728	105.14	41.98	1.83	0.02709	AC060765
ENSG00000158296	20	46623867	46624959	116.06	58.32	1.73	0.027129	SLC13A3
ENSG00000164199	5	90576416	90577028	64.5	28.88	1.8	0.02717	ADGRV1
ENSG00000166689	11	16887461	16888820	142.41	78.97	1.63	0.027212	PLEKHA7
ENSG00000157978	1	25603387	25604466	117.12	62.87	1.67	0.027309	LDLRAP1
NO	8	97300814	97301424	53.58	21.45	1.86	0.027464	LOC101927066
ENSG00000226608	20	4023755	4024329	73.74	35.09	1.74	0.02753	FTLP3
ENSG00000162928	2	61035214	61037704	230.94	127.92	1.64	0.027585	PEX13
ENSG00000248710	3	160443583	160443939	43.68	17.19	1.85	0.027639	RP11-432B6.3
ENSG00000185728	8	63179663	63181059	177.36	95.18	1.67	0.027645	YTHDF3
ENSG00000169247	5	148942312	148942599	39.67	14.99	1.87	0.027729	SH3TC2
ENSG00000138443	2	203372395	203373613	145.36	80.34	1.64	0.027792	ABI2
ENSG00000164975	9	15441207	15443745	348.06	211.86	1.54	0.027816	SNAPC3
ENSG00000251676	4	131740912	131744187	667.92	414.66	1.52	0.027924	SNHG27
ENSG00000183773	22	20978233	20979290	141.91	78	1.65	0.027988	AIFM3
ENSG00000152127	2	134331743	134332571	65.6	29.72	1.78	0.028003	MGAT5
ENSG00000183291	1	86899135	86901265	273.06	157.77	1.6	0.028041	SELENOF
ENSG00000150760	10	126947137	126948533	1643.44	859.79	1.68	0.028135	DOCK1
ENSG00000158623	7	130579928	130580441	41.82	15.41	1.87	0.028176	COPG2
ENSG00000139364	12	125327835	125328974	129.85	63.13	1.74	0.028208	TMEM132B
ENSG00000108306	17	39336874	39338095	158.64	89.14	1.62	0.028382	FBXL20
ENSG00000259692	15	81874892	81876240	119.9	59.85	1.71	0.028459	AC104041
ENSG00000163749	4	76422568	76423922	167.33	94.37	1.62	0.028478	CCDC158
ENSG00000156113	10	77519892	77520173	42.03	17.19	1.83	0.028656	KCNMA1
ENSG00000164303	4	184212862	184213940	98.65	48.98	1.72	0.028868	ENPP6
ENSG00000286375	9	97404660	97405376	70.95	32.87	1.78	0.028899	AL512590
ENSG00000100345	22	36290311	36291468	119.22	63.41	1.68	0.02902	MYH9
ENSG00000258941	14	39285246	39286806	172.35	97.27	1.61	0.029037	RP11-407N17.3
ENSG00000132437	7	50458884	50460784	233.26	138.4	1.57	0.029116	DDC
ENSG00000166262	15	49401059	49401759	66.19	31.37	1.75	0.029869	FAM227B
ENSG00000115840	2	171866234	171867933	215.47	125.34	1.58	0.030072	SLC25A12
NO	12	7589451	7591461	250.89	146.64	1.58	0.030203	CR749540
ENSG00000104375	8	98799221	98801349	230.1	135.64	1.58	0.03021	STK3
ENSG00000110660	11	107911731	107912932	119.94	65.07	1.64	0.030354	SLC35F2
ENSG00000075151	1	21023225	21024589	169.48	96.16	1.61	0.030547	EIF4G3
ENSG00000165406	10	45511282	45513101	212.31	123.81	1.58	0.030585	MARCH8
ENSG00000112234	6	98910371	98911929	203.96	119.14	1.58	0.030592	FBXL4
ENSG00000126091	1	43809453	43809749	35.75	13.89	1.84	0.030651	ST3GAL3
ENSG00000270832	16	89461183	89463223	230.82	121.85	1.68	0.030682	RP1-168P16.3
ENSG00000140153	14	102172282	102172982	86.43	43.88	1.7	0.03091	WDR20
ENSG00000188153	X	108542178	108542996	92.37	46.23	1.71	0.031062	COL4A5
ENSG00000255234	11	83315993	83318011	424.58	263.89	1.52	0.031186	RP11-727A23.10
ENSG00000109572	4	169678464	169680080	169.48	96.3	1.6	0.031284	CLCN3
ENSG00000135541	6	135363429	135365283	229.47	134.13	1.58	0.031418	AHI1
ENSG00000104765	8	26398346	26399243	110.12	48.72	1.77	0.031559	BNIP3L
ENSG00000102290	X	91960361	91960730	33.26	11.7	1.85	0.031598	PCDH11X
ENSG00000143742	1	225790901	225792232	154.51	87.63	1.61	0.03191	SRP9
ENSG00000250488	4	159714741	159715508	77.15	38.93	1.7	0.031917	RP11-6C14.1
ENSG00000144036	2	72641642	72642524	94.94	49.94	1.67	0.031919	EXOC6B
ENSG00000259516	15	35239547	35240130	52.32	22.02	1.79	0.031924	ANP32AP1
ENSG00000282960	9	6806877	6808110	159.82	90.38	1.61	0.032038	AL513412.1
ENSG00000130340	6	157725545	157726039	54.72	25.04	1.76	0.032077	SNX9
ENSG00000269994	9	87043013	87043222	27.19	8.8	1.87	0.03218	RP11-276H19.2
ENSG00000152818	6	144433263	144434340	127.07	68.39	1.64	0.032199	UTRN
ENSG00000151131	12	105010302	105011500	93.21	46.22	1.72	0.032263	C12orf45
ENSG00000151422	5	108992934	108993798	105.65	56.13	1.67	0.032295	FER
ENSG00000182504	3	101752864	101754052	141.65	77.88	1.62	0.032409	CEP97
ENSG00000101216	20	63614495	63615441	101.14	52.7	1.66	0.032461	GMEB2
ENSG00000235958	20	3123965	3126376	365.98	227.55	1.52	0.032613	UBOX5-AS1
ENSG00000282960	9	6949369	6949933	78.58	38.79	1.71	0.032737	AL513412.1
ENSG00000252914	3	136722652	136724186	215.64	122.14	1.61	0.032772	RNU6-789P
NO	4	25093147	25093452	38.11	15.27	1.81	0.032801	KJ902552
ENSG00000102781	13	30259073	30260217	136.47	76.08	1.61	0.032938	KATNAL1
ENSG00000130413	11	8521917	8524005	222.98	133.03	1.56	0.032983	STK33
ENSG00000149262	11	77933062	77934005	110.03	59.29	1.65	0.033085	INTS4
ENSG00000279047	5	141095380	141097574	380.14	189.77	1.71	0.033254	CTC-270D5.1
ENSG00000241250	4	56711044	56711867	70.4	34.39	1.72	0.033386	RPL17P20
ENSG00000145555	5	16872898	16874290	151.48	84.2	1.61	0.033542	MYO10
ENSG00000116199	1	179040075	179041965	224.71	134.54	1.55	0.033655	FAM20B
ENSG00000281849	X	407524	408154	73.4	36.87	1.7	0.033664	RP13-465B17.4
ENSG00000249631	4	11795119	11795686	84.74	37.85	1.75	0.033665	RP11-281P23.2
ENSG00000261008	16	72628493	72630722	195.99	110.21	1.61	0.033691	LINC01572
ENSG00000159459	15	42948365	42949350	76.9	34.54	1.76	0.033825	UBR1
ENSG00000121964	2	144312302	144313090	79.43	40.45	1.69	0.033832	GTDC1
ENSG00000149179	11	47037828	47038864	142.96	79.38	1.61	0.033883	C11orf49
ENSG00000179889	16	14993201	14994200	136.97	73.45	1.66	0.033904	PDXDC1
ENSG00000284999	6	105853242	105855148	230.14	137.99	1.55	0.03429	AL591518.1
ENSG00000155093	7	158033295	158034862	200.76	112.51	1.62	0.034571	PTPRN2
ENSG00000254084	8	101425590	101426872	139.12	78.01	1.61	0.034605	KB-1930G5.4
ENSG00000102763	13	41571117	41572215	110.75	60.67	1.63	0.034668	VWA8
ENSG00000254186	5	162553627	162554024	67.2	29.72	1.76	0.034792	AC113414
NO	16	29471367	29472569	210.58	125.47	1.55	0.034848	LOC101928556
ENSG00000169519	11	28525616	28526328	78.16	39.49	1.68	0.034888	METTL15
ENSG00000120162	9	27342297	27343110	120.74	67.13	1.62	0.034906	MOB3B
ENSG00000132912	5	150759307	150760169	116.23	59.28	1.7	0.035068	DCTN4
ENSG00000119522	9	123902825	123904352	166.78	96.03	1.59	0.035076	DENND1A
ENSG00000148814	10	132358365	132358804	44.77	19.4	1.78	0.035088	LRRC27
ENSG00000052795	4	158881441	158882553	129.85	72.65	1.61	0.035112	FNIP2
ENSG00000236383	17	43287150	43289826	1505.45	328.08	1.84	0.035163	LINC00854
ENSG00000254996	5	140450509	140453752	362.77	224.78	1.52	0.03567	ANKHD1-EIF4EBP3
ENSG00000253379	8	71411262	71412173	76.94	38.52	1.7	0.035675	EYA1
ENSG00000204583	12	132611237	132612101	85.58	44.85	1.67	0.035767	LRCOL1
ENSG00000097021	1	6305031	6306200	133.56	75.66	1.6	0.035838	ACOT7
ENSG00000130803	19	9143703	9144498	82	41.82	1.69	0.035848	ZNF317
ENSG00000107863	10	24658354	24658804	46.71	20.63	1.77	0.036026	ARHGAP21
ENSG00000105127	19	15362232	15363918	197.68	115.7	1.57	0.036027	AKAP8
ENSG00000259867	16	80219508	80220375	86.64	45.12	1.67	0.036173	RP11-525K10.3
ENSG00000273308	3	197643369	197645744	335.5	203.17	1.54	0.036244	RP11-496H1.2
ENSG00000164080	3	51607494	51609109	199.92	114.72	1.59	0.036284	RAD54L2
NO	2	221891418	221892396	100.67	52.82	1.67	0.036328	BC039534
ENSG00000173744	2	227544719	227546643	233.73	139.24	1.55	0.036534	AGFG1
ENSG00000085382	6	104804731	104805317	52.06	21.05	1.8	0.036616	HACE1
ENSG00000242019	19	54724404	54725438	93.8	46.92	1.68	0.036848	KIR3DL3
ENSG00000205277	7	100999611	101000726	254.97	147.79	1.57	0.03702	MUC12
ENSG00000272657	21	34116013	34116291	23.31	6.46	1.84	0.037127	AP000320.7
ENSG00000177706	7	205141	205467	60.29	27.37	1.75	0.037169	FAM20C
NO	11	64171122	64173537	330.48	205.28	1.51	0.037367	STIP1
ENSG00000150076	10	32676539	32677062	52.28	23.53	1.75	0.037402	AL356053.1
ENSG00000115896	2	197922169	197924164	228.46	136.73	1.55	0.03741	PLCL1
ENSG00000169519	11	28429020	28431313	251.98	148.97	1.57	0.037501	METTL15
ENSG00000036257	2	224487237	224488897	152.28	77.84	1.69	0.037641	CUL3
ENSG00000232295	6	71266312	71267505	129.93	73.74	1.59	0.03765	RP11-154D6.1
ENSG00000106692	9	105576496	105577260	83.01	42.37	1.68	0.03769	FKTN
ENSG00000153250	2	160438653	160440081	146.8	83.92	1.6	0.037885	RBMS1
ENSG00000137601	4	169569379	169570768	149.92	86.39	1.59	0.037929	NEK1
ENSG00000166377	18	79068387	79069071	82.46	37.54	1.75	0.038344	ATP9B
ENSG00000279126	5	40800283	40801386	127.07	70.84	1.62	0.038391	AC008810.1
ENSG00000183569	22	42550306	42552195	264.46	161.5	1.53	0.038569	SERHL2
ENSG00000249240	15	64905780	64906973	141.4	80.21	1.59	0.038682	AC069368.3
ENSG00000047849	3	48060887	48062485	207.59	125.33	1.54	0.038745	MAP4
ENSG00000227790	17	15866698	15867933	153.96	88.75	1.57	0.038993	AC015922.5
ENSG00000271949	1	89750137	89751048	91.02	43.9	1.7	0.039052	RP11-302M6.4
ENSG00000123352	12	49435810	49437944	238.74	144.03	1.54	0.039212	SPATS2
ENSG00000258484	15	68858535	68861278	330.02	205.01	1.51	0.03936	SPESP1
ENSG00000274744	18	46963982	46964900	118.93	62.3	1.67	0.039362	TCEB3CL2
ENSG00000273118	2	212875506	212876675	141.86	79.64	1.61	0.039466	AC079610.1
ENSG00000253379	8	71407571	71409693	162.94	91.9	1.6	0.039525	RP11-1102P16.1
ENSG00000057935	2	42604857	42606808	263.57	151.85	1.59	0.039629	MTA3
ENSG00000226174	14	105398858	105400210	155.23	85.69	1.62	0.040204	TEX22
ENSG00000083123	6	80119966	80121712	147.76	82.26	1.62	0.040236	BCKDHB
ENSG00000240424	12	12565415	12566517	126.39	71.68	1.6	0.040263	RP11-158N24.1
NO	5	42736909	42738059	86.26	42.79	1.68	0.040321	KJ900705
ENSG00000274062	17	43280662	43283557	1458.82	315.97	1.8	0.040336	U2
ENSG00000255875	19	52811103	52812354	149.92	84.73	1.6	0.040342	CTD-2102P23.1
ENSG00000151376	11	86650704	86651522	104.89	57.23	1.63	0.040351	ME3
ENSG00000249061	5	87084303	87085189	95.83	51.73	1.63	0.040436	AC109492
NO	14	63751500	63752052	59.95	29.02	1.72	0.040438	U56725
ENSG00000065328	10	13186726	13187307	48.65	20.63	1.78	0.040495	MCM10
ENSG00000182141	19	21326057	21326906	109.95	58.87	1.65	0.040579	ZNF708
NO	17	49128758	49130107	156.75	88.44	1.6	0.040941	B4GALNT2
ENSG00000234281	2	210447623	210448402	68.09	34.25	1.69	0.041261	LANCL1-AS1
ENSG00000124151	20	47525365	47527626	293.51	182.42	1.51	0.041376	NCOA3
ENSG00000242593	7	124094562	124095305	51.69	22.7	1.76	0.041509	AC006148
ENSG00000260007	15	68221130	68222903	211.76	124.53	1.55	0.04154	RP11-315D16.2
ENSG00000144227	2	138735940	138736241	49.45	22.97	1.73	0.041554	NXPH2
ENSG00000179979	4	1395549	1400123	1361.56	820.86	1.54	0.041657	CRIPAK
ENSG00000115145	2	152159673	152161345	203.5	122.72	1.54	0.041787	STAM2
ENSG00000082701	3	119921874	119922190	43.34	18.84	1.76	0.04195	GSK3B
ENSG00000162415	1	45081174	45081931	88.66	47.87	1.63	0.041965	ZSWIM5
ENSG00000282960	9	6798634	6799636	129.98	74.7	1.58	0.042089	AL513412.1
ENSG00000204388	6	31828407	31829305	112.73	59.41	1.66	0.042145	HSPA1B
ENSG00000236549	2	47882580	47883174	53.67	23.79	1.76	0.042432	RPS27AP7
NO	14	105569148	105570139	107.84	57.65	1.62	0.04254	S55096
ENSG00000164411	6	87326043	87326867	83.51	40.45	1.7	0.04263	GJB7
ENSG00000164199	5	90579155	90579419	22.68	6.88	1.81	0.042656	ADGRV1
ENSG00000198732	14	69902510	69903527	122.55	69.2	1.6	0.042757	SMOC1
ENSG00000081026	1	113633392	113634029	64.29	29.58	1.73	0.042765	MAGI3
ENSG00000166037	11	95806077	95807042	122.93	70.16	1.59	0.04278	CEP57
ENSG00000136231	7	23320963	23322741	226.26	134.71	1.54	0.042811	IGF2BP3
ENSG00000184178	4	52991810	52992700	101.01	54.34	1.63	0.042911	SCFD2
ENSG00000248485	1	161256583	161258267	237.86	144.44	1.54	0.042937	PCP4L1
ENSG00000182791	11	66586951	66588686	226.9	138.8	1.53	0.042951	CCDC87
ENSG00000227757	21	33068976	33069781	80.69	41.82	1.67	0.043195	AP000282.2
ENSG00000149483	11	61375304	61375923	57.93	27.93	1.71	0.043456	TMEM138
ENSG00000175387	18	47826955	47828823	220.15	132.88	1.54	0.043503	SMAD2
ENSG00000275066	17	37564968	37566206	147.13	85.98	1.57	0.043515	SYNRG
ENSG00000135521	6	143851600	143852112	54.3	24.21	1.75	0.04352	LTV1
ENSG00000100852	14	32131489	32132967	127.91	69.89	1.62	0.043572	ARHGAP5
ENSG00000283426	3	195710686	195711344	231.92	39.32	1.75	0.043621	RP11-141C7.2
ENSG00000108599	17	19950700	19951646	103.63	57.64	1.6	0.043877	AKAP10
ENSG00000242042	1	246519880	246522305	287.14	173.47	1.53	0.043879	RP11-690C23.2
NO	1	216487335	216487906	55.23	24.77	1.73	0.043888	LOC107985596
ENSG00000251391	5	66387810	66388976	127.15	73.19	1.57	0.043889	AC092353
ENSG00000206560	3	15741587	15742423	93.42	51.17	1.62	0.043907	ANKRD28
NO	7	150197740	150199322	180.23	107.71	1.54	0.043994	ACTR3C
ENSG00000231752	1	121532460	121533487	90.22	46.78	1.65	0.044018	EMBP1
ENSG00000075151	1	21093281	21093990	66.23	33.57	1.68	0.044053	EIF4G3
ENSG00000099864	19	747672	748421	83.6	44.57	1.64	0.04408	PALM
ENSG00000170142	3	23870991	23872365	154.26	87.06	1.6	0.04423	UBE2E1
ENSG00000132912	5	150743202	150743584	58.14	26.56	1.71	0.044277	DCTN4
ENSG00000233806	2	242046859	242047800	101.9	44.14	1.76	0.044279	LINC01237
ENSG00000151687	2	189714474	189714776	33.56	13.35	1.77	0.044391	ANKAR
ENSG00000143797	2	8895586	8896058	60.03	29.58	1.68	0.044452	MBOAT2
ENSG00000254996	5	140453829	140455235	112.01	59.28	1.65	0.044538	ANKHD1-EIF4EBP3
ENSG00000236778	13	51455483	51456499	132.8	76.91	1.57	0.04463	INTS6-AS1
ENSG00000165304	9	36614704	36616022	159.23	90.64	1.59	0.044691	MELK
ENSG00000198788	11	1098435	1098813	72.98	36.59	1.67	0.0448	MUC2
ENSG00000145687	5	81597038	81598007	86.51	44.29	1.67	0.044809	SSBP2
ENSG00000230773	2	48052972	48053655	56.87	25.46	1.73	0.044812	AC079807.4
ENSG00000131149	16	85629315	85630249	100.55	55.3	1.62	0.044879	GSE1
ENSG00000254316	8	30246348	30248292	281.62	175.12	1.51	0.044899	CTD-2345M20.2
ENSG00000286414	9	88740859	88741473	69.01	35.49	1.66	0.044907	AL390791
ENSG00000073578	5	257889	262458	576.56	356.53	1.51	0.045111	SDHA
ENSG00000182362	21	46292893	46293564	99.03	49.23	1.69	0.04535	YBEY
ENSG00000262352	18	9931	10785	388.53	220.18	1.59	0.04545	AP005530.1
ENSG00000281028	4	25223224	25223767	68	35.08	1.66	0.045604	RP11-717K11.2
NO	11	34737522	34739074	151.14	89.42	1.55	0.04563	LOC102723568
ENSG00000094975	1	172596431	172597858	171.08	102.5	1.53	0.045666	SUCO
ENSG00000077232	2	182781120	182781455	30.86	11.55	1.78	0.045711	DNAJC10
ENSG00000176946	2	241638959	241640310	170.32	99.04	1.57	0.045928	THAP4
ENSG00000280006	16	70204024	70205691	178.25	104.68	1.56	0.046496	AC009060.1
ENSG00000158669	8	41626146	41627229	130.99	76.35	1.57	0.04651	GPAT4
ENSG00000089048	20	13740860	13741472	74.45	39.07	1.64	0.046578	ESF1
ENSG00000253347	17	47419896	47421547	194.69	114.61	1.54	0.046759	CTD-2026D20.2
ENSG00000157388	3	53368276	53369619	142.83	82.01	1.56	0.046895	CACNA1D
ENSG00000107611	10	17011831	17012319	51.6	24.49	1.71	0.046899	CUBN
ENSG00000122490	18	79929055	79929459	45.53	20.22	1.74	0.046955	PQLC1
ENSG00000198589	4	150658796	150660674	222.64	134.67	1.53	0.047202	LRBA
ENSG00000122012	5	76335954	76336878	122.68	68.77	1.6	0.047349	SV2C
ENSG00000163629	4	86649829	86650710	110.46	58.31	1.65	0.047533	PTPN13
ENSG00000281889	7	22800014	22801530	187.52	111.69	1.55	0.047547	AC073072.1
ENSG00000247199	5	148318070	148319131	87.65	45.94	1.65	0.047585	RP11-373N22.3
ENSG00000060718	1	103050597	103051771	118.38	67.83	1.57	0.047775	COL11A1
ENSG00000201164	16	68533367	68534235	79.51	36.71	1.72	0.047852	RNU4-36P
ENSG00000179761	17	29034047	29035651	193.51	116.92	1.54	0.047974	PIPOX
ENSG00000101353	20	37150306	37150953	88.66	48.01	1.61	0.048028	MROH8
ENSG00000239532	4	37819806	37820648	85.29	44.56	1.66	0.048784	RP11-9D8.1
ENSG00000185942	8	62321834	62322329	56.16	27.51	1.69	0.049204	NKAIN3
ENSG00000047849	3	47951558	47952084	64.63	33.29	1.65	0.049241	MAP4
ENSG00000105738	19	38123490	38125560	238.66	146.23	1.52	0.049657	SIPA1L3
ENSG00000224222	10	69992924	69993950	92.75	50.91	1.6	0.049723	RP11-262I2.2
ENSG00000001629	7	92379736	92380935	170.74	103.59	1.52	0.049863	ANKIB1
ENSG00000258555	22	24316501	24318487	214.33	129.31	1.54	0.049891	SPECC1L-ADORA2A
ENSG00000204764	5	171067821	171068087	28.92	11.42	1.76	0.049954	RANBP17
