# Supplementary material for: The ubiquitin-conjugating enzyme UBE2K determines neurogenic potential through histone H3 in human embryonic stem cells
Source: Commun Biol. 2020 May 25;3:262. doi: 10.1038/s42003-020-0984-3 (PMC7248108; doi:10.1038/s42003-020-0984-3)
Supplement: Supplementary file 8 — Supplementary Data 6 [file 42003_2020_984_MOESM8_ESM.xlsx]

## Sheet: Sheet1
Supplementary Data 6. List of primers used for qPCR analysis.
Gene	Forward (5' → 3')	Reverse (5' → 3')
UBE2K	CGCGGTGCAGCGAATC	TTGCTCGTCTCCTCGCTCTT
ACTB	CTGGCACCCAGCACAATG	CCGATCCACACGGAGTACTTG
GAPDH	GCACCGTCAAGGCTGAGAAC	GGATCTCGCTCCTGGAAGATG
OCT4	GGAGGAAGCTGACAACAATGAAA	GGCCTGCACGAGGGTTT
SOX2	TGCGAGCGCTGCACAT	TCATGAGCGTCTTGGTTTTCC
NANOG	AAATCTAAGAGGTGGCAGAAAAACA	GCCTTCTGCGTCACACCATT
DPPA4	CTGGTGCCAACAATTGAAGCT	AGGCACACAGGCGCTTATATG
ZFP42	CCTGCAGGCGGAAATAGAAC	GCACACATAGCCATCACATAAGG
PAX6	CATACCAAGCGTGTCATCAATAAAC	TGCGCCCATCTGTTGCT
NES	TGAAGGGCAATCACAACAGG	TGACCCCAACATGACCTCTG
MAP2	AAAGAAGCTCAACATAAAGACCAGACT	GTGGAGAAGGAGGCAGATTAGC
TUBB3	GGCCAAGTTCTGGGAAGTCA	CGAGTCGCCCACGTAGTTG
SOX1	GCTGACACCAGACTTGGGTT	GTGCTTGGACCTGCCTTACT
FGF5	ACGAGGAGTTTTCAGCAACAAAT	TTGGCACTTGCATGGAGTTTT
MSX1	CTCCGCAAACACAAGACGAAC	CACATGGGCCGTGTAGAGTC
ALB	TGAGGTTGCTCATCGGTTTAAA	GCAATCAACACCAAGGCTTTG
GATA4	TCCGTGTCCCAGACGTTCTC	GAGAGGACAGGGTGGATGGA
GATA6	AGCGCGTGCCTTCATCA	GTGGTAGTTGTGGTGTGACAGTTG
NEFM	CAGGACCTCCTCAACGTCAAG	CCTGCAAATGTGCTAAATCTAGTCTCT
NEFL	GCTATGCAGGACACGATCAACA	TTAGGTATCGTGCCATTTCACTCTT
AADC	AGGCTTATATCCGCAAGCATGT	TGGCGCACCAGTGACTCA
SYN1	CGCAGTGGAAGCGCTACA	CCCACCACCTCAATGATGTG
NEUN	ACATCCCCTTCCGGTTCAG	TCCGAATTGCCCGAACAT
GABAR	TGCGAAGGACAGTGGAGAAGT	GAGGGCGGATGGAGATATCC
DLG4	CCCTGGAGAATGTGCTAGAGATTAAC	GTGGCTCTGTCGAAGGCTTT
TH+	TGTCCACGCTGTACTGGTTCAC	CGGCACCATAGGCCTTCA
HES6	GCCTGACCACAGCCCAAAT	ACATCACTCAACAATACTCCACCAA
GBX1	TTTCTTCCCTCTGTTCGCCT	GGAAGGCCGAAAGAAAGCAA
SMC1B	GAGTGAGGGCAGAGAACAGG	CCTTCATCTCAGGGGCTCC
ZNF879	GCCAAAGGTCATCTCCCAGTT	TCATGACTTCCTGATTTTCTTCTTTAGAA
PCDHB15	ACGTGGGCAGCAATAATGTTC	GCGAGTGGAAACATGGAAATG
KCNA3	TCCAGCGCGGTCTACTTT	GATGCTGCTGAAACCTGAAGTG
KCNA5	TGACAACCAGGGAACCCATT	TGACCACTGCCCACCAGAA
KCNF1	TCCAGAGACCCTGTTTAAGAGCAT	CGACGGTGGTCATGGTGAT
H3.1/HIST1H3A	ACAGACCTGCGTTTCCAGAG	GCATGATAGTGACGCGCTTG
H3.2/HIST2H3A	TCGAAGACACGAACCTGTGC	ACCGCCACTTCTTAAGCCC
H3.3/H3F3A	TATCGGTGCTTTGCAGGAGG	GGCATGGATAGCACACAGGT
