# Supplementary material for: The ubiquitin-conjugating enzyme UBE2K determines neurogenic potential through histone H3 in human embryonic stem cells
Source: Commun Biol. 2020 May 25;3:262. doi: 10.1038/s42003-020-0984-3 (PMC7248108; doi:10.1038/s42003-020-0984-3)
Supplement: Supplementary file 10 — Supplementary Data 8 [file 42003_2020_984_MOESM10_ESM.xlsx]

## Sheet: Fig.1 
Supplementary Data 8. All source data underlying the graphs presented in the main figures.
Fig. 1a
	hESCs	NPCs	Neurons
	100	9.3	16.06
	100	40.11	35.16
	100	36	37.59
P-value		0.00177317	0.000493619
Fig. 1b
	hESCs	NPCs	Neurons
	1	0.758	0.771
	0.338	0.261	0.223
	0.292	0.395	0.294
P-value		0.0027	0.0038
Fig. 1c
	hESCs	Endoderm
	100	29.56
	100	62.53
	100	51.45
P-value		0.00575307
Fig. 1d
	hESCs	Mesoderm
	100	53.62
	100	39.56
	100	37.77
P-value		0.000356416
Fig. 1e
	Fibroblasts	iPSCs
	100	497.7
	100	280.71
	100	244.99
P-value		0.0378841
Fig. 1f
	Fibroblasts	iPSCs
	5.3	1
	4.3	1.17
	4.44	1.52
	3.64	1.33
	2.83	1.34
	3.92	1.42
P-value		< 0,0001

## Sheet: Fig. 2
Fig. 2e
	UBE2K			OCT4			NANOG			SOX2			DPPA4			ZFP42
	Non-targeting shRNA	UBE2K shRNA #1	UBE2K shRNA #2	Non-targeting shRNA	UBE2K shRNA #1	UBE2K shRNA #2	Non-targeting shRNA	UBE2K shRNA #1	UBE2K shRNA #2	Non-targeting shRNA	UBE2K shRNA #1	UBE2K shRNA #2	Non-targeting shRNA	UBE2K shRNA #1	UBE2K shRNA #2	Non-targeting shRNA	UBE2K shRNA #1	UBE2K shRNA #2
	1	0.412573	0.615159	1	1.28643	1.06743	1	0.922945	0.719627	1	0.605318	0.641203	1	1.32414	0.887659	1	0.862655	0.842182
	1.10695	0.359319	0.681145	1.06469	1.03257	1.08389	0.928911	0.889516	0.887379	0.937725	0.830611	0.655199	0.883899	1.15125	1.03106	0.981493	0.874392	0.771523
	1	0.258816	0.378929	1	0.650671	0.76313	1	0.562529	0.320856	1	0.986233	1.05702	1	1.2462	0.899702	1	0.811876	0.853608
	0.702222	0.204476	0.578344	1.3287	0.602904	0.80107	0.989932	0.558644	0.406126	0.904201	0.959264	1.45397	0.598282	1.13369	1.09012	0.862052	0.861054	0.815712
	1.1019	0.220676	0.312122	1	0.659754	0.737135	1.12506	0.408951	0.290654	1.6358	1.08674	0.706675	1	0.837839	1.19192	1	1.1221	0.93833
	1.28343	0.681747	0.3637	0.473029	0.974151	1.2193	0.972655	1.05573	1.60321	0.659754	1.04432	1.29683	1.12332	0.937372	1.03839	0.93853	0.974763	1.103
	0.61737	0.260384	0.773194	1	1.06401	1.2666	1	1.39601	1.67503	1	1.36932	1.44559	1	0.83737	1.28738	1	1.0101	0.782939
	1.15975	0.268142	0.78393	1.02811	1.32631	1.20653	1.29235	1.8129	1.64583	0.90125	1.65849	1.21384	0.907311	1.13034	0.83737	1.11344	0.89203	1.19293
	1	0.0794115	0.219982	1.23883	0.389731	1.00383	0.950625	0.203846	1.33378	1.05095	0.257127	1.01785	1.12233	1.12839	1.19111	0.94343	0.73838	1.28383
P-value		1.02862e-06	0.000211093		0.355982	0.986966		0.36586	0.836078		0.842332	0.754426		0.139006	0.234678		0.101298	0.680773
Fig. 2f
	PAX6			NES			FGF5			MSX1			ALB			GATA4			GATA6
	Non-targeting shRNA	UBE2K shRNA #1	UBE2K shRNA #2	Non-targeting shRNA	UBE2K shRNA #1	UBE2K shRNA #2	Non-targeting shRNA	UBE2K shRNA #1	UBE2K shRNA #2	Non-targeting shRNA	UBE2K shRNA #1	UBE2K shRNA #2	Non-targeting shRNA	UBE2K shRNA #1	UBE2K shRNA #2	Non-targeting shRNA	UBE2K shRNA #1	UBE2K shRNA #2	Non-targeting shRNA	UBE2K shRNA #1	UBE2K shRNA #2
	1	0.269807	0.594603	1	1.01821	0.86759	1.42769	0.816874	1.47106	1	1.68869	0.427963	1	0.632301	1.41422	1.16473	0.366021	1.02343	1	1.28875	0.810035
	1.6338	0.619854	0.876606	0.919323	1.27042	1.35495	0.978156	1.37852	0.829319	0.697398	0.33078	0.589097	0.321963	1.28385	1.3003	1	0.343886	1.05479	1.05479	1.04216	0.761115
	1	0.757858	0.618371	1	0.958277	0.879362	1	1.30681	0.225382	1.11729	1.25701	0.166086	1	0.773783	1.45397	0.659754	0.121582	1.76548	1	0.275476	0.339151
	0.697372	0.551832	0.127398	0.762294	1.25104	1.43255	1.492	0.262529	0.63629	1	1.27456	0.646176	2.78264	1.07177	1.1019	1.26576	1.09874	0.940571	0.940571	0.360982	0.895025
	1.29235	0.0831739	0.072735	1	1.18181	1.2383	1	0.439983	0.39	0.30566	0.664343	0.382592	1	0.747425	1.06437	0.599442	0.946845	0.773783	0.773783	0.148651	0.231465
	1	0.0781938	0.0250181	1.10957	1.02983	1.28406	0.530272	0.938393	0.783989	0.972655	0.901856	0.666653	0.83903	1.29292	1.11133	0.881906	0.72554	2.36198	2.36198	1.51087	1.4864
	0.211686	5.29838	3.17228	0.659754	0.928222	1.0889	0.9383	0.83739	1.29292	1.14171	1.04835	0.816847	0.330491	1.12912	0.79303	1	1.93932	0.947734	1	1.05459	0.833746
	0.993235	1.2728	2.70605	0.938389	1.12738	0.8703	0.73893	1.28728	1.17803	1.3179	1.29347	0.542117	1.1901	1.03983	0.919364	1.24828	0.834838	0.144586	0.144586	1.49517	1.04464
	1.37055	1.14643	0.83893	1.18759	1.0101	0.9382	1.2194	1.10101	1.0373	1	1.51105	1.83467	0.94773	0.919393	1.17393	1.0503	1.10113	1.52101	1.52101	0.0449838	0.564685
P-value		0.863156	0.964136		0.0693074	0.118589		0.529008	0.352785		0.372101	0.157257		0.821119	0.688182		0.444596	0.426566		0.322615	0.199346

## Sheet: Fig. 3
Fig. 3c
	PAX6				NES				SOX1				MAP2
	NT shRNA	UBE2K shRNA #1	UBE2K shRNA #2	hESCs	NT shRNA	UBE2K shRNA #1	UBE2K shRNA #2	hESCs	NT shRNA	UBE2K shRNA #1	UBE2K shRNA #2	hESCs	NT shRNA	UBE2K shRNA #1	UBE2K shRNA #2	hESCs
	1	1.31419	1.09868	0.012924	1	1.85314	1.42814	0.14	1	2.34856	0.528399	0.13	1	0.816695	1.97016	0.13
	0.744144	1.46013	1.08279	0.02239	1.09906	1.86603	1.23034	0.07	1.01354	2.12032	0.655126	0.12	0.676651	0.953385	2.03816	0.0268263
	0.850556	0.659608	1.22667	0.038356	1.19618	1.24354	1.93765	0.15	0.837279	1.94664	0.722076	0.14	0.553447	1.23591	1.3913	0.019643
	0.981909	0.463031	1.00613	0.02073	1.23755	1.10317	1.10184	0.12946	1.67058	2.20531	0.785119	0.121893	1.23114	1.41912	0.433769	0.0223187
	1.09814	0.585029	1.05517	0.029683	0.940808	0.98484	1.03935	0.094943	1.29478	1.85444	1.76661	0.094985	1.17284	1.43396	0.473029	0.03994
P-value		0.861056	0.0582057	4.57516e-07		0.146674	0.178434	1.60399e-07		0.000616592	0.338178	0.00010238		0.216971	0.396624	0.000194119
Fig. 3f
	PAX6
	NT shRNA	UBE2K shRNA #1	UBE2K shRNA #2	NT early NPCs (10 days)
	1	13.3391	18.4926	18.737
	1.12745	19.6171	15.0903	17.1079
	1	17.4781	16.7915	44.7867
	0.9397	14.5931	21.3428	23.2483
P-value		3.81333e-05	1.47391e-05	0.008
Fig. 3g
	NES				SOX1				AADC				TH+				MAP2				TUJ1				SYN1				NEUN				GABAR				NEFL				NEFM				DLG4
	NT shRNA	UBE2K shRNA #1	UBE2K shRNA #2	NT early NPCs (10 days)	NT shRNA	UBE2K shRNA #1	UBE2K shRNA #2	NT early NPCs (10 days)	NT shRNA	UBE2K shRNA #1	UBE2K shRNA #2	NT early NPCs (10 days)	NT shRNA	UBE2K shRNA #1	UBE2K shRNA #2	NT early NPCs (10 days)	NT shRNA	UBE2K shRNA #1	UBE2K shRNA #2	NT early NPCs (10 days)	NT shRNA	UBE2K shRNA #1	UBE2K shRNA #2	NT early NPCs (10 days)	NT shRNA	UBE2K shRNA #1	UBE2K shRNA #2	NT early NPCs (10 days)	NT shRNA	UBE2K shRNA #1	UBE2K shRNA #2	NT early NPCs (10 days)	NT shRNA	UBE2K shRNA #1	UBE2K shRNA #2	NT early NPCs (10 days)	NT shRNA	UBE2K shRNA #1	UBE2K shRNA #2	NT early NPCs (10 days)	NT shRNA	UBE2K shRNA #1	UBE2K shRNA #2	NT early NPCs (10 days)	NT shRNA	UBE2K shRNA #1	UBE2K shRNA #2	NT early NPCs (10 days)
	1	0.353843	0.448176	0.737135	1	0.0004	0.0045	0.0657355	1	0.00947593	0.00888971	0.0396322	1	0.0649285	0.0801761	0.0242666	1	0.0995411	0.0525124	0.291752	1	1.22601	1.05814	0.207887	1	0.43798	0.324479	0.736019	1	0.0489905	0.114402	0.977939	1	0.39213	1.00737	0.112663	1	0.109738	0.007822	0.0301398	1	0.0561107	0.00240449	0.00561233	1	0.296128	0.262047	0.345637
	0.981448	0.45569	0.275055	0.63728	1.21	0.00129	0.0034	0.0803025	1.27184	0.00724807	0.007398	0.0293924	0.721626	0.0720818	0.0762846	0.0341885	0.840913	0.0784478	0.0710304	0.271042	1.28423	0.977699	0.682542	0.200891	1.78179	0.597049	0.247963	0.357642	1.20772	0.0192347	0.00949219	0.658196	0.881093	0.385081	0.884505	0.121174	0.991663	0.120287	0.00605324	0.026307	1.24638	0.0538721	0.00237534	0.00582546	1.19323	0.28768	0.302659	0.774012
	1	0.404766	0.361615	0.79324	1	0.007293	0.00395	0.0357726	1	0.008362	0.00590629	0.0181734	0.639493	0.0685052	0.0723931	0.058966	1	0.128995	0.161771	0.0383471	1	1.10185	0.870339	0.0272906	1	0.517514	0.286221	0.625553	0.760489	0.0341126	0.0619469	0.9482	0.876606	0.388605	0.945939	0.0633978	1	0.115013	0.00693762	0.01914	1	0.0549914	0.00238991	0.00118457	1	0.291904	0.282353	0.432753
	1.44393	0.39435	0.43442	0.65721	1.38992	0.0303	0.00245	0.05632	1.71189	0.01045	0.00414	0.0127879	1	0.0394	0.02443	0.055319	0.9354	0.14905	0.10483	0.296273	0.97392	1.1424	0.94385	0.0170961	1.31494	0.45291	0.18336	0.480146	1	0.02143	0.0395	0.85201	1	0.30435	0.83949	0.0540548	1.37078	0.00693762	0.00297	0.01768	1.38032	0.084035	0.03257	0.000913239	0.576343	0.26339	0.215894	0.338977
P-value		0.000848731	0.000896829	0.0148015		1.94604e-05	1.85562e-05	2.54969e-05		0.000321575	0.000318336	0.00034666		0.000167342	0.000176127	0.000147928		9.06218e-07	1.38431e-06	6.14546e-05		0.616349	0.153946	4.33029e-05		0.00632679	0.00164077	0.0116749		4.41782e-05	5.96245e-05	0.297044		8.29804e-06	0.70501	5.93003e-07		4.87014e-05	2.45708e-05	2.70387e-05		2.53629e-05	1.93852e-05	1.84244e-05		0.00235385	0.00212887	0.0298927
Fig. 3i
	PAX6			MAP2
	NT shRNA	UBE2K shRNA #1	UBE2K shRNA #2	NT shRNA	UBE2K shRNA #1	UBE2K shRNA #2
	3.84615	100	40.8451	84.6154	0	59.1549
	4.10959	98.1132	42.1053	86.3014	6.13208	40.7895
	18.5714	28.5024	88.0952	71.4286	4.83092	17.8571
	0	81.4815	100	81.1594	0	3.125
	3.52941	37.1728	86.9159	91.7647	3.14136	8.41122
P-value		0.0036409	0.000956924		1.72188e-08	0.000850302
Fig. 3j
	PAX6
	NT shRNA	UBE2K shRNA #1	UBE2K shRNA #2
	0.885768	9.18959	4.37718
	1	5.63728	4.28709
	1	24.847	11.8351
	1.42899	15.2422	11.5915
P-value		0.0237429	0.0174052
Fig. 3k
	AADC				TH+				MAP2				TUJ1				SYN1				NEUN				GABAR				NEFL				NEFM				DLG4
	NT shRNA	UBE2K shRNA #1	UBE2K shRNA #2	NT mature NPCs (20 days)	NT shRNA	UBE2K shRNA #1	UBE2K shRNA #2	NT mature NPCs (20 days)	NT shRNA	UBE2K shRNA #1	UBE2K shRNA #2	NT mature NPCs (20 days)	NT shRNA	UBE2K shRNA #1	UBE2K shRNA #2	NT mature NPCs (20 days)	NT shRNA	UBE2K shRNA #1	UBE2K shRNA #2	NT mature NPCs (20 days)	NT shRNA	UBE2K shRNA #1	UBE2K shRNA #2	NT mature NPCs (20 days)	NT shRNA	UBE2K shRNA #1	UBE2K shRNA #2	NT mature NPCs (20 days)	NT shRNA	UBE2K shRNA #1	UBE2K shRNA #2	NT mature NPCs (20 days)	NT shRNA	UBE2K shRNA #1	UBE2K shRNA #2	NT mature NPCs (20 days)	NT shRNA	UBE2K shRNA #1	UBE2K shRNA #2	NT mature NPCs (20 days)
	1	8.10965e-05	0.0285572	0.210954	1	0.00133402	0.0138401	0.0921418	1	0.0618535	0.0540336	0.300409	1	0.0893246	0.0753118	0.417235	1	0.0236011	0.0154099	0.0810525	1	0.0034841	0.0125167	0.0356489	1	0.337978	0.143091	0.0850821	1	0.0052809	0.10083	0.592546	1	0.00501338	0.0977337	0.595	1	0.178624	0.0573128	0.161544
	1.03527	0.0285572	0.0408081	0.175556	1.07549	0.00114932	0.00577886	0.219912	0.820742	0.0357726	0.114229	0.415842	1.16703	0.0823228	0.0232599	0.0606816	0.846745	0.0170392	0.0315766	0.12807	0.528509	0.000865007	0.146604	0.0614263	0.750019	0.149167	0.320856	0.199575	0.858565	0.00143473	0.144586	0.436786	0.742262	0.00164808	0.20166	0.72373	1.01045	0.0947323	0.0387409	0.285191
	1	0.000384428	0.135372	0.128402	1	0.0144779	0.150204	0.164788	1	0.205898	0.179867	0.346392	1	0.214087	0.180502	0.23985	1	0.291183	0.190122	0.145489	1	0.0977337	0.351111	0.1593	1	0.129344	0.257295	0.12499	1	0.00891222	0.170164	0.493712	1	0.00302259	0.058924	0.595	1	0.242113	0.354781	0.21935
	0.931835	0.001253	0.193446	0.192844	1.02948	0.0124734	0.062717	0.138395	1.12949	0.11908	0.380245	0.284994	1.08494	0.197306	0.0557477	0.18485	0.972933	0.210224	0.389582	0.073728	0.867281	0.0242646	0.173939	0.0738929	0.862848	0.258232	0.29338	0.153922	0.939842	0.0024213	0.244008	0.71878	1.07383	0.000993633	0.121582	0.683828	0.95828	0.586418	0.239816	0.19372
P-value		1.01944e-08	1.05599e-06	1.08372e-07		2.16594e-09	2.2823e-07	1.63132e-07		2.07632e-05	0.000148165	8.70214e-05		2.39927e-06	1.53798e-06	5.96862e-05		4.27765e-05	0.00014989	7.87134e-07		0.000364376	0.00208692	0.000538893		0.000118685	0.00010365	2.3338e-05		1.32134e-07	2.27131e-06	0.00146586		1.22852e-05	4.15511e-05	0.00869384		0.00058106	3.9538e-05	1.66343e-07

## Sheet: Fig. 4
Fig. 4b
	H3/B-actin					H1/B-actin
	Non-targeting shRNA	UBE2K shRNA #1	UBE2K shRNA #2			Non-targeting shRNA	UBE2K shRNA #1	UBE2K shRNA #2
	100	122.3	135.1			100	95.7	33.6
	100	152.3	158.1			100	58.3	96.4
	100	147.3	194			100	81.4	82.1
	100	161.9	125.8
	100	156.4	291
	100	325.1	309.8
	100	204.4	339.7
	100	245.8	492.3
P-value		0.00202132	0.00365853		P-value		0.119302	0.197981
Fig. 4c
	H3.1			H3.2			H3.3
	Non-targeting shRNA	UBE2K shRNA #1	UBE2K shRNA #2	Non-targeting shRNA	UBE2K shRNA #1	UBE2K shRNA #2	Non-targeting shRNA	UBE2K shRNA #1	UBE2K shRNA #2
	1	0.728628	0.933342	1	1.09202	1.05385	1	0.776657	1.80806
	1.10568	0.691593	1.665	1.15022	1.01387	1.20214	1.04818	1.30907	0.46995
	1	1.17686	0.735217	1	1.46392	0.89382	1.13298	0.96458	1.06487
	0.980729	1.23968	0.923134	1.09912	0.8721	0.990333	1.22389	0.921315	1.00954
	1	0.858182	0.784053	1.09912	0.931941	0.825378	1	1.15944	1.07049
P-value		0.518665	0.958516		0.963763	0.317713		0.609152	0.987289
Fig. 4d
	H3K9me3/H3
	Non-targeting shRNA	UBE2K shRNA #1	UBE2K shRNA #2
	100	419.1	341.1
	100	359.1	356.7
	100	219.2	239.5
	100	186.7	318.6
	100	148.9	240.638
	100	144.9	162.7
	100	155.3	198.394
	100	127.3	117.5
P-value		0.0077105	0.000280312

## Sheet: Fig. 5
Fig. 5a
	H3K9me1/H3			H3K9me2/H3
	Non-targeting shRNA	UBE2K shRNA #1	UBE2K shRNA #2	Non-targeting shRNA	UBE2K shRNA #1	UBE2K shRNA #2
	100	39.8	40.6	100	25.2	103.7
	100	52.2	46.1	100	60.1	49.7
	100	32.6	42.3	100	56.8	99.5
	100	60.4	9.7	100	156.1	141.1
	100	57.2	17	100	143.7	42.4
P-value		1.02626e-05	1.46006e-05		0.665806	0.508044
Fig. 5b
	H3K9me3/H3			H3K4me3/H3			H3K27me3/H3			H3K27ac/H3
	NT shRNA	UBE2K shRNA #1	UBE2K shRNA #2	NT shRNA	UBE2K shRNA #1	UBE2K shRNA #2	NT shRNA	UBE2K shRNA #1	UBE2K shRNA #2	NT shRNA	UBE2K shRNA #1	UBE2K shRNA #2
	100	342.4	263.7	100	139.8	58.1	100	131.7	101.5	100	153.7	96.5
	100	157.1	177.2	100	118.8	106.3	100	39.2	17.1	100	110.2	165.7
	100	153.2	196.5	100	175.9	235.8	100	149.6	132.5	100	138.7	94
	100	251.3	181.7				100	123.8	19.4
	100	179.6	153.5				100	61.8	88.2946
P-value		0.0118808	0.000958716		0.0547285	0.56318		0.955986	0.254321		0.0551823	0.469899
Fig. 5e
	HTT/B-actin			SETDB1/B-actin
	Non-targeting shRNA	UBE2K shRNA #1	UBE2K shRNA #2	Non-targeting shRNA	UBE2K shRNA #1	UBE2K shRNA #2
	100	28.8	73.3	100	282.4	564.6
	100	24.9	67.6	100	308.2	377.2
	100	33	80.6	100	302.5	356.3
P-value		6.97463e-06	0.00224564		1.45724e-05	0.00736584

## Sheet: Fig. 6
Fig. 6a
	H3/B-actin			H3K9me3/H3
	Non-targeting shRNA	UBE2K shRNA #1	UBE2K shRNA #2	Non-targeting shRNA	UBE2K shRNA #1	UBE2K shRNA #2
	100	220	128.5	100	164	190.8
	100	229.9	171	100	149.8	217.8
	100	245.8	125.5	100	143.1	183.3
P-value		6.18683e-05	0.0470594		0.00105614	0.000747599

## Sheet: Fig. 7
Fig. 7b
	HES6			GBX1			ZNF879			SMC1B			KCNA3			KCNA5			KCNF1
	NT shRNA	UBE2K shRNA #1	UBE2K shRNA #2	NT shRNA	UBE2K shRNA #1	UBE2K shRNA #2	NT shRNA	UBE2K shRNA #1	UBE2K shRNA #2	NT shRNA	UBE2K shRNA #1	UBE2K shRNA #2	NT shRNA	UBE2K shRNA #1	UBE2K shRNA #2	NT shRNA	UBE2K shRNA #1	UBE2K shRNA #2	NT shRNA	UBE2K shRNA #1	UBE2K shRNA #2
	1	5.55901	6.27593	1	5.8434	9.37886	1	0.478507	0.778152	1	0.759133	1.51269	1	2.21947	3.62322	1	2.31765	4.29176	1	3.08475	2.09416
	0.708161	4.59719	1.56391	2.2869	0.626817	1.37883	0.685366	0.514086	0.424001	1.58655	1.10251	0.676309	0.99816	1.30806	0.641467	0.82318	2.23963	0.886603	1.05556	2.04721	0.880668
	1	0.8	0.768282	1	1.25638	0.815737	1	1.13551	1.2373	1	0.566615	0.54466	1	0.937661	1.7153	1	0.928398	2.18297	1	1.39208	1.31235
P-value		0.132024	0.317008		0.536783	0.434395		0.478207	0.76636		0.198216	0.474683		0.268476	0.31793		0.122567	0.202706		0.0789802	0.31259
Fig. 7c
	HES6			GBX1			ZNF879			SMC1B			KCNA3			KCNA5			KCNF1
	NT shRNA	UBE2K shRNA #1	UBE2K shRNA #2	NT shRNA	UBE2K shRNA #1	UBE2K shRNA #2	NT shRNA	UBE2K shRNA #1	UBE2K shRNA #2	NT shRNA	UBE2K shRNA #1	UBE2K shRNA #2	NT shRNA	UBE2K shRNA #1	UBE2K shRNA #2	NT shRNA	UBE2K shRNA #1	UBE2K shRNA #2	NT shRNA	UBE2K shRNA #1	UBE2K shRNA #2
	1	0.311781	0.546197	1	1.11196	1.65043	1	0.736511	1.24697	1	0.604266	1.44926	1	0.88743	0.290303	1	0.553841	0.854931	1	0.683534	1.08032
	1.82488	0.501207	0.545708	1.11834	1.21838	0.9	1.74255	0.660554	1.3722	1.13375	0.640713	0.910127	0.633633	1.31955	0.464112	2.86783	0.697943	0.691284	2.48311	0.998646	0.865349
	2.74846	0.510627	0.762286	1.75933	2.3495	1.51723	2.033	1.28911	1.76412	1.42369	0.699095	1.41613	0.534263	1.02813	1.66631	2.93818	0.713443	1.23179	3.6696	0.682678	1.08901
P-value		0.0497022	0.0719644		0.592925	0.857275		0.129677	0.723771		0.0137015	0.751895		0.135067	0.862131		0.0643665	0.109521		0.109969	0.151506
Fig. 7d
	HES6			GBX1			ZNF879			SMC1B			KCNA3			KCNA5			KCNF1
	hESCs	Early NPCs	Neurons	hESCs	Early NPCs	Neurons	hESCs	Early NPCs	Neurons	hESCs	Early NPCs	Neurons	hESCs	Early NPCs	Neurons	hESCs	Early NPCs	Neurons	hESCs	Early NPCs	Neurons
	1	1.26382	6.2709	1	6.52459	17.87	1	1.4297	4.37101	1	0.626346	1.5573	1	1.03492	17.9198	1	1.70575	43.0781	1	0.627076	17.4215
	1.16275	8.31754	3.39622	1.12994	0.322779	1.80767	1.27929	2.04937	2.15692	1.32704	1.63964	1.73671	0.995227	1.09809	12.8317	0.889025	1.72265	31.3457	0.818568	0.474315	14.1135
	0.869724	1.31627	36.2965	0.103598	1.47382	14.1724	0.338097	1.37298	3.40441	0.223677	0.957488	3.25363	0.412035	0.787941	18.017	0.718518	2.05809	41.1438	0.798725	0.759668	20.8233
	1	1.82658	75.4513	1	0.315373	9.50341	1	1.13302	1.58625	1	0.152417	2.92814	1	0.035268	3.23507	1	0.011477	3.83915	1	0.611353	2.93093
	0.118537	1.18166	13.8445	0.9	1.15713	10.384	0.588106	0.857788	4.37101	0.722003	0.317742	4.73579	0.175712	0.034477	4.8213	0.0217	0.01714	0.827737	0.425452	0.886652	1.85855
	0.450444	2.50837	44.2965	0.725183	1.46583	12.3738	1.6001	1.17845	3.27475	0.698105	0.143466	3.47343	0.1529	0.020669	11.3286	0.021074	0.052513	11.8457	0.467966	0.650988	15.1839
P-value		0.116668	0.0275813		0.295292	0.000961431		0.168175	0.00124178		0.51836	0.00185459		0.670523	0.00192782		0.492517	0.0194991		0.494669	0.0054278
Fig. 7e
	HES6			GBX1			ZNF879			SMC1B			KCNA3			KCNA5			KCNF1
	NT shRNA	UBE2K shRNA #1	UBE2K shRNA #2	NT shRNA	UBE2K shRNA #1	UBE2K shRNA #2	NT shRNA	UBE2K shRNA #1	UBE2K shRNA #2	NT shRNA	UBE2K shRNA #1	UBE2K shRNA #2	NT shRNA	UBE2K shRNA #1	UBE2K shRNA #2	NT shRNA	UBE2K shRNA #1	UBE2K shRNA #2	NT shRNA	UBE2K shRNA #1	UBE2K shRNA #2
	1	0.213783	0.354669	0.772554	0.468216	0.30761	1	0.700194	1.43203	1	0.191066	0.389727	1	0.008512	0.009844	1	0.231965	0.26562	1	0.231965	0.26562
	1.03734	0.191362	0.539087	1.13206	0.453628	0.271274	1	2.08532	1.35152	0.774924	0.317219	0.543604	0.716894	0.018493	0.010234	0.65728	0.320029	0.27473	0.65728	0.320029	0.23473
	1	0.028409	0.015632	1	0.480969	0.385243	1	0.21955	0.172894	1	0.138964	0.147031	1	0.004949	0.003653	1	0.041104	0.017006	1	0.285927	0.130089
	1.01705	0.258094	0.01588	0.694629	0.392173	0.423443	0.684964	0.33565	0.094725	0.733947	0.608817	0.163116	0.760367	0.004766	0.001614	0.408964	0.046657	0.081264	0.402035	0.549356	0.120299
P-value		3.14158e-06	0.000962412		0.00463762	0.00205963		0.850132	0.685245		0.00441574	0.00314093		2.85665e-05	2.79494e-05		0.00901787	0.0085601		0.0411799	0.00847927
Fig. 7f
	HES6			GBX1			ZNF879			SMC1B			KCNA3			KCNA5			KCNF1
	NT shRNA	UBE2K shRNA #1	UBE2K shRNA #2	NT shRNA	UBE2K shRNA #1	UBE2K shRNA #2	NT shRNA	UBE2K shRNA #1	UBE2K shRNA #2	NT shRNA	UBE2K shRNA #1	UBE2K shRNA #2	NT shRNA	UBE2K shRNA #1	UBE2K shRNA #2	NT shRNA	UBE2K shRNA #1	UBE2K shRNA #2	NT shRNA	UBE2K shRNA #1	UBE2K shRNA #2
	1	0.101883	0.0545076	1	0.252842	0.246664	1	0.365405	0.238826	1	0.0809996	0.0410826	1	0.0631455	0.0403681	1	0.0845254	0.0546094	1	0.292165	0.0768892
	1.21705	0.0736649	0.125436	1	0.282537	0.153	0.693908	0.247979	0.316605	1.1234	0.0999656	0.0665427	0.0317015	0.0774705	0.0861528	1	0.0754509	0.117711	0.325379	0.217566	0.0921587
	1	0.03244	0.033	0.93	0.433126	0.170545	1	0.318625	0.667206	1	0.559744	0.277236	1	0.004246	0.00926	1	0.052134	0.07029	1	0.175471	0.175452
	1.48036	0.05803	0.15234	2.25727	0.471235	0.219	1.08301	0.049697	1.52733	0.201077	0.137838	0.340047	0.372076	0.006721	0.059313	0.372076	0.041563	0.125499	0.141988	0.060824	0.002294
	1	0.0649863	0.177264	1.11705	0.334528	0.18393	1	0.036873	0.037396	1	0.088297	0.17689	1	0.037455	0.024782	1	0.27975	0.290687	1	0.245694	0.076785
	1.01705	0.128967	0.630549	1.1	0.556163	0.1203	1.68496	0.036927	0.046079	0.733947	0.040836	0.1893	0.760367	0.04288	0.046146	0.408964	0.344557	0.377346	0.352035	0.243859	0.127366
P-value		1.58565e-07	1.71243e-05		0.00257494	0.000484559		0.000112631	0.0468107		0.00175467	0.00111946		0.00279485	0.00294593		0.000878975	0.00117313		0.0285432	0.00850973

## Sheet: Fig. 8
Fig. 8b
	HES6				GBX1				ZNF879				SMC1B				KCNA3				KCNA5				KCNF1
	NT shRNA EV	3’UTR UBE2K shRNA + EV	NT shRNA + UBE2K (OE)	3’UTR UBE2K shRNA + UBE2K (OE)	NT shRNA EV	3’UTR UBE2K shRNA + EV	NT shRNA + UBE2K (OE)	3’UTR UBE2K shRNA + UBE2K (OE)	NT shRNA EV	3’UTR UBE2K shRNA + EV	NT shRNA + UBE2K (OE)	3’UTR UBE2K shRNA + UBE2K (OE)	NT shRNA EV	3’UTR UBE2K shRNA + EV	NT shRNA + UBE2K (OE)	3’UTR UBE2K shRNA + UBE2K (OE)	NT shRNA EV	3’UTR UBE2K shRNA + EV	NT shRNA + UBE2K (OE)	3’UTR UBE2K shRNA + UBE2K (OE)	NT shRNA EV	3’UTR UBE2K shRNA + EV	NT shRNA + UBE2K (OE)	3’UTR UBE2K shRNA + UBE2K (OE)	NT shRNA EV	3’UTR UBE2K shRNA + EV	NT shRNA + UBE2K (OE)	3’UTR UBE2K shRNA + UBE2K (OE)
	1	0.105833	0.796098	0.299604	1	0.102262	1.46	0.975318	1	0.231296	0.428552	0.532258	1	0.0604267	2.60309	0.492884	1	0.0413799	0.480375	0.503447	1	0.227278	1.42282	0.805182	1	0.780759	2.04657	1.28098
	0.710036	0.10104	0.487152	0.345523	1.07701	0.0661293	1.19838	0.886677	0.762281	0.0749967	0.959257	0.694673	0.957005	0.61207	1.04892	0.374288	0.796847	0.295371	0.374393	0.42965	1.04848	0.0576143	1.09231	0.85468	1.09535	0.723991	1.74914	1.9546
	1	0.633	2.88174	3.07763	1	0.0849423	2.52958	1.61962	1	0.0953761	0.668473	0.903599	1	0.117974	2.99885	0.704869	1	0.195004	2.9345	0.879044	1	0.133449	2.53528	1.27075	1	0.81356	2.75554	2.05556
	1.09078	0.5595	3.1967	1.39028	1.28262	0.0852272	2.36123	1.07753	0.934982	0.166127	0.529479	0.613157	0.681677	0.143134	0.80402	0.992066	1.10909	0.0634784	2.2707	0.904688	0.90009	0.121551	1.59834	0.722401	1.00908	0.582112	1.92823	1.63332
P-value		0.0109462	0.252259	0.63471		5.59894e-06	0.0548211	0.788314		2.2742e-05	0.0733668	0.050211		0.00389997	0.136248	0.13523		8.32456e-05	0.436456	0.0777727		1.78181e-06	0.0729537	0.579443		0.00172512	0.00262374	0.00716519
Fig. 8c
	NES				SOX1				MAP2				GABAR				NEFL
	NT shRNA EV	3’UTR UBE2K shRNA + EV	NT shRNA + UBE2K (OE)	3’UTR UBE2K shRNA + UBE2K (OE)	NT shRNA EV	3’UTR UBE2K shRNA + EV	NT shRNA + UBE2K (OE)	3’UTR UBE2K shRNA + UBE2K (OE)	NT shRNA EV	3’UTR UBE2K shRNA + EV	NT shRNA + UBE2K (OE)	3’UTR UBE2K shRNA + UBE2K (OE)	NT shRNA EV	3’UTR UBE2K shRNA + EV	NT shRNA + UBE2K (OE)	3’UTR UBE2K shRNA + UBE2K (OE)	NT shRNA EV	3’UTR UBE2K shRNA + EV	NT shRNA + UBE2K (OE)	3’UTR UBE2K shRNA + UBE2K (OE)
	1	0.0129581	0.354781	0.279322	1	0.009068	0.32197	0.73737	1	0.312843	0.397768	0.488016	1	0.0950612	1.58008	0.840896	1	0.0616395	1.58008	0.840896
	1.2363	0.0121323	0.496392	0.433769	1.811	0.00560139	1.83585	0.841352	1.2015	0.344723	0.748686	0.776469	1	0.0460709	1.40444	1.15669	0.72356	0.066293	1.40444	1.15669
	1	0.0556331	0.593634	0.476868	1	0.219393	0.894253	1.29789	1	0.104278	0.53134	0.820076	1	0.0185256	1.2668	0.822239	1	0.0753675	1.15513	0.61457
	0.606133	0.0287611	0.685343	0.648117	0.888552	0.235678	0.779804	1.61856	0.694286	0.107956	0.868603	0.73838	0.586997	0.00207232	1.39542	0.0120364	1.20289	0.0480698	0.531536	0.817263
P-value		0.000385315	0.0279855	0.0160535		0.00318084	0.591529	0.868664		0.000845429	0.06398	0.0817577		0.000185135	0.00548303	0.503365		8.64229e-05	0.483783	0.436443

## Sheet: Fig. 9
Fig. 9d
	H3/B-actin				H3K9me3/H3
	Empty vector + DMSO	UBE2K(OE)+ DMSO	Empty vector + MG-132	UBE2K(OE)+ MG-132	Empty vector + DMSO	UBE2K(OE)+ DMSO	Empty vector + MG-132	UBE2K(OE)+ MG-132
	100	28.2	161.5	37.2	100	73.3	126.1	142.8
	100	44.4	173	125.8	100	75.7	119.9	111.1
	100	17.2	152.3	56.9	100	69.3	64.8	83.6
	100	68.4	222.1	118.6	100	41	83.8	105.9
P-value		0.0016091	0.00253315	0.512875		0.00472295	0.929523	0.408286
Fig. 9e
	PSMD11			PSME4			PSME3
	NT shRNA	PSMD11 shRNA		NT shRNA	PSME4 shRNA		NT shRNA	PSME3 shRNA
	1	0.694486		1	0.396522		1	0.116817
	0.909577	0.70812		1.09467	0.348627		0.936212	0.065924
	0.901324	0.461318		1.00177	0.718819		0.967159	0.077147
	1.64035	0.589643		1	0.504428		1	0.057513
	1	0.587673		0.83332	0.426146		0.685959	0.098564
	1.00015	0.541564					1	0.0576
	1.01406	0.473496
	1.52732	0.607867
P-value		0.0002			0.0002			< 0,0001
Fig. 9f
	Proteasome activity
	NT shRNA	NT +MG-132	PSMD11 shRNA	PSME4 shRNA	PSME3 shRNA
	100	25.026	76.3198	79.5926	79.9046
	100	26.4326	80.1209	85.8608	86.6555
	100	18.6363	73.9397	70.9323	104.734
P-value		5.724e-06	0.000208742	0.00804656	0.266289
Fig. 9g
	H3/B-actin
	NT shRNA	NT +MG-132	PSMD11 shRNA	PSME4 shRNA	PSME3 shRNA
	100	368.3	233.5	132.5	111.8
	100	385.5	208.7	126	138.2
	100	166.5	144.9	101.6	50.5
P-value		0.042354	0.0222302	0.100218	0.995188
Fig. 9h
	H3/B-actin
	NT shRNA + Empty vector	PSMD11 shRNA +Empty vector	NT shRNA + UBE2K(OE)	PSMD11 shRNA +UBE2K(OE)
	100	161	33.7	54.4
	100	179.1	44.1	66.2
	100	263.6	76.4	161.5
P-value		0.0328457	0.0194276	0.868858

## Sheet: Fig. 10
Fig. 10a
	H3/a-tubulin					H3K9me3/H3
	Empty Vector RNAi	ubc-20 RNAi	ubc-22 RNAi			Empty Vector RNAi	ubc-20 RNAi	ubc-22 RNAi
	100	169.4	106.5			100	126.7	91.4
	100	131.1	138.8			100	241.2	163
	100	128.7	97.22			100	261.2	51
	100	142.3	111.3			100	203.4	93.2
	100	135	98.8			100	128.7	78.9
	100	156.1				100	250.42
	100	173.4				100	183.4
P-value		1.63449e-05	0.121872		P-value		0.00051228	0.774787
Fig. 10b
Control sterile worms
	H3/a-tubulin					H3K9me3/H3
	Empty Vector RNAi	ubc-20 RNAi	ubc-22 RNAi			Empty Vector RNAi	ubc-20 RNAi	ubc-22 RNAi
	100	120.5	84.5			100	110.7	70.9
	100	141.5	89.7			100	139.3	117.6
	100	143.3	87.7			100	146.7	86.3
	100	266.4	189.7			100	124.5	108.3
	100	295.8	159.1			100	118.8	49.8
	100	128.2	102.4			100	120.7	116.2
	100	173.3	107.3			100	122.6	92.9
	100	125.7	114.2			100	131.7	98.3
P-value		0.0081824	0.229313		P-value		1.4196e-05	0.380517
Germline-lacking worms
	H3/a-tubulin					H3K9me3/H3
	Empty Vector RNAi	ubc-20 RNAi	ubc-22 RNAi			Empty Vector RNAi	ubc-20 RNAi	ubc-22 RNAi
	100	113.5	41.8			100	59.8	68.5
	100	106.9	49.9			100	110.7	179.3
	100	121.4	64.9			100	101.8	68.2
	100	133.1	203.2			100	139.8	109.9
	100	97	105.7			100	114.6	57
	100	139.3	87.7			100	93	84.1
	100	104.4	96.6			100	87.9	105.4
	100	78.6	101.3			100	102.3	93.9
P-value		0.112344	0.735934		P-value		0.881475	0.761967
Fig. 10c
	H3/a-tubulin						H3K9me3/H3
	WT + Vector RNAi	WT ubc-20 RNAi	met-2 + Vector RNAi	met-2 + ubc-20 RNAi			WT + Vector RNAi	WT ubc-20 RNAi	met-2 + Vector RNAi	met-2 + ubc-20 RNAi
	100	171.3	123.5	218.4			100	168.6	130.7	103.9
	100	149.2	96.4	134.2			100	241.6	40.3	76.4
	100	206.9	138.3	150.1			100	103.6	67.5	83
	100	243.8	81.5	117.4			100	146.8	52.3	67.2
	100	196.2	89.7	146.1			100	124.8	28.8	35
P-value		0.000399251	0.59903	0.0367		P-value		0.0429709	0.0784063	0.0756
